# Supplementary material for: Find Duplicates among the PubMed, EMBASE, and Cochrane Library Databases in Systematic Review
Source: PLoS One. 2013 Aug 20;8(8):e71838. doi: 10.1371/journal.pone.0071838 (PMC3748039; doi:10.1371/journal.pone.0071838)
Supplement: File S1 — Duplicates identified by auto-searching method in portal vein thrombosis literatures. (XLS [file pone.0071838.s001.xls]

## Sheet: Sheet1
No. Group	No. Ref.	References	Databases	Type of duplicates	Type I or II	Origin	Type	Type of duplicate publicaions	Authors			Titles			Journals			Years			Volumes			Issues			Pages
									Same or different	Acceptable or unacceptable	Database with mistakes	Same or different	Acceptable or unacceptable	Database with mistakes	Same or different	Acceptable or unacceptable	Database with mistakes	Same or different	Acceptable or unacceptable	Database with mistakes	Same or different	Acceptable or unacceptable	Database with mistakes	Same or different	Acceptable or unacceptable	Database with mistakes	Same or different	Acceptable or unacceptable	Database with mistakes
1	1	Abbasoglu O, Levy MF, Testa G, Obiekwe S, Brkic BS, Jennings LW, et al. Does intraoperative hepatic artery flow predict arterial complications after liver transplantation? Transplantation. 1998;66(5):598-601.	EMBASE	Duplicates among databases	I	EMBASE-PubMed	Double duplicates	NA	Same			Same			Same			Different	Acceptable		Same			Same			Same
	2	Abbasoglu O, Levy MF, Testa G, Obiekwe S, Brkic BS, Jennings LW, et al. Does intraoperative hepatic artery flow predict arterial complications after liver transplantation? Transplantation. 1998 Sep 15;66(5):598-601.	PubMed
2	3	Abbitt PL. Ultrasonography of the liver: An update on new applications. Clinics in Liver Disease. 2002;6(1):17-28.	EMBASE	Duplicates among databases	I	EMBASE-PubMed	Double duplicates	NA	Same			Same			Different	Acceptable		Different	Acceptable		Same			Same			Same
	4	Abbitt PL. Ultrasonography of the liver. An update on new applications. Clin Liver Dis. 2002 Feb;6(1):17-28.	PubMed
3	5	Abdel-Dayem HM, Mathew CV, Sahweil A, El-Sayed M. Inferior vena caval obstruction secondary to retroperitoneal fibrosis causing abnormal venous return of left lower limb to portal circulation. Case report and literature review. Clinical Nuclear Medicine. 1984;9(11):635-7.	EMBASE	Duplicates among databases	I	EMBASE-PubMed	Double duplicates	NA	Same			Same			Different	Acceptable		Different	Acceptable		Same			Same			Same
	6	Abdel-Dayem HM, Mathew CV, Sahweil A, El-Sayed M. Inferior vena caval obstruction secondary to retroperitoneal fibrosis causing abnormal venous return of left lower limb to portal circulation. Case report and literature review. Clin Nucl Med. 1984 Nov;9(11):635-7.	PubMed
4	7	Abdelrazeq AS, Dwaik MA, Aldoori MI, Lund JN, Leveson SH. Laparoscopy-associated portal vein thrombosis: Description of an evolving clinical syndrome. Journal of Laparoendoscopic and Advanced Surgical Techniques - Part A. 2006;16(1):9-14.	EMBASE	Duplicates among databases	I	EMBASE-PubMed	Double duplicates	NA	Same			Different	Acceptable		Different	Acceptable		Different	Acceptable		Same			Same			Same
	8	Abdelrazeq AS, Dwaik MA, Aldoori MI, Lund JN, Leveson SH. Laparoscopy-associated portal vein thrombosis: description of an evolving clinical syndrome. J Laparoendosc Adv Surg Tech A. 2006 Feb;16(1):9-14.	PubMed
5	9	Abraham MN, Mathiason MA, Kallies KJ, Cogbill TH, Shapiro SB. Portomesenteric venous thrombosis: A community hospital experience with 103 consecutive patients. American Journal of Surgery. 2011;202(6):759-64.	EMBASE	Duplicates among databases	I	EMBASE-PubMed	Double duplicates	NA	Same			Different	Acceptable		Different	Acceptable		Different	Acceptable		Same			Same			Different	Acceptable
	10	Abraham MN, Mathiason MA, Kallies KJ, Cogbill TH, Shapiro SB. Portomesenteric venous thrombosis: a community hospital experience with 103 consecutive patients. Am J Surg. 2011 Dec;202(6):759-63; discussion 63-4.	PubMed
6	11	Acosta S, Alhadad A, Ekberg O. Findings in multi-detector row CT with portal phase enhancement in patients with mesenteric venous thrombosis. Emergency Radiology. 2009;16(6):477-82.	EMBASE	Duplicates among databases	I	EMBASE-PubMed	Double duplicates	NA	Same			Same			Different	Acceptable		Different	Acceptable		Same			Same			Same
	12	Acosta S, Alhadad A, Ekberg O. Findings in multi-detector row CT with portal phase enhancement in patients with mesenteric venous thrombosis. Emerg Radiol. 2009 Nov;16(6):477-82.	PubMed
7	13	Acosta S, Alhadad A, Svensson P, Ekberg O. Epidemiology, risk and prognostic factors in mesenteric venous thrombosis. British Journal of Surgery. 2008;95(10):1245-51.	EMBASE	Duplicates among databases	I	EMBASE-PubMed	Double duplicates	NA	Same			Same			Different	Acceptable		Different	Acceptable		Same			Same			Same
	14	Acosta S, Alhadad A, Svensson P, Ekberg O. Epidemiology, risk and prognostic factors in mesenteric venous thrombosis. Br J Surg. 2008 Oct;95(10):1245-51.	PubMed
8	15	Acosta S, Alhadad A, Verbaan H, Ogren M. The clinical importance in differentiating portal from mesenteric venous thrombosis. International Angiology. 2011;30(1):71-8.	EMBASE	Duplicates among databases	I	EMBASE-PubMed	Double duplicates	NA	Same			Same			Different	Acceptable		Different	Acceptable		Same			Same			Same
	16	Acosta S, Alhadad A, Verbaan H, Ogren M. The clinical importance in differentiating portal from mesenteric venous thrombosis. Int Angiol. 2011 Feb;30(1):71-8.	PubMed
9	17	Acosta S, Ogren M, Sternby NH, Bergqvist D, Bjorck M. Mesenteric venous thrombosis with transmural intestinal infarction: A population-based study. Journal of Vascular Surgery. 2005;41(1):59-63.	EMBASE	Duplicates among databases	I	EMBASE-PubMed	Double duplicates	NA	Same			Different	Acceptable		Different	Acceptable		Different	Acceptable		Same			Same			Same
	18	Acosta S, Ogren M, Sternby NH, Bergqvist D, Bjorck M. Mesenteric venous thrombosis with transmural intestinal infarction: a population-based study. J Vasc Surg. 2005 Jan;41(1):59-63.	PubMed
10	19	Adam U, Makowiec F, Riediger H, Keck T, Kroger JC, Uhrmeister P, et al. Pancreatic head resection for chronic pancreatitis in patients with extrahepatic generalized portal hypertension. Surgery. 2004;135(4):411-8.	EMBASE	Duplicates among databases	I	EMBASE-PubMed	Double duplicates	NA	Same			Same			Same			Different	Acceptable		Same			Same			Same
	20	Adam U, Makowiec F, Riediger H, Keck T, Kroger JC, Uhrmeister P, et al. Pancreatic head resection for chronic pancreatitis in patients with extrahepatic generalized portal hypertension. Surgery. 2004 Apr;135(4):411-8.	PubMed
11	21	Afdhal NH, Giannini EG, Tayyab G, Mohsin A, Lee JW, Andriulli A, et al. Eltrombopag before procedures in patients with cirrhosis and thrombocytopenia. New England Journal of Medicine. 2012;367(8):716-24.	EMBASE	Duplicates among databases	I	EMBASE-PubMed	Double duplicates	NA	Same			Same			Different	Acceptable		Different	Acceptable		Same			Same			Same
	22	Afdhal NH, Giannini EG, Tayyab G, Mohsin A, Lee JW, Andriulli A, et al. Eltrombopag before procedures in patients with cirrhosis and thrombocytopenia. N Engl J Med. 2012 Aug 23;367(8):716-24.	PubMed
12	23	Afzal NA, Brueton MJ, Fell JM, Baker A. Portal vein thrombosis and pancreatic failure. International Journal of Pancreatology. 2001;29(2):107-11.	EMBASE	Duplicates among databases	I	EMBASE-PubMed	Double duplicates	NA	Same			Same			Different	Acceptable		Same			Same			Same			Same
	24	Afzal NA, Brueton MJ, Fell JM, Baker A. Portal vein thrombosis and pancreatic failure. Int J Pancreatol. 2001;29(2):107-11.	PubMed
13	25	Agarwal A, Jain M. Multidetector CT portal venography in evaluation of portosystemic collateral vessels. Journal of Medical Imaging and Radiation Oncology. 2008;52(1):4-9.	EMBASE	Duplicates among databases	I	EMBASE-PubMed	Double duplicates	NA	Same			Same			Different	Acceptable		Different	Acceptable		Same			Same			Same
	26	Agarwal A, Jain M. Multidetector CT portal venography in evaluation of portosystemic collateral vessels. J Med Imaging Radiat Oncol. 2008 Feb;52(1):4-9.	PubMed
14	27	Agrez M, Enno A, Puvaneswary M. Portal vein thrombosis associated with rectal bleeding: Non-invasive diagnosis and follow up by ultrasound. Australian and New Zealand Journal of Surgery. 1994;64(9):643-6.	EMBASE	Duplicates among databases	I	EMBASE-PubMed	Double duplicates	NA	Same			Same			Different	Acceptable		Different	Acceptable		Same			Same			Same
	28	Agrez M, Enno A, Puvaneswary M. Portal vein thrombosis associated with rectal bleeding: non-invasive diagnosis and follow up by ultrasound. Aust N Z J Surg. 1994 Sep;64(9):643-6.	PubMed
15	29	Aguirrezabalaga J, Novas S, Veiga F, Chantada V, Rey I, Gonzalez M, et al. Renal transplantation with venous drainage through the superior mesenteric vein in cases of thrombosis of the inferior vena cava. Transplantation. 2002;74(3):413-5.	EMBASE	Duplicates among databases	I	EMBASE-PubMed	Double duplicates	NA	Same			Same			Same			Different	Acceptable		Same			Same			Same
	30	Aguirrezabalaga J, Novas S, Veiga F, Chantada V, Rey I, Gonzalez M, et al. Renal transplantation with venous drainage through the superior mesenteric vein in cases of thrombosis of the inferior vena cava. Transplantation. 2002 Aug 15;74(3):413-5.	PubMed
16	31	Ahuja V, Marwaha N, Chawla Y, Dilawari JB. Coagulation abnormalities in idiopathic portal venous thrombosis. Journal of Gastroenterology and Hepatology. 1999;14(12):1210-1.	EMBASE	Duplicates among databases	I	EMBASE-PubMed	Double duplicates	NA	Same			Same			Different	Acceptable		Different	Acceptable		Same			Same			Same
	32	Ahuja V, Marwaha N, Chawla Y, Dilawari JB. Coagulation abnormalities in idiopathic portal venous thrombosis. J Gastroenterol Hepatol. 1999 Dec;14(12):1210-1.	PubMed
17	33	Akbulut S, Kayaalp C, Yilmaz M, Yilmaz S. Auxiliary reno-portal anastomosis in living donor liver transplantation: A technique for recipients with low portal inflow. Transplant International. 2012;25(6):e73-e5.	EMBASE	Duplicates among databases	I	EMBASE-PubMed	Double duplicates	NA	Same			Different	Acceptable		Different	Acceptable		Different	Acceptable		Same			Same			Same
	34	Akbulut S, Kayaalp C, Yilmaz M, Yilmaz S. Auxiliary reno-portal anastomosis in living donor liver transplantation: a technique for recipients with low portal inflow. Transpl Int. 2012 Jun;25(6):e73-5.	PubMed
18	35	Akpinar E, Turkbey B, Karcaaltincaba M, Karaosmanoglu D, Akata D. MDCT of inferior mesenteric vein: normal anatomy and pathology. Clinical Radiology. 2008;63(7):819-23.	EMBASE	Duplicates among databases	I	EMBASE-PubMed	Double duplicates	NA	Same			Same			Different	Acceptable		Different	Acceptable		Same			Same			Same
	36	Akpinar E, Turkbey B, Karcaaltincaba M, Karaosmanoglu D, Akata D. MDCT of inferior mesenteric vein: normal anatomy and pathology. Clin Radiol. 2008 Jul;63(7):819-23.	PubMed
19	37	Alaguraj T, Arida EJ, Mooken TT. Collateral pathways occurring in simultaneous obstruction of the superior and inferior venae cavae. Angiology. 1983;34(7):461-9.	EMBASE	Duplicates among databases	I	EMBASE-PubMed	Double duplicates	NA	Same			Same			Same			Different	Acceptable		Same			Same			Same
	38	Alaguraj T, Arida EJ, Mooken TT. Collateral pathways occurring in simultaneous obstruction of the superior and inferior venae cavae. Angiology. 1983 Jul;34(7):461-9.	PubMed
20	39	Albitar S, Genin R, Serveaux MO, Jacquesson M, Jean-Louis P. Renal vein thrombosis and constitutional protein S deficiency. Revue de Medecine Interne. 1996;17(9):746-8.	EMBASE	Duplicates among databases	I	EMBASE-PubMed	Double duplicates	NA	Same			Same			Different	Acceptable		Same			Same			Same			Same
	40	Albitar S, Genin R, Serveaux MO, Jacquesson M, Jean-Louis P. [Renal vein thrombosis and constitutional protein S deficiency]. Rev Med Interne. 1996;17(9):746-8.	PubMed
21	41	Albrechtsson U. The portal vein as collateral in inferior vena cava obstruction. CardioVascular and Interventional Radiology. 1979;2(2):107-10.	EMBASE	Duplicates among databases	I	EMBASE-PubMed	Double duplicates	NA	Same			Same			Different	Acceptable		Different	Acceptable		Same			Same			Same
	42	Albrechtsson U. The portal vein as collateral in inferior vena cava obstruction. Cardiovasc Radiol. 1979 Apr 27;2(2):107-10.	PubMed
22	43	Alexopoulou A, Papanikolopoulos K, Thanos L, Dourakis SP. Aneurysmal dilatation of the portal vein: A rare cause of portal hypertension. Scandinavian Journal of Gastroenterology. 2005;40(2):233-5.	EMBASE	Duplicates among databases	I	EMBASE-PubMed	Double duplicates	NA	Same			Different	Acceptable		Different	Acceptable		Different	Acceptable		Same			Same			Same
	44	Alexopoulou A, Papanikolopoulos K, Thanos L, Dourakis SP. Aneurysmal dilatation of the portal vein: a rare cause of portal hypertension. Scand J Gastroenterol. 2005 Feb;40(2):233-5.	PubMed
23	45	Alpern MB, Rubin JM, Williams DM, Capek P. Porta hepatis: Duplex Doppler US with angiographic correlation. Radiology. 1987;162(1):53-6.	EMBASE	Duplicates among databases	I	EMBASE-PubMed	Double duplicates	NA	Same			Different	Acceptable		Different	Acceptable		Different	Acceptable		Same			Different	Acceptable		Same
	46	Alpern MB, Rubin JM, Williams DM, Capek P. Porta hepatis: duplex Doppler US with angiographic correlation. Radiology. 1987 Jan;162(1 Pt 1):53-6.	PubMed
24	47	Altamirano J, Zapata L, Poblano M, Rodriguez A, Camargo L, Martinez B, et al. Acute pylephlebitis following gastrointestinal infection: An unrecognized cause of septic shock. Southern Medical Journal. 2010;103(9):956-9.	EMBASE	Duplicates among databases	I	EMBASE-PubMed	Double duplicates	NA	Same			Different	Acceptable		Different	Acceptable		Different	Acceptable		Same			Same			Same
	48	Altamirano J, Zapata L, Poblano M, Rodriguez A, Camargo L, Martinez B, et al. Acute pylephlebitis following gastrointestinal infection: an unrecognized cause of septic shock. South Med J. 2010 Sep;103(9):956-9.	PubMed
25	49	Alvarez F. Risk of portal obstruction in newborns. Journal of Pediatrics. 2006;148(6):715-6.	EMBASE	Duplicates among databases	I	EMBASE-PubMed	Double duplicates	NA	Same			Same			Different	Acceptable		Different	Acceptable		Same			Same			Same
	50	Alvarez F. Risk of portal obstruction in newborns. J Pediatr. 2006 Jun;148(6):715-6.	PubMed
26	51	Alvarez F. Portal vein complications after pediatric liver transplantation. Current Gastroenterology Reports. 2012;14(3):270-4.	EMBASE	Duplicates among databases	I	EMBASE-PubMed	Double duplicates	NA	Same			Same			Different	Acceptable		Different	Acceptable		Same			Same			Same
	52	Alvarez F. Portal vein complications after pediatric liver transplantation. Curr Gastroenterol Rep. 2012 Jun;14(3):270-4.	PubMed
27	53	Ames JT, Federle MP. Septic thrombophlebitis of the portal venous system: Clinical and imaging findings in thirty-three patients. Digestive Diseases and Sciences. 2011;56(7):2179-84.	EMBASE	Duplicates among databases	I	EMBASE-PubMed	Double duplicates	NA	Same			Different	Acceptable		Different	Acceptable		Different	Acceptable		Same			Same			Same
	54	Ames JT, Federle MP. Septic thrombophlebitis of the portal venous system: clinical and imaging findings in thirty-three patients. Dig Dis Sci. 2011 Jul;56(7):2179-84.	PubMed
28	55	Amezyane T, Abouzahir A, El Kharrass A, Bassou D, Fatihi J, Hammi S, et al. Septic pylephlebitis associated with Enterobacter cloacae septicemia. Journal des Maladies Vasculaires. 2010;35(1):31-4.	EMBASE	Duplicates among databases	I	EMBASE-PubMed	Double duplicates	NA	Same			Same			Different	Acceptable		Different	Acceptable		Same			Same			Same
	56	Amezyane T, Abouzahir A, El Kharrass A, Bassou D, Fatihi J, Hammi S, et al. [Septic pylephlebitis associated with Enterobacter cloacae septicemia]. J Mal Vasc. 2010 Feb;35(1):31-4.	PubMed
29	57	Amitrano L, Guardascione MA, Brancaccio V, Margaglione M, Manguso F, Iannaccone L, et al. Risk factors and clinical presentation of portal vein thrombosis in patients with liver cirrhosis. Journal of Hepatology. 2004;40(5):736-41.	EMBASE	Duplicates among databases	I	EMBASE-PubMed	Double duplicates	NA	Same			Same			Different	Acceptable		Different	Acceptable		Same			Same			Same
	58	Amitrano L, Guardascione MA, Brancaccio V, Margaglione M, Manguso F, Iannaccone L, et al. Risk factors and clinical presentation of portal vein thrombosis in patients with liver cirrhosis. J Hepatol. 2004 May;40(5):736-41.	PubMed
30	59	Amitrano L, Guardascione MA, Manguso F, Bennato R, Bove A, DeNucci C, et al. The Effectiveness of Current Acute Variceal Bleed Treatments in Unselected Cirrhotic Patients: Refining Short-Term Prognosis and Risk Factors. American Journal of Gastroenterology. 2012.	EMBASE	Duplicates among databases	I	EMBASE-PubMed	Double duplicates	NA	Same			Same			Different	Acceptable		Different	Acceptable		Same			Same			Same
	60	Amitrano L, Guardascione MA, Manguso F, Bennato R, Bove A, Denucci C, et al. The Effectiveness of Current Acute Variceal Bleed Treatments in Unselected Cirrhotic Patients: Refining Short-Term Prognosis and Risk Factors. Am J Gastroenterol. 2012 Sep 25.	PubMed
31	61	Amitrano L, Guardascione MA, Scaglione M, Menchise A, Romano L, Balzano A. Acute portal and mesenteric thrombosis: Unusual presentation of cytomegalovirus infection. European Journal of Gastroenterology and Hepatology. 2006;18(4):443-5.	EMBASE	Duplicates among databases	I	EMBASE-PubMed	Double duplicates	NA	Same			Different	Acceptable		Different	Acceptable		Different	Acceptable		Same			Same			Same
	62	Amitrano L, Guardascione MA, Scaglione M, Menchise A, Romano L, Balzano A. Acute portal and mesenteric thrombosis: unusual presentation of cytomegalovirus infection. Eur J Gastroenterol Hepatol. 2006 Apr;18(4):443-5.	PubMed
32	63	Anagnostopoulos GK, Margantinis G, Kostopoulos P, Papadopoulou G, Roulias A, Sakorafas G, et al. Budd-Chiari syndrome and portal vein thrombosis due to right atrial myxoma. Annals of Thoracic Surgery. 2004;78(1):333-4.	EMBASE	Duplicates among databases	I	EMBASE-PubMed	Double duplicates	NA	Same			Same			Different	Acceptable		Different	Acceptable		Same			Same			Same
	64	Anagnostopoulos GK, Margantinis G, Kostopoulos P, Papadopoulou G, Roulias A, Sakorafas G, et al. Budd-Chiari syndrome and portal vein thrombosis due to right atrial myxoma. Ann Thorac Surg. 2004 Jul;78(1):333-4.	PubMed
33	65	Anand AC, Saha A, Seth AK, Chopra GS, Nair V, Sharma V. Symptomatic portal system thrombosis in soldiers due to extended stay at extreme altitude. Journal of Gastroenterology and Hepatology. 2005;20(5):777-83.	EMBASE	Duplicates among databases	I	EMBASE-PubMed	Double duplicates	NA	Same			Same			Different	Acceptable		Different	Acceptable		Same			Same			Same
	66	Anand AC, Saha A, Seth AK, Chopra GS, Nair V, Sharma V. Symptomatic portal system thrombosis in soldiers due to extended stay at extreme altitude. J Gastroenterol Hepatol. 2005 May;20(5):777-83.	PubMed
34	67	Andic N, Karakus S, Ilhan G, Haberal M. Management of Recurrent Thrombosis in Liver Transplant Recipients: A Case Report. Transplantation Proceedings. 2008;40(1):322-3.	EMBASE	Duplicates among databases	I	EMBASE-PubMed	Double duplicates	NA	Same			Different	Acceptable		Different	Acceptable		Different	Acceptable		Same			Same			Same
	68	Andic N, Karakus S, Ilhan G, Haberal M. Management of recurrent thrombosis in liver transplant recipients: a case report. Transplant Proc. 2008 Jan-Feb;40(1):322-3.	PubMed
35	69	Anis M, Irshad A. Imaging of Hepatocellular Carcinoma: Practical Guide to Differential Diagnosis. Clinics in Liver Disease. 2011;15(2):335-52.	EMBASE	Duplicates among databases	I	EMBASE-PubMed	Double duplicates	NA	Same			Different	Acceptable		Different	Acceptable		Different	Acceptable		Same			Same			Different	Acceptable
	70	Anis M, Irshad A. Imaging of hepatocellular carcinoma: practical guide to differential diagnosis. Clin Liver Dis. 2011 May;15(2):335-52, vii-x.	PubMed
36	71	Araki T, Suda K, Sekikawa T, Ishii Y, Hihara T, Kachi K. Portal venous tumor thrombosis associated with gastric adenocarcinoma. Radiology. 1990;174(3 I):811-4.	EMBASE	Duplicates among databases	I	EMBASE-PubMed	Double duplicates	NA	Same			Same			Same			Different	Acceptable		Same			Different	Acceptable		Same
	72	Araki T, Suda K, Sekikawa T, Ishii Y, Hihara T, Kachi K. Portal venous tumor thrombosis associated with gastric adenocarcinoma. Radiology. 1990 Mar;174(3 Pt 1):811-4.	PubMed
37	73	Ardizzone G, Andorno E, Demartini M, Centenaro M, Pellizzari A, Panaro F, et al. Portal vein pressure and graft oxygen consumption monitoring during liver transplantation. Transplantation Proceedings. 2003;35(8):3015-8.	EMBASE	Duplicates among databases	I	EMBASE-PubMed	Double duplicates	NA	Same			Same			Different	Acceptable		Different	Acceptable		Same			Same			Same
	74	Ardizzone G, Andorno E, Demartini M, Centenaro M, Pellizzari A, Panaro F, et al. Portal vein pressure and graft oxygen consumption monitoring during liver transplantation. Transplant Proc. 2003 Dec;35(8):3015-8.	PubMed
38	75	Aron R, Zapolanski A, Cooperman AM, Hermann RE. Regional portal hypertension. Cleveland Clinic Quarterly. 1979;46(1):1-5.	EMBASE	Duplicates among databases	I	EMBASE-PubMed	Double duplicates	NA	Same			Same			Different	Acceptable		Different	Acceptable		Same			Same			Same
	76	Aron R, Zapolanski A, Cooperman AM, Hermann RE. Regional portal hypertension. Cleve Clin Q. 1979 Spring;46(1):1-5.	PubMed
39	77	Arteche E, Ostiz S, Miranda L, Caballero P, Jimenez Lopez De Onate G. Septic thrombophlebitis of the portal vein (pylephlebitis): Diagnosis and management of three cases. Anales del Sistema Sanitario de Navarra. 2005;28(3):417-20.	EMBASE	Duplicates among databases	I	EMBASE-PubMed	Double duplicates	NA	Same			Different	Acceptable		Different	Acceptable		Different	Acceptable		Same			Same			Same
	78	Arteche E, Ostiz S, Miranda L, Caballero P, Jimenez Lopez de Onate G. [Septic thrombophlebitis of the portal vein (pylephlebitis): diagnosis and management of three cases]. An Sist Sanit Navar. 2005 Sep-Dec;28(3):417-20.	PubMed
40	79	Artiko V, Obradovic V, Petrovic M, Perisic M, Stojkovic M, Sobic-Saranovic D, et al. Hepatic radionuclide angiography and Doppler ultrasonography in the detection and assessment of vascular disturbances in the portal system. Hepato-Gastroenterology. 2007;54(75):892-7.	EMBASE	Duplicates among databases	I	EMBASE-PubMed	Double duplicates	NA	Same			Same			Different	Acceptable		Different	Acceptable		Same			Same			Same
	80	Artiko V, Obradovic V, Petrovic M, Perisic M, Stojkovic M, Sobic-Saranovic D, et al. Hepatic radionuclide angiography and Doppler ultrasonography in the detection and assessment of vascular disturbances in the portal system. Hepatogastroenterology. 2007 Apr-May;54(75):892-7.	PubMed
41	81	Asahara S, Ikari T, Kamei A, Sato E, Takano K, Fujita N, et al. A case of diffuse type of hepatocellular carcinoma with tumor thrombosis of inferior vena cava (Vv3) and main trunk of portal vein (Vp4), showing marked response to transcatheter arterial chemoembolization with degradable starch microspheres (DSM-TACE). Japanese Journal of Gastroenterology. 2004;101(12):1332-9.	EMBASE	Duplicates among databases	I	EMBASE-PubMed	Double duplicates	NA	Same			Same			Different	Acceptable		Different	Acceptable		Same			Same			Same
	82	Asahara S, Ikari T, Kamei A, Sato E, Takano K, Fujita N, et al. [A case of diffuse type of hepatocellular carcinoma with tumor thrombosis of inferior vena cava (Vv3) and main trunk of portal vein (Vp4), showing marked response to transcatheter arterial chemoembolization with degradable starch microspheres (DSM-TACE)]. Nihon Shokakibyo Gakkai Zasshi. 2004 Dec;101(12):1332-9.	PubMed
42	83	Ashida h, Kotoura Y, Nishioka A, Takagi K, Yoshikawa H, Ishikawa Y, et al. Portal and mesenteric venous thrombosis as a complication of endoscopic sclerotherapy. American Journal of Gastroenterology. 1989;84(3):306-10.	EMBASE	Duplicates among databases	I	EMBASE-PubMed	Double duplicates	NA	Same			Same			Different	Acceptable		Different	Acceptable		Same			Same			Same
	84	Ashida H, Kotoura Y, Nishioka A, Takagi K, Yoshikawa H, Ishikawa Y, et al. Portal and mesenteric venous thrombosis as a complication of endoscopic sclerotherapy. Am J Gastroenterol. 1989 Mar;84(3):306-10.	PubMed
43	85	Ates O, Hakguder G, Olguner M, Secil M, Karaca I, Akgur FM. Mesenterico left portal bypass for variceal bleeding owing to extrahepatic portal hypertension caused by portal vein thrombosis. Journal of Pediatric Surgery. 2006;41(7):1259-63.	EMBASE	Duplicates among databases	I	EMBASE-PubMed	Double duplicates	NA	Same			Same			Different	Acceptable		Different	Acceptable		Same			Same			Same
	86	Ates O, Hakguder G, Olguner M, Secil M, Karaca I, Akgur FM. Mesenterico left portal bypass for variceal bleeding owing to extrahepatic portal hypertension caused by portal vein thrombosis. J Pediatr Surg. 2006 Jul;41(7):1259-63.	PubMed
44	87	Attali P, Brauner M, Dumas JL, Safa P, Goldlust D. Abnormality of hepatic perfusion in superior vena caval obstruction syndrome. A case report diagnosed by CT scan. Journal de radiologie. 1998;79(3):267-9.	EMBASE	Duplicates among databases	I	EMBASE-PubMed	Double duplicates	NA	Same			Same			Different	Acceptable		Different	Acceptable		Same			Same			Same
	88	Attali P, Brauner M, Dumas JL, Safa P, Goldlust D. [Abnormality of hepatic perfusion in superior vena caval obstruction syndrome. A case report diagnosed by CT scan]. J Radiol. 1998 Mar;79(3):267-9.	PubMed
45	89	Au WY, Liu CL, Lo CM, Fan ST, Ma SK. Potential role for platelet apheresis for post-liver transplant thrombocytosis complicating portal vein thrombosis. Journal of Clinical Apheresis. 2004;19(4):192-6.	EMBASE	Duplicates among databases	I	EMBASE-PubMed	Double duplicates	NA	Same			Same			Different	Acceptable		Same			Same			Same			Same
	90	Au WY, Liu CL, Lo CM, Fan ST, Ma SK. Potential role for platelet apheresis for post-liver transplant thrombocytosis complicating portal vein thrombosis. J Clin Apher. 2004;19(4):192-6.	PubMed
46	91	Aucejo FN, Hashimoto K, Quintini C, Kelly D, Vogt D, Winans C, et al. Triple-phase computed tomography and intraoperative flow measurements improve the management of portosystemic shunts during liver transplantation. Liver Transplantation. 2008;14(1):96-9.	EMBASE	Duplicates among databases	I	EMBASE-PubMed	Double duplicates	NA	Same			Same			Different	Acceptable		Different	Acceptable		Same			Same			Same
	92	Aucejo FN, Hashimoto K, Quintini C, Kelly D, Vogt D, Winans C, et al. Triple-phase computed tomography and intraoperative flow measurements improve the management of portosystemic shunts during liver transplantation. Liver Transpl. 2008 Jan;14(1):96-9.	PubMed
47	93	Audet M, Piardi T, Panaro F, Cag M, Habibeh H, Gheza F, et al. Four hundred and twenty-three consecutive adults piggy-back liver transplantations with the three suprahepatic veins: Was the portal systemic shunt required? Journal of Gastroenterology and Hepatology. 2010;25(3):591-6.	EMBASE	Duplicates among databases	I	EMBASE-PubMed	Double duplicates	NA	Same			Different	Acceptable		Different	Acceptable		Different	Acceptable		Same			Same			Same
	94	Audet M, Piardi T, Panaro F, Cag M, Habibeh H, Gheza F, et al. Four hundred and twenty-three consecutive adults piggy-back liver transplantations with the three suprahepatic veins: was the portal systemic shunt required? J Gastroenterol Hepatol. 2010 Mar;25(3):591-6.	PubMed
48	95	Auerbach E, Aboulafia DM. Venous and Arterial Thromboembolic Complications Associated with HIV Infection and Highly Active Antiretroviral Therapy. Seminars in Thrombosis & Hemostasis. 2012.	EMBASE	Duplicates among databases	I	EMBASE-PubMed	Double duplicates	NA	Same			Same			Different	Acceptable		Different	Acceptable		Different	Unacceptable	EMBASE	Different	Unacceptable	EMBASE	Different	Unacceptable	EMBASE
	96	Auerbach E, Aboulafia DM. Venous and Arterial Thromboembolic Complications Associated with HIV Infection and Highly Active Antiretroviral Therapy. Semin Thromb Hemost. 2012 Nov;38(8):830-8.	PubMed
49	97	Ayala R, Martinez-Lopez J, Cedena T, Bustelos R, Jimenez C, Moreno E, et al. Recipient and donor thrombophilia and the risk of portal venous thrombosis and hepatic artery thrombosis in liver recipients. BMC Gastroenterology. 2011;11.	EMBASE	Duplicates among databases	I	EMBASE-PubMed	Double duplicates	NA	Same			Same			Different	Acceptable		Same			Same			Same			Different	Unacceptable	EMBASE
	98	Ayala R, Martinez-Lopez J, Cedena T, Bustelos R, Jimenez C, Moreno E, et al. Recipient and donor thrombophilia and the risk of portal venous thrombosis and hepatic artery thrombosis in liver recipients. BMC Gastroenterol. 2011;11:130.	PubMed
50	99	Aytekin C, Boyvat F, Kurt A, Yologlu Z, Coskun M. Catheter-directed thrombolysis with transjugular access in portal vein thrombosis secondary to pancreatitis. European Journal of Radiology. 2001;39(2):80-2.	EMBASE	Duplicates among databases	I	EMBASE-PubMed	Double duplicates	NA	Same			Same			Different	Acceptable		Different	Acceptable		Same			Same			Same
	100	Aytekin C, Boyvat F, Kurt A, Yologlu Z, Coskun M. Catheter-directed thrombolysis with transjugular access in portal vein thrombosis secondary to pancreatitis. Eur J Radiol. 2001 Aug;39(2):80-2.	PubMed
51	101	Azoulay D, Adam R, Castaing D, Muresan S, Essomba A, Vibert E, et al. Liver transplantation with cavoportal or renoportal anastomosis: A solution in cases of diffuse portal thrombosis. Gastroenterologie Clinique et Biologique. 2002;26(4):325-30.	EMBASE	Duplicates among databases	I	EMBASE-PubMed	Double duplicates	NA	Same			Same			Different	Acceptable		Different	Acceptable		Same			Same			Same
	102	Azoulay D, Adam R, Castaing D, Muresan S, Essomba A, Vibert E, et al. [Liver transplantation with cavoportal or renoportal anastomosis: a solution in cases of diffuse portal thrombosis]. Gastroenterol Clin Biol. 2002 Apr;26(4):325-30.	PubMed
52	103	Azoulay D, Hargreaves GM, Castaing D, Bismuth H. Caval inflow to the graft: A successful way to overcome diffuse portal system thrombosis in liver transplantation. Journal of the American College of Surgeons. 2000;190(4):493-6.	EMBASE	Duplicates among databases	I	EMBASE-PubMed	Double duplicates	NA	Same			Same			Different	Acceptable		Different	Acceptable		Same			Same			Same
	104	Azoulay D, Hargreaves GM, Castaing D, Bismuth H. Caval inflow to the graft: a successful way to overcome diffuse portal system thrombosis in liver transplantation. J Am Coll Surg. 2000 Apr;190(4):493-6.	PubMed
53	105	Baccarani U, Adani GL, Sanna A, Avellini C, Sainz-Barriga M, Lorenzin D, et al. Portal vein thrombosis after intraportal hepatocytes transplantation in a liver transplant recipient. Transplant International. 2005;18(6):750-4.	EMBASE	Duplicates among databases	I	EMBASE-PubMed	Double duplicates	NA	Same			Same			Different	Acceptable		Different	Acceptable		Same			Same			Same
	106	Baccarani U, Adani GL, Sanna A, Avellini C, Sainz-Barriga M, Lorenzin D, et al. Portal vein thrombosis after intraportal hepatocytes transplantation in a liver transplant recipient. Transpl Int. 2005 Jun;18(6):750-4.	PubMed
54	107	Bachmann R, Strunk H, Brensing KA, Hofer U, Schild H. Diagnosis and therapy of Budd-Chiari syndrome. Aktuelle Radiologie. 1998;8(5):213-9.	EMBASE	Duplicates among databases	I	EMBASE-PubMed	Double duplicates	NA	Same			Same			Different	Acceptable		Different	Acceptable		Same			Same			Same
	108	Bachmann R, Strunk H, Brensing KA, Hofer U, Schild H. [Diagnosis and therapy of Budd-Chiari syndrome]. Aktuelle Radiol. 1998 Sep;8(5):213-9.	PubMed
55	109	Bachmeyer C, Harry G, Cazier A, Bonnard P, Cadranel JF. Portal hypertension due to intrahepatic obstruction in non-Hodgkin's lymphoma. European Journal of Gastroenterology and Hepatology. 2001;13(12):1491-3.	EMBASE	Duplicates among databases	I	EMBASE-PubMed	Double duplicates	NA	Same			Same			Different	Acceptable		Different	Acceptable		Same			Same			Same
	110	Bachmeyer C, Harry G, Cazier A, Bonnard P, Cadranel JF. Portal hypertension due to intrahepatic obstruction in non-Hodgkin's lymphoma. Eur J Gastroenterol Hepatol. 2001 Dec;13(12):1491-3.	PubMed
56	111	Backstrom M, Mjorndal T, Dahlqvist R. Under-reporting of serious adverse drug reactions in Sweden. Pharmacoepidemiology and Drug Safety. 2004;13(7):483-7.	EMBASE	Duplicates among databases	I	EMBASE-PubMed	Double duplicates	NA	Same			Same			Different	Acceptable		Different	Acceptable		Same			Same			Same
	112	Backstrom M, Mjorndal T, Dahlqvist R. Under-reporting of serious adverse drug reactions in Sweden. Pharmacoepidemiol Drug Saf. 2004 Jul;13(7):483-7.	PubMed
57	113	Baddley JW, Singh D, Correa P, Persich NJ. Crohn's disease presenting as septic thrombophlebitis of the portal vein (pylephlebitis): Case report and review of the literature. American Journal of Gastroenterology. 1999;94(3):847-9.	EMBASE	Duplicates among databases	I	EMBASE-PubMed	Double duplicates	NA	Same			Same			Different	Acceptable		Different	Acceptable		Same			Same			Same
	114	Baddley JW, Singh D, Correa P, Persich NJ. Crohn's disease presenting as septic thrombophlebitis of the portal vein (pylephlebitis): case report and review of the literature. Am J Gastroenterol. 1999 Mar;94(3):847-9.	PubMed
58	115	Baek KK, Kim JH, Uhm JE, Park SH, Lee J, Park JO, et al. Prognostic factors in patients with advanced hepatocellular carcinoma treated with sorafenib: A retrospective comparison with previously known prognostic models. Oncology. 2011;80(3-4):167-74.	EMBASE	Duplicates among databases	I	EMBASE-PubMed	Double duplicates	NA	Same			Different	Acceptable		Same			Same			Same			Same			Same
	116	Baek KK, Kim JH, Uhm JE, Park SH, Lee J, Park JO, et al. Prognostic factors in patients with advanced hepatocellular carcinoma treated with sorafenib: a retrospective comparison with previously known prognostic models. Oncology. 2011;80(3-4):167-74.	PubMed
59	117	Baidal DA, Froud T, Ferreira JV, Khan A, Alejandro R, Ricordi C. The Bag Method for Islet Cell Infusion. Cell Transplantation. 2003;12(7):809-13.	EMBASE	Duplicates among databases	I	EMBASE-PubMed	Double duplicates	NA	Same			Different	Acceptable		Different	Acceptable		Same			Same			Same			Same
	118	Baidal DA, Froud T, Ferreira JV, Khan A, Alejandro R, Ricordi C. The bag method for islet cell infusion. Cell Transplant. 2003;12(7):809-13.	PubMed
60	119	Baker ME, Remzi F, Einstein D, Oncel M, Herts B, Remer E, et al. CT depiction of portal vein thrombi after creation of ileal pouch-anal anastomosis. Radiology. 2003;227(1):73-9.	EMBASE	Duplicates among databases	I	EMBASE-PubMed	Double duplicates	NA	Same			Same			Same			Different	Acceptable		Same			Same			Same
	120	Baker ME, Remzi F, Einstein D, Oncel M, Herts B, Remer E, et al. CT depiction of portal vein thrombi after creation of ileal pouch-anal anastomosis. Radiology. 2003 Apr;227(1):73-9.	PubMed
61	121	Balsarkar DJ, Sanjana MK. Unusual cause of pain in abdomen after laparoscopic cholecystectomy. Indian Journal of Gastroenterology. 2008;27(1):37-8.	EMBASE	Duplicates among databases	I	EMBASE-PubMed	Double duplicates	NA	Same			Same			Different	Acceptable		Different	Acceptable		Same			Same			Same
	122	Balsarkar DJ, Sanjana MK. Unusual cause of pain in abdomen after laparoscopic cholecystectomy. Indian J Gastroenterol. 2008 Jan-Feb;27(1):37-8.	PubMed
62	123	Balta G, Altay C, Gurgey A. PAI-1 gene 4G/5G genotype: A risk factor for thrombosis in vessels of internal organs. American Journal of Hematology. 2002;71(2):89-93.	EMBASE	Duplicates among databases	I	EMBASE-PubMed	Double duplicates	NA	Same			Same			Different	Acceptable		Different	Acceptable		Same			Same			Same
	124	Balta G, Altay C, Gurgey A. PAI-1 gene 4G/5G genotype: A risk factor for thrombosis in vessels of internal organs. Am J Hematol. 2002 Oct;71(2):89-93.	PubMed
63	125	Balthazar EJ, Gollapudi P. Septic thrombophlebitis of the mesenteric and portal veins: CT imaging. Journal of Computer Assisted Tomography. 2000;24(5):755-60.	EMBASE	Duplicates among databases	I	EMBASE-PubMed	Double duplicates	NA	Same			Same			Different	Acceptable		Different	Acceptable		Same			Same			Same
	126	Balthazar EJ, Gollapudi P. Septic thrombophlebitis of the mesenteric and portal veins: CT imaging. J Comput Assist Tomogr. 2000 Sep-Oct;24(5):755-60.	PubMed
64	127	Bandyopadhyay R, Bandyopadhyay SK, Chatterjee U. Inherited dysfibrinogenaemia presenting with portal vein thrombosis. Journal of the Indian Medical Association. 2010;108(3):180-2.	EMBASE	Duplicates among databases	I	EMBASE-PubMed	Double duplicates	NA	Same			Same			Different	Acceptable		Different	Acceptable		Same			Same			Same
	128	Bandyopadhyay R, Bandyopadhyay SK, Chatterjee U. Inherited dysfibrinogenaemia presenting with portal vein thrombosis. J Indian Med Assoc. 2010 Mar;108(3):180-2.	PubMed
65	129	Barakat M. Unusual Hepatic-Portal-Systemic Shunting Demonstrated by Doppler Sonography in Children with Congenital Hepatic Vein Ostial Occlusion. Journal of Clinical Ultrasound. 2004;32(4):172-8.	EMBASE	Duplicates among databases	I	EMBASE-PubMed	Double duplicates	NA	Same			Same			Different	Acceptable		Different	Acceptable		Same			Same			Same
	130	Barakat M. Unusual hepatic-portal-systemic shunting demonstrated by Doppler sonography in children with congenital hepatic vein ostial occlusion. J Clin Ultrasound. 2004 May;32(4):172-8.	PubMed
66	131	Baril N, Wren S, Radin R, Ralls P, Stain S. The role of anticoagulation in pylephlebitis. American Journal of Surgery. 1996;172(5):449-53.	EMBASE	Duplicates among databases	I	EMBASE-PubMed	Double duplicates	NA	Same			Same			Different	Acceptable		Different	Acceptable		Same			Same			Different	Acceptable
	132	Baril N, Wren S, Radin R, Ralls P, Stain S. The role of anticoagulation in pylephlebitis. Am J Surg. 1996 Nov;172(5):449-52; discussion 52-3.	PubMed
67	133	Barr D, Perkins JD, Miller AR, Marsh CL, Carpenter HA. Canine pancreaticoduodenal allotransplantation with cystoduodenostomy: An animal model with clinical application. Journal of Investigative Surgery. 1989;2(2):145-57.	EMBASE	Duplicates among databases	I	EMBASE-PubMed	Double duplicates	NA	Same			Different	Acceptable		Different	Acceptable		Same			Same			Same			Same
	134	Barr D, Perkins JD, Miller AR, Marsh CL, Carpenter HA. Canine pancreaticoduodenal allotransplantation with cystoduodenostomy: an animal model with clinical application. J Invest Surg. 1989;2(2):145-57.	PubMed
68	135	Barr RD, Ouna N, Bagshawe AF. Portal vein thrombosis in adults. South African Medical Journal. 1977;51(18):629-31.	EMBASE	Duplicates among databases	I	EMBASE-PubMed	Double duplicates	NA	Same			Same			Different	Acceptable		Different	Acceptable		Same			Same			Same
	136	Barr RD, Ouna N, Bagshawe AF. Portal vein thrombosis in adults. S Afr Med J. 1977 Apr 30;51(18):629-31.	PubMed
69	137	Barshes NR, Lee TC, Goodpastor SE, Balkrishnan R, Schock AP, Mote A, et al. Transaminitis after pancreatic islet transplantation. Journal of the American College of Surgeons. 2005;200(3):353-61.	EMBASE	Duplicates among databases	I	EMBASE-PubMed	Double duplicates	NA	Same			Same			Different	Acceptable		Different	Acceptable		Same			Same			Same
	138	Barshes NR, Lee TC, Goodpastor SE, Balkrishnan R, Schock AP, Mote A, et al. Transaminitis after pancreatic islet transplantation. J Am Coll Surg. 2005 Mar;200(3):353-61.	PubMed
70	139	Basquiera AL, Tabares AH, Soria N, Salguero M, Ryser R, Garcia JJ. Prevalence of Janus kinase 2 mutations in patients with unusual site venous thrombosis. Medicina. 2011;71(4):313-6.	EMBASE	Duplicates among databases	I	EMBASE-PubMed	Double duplicates	NA	Same			Same			Different	Acceptable		Same			Same			Same			Same
	140	Basquiera AL, Tabares AH, Soria N, Salguero M, Ryser R, Garcia JJ. Prevalence of Janus Kinase 2 mutations in patients with unusual site venous thrombosis. Medicina (B Aires). 2011;71(4):313-6.	PubMed
71	141	Basu AK. Portal hypertension from extrahepatic venous obstruction. J Roy Coll, Surg Edinb. 1958;4(1):19-30.	EMBASE	Duplicates among databases	I	EMBASE-PubMed	Double duplicates	NA	Same			Same			Different	Acceptable		Different	Acceptable		Same			Same			Same
	142	Basu AK. Portal hypertension from extrahepatic venous obstruction. J R Coll Surg Edinb. 1958 Sep;4(1):19-30.	PubMed
72	143	Battistelli S, Coratti F, Gori T. Porto-spleno-mesenteric venous thrombosis. International Angiology. 2011;30(1):1-11.	EMBASE	Duplicates among databases	I	EMBASE-PubMed	Double duplicates	NA	Same			Same			Different	Acceptable		Different	Acceptable		Same			Same			Same
	144	Battistelli S, Coratti F, Gori T. Porto-spleno-mesenteric venous thrombosis. Int Angiol. 2011 Feb;30(1):1-11.	PubMed
73	145	Bauer J, Johnson S, Durham J, Ludkowski M, Trotter J, Bak T, et al. The role of TIPS for portal vein patency in liver transplant patients with portal vein thrombosis. Liver Transplantation. 2006;12(10):1544-51.	EMBASE	Duplicates among databases	I	EMBASE-PubMed	Double duplicates	NA	Same			Same			Different	Acceptable		Different	Acceptable		Same			Same			Same
	146	Bauer J, Johnson S, Durham J, Ludkowski M, Trotter J, Bak T, et al. The role of TIPS for portal vein patency in liver transplant patients with portal vein thrombosis. Liver Transpl. 2006 Oct;12(10):1544-51.	PubMed
74	147	Bayes M, Rabasseda X, Prous JR. Gateways to Clinical Trials. Methods and Findings in Experimental and Clinical Pharmacology. 2007;29(8):547-83.	EMBASE	Don't belong to duplicates. Two references were different.	No	EMBASE-EMBASE	Not duplicate
	148	Bayes M, Rabasseda X, Prous JR. Gateways to clinical trials. Methods and Findings in Experimental and Clinical Pharmacology. 2007;29(6):427-37.	EMBASE
75	149	Bayraktar Y, Balaban HY, Arslan S, Balkanci F. Agenesis of gallbladder and multiple anomalies of the biliary tree in a patient with portal thrombosis: A case report. Turkish Journal of Gastroenterology. 2006;17(3):212-5.	EMBASE	Duplicates among databases	I	EMBASE-PubMed	Double duplicates	NA	Same			Different	Acceptable		Different	Acceptable		Different	Acceptable		Same			Same			Same
	150	Bayraktar Y, Balaban HY, Arslan S, Balkanci F. Agenesis of gallbladder and multiple anomalies of the biliary tree in a patient with portal thrombosis: a case report. Turk J Gastroenterol. 2006 Sep;17(3):212-5.	PubMed
76	151	Bayraktar Y, Balkanci F, Bayraktar M, Calguneri M. Budd-Chiari syndrome: A common complication of Behcet's disease. American Journal of Gastroenterology. 1997;92(5):858-62.	EMBASE	Duplicates among databases	I	EMBASE-PubMed	Double duplicates	NA	Same			Different	Acceptable		Different	Acceptable		Different	Acceptable		Same			Same			Same
	152	Bayraktar Y, Balkanci F, Bayraktar M, Calguneri M. Budd-Chiari syndrome: a common complication of Behcet's disease. Am J Gastroenterol. 1997 May;92(5):858-62.	PubMed
77	153	Bayraktar Y, Balkanci F, Kansu E, Dundar S, Uzunalimoglu B, Kayhan B, et al. Cavernous transformation of the portal vein: A common manifestation of Behcet's disease. American Journal of Gastroenterology. 1995;90(9):1476-9.	EMBASE	Duplicates among databases	I	EMBASE-PubMed	Double duplicates	NA	Same			Different	Acceptable		Different	Acceptable		Different	Acceptable		Same			Same			Same
	154	Bayraktar Y, Balkanci F, Kansu E, Dundar S, Uzunalimoglu B, Kayhan B, et al. Cavernous transformation of the portal vein: a common manifestation of Behcet's disease. Am J Gastroenterol. 1995 Sep;90(9):1476-9.	PubMed
78	155	Bayraktar Y, Balkanci F, Kayhan B, Ozenc A, Arslan S, Telatar H. Bile duct varices or 'pseudo-cholangiocarcinoma sign' in portal hypertension due to cavernous transformation of the portal vein. American Journal of Gastroenterology. 1992;87(12):1801-9.	EMBASE	Duplicates among databases	I	EMBASE-PubMed	Double duplicates	NA	Same			Same			Different	Acceptable		Different	Acceptable		Same			Same			Different	Unacceptable	EMBASE
	156	Bayraktar Y, Balkanci F, Kayhan B, Ozenc A, Arslan S, Telatar H. Bile duct varices or "pseudo-cholangiocarcinoma sign" in portal hypertension due to cavernous transformation of the portal vein. Am J Gastroenterol. 1992 Dec;87(12):1801-6.	PubMed
79	157	Bayraktar Y, Balkanci F, Kayhan B, Uzunalimoglu B, Ozenc A, Ozdemir A, et al. Congenital hepatic fibrosis associated with cavernous transformation of the portal vein. Hepato-Gastroenterology. 1997;44(18):1588-94.	EMBASE	Duplicates among databases	I	EMBASE-PubMed	Double duplicates	NA	Same			Same			Different	Acceptable		Different	Acceptable		Same			Same			Same
	158	Bayraktar Y, Balkanci F, Kayhan B, Uzunalimoglu B, Ozenc A, Ozdemir A, et al. Congenital hepatic fibrosis associated with cavernous transformation of the portal vein. Hepatogastroenterology. 1997 Nov-Dec;44(18):1588-94.	PubMed
80	159	Bayraktar Y, Harmanci O. Etiology and consequences of thrombosis in abdominal vessels. World Journal of Gastroenterology. 2006;12(8):1165-74.	EMBASE	Duplicates among databases	I	EMBASE-PubMed	Double duplicates	NA	Same			Same			Different	Acceptable		Different	Acceptable		Same			Same			Same
	160	Bayraktar Y, Harmanci O. Etiology and consequences of thrombosis in abdominal vessels. World J Gastroenterol. 2006 Feb 28;12(8):1165-74.	PubMed
81	161	Bayraktar Y, Harmanci O, Gedikoglu G, Balkanci F, Ersoy O, Aydinli M, et al. Unilobar tapering cirrhosis in a patient with Caroli syndrome associated with an abnormal common bile duct. Turkish Journal of Gastroenterology. 2010;21(1):63-7.	EMBASE	Duplicates among databases	I	EMBASE-PubMed	Double duplicates	NA	Same			Same			Different	Acceptable		Different	Acceptable		Same			Same			Same
	162	Bayraktar Y, Harmanci O, Gedikoglu G, Balkanci F, Ersoy O, Aydinli M, et al. Unilobar tapering cirrhosis in a patient with Caroli syndrome associated with an abnormal common bile duct. Turk J Gastroenterol. 2010 Mar;21(1):63-7.	PubMed
82	163	Bayraktar Y, Ozturk MA, Egesel T, Cekirge S, Balkanci F. Disappearance of 'pseudocholangiocarcinoma sign' in a patient with portal hypertension due to complete thrombosis of left portal vein and main portal vein web after web dilatation and transjugular intrahepatic portosystemic shunt. Journal of Clinical Gastroenterology. 2000;31(4):328-32.	EMBASE	Duplicates among databases	I	EMBASE-PubMed	Double duplicates	NA	Same			Same			Different	Acceptable		Different	Acceptable		Same			Same			Same
	164	Bayraktar Y, Ozturk MA, Egesel T, Cekirge S, Balkanci F. Disappearance of "pseudocholangiocarcinoma sign" in a patient with portal hypertension due to complete thrombosis of left portal vein and main portal vein web after web dilatation and transjugular intrahepatic portosystemic shunt. J Clin Gastroenterol. 2000 Dec;31(4):328-32.	PubMed
83	165	Bedirli A, Patiroglu TE, Sakrak O, Aritas Y. Portal vein resection for a portal vein thrombus caused by nonfunctioning islet cell carcinoma: Report of a case. Surgery Today. 2004;34(9):802-4.	EMBASE	Duplicates among databases	I	EMBASE-PubMed	Double duplicates	NA	Same			Different	Acceptable		Different	Acceptable		Same			Same			Same			Same
	166	Bedirli A, Patiroglu TE, Sakrak O, Aritas Y. Portal vein resection for a portal vein thrombus caused by nonfunctioning islet cell carcinoma: report of a case. Surg Today. 2004;34(9):802-4.	PubMed
84	167	Bednarek N, Morville P, Delebarre G, Akhavi A, Sommer C. Necrotic skin lesions and cerebral infarction in the newborn: Two case reports. Journal of Child Neurology. 2007;22(3):354-7.	EMBASE	Duplicates among databases	I	EMBASE-PubMed	Double duplicates	NA	Same			Different	Acceptable		Different	Acceptable		Different	Acceptable		Same			Same			Same
	168	Bednarek N, Morville P, Delebarre G, Akhavi A, Sommer C. Necrotic skin lesions and cerebral infarction in the newborn: two case reports. J Child Neurol. 2007 Mar;22(3):354-7.	PubMed
85	169	Beech J, Dubielzig R, Bester R. Portal vein anomaly and hepatic encephalopathy in a horse. Journal of the American Veterinary Medical Association. 1977;170(2):164-6.	EMBASE	Duplicates among databases	I	EMBASE-PubMed	Double duplicates	NA	Same			Same			Different	Acceptable		Different	Acceptable		Same			Same			Same
	170	Beech J, Dubielzig R, Bester R. Portal vein anomaly and hepatic encephalopathy in a horse. J Am Vet Med Assoc. 1977 Jan 15;170(2):164-6.	PubMed
86	171	Belletrutti PJ, Romagnuolo J, Hilsden RJ, Chen F, Kaplan B, Love J, et al. Endoscopic management of gastric varices: Efficacy and outcomes of gluing with N-butyl-2-cyanoacrylate in a North American patient population. Canadian Journal of Gastroenterology. 2008;22(11):931-6.	EMBASE	Duplicates among databases	I	EMBASE-PubMed	Double duplicates	NA	Same			Different	Acceptable		Different	Acceptable		Different	Acceptable		Same			Same			Same
	172	Belletrutti PJ, Romagnuolo J, Hilsden RJ, Chen F, Kaplan B, Love J, et al. Endoscopic management of gastric varices: efficacy and outcomes of gluing with N-butyl-2-cyanoacrylate in a North American patient population. Can J Gastroenterol. 2008 Nov;22(11):931-6.	PubMed
87	173	Belli AM, Jennings CM, Nakielny RA. Splenic and portal venous thrombosis: A vascular complication of pancreatic disease demonstrated on computed tomography. Clinical Radiology. 1990;41(1):13-6.	EMBASE	Duplicates among databases	I	EMBASE-PubMed	Double duplicates	NA	Same			Different	Acceptable		Different	Acceptable		Different	Acceptable		Same			Same			Same
	174	Belli AM, Jennings CM, Nakielny RA. Splenic and portal venous thrombosis: a vascular complication of pancreatic disease demonstrated on computed tomography. Clin Radiol. 1990 Jan;41(1):13-6.	PubMed
88	175	Benoist G, Gauthier F, Belloy F, Laloum D, Herlicoviez M, Dreyfus M. Antenatal sonographic features of aneurysmal dilatation of a vitelline vein. Ultrasound in Obstetrics and Gynecology. 2007;29(6):708-11.	EMBASE	Duplicates among databases	I	EMBASE-PubMed	Double duplicates	NA	Same			Same			Different	Acceptable		Different	Acceptable		Same			Same			Same
	176	Benoist G, Gauthier F, Belloy F, Laloum D, Herlicoviez M, Dreyfus M. Antenatal sonographic features of aneurysmal dilatation of a vitelline vein. Ultrasound Obstet Gynecol. 2007 Jun;29(6):708-11.	PubMed
89	177	Bentabak K, Graba A, Boudjema K, Griene B, Debzi N, Bekkouche N, et al. Adult-to-adult living related liver transplantation: Preliminary results of the hepatic transplantation group in Algiers. Transplantation Proceedings. 2005;37(6):2873-4.	EMBASE	Duplicates among databases	I	EMBASE-PubMed	Double duplicates	NA	Same			Different	Acceptable		Different	Acceptable		Different	Acceptable		Same			Same			Same
	178	Bentabak K, Graba A, Boudjema K, Griene B, Debzi N, Bekkouche N, et al. Adult-to-adult living related liver transplantation: preliminary results of the Hepatic Transplantation Group in Algiers. Transplant Proc. 2005 Jul-Aug;37(6):2873-4.	PubMed
90	179	Berdon WE, Baker DH. Azygos vein dilatation in acquired obstruction of the inferior vena cava. (Examples following calcified caval thrombosis and following mesocaval shunt for portal hypertension). Pediatric Radiology. 1974;2(4):221-4.	EMBASE	Duplicates among databases	I	EMBASE-PubMed	Double duplicates	NA	Same			Different	Acceptable		Different	Acceptable		Same			Same			Same			Same
	180	Berdon WE, Baker DH. Azygos vein dilatation in acquired obstruction of the inferior vena cava (examples following calcified caval thrombosis and following mesocaval shunt for portal hypertension). Pediatr Radiol. 1974;2(4):221-4.	PubMed
91	181	Bertelli R, Nardo B, Montalti R, Beltempo P, Puviani L, Cavallari A. Liver transplantation in recipients with portal vein thrombosis: Experience of a single transplant center. Transplantation Proceedings. 2005;37(2):1119-21.	EMBASE	Duplicates among databases	I	EMBASE-PubMed	Double duplicates	NA	Same			Different	Acceptable		Different	Acceptable		Different	Acceptable		Same			Same			Same
	182	Bertelli R, Nardo B, Montalti R, Beltempo P, Puviani L, Cavallari A. Liver transplantation in recipients with portal vein thrombosis: experience of a single transplant center. Transplant Proc. 2005 Mar;37(2):1119-21.	PubMed
92	183	Berthoux E, Fabien N, Chayvialle JA, Ninet J, Durieu I. Adult celiac disease with thrombosis: A case series of seven patients. Role of thrombophilic factors. Revue de Medecine Interne. 2011;32(10):600-4.	EMBASE	Duplicates among databases	I	EMBASE-PubMed	Double duplicates	NA	Same			Different	Acceptable		Different	Acceptable		Different	Acceptable		Same			Same			Same
	184	Berthoux E, Fabien N, Chayvialle JA, Ninet J, Durieu I. [Adult celiac disease with thrombosis: a case series of seven patients. Role of thrombophilic factors]. Rev Med Interne. 2011 Oct;32(10):600-4.	PubMed
93	185	Bertolini G, Caldin M. Computed tomography findings in portal vein aneurysm of dogs. Veterinary Journal. 2012;193(2):475-80.	EMBASE	Duplicates among databases	I	EMBASE-PubMed	Double duplicates	NA	Same			Same			Different	Acceptable		Different	Acceptable		Same			Same			Same
	186	Bertolini G, Caldin M. Computed tomography findings in portal vein aneurysm of dogs. Vet J. 2012 Aug;193(2):475-80.	PubMed
94	187	Bertram H, Pfister ED, Becker T, Schoof S. Transsplenic Endovascular Therapy of Portal Vein Stenosis and Subsequent Complete Portal Vein Thrombosis in a 2-Year-Old Child. Journal of Vascular and Interventional Radiology. 2010.	EMBASE	Duplicates among databases	I	EMBASE-PubMed	Double duplicates	NA	Same			Different	Acceptable		Different	Acceptable		Different	Acceptable		Different	Unacceptable	EMBASE	Different	Unacceptable	EMBASE	Different	Unacceptable	EMBASE
	188	Bertram H, Pfister ED, Becker T, Schoof S. Transsplenic endovascular therapy of portal vein stenosis and subsequent complete portal vein thrombosis in a 2-year-old child. J Vasc Interv Radiol. 2010 Nov;21(11):1760-4.	PubMed
95	189	Besnard M, Pariente D, Hadchouel M, Bernard O, Chaumont P. Portal cavernoma in congenital hepatic fibrosis. Angiographic reports of 10 pediatric cases. Pediatric Radiology. 1994;24(1):61-5.	EMBASE	Duplicates among databases	I	EMBASE-PubMed	Double duplicates	NA	Same			Same			Different	Acceptable		Same			Same			Same			Same
	190	Besnard M, Pariente D, Hadchouel M, Bernard O, Chaumont P. Portal cavernoma in congenital hepatic fibrosis. Angiographic reports of 10 pediatric cases. Pediatr Radiol. 1994;24(1):61-5.	PubMed
96	191	Bezeaud A, Denninger MH, Dondero F, Saada V, Venisse L, Huisse MG, et al. Hypercoagulability after partial liver resection. Thrombosis and Haemostasis. 2007;98(6):1252-6.	EMBASE	Duplicates among databases	I	EMBASE-PubMed	Double duplicates	NA	Same			Same			Different	Acceptable		Different	Acceptable		Same			Same			Same
	192	Bezeaud A, Denninger MH, Dondero F, Saada V, Venisse L, Huisse MG, et al. Hypercoagulability after partial liver resection. Thromb Haemost. 2007 Dec;98(6):1252-6.	PubMed
97	193	Bhangui P, Lim C, Salloum C, Andreani P, Sebbagh M, Hoti E, et al. Caval inflow to the graft for liver transplantation in patients with diffuse portal vein thrombosis: A 12-Year experience. Annals of Surgery. 2011;254(6):1008-16.	EMBASE	Duplicates among databases	I	EMBASE-PubMed	Double duplicates	NA	Same			Different	Acceptable		Different	Acceptable		Different	Acceptable		Same			Same			Same
	194	Bhangui P, Lim C, Salloum C, Andreani P, Sebbagh M, Hoti E, et al. Caval inflow to the graft for liver transplantation in patients with diffuse portal vein thrombosis: a 12-year experience. Ann Surg. 2011 Dec;254(6):1008-16.	PubMed
98	195	Bhatia V, Lodha R. Upper gastrointestinal bleeding. Indian Journal of Pediatrics. 2011;78(2):227-33.	EMBASE	Duplicates among databases	I	EMBASE-PubMed	Double duplicates	NA	Same			Same			Different	Acceptable		Different	Acceptable		Same			Same			Same
	196	Bhatia V, Lodha R. Upper gastrointestinal bleeding. Indian J Pediatr. 2011 Feb;78(2):227-33.	PubMed
99	197	Bhattacharjya T, Olliff SP, Bhattacharjya S, Mirza DF, McMaster P. Percutaneous portal vein thrombolysis and endovascular stent for management of posttransplant portal venous conduit thrombosis. Transplantation. 2000;69(10):2195-8.	EMBASE	Duplicates among databases	I	EMBASE-PubMed	Double duplicates	NA	Same			Same			Same			Different	Acceptable		Same			Same			Same
	198	Bhattacharjya T, Olliff SP, Bhattacharjya S, Mirza DF, McMaster P. Percutaneous portal vein thrombolysis and endovascular stent for management of posttransplant portal venous conduit thrombosis. Transplantation. 2000 May 27;69(10):2195-8.	PubMed
100	199	Bhutani MS, Hoffman BJ, Van Velse A, Hawes RH. Contrast-enhanced endoscopic ultrasonography with galactose microparticles: SHU508 A (Levovist). Endoscopy. 1997;29(7):635-9.	EMBASE	Duplicates among databases	I	EMBASE-PubMed	Double duplicates	NA	Same			Same			Same			Different	Acceptable		Same			Same			Same
	200	Bhutani MS, Hoffman BJ, van Velse A, Hawes RH. Contrast-enhanced endoscopic ultrasonography with galactose microparticles: SHU508 A (Levovist). Endoscopy. 1997 Sep;29(7):635-9.	PubMed
101	201	Bian F, Ge QM, Jiang GR, Wen LP. Cavernous transformation of the portal vein in nephrotic syndrome. Vasa - Journal of Vascular Diseases. 2011;40(4):323-6.	EMBASE	Duplicates among databases	I	EMBASE-PubMed	Double duplicates	NA	Same			Same			Different	Acceptable		Different	Acceptable		Same			Same			Same
	202	Bian F, Ge QM, Jiang GR, Wen LP. Cavernous transformation of the portal vein in nephrotic syndrome. Vasa. 2011 Jul;40(4):323-6.	PubMed
102	203	Bian J, Sha L, Yang C, Sun CS. Three-dimensional dynamic contrast-enhanced MR angiography for evaluating recipient vessels in orthotopic liver transplantation. Hepatobiliary and Pancreatic Diseases International. 2008;7(5):476-80.	EMBASE	Duplicates among databases	I	EMBASE-PubMed	Double duplicates	NA	Same			Same			Different	Acceptable		Different	Acceptable		Same			Same			Same
	204	Bian J, Sha L, Yang C, Sun CS. Three-dimensional dynamic contrast-enhanced MR angiography for evaluating recipient vessels in orthotopic liver transplantation. Hepatobiliary Pancreat Dis Int. 2008 Oct;7(5):476-80.	PubMed
103	205	Bilbao JI, Elorz M, Vivas I, Martinez-Cuesta A, Bastarrika G, Benito A. Transjugular intrahepatic portosystemic shunt (TIPS) in the treatment of venous symptomatic chronic portal thrombosis in non-cirrhotic patients. CardioVascular and Interventional Radiology. 2004;27(5):474-80.	EMBASE	Duplicates among databases	I	EMBASE-PubMed	Double duplicates	NA	Same			Same			Different	Acceptable		Different	Acceptable		Same			Same			Same
	206	Bilbao JI, Elorz M, Vivas I, Martinez-Cuesta A, Bastarrika G, Benito A. Transjugular intrahepatic portosystemic shunt (TIPS) in the treatment of venous symptomatic chronic portal thrombosis in non-cirrhotic patients. Cardiovasc Intervent Radiol. 2004 Sep-Oct;27(5):474-80.	PubMed
104	207	Bilbao JI, Vivas I, Elduayen B, Alonso C, Gonzalez-Crespo I, Benito A, et al. Limitations of percutaneous techniques in the treatment of portal vein thrombosis. CardioVascular and Interventional Radiology. 1999;22(5):417-22.	EMBASE	Duplicates among databases	I	EMBASE-PubMed	Double duplicates	NA	Same			Same			Different	Acceptable		Different	Acceptable		Same			Same			Same
	208	Bilbao JI, Vivas I, Elduayen B, Alonso C, Gonzalez-Crespo I, Benito A, et al. Limitations of percutaneous techniques in the treatment of portal vein thrombosis. Cardiovasc Intervent Radiol. 1999 Sep-Oct;22(5):417-22.	PubMed
105	209	Billot S, Mouton A, Lhote F, De Broucker T. Cerebral infarction, a complication of paroxysmal nocturnal haemoglobinuria. Revue Neurologique. 2007;163(1):138-41.	EMBASE	Duplicates among databases	I	EMBASE-PubMed	Double duplicates	NA	Same			Same			Different	Acceptable		Different	Acceptable		Same			Same			Same
	210	Billot S, Mouton A, Lhote F, de Broucker T. [Cerebral infarction, a complication of paroxysmal nocturnal haemoglobinuria]. Rev Neurol (Paris). 2007 Jan;163(1):138-41.	PubMed
106	211	Bird MA, Black D, Lange PA, Samson CM, Hayden M, Behrns KE. NF(kappa)B inhibition decreases hepatocyte proliferation but does not alter apoptosis in obstructive jaundice. Journal of Surgical Research. 2003;114(2):110-7.	EMBASE	Duplicates among databases	I	EMBASE-PubMed	Double duplicates	NA	Same			Different	Acceptable		Different	Acceptable		Different	Acceptable		Same			Same			Same
	212	Bird MA, Black D, Lange PA, Samson CM, Hayden M, Behrns KE. NFkappaB inhibition decreases hepatocyte proliferation but does not alter apoptosis in obstructive jaundice. J Surg Res. 2003 Oct;114(2):110-7.	PubMed
107	213	Bittencourt PL, Couto CA, Ribeiro DD. Portal Vein Thrombosis and Budd-Chiari Syndrome. Clinics in Liver Disease. 2009;13(1):127-44.	EMBASE	Duplicates among databases	I	EMBASE-PubMed	Double duplicates	NA	Same			Different	Acceptable		Different	Acceptable		Different	Acceptable		Same			Same			Same
	214	Bittencourt PL, Couto CA, Ribeiro DD. Portal vein thrombosis and budd-Chiari syndrome. Clin Liver Dis. 2009 Feb;13(1):127-44.	PubMed
108	215	Bittencourt PL, Couto CA, Ribeiro DD. Portal Vein Thrombosis and Budd-Chiari Syndrome. Hematology/Oncology Clinics of North America. 2011;25(5):1049-66.	EMBASE	Duplicates among databases	I	EMBASE-PubMed	Double duplicates	NA	Same			Different	Acceptable		Different	Acceptable		Different	Acceptable		Same			Same			Same
	216	Bittencourt PL, Couto CA, Ribeiro DD. Portal vein thrombosis and budd-Chiari syndrome. Hematol Oncol Clin North Am. 2011 Oct;25(5):1049-66, vi-vii.	PubMed
109	217	Bloom RA, Craciun E, Jurim O, Lebensart PD. Sonographic demonstration of hepatic venous gas in mesenteric arterial thrombosis. Journal of Clinical Gastroenterology. 1988;10(2):226-8.	EMBASE	Duplicates among databases	I	EMBASE-PubMed	Double duplicates	NA	Same			Same			Different	Acceptable		Different	Acceptable		Same			Same			Same
	218	Bloom RA, Craciun E, Jurim O, Lebensart PD. Sonographic demonstration of hepatic venous gas in mesenteric arterial thrombosis. J Clin Gastroenterol. 1988 Apr;10(2):226-8.	PubMed
110	219	Bluemke DA, Urban B, Fishman EK. Spiral CT of the liver: Current applications. Seminars in Ultrasound CT and MRI. 1994;15(2):107-21.	EMBASE	Duplicates among databases	I	EMBASE-PubMed	Double duplicates	NA	Same			Different	Acceptable		Different	Acceptable		Different	Acceptable		Same			Same			Same
	220	Bluemke DA, Urban B, Fishman EK. Spiral CT of the liver: current applications. Semin Ultrasound CT MR. 1994 Apr;15(2):107-21.	PubMed
111	221	Blum U, Haag K, Rossle M, Ochs A, Gabelmann A, Boos S, et al. Noncavernomatous portal vein thrombosis in hepatic cirrhosis: Treatment with transjugular intrahepatic portosystemic shunt and local thrombolysis. Radiology. 1995;195(1):153-7.	EMBASE	Duplicates among databases	I	EMBASE-PubMed	Double duplicates	NA	Same			Different	Acceptable		Same			Different	Acceptable		Same			Same			Same
	222	Blum U, Haag K, Rossle M, Ochs A, Gabelmann A, Boos S, et al. Noncavernomatous portal vein thrombosis in hepatic cirrhosis: treatment with transjugular intrahepatic portosystemic shunt and local thrombolysis. Radiology. 1995 Apr;195(1):153-7.	PubMed
112	223	Boggi U, Vistoli F, Signori S, Del Chiaro M, Amorese G, Vanadia Bartolo T, et al. Outcome of 118 pancreas transplants with retroperitoneal portal-enteric drainage. Transplantation Proceedings. 2005;37(6):2648-50.	EMBASE	Duplicates among databases	I	EMBASE-PubMed	Double duplicates	NA	Same			Same			Different	Acceptable		Different	Acceptable		Same			Same			Same
	224	Boggi U, Vistoli F, Signori S, Del Chiaro M, Amorese G, Vanadia Bartolo T, et al. Outcome of 118 pancreas transplants with retroperitoneal portal-enteric drainage. Transplant Proc. 2005 Jul-Aug;37(6):2648-50.	PubMed
113	225	Boggi U, Vistoli F, Signori S, Del Chiaro M, Campatelli A, Amorese G, et al. A technique for retroperitoneal pancreas transplantation with portal-enteric drainage. Transplantation. 2005;79(9):1137-42.	EMBASE	Duplicates among databases	I	EMBASE-PubMed	Double duplicates	NA	Same			Same			Same			Different	Acceptable		Same			Same			Same
	226	Boggi U, Vistoli F, Signori S, Del Chiaro M, Campatelli A, Amorese G, et al. A technique for retroperitoneal pancreas transplantation with portal-enteric drainage. Transplantation. 2005 May 15;79(9):1137-42.	PubMed
114	227	Boley SJ, Kaleya RN, Brandt LJ. Mesenteric venous thrombosis. Surgical Clinics of North America. 1992;72(1):183-201.	EMBASE	Duplicates among databases	I	EMBASE-PubMed	Double duplicates	NA	Same			Same			Different	Acceptable		Different	Acceptable		Same			Same			Same
	228	Boley SJ, Kaleya RN, Brandt LJ. Mesenteric venous thrombosis. Surg Clin North Am. 1992 Feb;72(1):183-201.	PubMed
115	229	Bolondi L, Gaiani S, Mazziotti A, Casanova P, Cavallari A, Gozzetti G, et al. Morphological and hemodynamic changes in the portal venous system after distal splenorenal shunt: An ultrasound and pulsed Doppler study. Hepatology. 1988;8(3):652-7.	EMBASE	Duplicates among databases	I	EMBASE-PubMed	Double duplicates	NA	Same			Different	Acceptable		Same			Different	Acceptable		Same			Same			Same
	230	Bolondi L, Gaiani S, Mazziotti A, Casanova P, Cavallari A, Gozzetti G, et al. Morphological and hemodynamic changes in the portal venous system after distal splenorenal shunt: an ultrasound and pulsed Doppler study. Hepatology. 1988 May-Jun;8(3):652-7.	PubMed
116	231	Borchert DH. Cavoportal hemitransposition for the simultaneous thrombosis of the caval and portal systems - A review of the literature. Annals of Hepatology. 2008;7(3):200-11.	EMBASE	Duplicates among databases	I	EMBASE-PubMed	Double duplicates	NA	Same			Different	Acceptable		Different	Acceptable		Different	Acceptable		Same			Same			Same
	232	Borchert DH. Cavoportal hemitransposition for the simultaneous thrombosis of the caval and portal systems - a review of the literature. Ann Hepatol. 2008 Jul-Sep;7(3):200-11.	PubMed
117	233	Borenstein S, Diamond IR, Grant DR, Greig PD, Jones N, Ng V, et al. Outcome of pediatric live-donor liver transplantation - The Toronto experience. Journal of Pediatric Surgery. 2003;38(5):668-71.	EMBASE	Duplicates among databases	I	EMBASE-PubMed	Double duplicates	NA	Same			Different	Acceptable		Different	Acceptable		Different	Acceptable		Same			Same			Same
	234	Borenstein S, Diamond IR, Grant DR, Greig PD, Jones N, Ng V, et al. Outcome of pediatric live-donor liver transplantation-the Toronto experience. J Pediatr Surg. 2003 May;38(5):668-71.	PubMed
118	235	Borgna Pignatti C, Carnelli V, Caruso V, Dore F, De Mattia D, Di Palma A, et al. Thromboembolic events in beta thalassemia major: An Italian multicenter study. Acta Haematologica. 1998;99(2):76-9.	EMBASE	Duplicates among databases	I	EMBASE-PubMed	Double duplicates	NA	Same			Different	Acceptable		Different	Acceptable		Same			Same			Same			Same
	236	Borgna Pignatti C, Carnelli V, Caruso V, Dore F, De Mattia D, Di Palma A, et al. Thromboembolic events in beta thalassemia major: an Italian multicenter study. Acta Haematol. 1998;99(2):76-9.	PubMed
119	237	Bosch J. Vascular deterioration in cirrhosis: The big picture. Journal of Clinical Gastroenterology. 2007;41(SUPPL. 3):S247-S53.	EMBASE	Duplicates among databases	I	EMBASE-PubMed	Double duplicates	NA	Same			Different	Acceptable		Different	Acceptable		Different	Acceptable		Same			Different	Acceptable		Different	Acceptable
	238	Bosch J. Vascular deterioration in cirrhosis: the big picture. J Clin Gastroenterol. 2007 Nov-Dec;41 Suppl 3:S247-53.	PubMed
120	239	Boverie JH, Counet D, Meunier P, Dondelinger RF. Small bowel enema and diagnosis of chronic nonischemic disturbance of superior mesenteric venous blood flow. Abdominal Imaging. 1993;18(3):265-70.	EMBASE	Duplicates among databases	I	EMBASE-PubMed	Double duplicates	NA	Same			Same			Different	Acceptable		Same			Same			Same			Same
	240	Boverie JH, Counet D, Meunier P, Dondelinger RF. Small bowel enema and diagnosis of chronic nonischemic disturbance of superior mesenteric venous blood flow. Abdom Imaging. 1993;18(3):265-70.	PubMed
121	241	Bower JS, Dantzker DR, Naylor B. Idiopathic pulmonary hypertension associated with nodular pulmonary infiltrates and portal venous thrombosis. Chest. 1980;78(1):111-3.	EMBASE	Duplicates among databases	I	EMBASE-PubMed	Double duplicates	NA	Same			Same			Same			Different	Acceptable		Same			Same			Same
	242	Bower JS, Dantzker DR, Naylor B. Idiopathic pulmonary hypertension associated with nodular pulmonary infiltrates and portal venous thrombosis. Chest. 1980 Jul;78(1):111-3.	PubMed
122	243	Boyko OB, Pizzo SV. Mesenteric vein thrombosis and vascular plasminogen activator. Archives of Pathology and Laboratory Medicine. 1983;107(10):541-2.	EMBASE	Duplicates among databases	I	EMBASE-PubMed	Double duplicates	NA	Same			Same			Different	Acceptable		Different	Acceptable		Same			Same			Same
	244	Boyko OB, Pizzo SV. Mesenteric vein thrombosis and vascular plasminogen activator. Arch Pathol Lab Med. 1983 Oct;107(10):541-2.	PubMed
123	245	Boyvat F, Aytekin C, Harman A, Ozin Y. Transjugular intrahepatic portosystemic shunt creation in Budd-Chiari syndrome: Percutaneous ultrasound-guided direct simultaneous puncture of the portal vein and vena cava. CardioVascular and Interventional Radiology. 2006;29(5):857-61.	EMBASE	Duplicates among databases	I	EMBASE-PubMed	Double duplicates	NA	Same			Different	Acceptable		Different	Acceptable		Different	Acceptable		Same			Same			Same
	246	Boyvat F, Aytekin C, Harman A, Ozin Y. Transjugular intrahepatic portosystemic shunt creation in Budd-Chiari syndrome: percutaneous ultrasound-guided direct simultaneous puncture of the portal vein and vena cava. Cardiovasc Intervent Radiol. 2006 Sep-Oct;29(5):857-61.	PubMed
124	247	Bozorgmanesh A, Selvam DA, Caridi JG. Budd-Chiari syndrome: Hepatic venous web outflow obstruction treated by percutaneous placement of hepatic vein stent. Seminars in Interventional Radiology. 2007;24(1):100-5.	EMBASE	Duplicates among databases	I	EMBASE-PubMed	Double duplicates	NA	Same			Different	Acceptable		Different	Acceptable		Different	Acceptable		Same			Same			Same
	248	Bozorgmanesh A, Selvam DA, Caridi JG. Budd-Chiari syndrome: hepatic venous web outflow obstruction treated by percutaneous placement of hepatic vein stent. Semin Intervent Radiol. 2007 Mar;24(1):100-5.	PubMed
125	249	Brancatelli G, Federle MP, Pealer K, Geller DA. Portal venous thrombosis or sclerosis in liver transplantation candidates: Preoperative CT findings and correlation with surgical procedure. Radiology. 2001;220(2):321-8.	EMBASE	Duplicates among databases	I	EMBASE-PubMed	Double duplicates	NA	Same			Different	Acceptable		Same			Different	Acceptable		Same			Same			Same
	250	Brancatelli G, Federle MP, Pealer K, Geller DA. Portal venous thrombosis or sclerosis in liver transplantation candidates: preoperative CT findings and correlation with surgical procedure. Radiology. 2001 Aug;220(2):321-8.	PubMed
126	251	Brauchlin AE, Rudiger A, Bachli EB, Schmid C, Maggiorini M. Portal vein thrombus and liver failure in a patient with pheochromocytoma crisis. American Journal of Emergency Medicine. 2009;27(5):630.e3-.e5.	EMBASE	Duplicates among databases	I	EMBASE-PubMed	Double duplicates	NA	Same			Same			Different	Acceptable		Different	Acceptable		Same			Same			Different	Acceptable
	252	Brauchlin AE, Rudiger A, Bachli EB, Schmid C, Maggiorini M. Portal vein thrombus and liver failure in a patient with pheochromocytoma crisis. Am J Emerg Med. 2009 Jun;27(5):630 e3-5.	PubMed
127	253	Breen DJ, Rutherford EE, Stedman B, Lee-Elliott C, Hacking CN. Intrahepatic arterioportal shunting and anomalous venous drainage: Understanding the CT features in the liver. European Radiology. 2004;14(12):2249-60.	EMBASE	Duplicates among databases	I	EMBASE-PubMed	Double duplicates	NA	Same			Different	Acceptable		Different	Acceptable		Different	Acceptable		Same			Same			Same
	254	Breen DJ, Rutherford EE, Stedman B, Lee-Elliott C, Hacking CN. Intrahepatic arterioportal shunting and anomalous venous drainage: understanding the CT features in the liver. Eur Radiol. 2004 Dec;14(12):2249-60.	PubMed
128	255	Broe PJ, Conley CL, Cameron JL. Thrombosis of the portal vein following splenectomy for myeloid metaplasia. Surgery Gynecology and Obstetrics. 1981;152(4):488-92.	EMBASE	Duplicates among databases	I	EMBASE-PubMed	Double duplicates	NA	Same			Same			Different	Acceptable		Different	Acceptable		Same			Same			Same
	256	Broe PJ, Conley CL, Cameron JL. Thrombosis of the portal vein following splenectomy for myeloid metaplasia. Surg Gynecol Obstet. 1981 Apr;152(4):488-92.	PubMed
129	257	Broniszczak D, Szymczak M, Kaminski A, Chyzynska A, Ismail H, Drewniak T, et al. Vascular Complications After Pediatric Liver Transplantation From the Living Donors. Transplantation Proceedings. 2006;38(5):1456-8.	EMBASE	Duplicates among databases	I	EMBASE-PubMed	Double duplicates	NA	Same			Different	Acceptable		Different	Acceptable		Different	Acceptable		Same			Same			Same
	258	Broniszczak D, Szymczak M, Kaminski A, Chyzynska A, Ismail H, Drewniak T, et al. Vascular complications after pediatric liver transplantation from the living donors. Transplant Proc. 2006 Jun;38(5):1456-8.	PubMed
130	259	Broucek JR, Francescatti AB, Swanson GR, Keshavarzian A, Brand MI, Saclarides TJ. Unusual thrombotic complications. American Surgeon. 2012;78(6):728-9.	EMBASE	Duplicates among databases	I	EMBASE-PubMed	Double duplicates	NA	Same			Same			Different	Acceptable		Different	Acceptable		Same			Same			Same
	260	Broucek JR, Francescatti AB, Swanson GR, Keshavarzian A, Brand MI, Saclarides TJ. Unusual thrombotic complications. Am Surg. 2012 Jun;78(6):728-9.	PubMed
131	261	Brown KM, Kaplan MM, Donowitz M. Extrahepatic portal venous thrombosis: Frequent recognition of associated diseases. Journal of Clinical Gastroenterology. 1985;7(2):153-9.	EMBASE	Duplicates among databases	I	EMBASE-PubMed	Double duplicates	NA	Same			Different	Acceptable		Different	Acceptable		Different	Acceptable		Same			Same			Same
	262	Brown KM, Kaplan MM, Donowitz M. Extrahepatic portal venous thrombosis: frequent recognition of associated diseases. J Clin Gastroenterol. 1985 Apr;7(2):153-9.	PubMed
132	263	Bucher P, Mathe Z, Bosco D, Becker C, Kessler L, Greget M, et al. Morbidity associated with intraportal islet transplantation. Transplantation Proceedings. 2004;36(4):1119-20.	EMBASE	Duplicates among databases	I	EMBASE-PubMed	Double duplicates	NA	Same			Same			Different	Acceptable		Different	Acceptable		Same			Same			Same
	264	Bucher P, Mathe Z, Bosco D, Becker C, Kessler L, Greget M, et al. Morbidity associated with intraportal islet transplantation. Transplant Proc. 2004 May;36(4):1119-20.	PubMed
133	265	Buell JF, Funaki B, Cronin DC, Yoshida A, Perlman MK, Lorenz J, et al. Long-term venous complications after full-size and segmental pediatric liver transplantation. Annals of Surgery. 2002;236(5):658-66.	EMBASE	Duplicates among databases	I	EMBASE-PubMed	Double duplicates	NA	Same			Same			Different	Acceptable		Different	Acceptable		Same			Same			Same
	266	Buell JF, Funaki B, Cronin DC, Yoshida A, Perlman MK, Lorenz J, et al. Long-term venous complications after full-size and segmental pediatric liver transplantation. Ann Surg. 2002 Nov;236(5):658-66.	PubMed
134	267	Bueno J, Perez-Lafuente M, Venturi C, Segarra A, Barber I, Molino JA, et al. No-touch hepatic hilum technique to treat early portal vein thrombosis after pediatric liver transplantation. American Journal of Transplantation. 2010;10(9):2148-53.	EMBASE	Duplicates among databases	I	EMBASE-PubMed	Double duplicates	NA	Same			Same			Different	Acceptable		Different	Acceptable		Same			Same			Same
	268	Bueno J, Perez-Lafuente M, Venturi C, Segarra A, Barber I, Molino JA, et al. No-touch hepatic hilum technique to treat early portal vein thrombosis after pediatric liver transplantation. Am J Transplant. 2010 Sep;10(9):2148-53.	PubMed
135	269	Burkart DJ, Johnson CD, Morton MJ, Ehman RL. Phase-contrast cine MR angiography in chronic liver disease. Radiology. 1993;187(2):407-12.	EMBASE	Duplicates among databases	I	EMBASE-PubMed	Double duplicates	NA	Same			Same			Same			Different	Acceptable		Same			Same			Same
	270	Burkart DJ, Johnson CD, Morton MJ, Ehman RL. Phase-contrast cine MR angiography in chronic liver disease. Radiology. 1993 May;187(2):407-12.	PubMed
136	271	Cacciapaglia F, Vadacca M, Coppolino G, Buzzulini F, Rigon A, Zennaro D, et al. Spontaneous splenorenal shunt in a patient with antiphospholipid syndrome: The first case reported. Lupus. 2007;16(1):56-8.	EMBASE	Duplicates among databases	I	EMBASE-PubMed	Double duplicates	NA	Same			Different	Acceptable		Same			Same			Same			Same			Same
	272	Cacciapaglia F, Vadacca M, Coppolino G, Buzzulini F, Rigon A, Zennaro D, et al. Spontaneous splenorenal shunt in a patient with antiphospholipid syndrome: the first case reported. Lupus. 2007;16(1):56-8.	PubMed
137	273	Caldwell SH, Hespenheide EE, Greenwald BD, Northup PG, Patrie JT. Enbucrilate for gastric varices: Extended experience in 92 patients. Alimentary Pharmacology and Therapeutics. 2007;26(1):49-59.	EMBASE	Duplicates among databases	I	EMBASE-PubMed	Double duplicates	NA	Same			Different	Acceptable		Different	Acceptable		Different	Acceptable		Same			Same			Same
	274	Caldwell SH, Hespenheide EE, Greenwald BD, Northup PG, Patrie JT. Enbucrilate for gastric varices: extended experience in 92 patients. Aliment Pharmacol Ther. 2007 Jul 1;26(1):49-59.	PubMed
138	275	Calligaro KD, Ahmad S, Dandora R, Dougherty MJ, Savarese RP, Doerr KJ, et al. Venous aneurysms: Surgical indications and review of the literature. Surgery. 1995;117(1):1-6.	EMBASE	Duplicates among databases	I	EMBASE-PubMed	Double duplicates	NA	Same			Different	Acceptable		Same			Different	Acceptable		Same			Same			Same
	276	Calligaro KD, Ahmad S, Dandora R, Dougherty MJ, Savarese RP, Doerr KJ, et al. Venous aneurysms: surgical indications and review of the literature. Surgery. 1995 Jan;117(1):1-6.	PubMed
139	277	Calmes JM, Bettschart V, Raffoul W, Suter M. Band infection with splenoportal venous thrombosis: An unusual but severe complication of gastric banding. Obesity Surgery. 2002;12(5):699-702.	EMBASE	Duplicates among databases	I	EMBASE-PubMed	Double duplicates	NA	Same			Different	Acceptable		Different	Acceptable		Different	Acceptable		Same			Same			Same
	278	Calmes JM, Bettschart V, Raffoul W, Suter M. Band infection with splenoportal venous thrombosis: an unusual but severe complication of gastric banding. Obes Surg. 2002 Oct;12(5):699-702.	PubMed
140	279	Calvo Romero JM. Portal and mesenteric vein thrombosis associated to a prothrombin gene mutation. Revista Espanola de Enfermedades Digestivas. 2008;100(4):245-6.	EMBASE	Duplicates among databases	I	EMBASE-PubMed	Double duplicates	NA	Same			Same			Different	Acceptable		Different	Acceptable		Same			Same			Same
	280	Calvo Romero JM. [Portal and mesenteric vein thrombosis associated to a prothrombin gene mutation]. Rev Esp Enferm Dig. 2008 Apr;100(4):245-6.	PubMed
141	281	Cappadonna CR, Johnson LB, Lu AD, Kuo PC. Outcome of extra-anatomic vascular reconstruction in orthotopic liver transplantation. American Journal of Surgery. 2001;182(2):147-50.	EMBASE	Duplicates among databases	I	EMBASE-PubMed	Double duplicates	NA	Same			Same			Different	Acceptable		Different	Acceptable		Same			Same			Same
	282	Cappadonna CR, Johnson LB, Lu AD, Kuo PC. Outcome of extra-anatomic vascular reconstruction in orthotopic liver transplantation. Am J Surg. 2001 Aug;182(2):147-50.	PubMed
142	283	Caps MT, Helton WS, Johansen K. Left-upper-quadrant devascularization for 'unshuntable' portal hypertension. Archives of Surgery. 1996;131(8):834-9.	EMBASE	Duplicates among databases	I	EMBASE-PubMed	Double duplicates	NA	Same			Same			Different	Acceptable		Different	Acceptable		Same			Same			Different	Acceptable
	284	Caps MT, Helton WS, Johansen K. Left-upper-quadrant devascularization for 'unshuntable' portal hypertension. Arch Surg. 1996 Aug;131(8):834-8; discussion 8-9.	PubMed
143	285	Capussotti L, Muratore A, Massucco P, Ferrero A, Polastri R, Bouzari H. Major liver resections for hepatocellular carcinoma on cirrhosis: Early and long-term outcomes. Liver Transplantation. 2004;10(2 SUPPL. 1):S64-S8.	EMBASE	Duplicates among databases	I	EMBASE-PubMed	Double duplicates	NA	Same			Different	Acceptable		Different	Acceptable		Different	Acceptable		Same			Different	Acceptable		Different	Acceptable
	286	Capussotti L, Muratore A, Massucco P, Ferrero A, Polastri R, Bouzari H. Major liver resections for hepatocellular carcinoma on cirrhosis: early and long-term outcomes. Liver Transpl. 2004 Feb;10(2 Suppl 1):S64-8.	PubMed
144	287	Cardenas AM, Epelman M, Darge K, Rand EB, Anupindi SA. Pre- and postoperative imaging of the Rex shunt in children: What radiologists should know. American Journal of Roentgenology. 2012;198(5):1032-7.	EMBASE	Duplicates among databases	I	EMBASE-PubMed	Double duplicates	NA	Same			Different	Acceptable		Different	Acceptable		Different	Acceptable		Same			Same			Same
	288	Cardenas AM, Epelman M, Darge K, Rand EB, Anupindi SA. Pre- and postoperative imaging of the Rex shunt in children: what radiologists should know. AJR Am J Roentgenol. 2012 May;198(5):1032-7.	PubMed
145	289	Cardin F, Graffeo M, McCormick PA, McIntyre N, Burroughs A. Adult 'idiopathic' extrahepatic venous thrombosis. Importance of putative 'latent' myeloproliferative disorders and comparison with cases with known etiology. Digestive Diseases and Sciences. 1992;37(3):335-9.	EMBASE	Duplicates among databases	I	EMBASE-PubMed	Double duplicates	NA	Same			Same			Different	Acceptable		Different	Acceptable		Same			Same			Same
	290	Cardin F, Graffeo M, McCormick PA, McIntyre N, Burroughs A. Adult "idiopathic" extrahepatic venous thrombosis. Importance of putative "latent" myeloproliferative disorders and comparison with cases with known etiology. Dig Dis Sci. 1992 Mar;37(3):335-9.	PubMed
146	291	Carnevale FC, Borges MV, Moreira AM, Cerri GG, Maksoud JG. Endovascular treatment of acute portal vein thrombosis after liver transplantation in a child. CardioVascular and Interventional Radiology. 2006;29(3):457-61.	EMBASE	Duplicates among databases	I	EMBASE-PubMed	Double duplicates	NA	Same			Same			Different	Acceptable		Different	Acceptable		Same			Same			Same
	292	Carnevale FC, Borges MV, Moreira AM, Cerri GG, Maksoud JG. Endovascular treatment of acute portal vein thrombosis after liver transplantation in a child. Cardiovasc Intervent Radiol. 2006 May-Jun;29(3):457-61.	PubMed
147	293	Caruso S, Miraglia R, Milazzo M, Maruzzelli L, Pasta A, Spada M, et al. Multidetector computed tomography hepatic findings in children with end-stage biliary atresia. European Radiology. 2010;20(6):1468-75.	EMBASE	Duplicates among databases	I	EMBASE-PubMed	Double duplicates	NA	Same			Same			Different	Acceptable		Different	Acceptable		Same			Same			Same
	294	Caruso S, Miraglia R, Milazzo M, Maruzzelli L, Pasta A, Spada M, et al. Multidetector computed tomography hepatic findings in children with end-stage biliary atresia. Eur Radiol. 2010 Jun;20(6):1468-75.	PubMed
148	295	Casallo Blanco S, Munoz Ruiz AI, Marcos Sanchez F, De Matias Salces L, Blanco Gonzalez J, Castaneda Bergamin C. Phylephebitis due to diverticulitis. Anales de Medicina Interna. 2006;23(12):593-5.	EMBASE	Duplicates among databases	I	EMBASE-PubMed	Double duplicates	NA	Same			Same			Different	Acceptable		Different	Acceptable		Same			Same			Same
	296	Casallo Blanco S, Munoz Ruiz AI, Marcos Sanchez F, de Matias Salces L, Blanco Gonzalez J, Castaneda Bergamin C. [Phylephebitis due to diverticulitis]. An Med Interna. 2006 Dec;23(12):593-5.	PubMed
149	297	Castillo M, Murphy B. Septic portal vein thrombophlebitis: Computed tomography appearance. Case report. Computerized Radiology. 1986;10(6):289-92.	EMBASE	Duplicates among databases	I	EMBASE-PubMed	Double duplicates	NA	Same			Different	Acceptable		Different	Acceptable		Different	Acceptable		Same			Same			Same
	298	Castillo M, Murphy B. Septic portal vein thrombophlebitis: computed tomography appearance. Case report. Comput Radiol. 1986 Nov-Dec;10(6):289-92.	PubMed
150	299	Castillo M, Nunez D, Morillo G. Review of computed tomography findings in thrombosis of the major abdominal venous pathways. CT: Journal of Computed Tomography. 1986;10(3):205-14.	EMBASE	Duplicates among databases	I	EMBASE-PubMed	Double duplicates	NA	Same			Same			Different	Acceptable		Different	Acceptable		Same			Same			Same
	300	Castillo M, Nunez D, Morillo G. Review of computed tomography findings in thrombosis of the major abdominal venous pathways. J Comput Tomogr. 1986 Jul;10(3):205-14.	PubMed
151	301	Castroagudin JF, Delgado M, Villanueva A, Bustamante M, Martinez J, Otero E, et al. Safety of percutaneous ethanol injection as neoadjuvant therapy for hepatocellular carcinoma in waiting list liver transplant candidates. Transplantation Proceedings. 2005;37(9):3871-3.	EMBASE	Duplicates among databases	I	EMBASE-PubMed	Double duplicates	NA	Same			Same			Different	Acceptable		Different	Acceptable		Same			Same			Same
	302	Castroagudin JF, Delgado M, Villanueva A, Bustamante M, Martinez J, Otero E, et al. Safety of percutaneous ethanol injection as neoadjuvant therapy for hepatocellular carcinoma in waiting list liver transplant candidates. Transplant Proc. 2005 Nov;37(9):3871-3.	PubMed
152	303	Catalano OA, Choy G, Zhu A, Hahn PF, Sahani DV. Differentiation of malignant thrombus from bland thrombus of the portal vein in patients with hepatocellular carcinoma: Application of diffusion-weighted MR imaging. Radiology. 2010;254(1):154-62.	EMBASE	Duplicates among databases	I	EMBASE-PubMed	Double duplicates	NA	Same			Different	Acceptable		Same			Different	Acceptable		Same			Same			Same
	304	Catalano OA, Choy G, Zhu A, Hahn PF, Sahani DV. Differentiation of malignant thrombus from bland thrombus of the portal vein in patients with hepatocellular carcinoma: application of diffusion-weighted MR imaging. Radiology. 2010 Jan;254(1):154-62.	PubMed
153	305	Catheline JM, Turner R, Champault G. Laparoscopic ultrasound of the liver. European Journal of Ultrasound. 2000;12(2):169-77.	EMBASE	Duplicates among databases	I	EMBASE-PubMed	Double duplicates	NA	Same			Same			Different	Acceptable		Different	Acceptable		Same			Same			Same
	306	Catheline JM, Turner R, Champault G. Laparoscopic ultrasound of the liver. Eur J Ultrasound. 2000 Dec;12(2):169-77.	PubMed
154	307	Cattelan J, Racadot E, Di Martino V, Thevenot T. Antiannexin V antibodies: An underestimated source of noncirrhotic portal vein thrombosis? Hepatology. 2012;56(3):1182.	EMBASE	Duplicates among databases	I	EMBASE-PubMed	Double duplicates	NA	Same			Different	Acceptable		Same			Different	Acceptable		Same			Same			Same
	308	Cattelan J, Racadot E, Di Martino V, Thevenot T. Antiannexin V antibodies: an underestimated source of noncirrhotic portal vein thrombosis? Hepatology. 2012 Sep;56(3):1182.	PubMed
155	309	Cavallari A, Vivarelli M, Bellusci R, Jovine E, Mazziotti A, Rossi C. Treatment of vascular complications following liver transplantation: Multidisciplinary approach. Hepato-Gastroenterology. 2001;48(37):179-83.	EMBASE	Duplicates among databases	I	EMBASE-PubMed	Double duplicates	NA	Same			Different	Acceptable		Different	Acceptable		Different	Acceptable		Same			Same			Same
	310	Cavallari A, Vivarelli M, Bellusci R, Jovine E, Mazziotti A, Rossi C. Treatment of vascular complications following liver transplantation: multidisciplinary approach. Hepatogastroenterology. 2001 Jan-Feb;48(37):179-83.	PubMed
156	311	Cazalas G, Mattei S, Martin B, Hornez E, Marciano-Chagnaud S, Moutardier V, et al. Inferior mesenteric vein gas and septic thrombophlebitis secondary to sigmoid diverticulitis. Journal de Radiologie. 2010;91(1 C1):75-7.	EMBASE	Duplicates among databases	I	EMBASE-PubMed	Double duplicates	NA	Same			Same			Different	Acceptable		Different	Acceptable		Same			Different	Acceptable		Same
	312	Cazalas G, Mattei S, Martin B, Hornez E, Marciano-Chagnaud S, Moutardier V, et al. [Inferior mesenteric vein gas and septic thrombophlebitis secondary to sigmoid diverticulitis]. J Radiol. 2010 Jan;91(1 Pt 1):75-7.	PubMed
157	313	Cescon M, Sugawara Y, Matsui Y, Kaneko J, Ohkubo T, Makuuchi M. Thrombectomy of portal vein thrombosis in living donor liver transplantation. Abdominal Imaging. 2003;28(1):60-1.	EMBASE	Duplicates among databases	I	EMBASE-PubMed	Double duplicates	NA	Same			Same			Different	Acceptable		Different	Acceptable		Same			Same			Same
	314	Cescon M, Sugawara Y, Matsui Y, Kaneko J, Ohkubo T, Makuuchi M. Thrombectomy of portal vein thrombosis in living donor liver transplantation. Abdom Imaging. 2003 Jan-Feb;28(1):60-1.	PubMed
158	315	Ceulemans B, Aerts R, Monbaliu D, Coosemans W, Verslype C, Van Steenbergen W, et al. Liver transplantation using cavoportal transposition: An effective treatment in patients with complete splanchnic venous thrombosis. Transplantation Proceedings. 2005;37(2):1112-4.	EMBASE	Duplicates among databases	I	EMBASE-PubMed	Double duplicates	NA	Same			Different	Acceptable		Different	Acceptable		Different	Acceptable		Same			Same			Same
	316	Ceulemans B, Aerts R, Monbaliu D, Coosemans W, Verslype C, Van Steenbergen W, et al. Liver transplantation using cavoportal transposition: an effective treatment in patients with complete splanchnic venous thrombosis. Transplant Proc. 2005 Mar;37(2):1112-4.	PubMed
159	317	Chamouard P, Pencreach E, Maloisel F, Grunebaum L, Ardizzone JF, Meyer A, et al. Frequent factor II G20210A mutation in idiopathic portal vein thrombosis. Gastroenterology. 1999;116(1):144-8.	EMBASE	Duplicates among databases	I	EMBASE-PubMed	Double duplicates	NA	Same			Same			Same			Different	Acceptable		Same			Same			Same
	318	Chamouard P, Pencreach E, Maloisel F, Grunebaum L, Ardizzone JF, Meyer A, et al. Frequent factor II G20210A mutation in idiopathic portal vein thrombosis. Gastroenterology. 1999 Jan;116(1):144-8.	PubMed
160	319	Chan P, Lee CP, Yang CY, Hung JS. Complete membranous obstruction of the inferior vena cava: Clinical characteristics of Chinese patients. Journal of Internal Medicine. 1993;234(5):501-5.	EMBASE	Duplicates among databases	I	EMBASE-PubMed	Double duplicates	NA	Same			Different	Acceptable		Different	Acceptable		Different	Acceptable		Same			Same			Same
	320	Chan P, Lee CP, Yang CY, Hung JS. Complete membranous obstruction of the inferior vena cava: clinical characteristics of Chinese patients. J Intern Med. 1993 Nov;234(5):501-5.	PubMed
161	321	Chandra S, Dutta U, Das R, Vaiphei K, Nagi B, Singh K. Mesenteric venous thrombosis causing jejunal stricture: Secondary to hypercoagulable states and primary portal hypertension. Digestive Diseases and Sciences. 2002;47(9):2017-9.	EMBASE	Duplicates among databases	I	EMBASE-PubMed	Double duplicates	NA	Same			Different	Acceptable		Different	Acceptable		Different	Acceptable		Same			Same			Same
	322	Chandra S, Dutta U, Das R, Vaiphei K, Nagi B, Singh K. Mesenteric venous thrombosis causing jejunal stricture: secondary to hypercoagulable states and primary portal hypertension. Dig Dis Sci. 2002 Sep;47(9):2017-9.	PubMed
162	323	Chang CY. Pancreatic adenocarcinoma presenting as sinistral portal hypertension: An unusual presentation of pancreatic cancer. Yale Journal of Biology and Medicine. 1999;72(4):295-300.	EMBASE	Duplicates among databases	I	EMBASE-PubMed	Double duplicates	NA	Same			Different	Acceptable		Different	Acceptable		Different	Acceptable		Same			Same			Same
	324	Chang CY. Pancreatic adenocarcinoma presenting as sinistral portal hypertension: an unusual presentation of pancreatic cancer. Yale J Biol Med. 1999 Jul-Aug;72(4):295-300.	PubMed
163	325	Chang CY, Singal AK, Ganeshan SV, Schiano TD, Lookstein R, Emre S. Use of splenic artery embolization to relieve tense ascites following liver transplantation in a patient with paroxysmal nocturnal hemoglobinuria. Liver Transplantation. 2007;13(11):1532-7.	EMBASE	Duplicates among databases	I	EMBASE-PubMed	Double duplicates	NA	Same			Same			Different	Acceptable		Different	Acceptable		Same			Same			Same
	326	Chang CY, Singal AK, Ganeshan SV, Schiano TD, Lookstein R, Emre S. Use of splenic artery embolization to relieve tense ascites following liver transplantation in a patient with paroxysmal nocturnal hemoglobinuria. Liver Transpl. 2007 Nov;13(11):1532-7.	PubMed
164	327	Chang JS, Chen SC, Chuang WL, Wang LY, Chang WY. Paraumbilical vein tumor thrombosis in hepatocellular carcinoma. American Journal of Gastroenterology. 1994;89(7):1099-102.	EMBASE	Duplicates among databases	I	EMBASE-PubMed	Double duplicates	NA	Same			Same			Different	Acceptable		Different	Acceptable		Same			Same			Same
	328	Chang JS, Chen SC, Chuang WL, Wang LY, Chang WY. Paraumbilical vein tumor thrombosis in hepatocellular carcinoma. Am J Gastroenterol. 1994 Jul;89(7):1099-102.	PubMed
165	329	Chang LH, Francoeur L, Schweiger F. Pancreaticoportal fistula in association with antiphospholipid syndrome presenting as ascites and portal system thrombosis. Canadian Journal of Gastroenterology. 2002;16(9):601-5.	EMBASE	Duplicates among databases	I	EMBASE-PubMed	Double duplicates	NA	Same			Same			Different	Acceptable		Different	Acceptable		Same			Same			Same
	330	Chang LH, Francoeur L, Schweiger F. Pancreaticoportal fistula in association with antiphospholipid syndrome presenting as ascites and portal system thrombosis. Can J Gastroenterol. 2002 Sep;16(9):601-5.	PubMed
166	331	Chang PE, Miquel R, Blanco JL, Laguno M, Bruguera M, Abraldes JG, et al. Idiopathic Portal Hypertension in Patients with HIV Infection Treated with Highly Active Antiretroviral Therapy. American Journal of Gastroenterology. 2009;104(7):1707-14.	EMBASE	Duplicates among databases	I	EMBASE-PubMed	Double duplicates	NA	Same			Different	Acceptable		Different	Acceptable		Different	Acceptable		Same			Same			Same
	332	Chang PE, Miquel R, Blanco JL, Laguno M, Bruguera M, Abraldes JG, et al. Idiopathic portal hypertension in patients with HIV infection treated with highly active antiretroviral therapy. Am J Gastroenterol. 2009 Jul;104(7):1707-14.	PubMed
167	333	Chang YS, Min SY, Joo SH, Lee SH. Septic thrombophlebitis of the porto-mesenteric veins as a complication of acute appendicitis. World Journal of Gastroenterology. 2008;14(28):4580-2.	EMBASE	Duplicates among databases	I	EMBASE-PubMed	Double duplicates	NA	Same			Same			Different	Acceptable		Different	Acceptable		Same			Same			Same
	334	Chang YS, Min SY, Joo SH, Lee SH. Septic thrombophlebitis of the porto-mesenteric veins as a complication of acute appendicitis. World J Gastroenterol. 2008 Jul 28;14(28):4580-2.	PubMed
168	335	Charco R, Fuster J, Fondevila C, Ferrer J, Mans E, Garcia-Valdecasas JC. Portal vein thrombosis in liver transplantation. Transplantation Proceedings. 2005;37(9):3904-5.	EMBASE	Duplicates among databases	I	EMBASE-PubMed	Double duplicates	NA	Same			Same			Different	Acceptable		Different	Acceptable		Same			Same			Same
	336	Charco R, Fuster J, Fondevila C, Ferrer J, Mans E, Garcia-Valdecasas JC. Portal vein thrombosis in liver transplantation. Transplant Proc. 2005 Nov;37(9):3904-5.	PubMed
169	337	Chattopadhyay S, Govindasamy M, Singla P, Varma V, Mehta N, Kumaran V, et al. Portal biliopathy in patients with non-cirrhotic portal hypertension: Does the type of surgery affect outcome? HPB. 2012;14(7):441-7.	EMBASE	Duplicates among databases	I	EMBASE-PubMed	Double duplicates	NA	Same			Same			Different	Acceptable		Different	Acceptable		Same			Same			Same
	338	Chattopadhyay S, Govindasamy M, Singla P, Varma V, Mehta N, Kumaran V, et al. Portal biliopathy in patients with non-cirrhotic portal hypertension: does the type of surgery affect outcome? HPB (Oxford). 2012 Jul;14(7):441-7.	PubMed
170	339	Chau NG, Bhatia S, Raman M. Pylephlebitis and pyogenic liver abscesses: A complication of hemorrhoidal banding. Canadian Journal of Gastroenterology. 2007;21(9):601-3.	EMBASE	Duplicates among databases	I	EMBASE-PubMed	Double duplicates	NA	Same			Different	Acceptable		Different	Acceptable		Different	Acceptable		Same			Same			Same
	340	Chau NG, Bhatia S, Raman M. Pylephlebitis and pyogenic liver abscesses: a complication of hemorrhoidal banding. Can J Gastroenterol. 2007 Sep;21(9):601-3.	PubMed
171	341	Chawla Y, Dhiman RK. Intrahepatic portal venopathy and related disorders of the liver. Seminars in Liver Disease. 2008;28(3):270-81.	EMBASE	Duplicates among databases	I	EMBASE-PubMed	Double duplicates	NA	Same			Same			Different	Acceptable		Different	Acceptable		Same			Same			Same
	342	Chawla Y, Dhiman RK. Intrahepatic portal venopathy and related disorders of the liver. Semin Liver Dis. 2008 Aug;28(3):270-81.	PubMed
172	343	Chawla Y, Dilawari JB, Katariya S. Gallbladder varices in portal vein thrombosis. American Journal of Roentgenology. 1994;162(3):643-5.	EMBASE	Duplicates among databases	I	EMBASE-PubMed	Double duplicates	NA	Same			Same			Different	Acceptable		Different	Acceptable		Same			Same			Same
	344	Chawla Y, Dilawari JB, Katariya S. Gallbladder varices in portal vein thrombosis. AJR Am J Roentgenol. 1994 Mar;162(3):643-5.	PubMed
173	345	Chawla Y, Duseja A, Dhiman RK. Review article: The modern management of portal vein thrombosis. Alimentary Pharmacology and Therapeutics. 2009;30(9):881-94.	EMBASE	Duplicates among databases	I	EMBASE-PubMed	Double duplicates	NA	Same			Same			Different	Acceptable		Different	Acceptable		Same			Same			Same
	346	Chawla Y, Duseja A, Dhiman RK. Review article: the modern management of portal vein thrombosis. Aliment Pharmacol Ther. 2009 Nov 1;30(9):881-94.	PubMed
174	347	Chen C. Direct thrombolytic therapy in portal and mesenteric vein thrombosis. Journal of Vascular Surgery. 2012.	EMBASE	Duplicates among databases	I	EMBASE-PubMed	Double duplicates	NA	Same			Same			Different	Acceptable		Different	Acceptable		Different	Unacceptable	EMBASE	Different	Unacceptable	EMBASE	Different	Unacceptable	EMBASE
	348	Chen C. Direct thrombolytic therapy in portal and mesenteric vein thrombosis. J Vasc Surg. 2012 Oct;56(4):1124-6.	PubMed
175	349	Chen CY, Chang TT, Lin CY, Shin JS, Chem CY, Chi CH, et al. Endoscopic variceal ligation versus conservative treatment for patients with hepatocellular carcinoma and bleeding esophageal varices. Gastrointestinal Endoscopy. 1995;42(6):535-9.	EMBASE	Duplicates among databases	I	EMBASE-PubMed	Double duplicates	NA	Same			Same			Different	Acceptable		Different	Acceptable		Same			Same			Same
	350	Chen CY, Chang TT, Lin CY, Shin JS, Chem CY, Chi CH, et al. Endoscopic variceal ligation versus conservative treatment for patients with hepatocellular carcinoma and bleeding esophageal varices. Gastrointest Endosc. 1995 Dec;42(6):535-9.	PubMed
176	351	Chen H, Zhang F, Ye Y, Cheng Y, Chen Y. Long-term follow-up study and comparison of meso-atrial shunts and meso-cavo-atrial shunts for treatment of combined budd-chiari syndrome. Journal of Surgical Research. 2011;168(1):162-6.	EMBASE	Duplicates among databases	I	EMBASE-PubMed	Double duplicates	NA	Same			Different	Acceptable		Different	Acceptable		Different	Acceptable		Same			Same			Same
	352	Chen H, Zhang F, Ye Y, Cheng Y, Chen Y. Long-term follow-up study and comparison of meso-atrial shunts and meso-cavo-atrial shunts for treatment of combined Budd-Chiari syndrome. J Surg Res. 2011 Jun 1;168(1):162-6.	PubMed
177	353	Chen JH, Chen WP, Huang CL, Shen WC. Dynamic helical CT as a novel technique for diagnosing hepatic perfusion disorders. Hepato-Gastroenterology. 1999;46(25):303-7.	EMBASE	Duplicates among databases	I	EMBASE-PubMed	Double duplicates	NA	Same			Same			Different	Acceptable		Different	Acceptable		Same			Same			Same
	354	Chen JH, Chen WP, Huang CL, Shen WC. Dynamic helical CT as a novel technique for diagnosing hepatic perfusion disorders. Hepatogastroenterology. 1999 Jan-Feb;46(25):303-7.	PubMed
178	355	Chen JW, Chen DZ, Lu GZ. Asymptomatic process of hepatic artery thrombosis in a patient after orthotopic liver transplantation. Hepatobiliary and Pancreatic Diseases International. 2004;3(1):149-51.	EMBASE	Duplicates among databases	I	EMBASE-PubMed	Double duplicates	NA	Same			Same			Different	Acceptable		Different	Acceptable		Same			Same			Same
	356	Chen JW, Chen DZ, Lu GZ. Asymptomatic process of hepatic artery thrombosis in a patient after orthotopic liver transplantation. Hepatobiliary Pancreat Dis Int. 2004 Feb;3(1):149-51.	PubMed
179	357	Chen LW, Chien RN, Fang KM, Yen CL, Chang JJ, Lee TS, et al. Elucidating therapeutic effects on patients with hepatocellular carcinoma and main portal vein thrombosis. Hepato-Gastroenterology. 2010;57(98):228-31.	EMBASE	Duplicates among databases	I	EMBASE-PubMed	Double duplicates	NA	Same			Same			Different	Acceptable		Different	Acceptable		Same			Same			Same
	358	Chen LW, Chien RN, Fang KM, Yen CL, Chang JJ, Lee TS, et al. Elucidating therapeutic effects on patients with hepatocellular carcinoma and main portal vein thrombosis. Hepatogastroenterology. 2010 Mar-Apr;57(98):228-31.	PubMed
180	359	Chen M, Li X, Xie JX. Assessment of acute mesenteric ischemia with multi-slice spiral CT. Acta Academiae Medicinae Sinicae. 2006;28(1):80-3.	EMBASE	Duplicates among databases	I	EMBASE-PubMed	Double duplicates	NA	Same			Same			Different	Acceptable		Different	Acceptable		Same			Same			Same
	360	Chen M, Li X, Xie JX. [Assessment of acute mesenteric ischemia with multi-slice spiral CT]. Zhongguo Yi Xue Ke Xue Yuan Xue Bao. 2006 Feb;28(1):80-3.	PubMed
181	361	Chen S, Soares GM. Balloon-targeted access of right portal vein for transluminal intrahepatic portosystemic shunt creation in the setting of portal vein thrombosis. Journal of Vascular and Interventional Radiology. 2003;14(4):513-4.	EMBASE	Duplicates among databases	I	EMBASE-PubMed	Double duplicates	NA	Same			Same			Different	Acceptable		Different	Acceptable		Same			Same			Same
	362	Chen S, Soares GM. Balloon-targeted access of right portal vein for transluminal intrahepatic portosystemic shunt creation in the setting of portal vein thrombosis. J Vasc Interv Radiol. 2003 Apr;14(4):513-4.	PubMed
182	363	Cheng YF, Chen YS, Huang TL, De Villa V, Chen TY, Lee TY, et al. Interventional radiologic procedures in liver transplantation. Transplant International. 2001;14(4):223-9.	EMBASE	Duplicates among databases	I	EMBASE-PubMed	Double duplicates	NA	Same			Same			Different	Acceptable		Different	Acceptable		Same			Same			Same
	364	Cheng YF, Chen YS, Huang TL, de Villa V, Chen TY, Lee TY, et al. Interventional radiologic procedures in liver transplantation. Transpl Int. 2001 Aug;14(4):223-9.	PubMed
183	365	Cheng YF, Huang TL, Chen CL, Lee TY, Chen TY, Chen YS, et al. Intraoperative Doppler ultrasound in liver transplantation. Clinical Transplantation. 1998;12(4):292-9.	EMBASE	Duplicates among databases	I	EMBASE-PubMed	Double duplicates	NA	Same			Same			Different	Acceptable		Different	Acceptable		Same			Same			Same
	366	Cheng YF, Huang TL, Chen CL, Lee TY, Chen TY, Chen YS, et al. Intraoperative Doppler ultrasound in liver transplantation. Clin Transplant. 1998 Aug;12(4):292-9.	PubMed
184	367	Cherukuri R, Haskal ZJ, Naji A, Shaked A. Percutaneous thrombolysis and stent placement for the treatment of portal vein thrombosis after liver transplantation: Long-term follow-up. Transplantation. 1998;65(8):1124-6.	EMBASE	Duplicates among databases	I	EMBASE-PubMed	Double duplicates	NA	Same			Different	Acceptable		Same			Different	Acceptable		Same			Same			Same
	368	Cherukuri R, Haskal ZJ, Naji A, Shaked A. Percutaneous thrombolysis and stent placement for the treatment of portal vein thrombosis after liver transplantation: long-term follow-up. Transplantation. 1998 Apr 27;65(8):1124-6.	PubMed
185	369	Chevallier P, Denys A, Novellas S, Schmidt S, Schnyder P, Bruneton JN. Magnetic resonance cholangiography features of biliary abnormalities due to cavernous transformation of the portal vein. Clinical Imaging. 2006;30(3):190-4.	EMBASE	Duplicates among databases	I	EMBASE-PubMed	Double duplicates	NA	Same			Same			Different	Acceptable		Different	Acceptable		Same			Same			Same
	370	Chevallier P, Denys A, Novellas S, Schmidt S, Schnyder P, Bruneton JN. Magnetic resonance cholangiography features of biliary abnormalities due to cavernous transformation of the portal vein. Clin Imaging. 2006 May-Jun;30(3):190-4.	PubMed
186	371	Chin AC, Thow F, Superina RA. Previous portal hypertension surgery negatively affects results of mesenteric to left portal vein bypass. Journal of Pediatric Surgery. 2008;43(1):114-9.	EMBASE	Duplicates among databases	I	EMBASE-PubMed	Double duplicates	NA	Same			Same			Different	Acceptable		Different	Acceptable		Same			Same			Different	Acceptable
	372	Chin AC, Thow F, Superina RA. Previous portal hypertension surgery negatively affects results of mesenteric to left portal vein bypass. J Pediatr Surg. 2008 Jan;43(1):114-9; discussion 9.	PubMed
187	373	Chin MS, Stavas JM, Burke CT, Dixon RG, Mauro MA. Direct puncture of the recanalized paraumbilical vein for portal vein targeting during transjugular intrahepatic portosystemic shunt procedures: Assessment of technical success and safety. Journal of Vascular and Interventional Radiology. 2010;21(5):671-6.	EMBASE	Duplicates among databases	I	EMBASE-PubMed	Double duplicates	NA	Same			Different	Acceptable		Different	Acceptable		Different	Acceptable		Same			Same			Same
	374	Chin MS, Stavas JM, Burke CT, Dixon RG, Mauro MA. Direct puncture of the recanalized paraumbilical vein for portal vein targeting during transjugular intrahepatic portosystemic shunt procedures: assessment of technical success and safety. J Vasc Interv Radiol. 2010 May;21(5):671-6.	PubMed
188	375	Chirinos JA, Garcia J, Alcaide ML, Toledo G, Baracco GJ, Lichtstein DM. Septic thrombophlebitis: Diagnosis and management. American Journal of Cardiovascular Drugs. 2006;6(1):9-14.	EMBASE	Duplicates among databases	I	EMBASE-PubMed	Double duplicates	NA	Same			Different	Acceptable		Different	Acceptable		Same			Same			Same			Same
	376	Chirinos JA, Garcia J, Alcaide ML, Toledo G, Baracco GJ, Lichtstein DM. Septic thrombophlebitis: diagnosis and management. Am J Cardiovasc Drugs. 2006;6(1):9-14.	PubMed
189	377	Chirinos Vega JA, Munoz Gomez R, Amo Pelaez M, Ibarrola De Andres C, Solis Herruzo JA. Portal and mesenteric thrombosis associated with protein S deficiency. Revista Espanola de Enfermedades Digestivas. 2008;100(2):104-7.	EMBASE	Duplicates among databases	I	EMBASE-PubMed	Double duplicates	NA	Same			Same			Different	Acceptable		Different	Acceptable		Same			Same			Same
	378	Chirinos Vega JA, Munoz Gomez R, Amo Pelaez M, Ibarrola de Andres C, Solis Herruzo JA. [Portal and mesenteric thrombosis associated with protein S deficiency]. Rev Esp Enferm Dig. 2008 Feb;100(2):104-7.	PubMed
190	379	Chiu B, Pillai SB, Sandler AD, Superina RA. Experience with alternate sources of venous inflow in the meso-Rex bypass operation: the coronary and splenic veins. Journal of Pediatric Surgery. 2007;42(7):1199-202.	EMBASE	Duplicates among databases	I	EMBASE-PubMed	Double duplicates	NA	Same			Same			Different	Acceptable		Different	Acceptable		Same			Same			Same
	380	Chiu B, Pillai SB, Sandler AD, Superina RA. Experience with alternate sources of venous inflow in the meso-Rex bypass operation: the coronary and splenic veins. J Pediatr Surg. 2007 Jul;42(7):1199-202.	PubMed
191	381	Chiu B, Superina RA. Encephalopathy caused by a splenorenal shunt can be reversed by performing a mesenteric-to-left portal vein bypass. Journal of Pediatric Surgery. 2006;41(6):1177-9.	EMBASE	Duplicates among databases	I	EMBASE-PubMed	Double duplicates	NA	Same			Same			Different	Acceptable		Different	Acceptable		Same			Same			Same
	382	Chiu B, Superina RA. Encephalopathy caused by a splenorenal shunt can be reversed by performing a mesenteric-to-left portal vein bypass. J Pediatr Surg. 2006 Jun;41(6):1177-9.	PubMed
192	383	Cho JY, Suh KS, Shin WY, Lee HW, Yi NJ, Lee KU. Thrombosis confined to the portal vein is not a contraindication for living donor liver transplantation. World Journal of Surgery. 2008;32(8):1731-7.	EMBASE	Duplicates among databases	I	EMBASE-PubMed	Double duplicates	NA	Same			Same			Different	Acceptable		Different	Acceptable		Same			Same			Same
	384	Cho JY, Suh KS, Shin WY, Lee HW, Yi NJ, Lee KU. Thrombosis confined to the portal vein is not a contraindication for living donor liver transplantation. World J Surg. 2008 Aug;32(8):1731-7.	PubMed
193	385	Cho SK, Shin SW, Do YS, Park KB, Choo SW, Kim SS, et al. Development of Thrombus in the Major Systemic and Portal Veins after Balloon-Occluded Retrograde Transvenous Obliteration for Treating Gastric Variceal Bleeding: Its Frequency and Outcome Evaluation with CT. Journal of Vascular and Interventional Radiology. 2008;19(4):529-38.	EMBASE	Duplicates among databases	I	EMBASE-PubMed	Double duplicates	NA	Same			Different	Acceptable		Different	Acceptable		Different	Acceptable		Same			Same			Same
	386	Cho SK, Shin SW, Do YS, Park KB, Choo SW, Kim SS, et al. Development of thrombus in the major systemic and portal veins after balloon-occluded retrograde transvenous obliteration for treating gastric variceal bleeding: its frequency and outcome evaluation with CT. J Vasc Interv Radiol. 2008 Apr;19(4):529-38.	PubMed
194	387	Chou CK, Mak CW, Tzeng WS, Chang JM. CT of small bowel ischemia. Abdominal Imaging. 2004;29(1):18-22.	EMBASE	Duplicates among databases	I	EMBASE-PubMed	Double duplicates	NA	Same			Same			Different	Acceptable		Different	Acceptable		Same			Same			Same
	388	Chou CK, Mak CW, Tzeng WS, Chang JM. CT of small bowel ischemia. Abdom Imaging. 2004 Jan-Feb;29(1):18-22.	PubMed
195	389	Ciancio G, Julian JF, Fernandez L, Miller J, Burke GW. Successful surgical salvage of pancreas allografts after complete venous thrombosis. Transplantation. 2000;70(1):126-31.	EMBASE	Duplicates among databases	I	EMBASE-PubMed	Double duplicates	NA	Same			Same			Same			Different	Acceptable		Same			Same			Same
	390	Ciancio G, Julian JF, Fernandez L, Miller J, Burke GW. Successful surgical salvage of pancreas allografts after complete venous thrombosis. Transplantation. 2000 Jul 15;70(1):126-31.	PubMed
196	391	Cikrikcioglu MA, Erkal H, Hursitoglu M, Karadag A, Gundogan E, Kayacan SM, et al. Idiopathic portal hypertension during a catastrophic attack in a patient with primary antiphospholipid syndrome. Acta Gastro-Enterologica Belgica. 2010;73(4):521-6.	EMBASE	Duplicates among databases	I	EMBASE-PubMed	Double duplicates	NA	Same			Same			Different	Acceptable		Different	Acceptable		Same			Same			Same
	392	Cikrikcioglu MA, Erkal H, Hursitoglu M, Karadag A, Gundogan E, Kayacan SM, et al. Idiopathic portal hypertension during a catastrophic attack in a patient with primary antiphospholipid syndrome. Acta Gastroenterol Belg. 2010 Oct-Dec;73(4):521-6.	PubMed
197	393	Clarke MG, Kennedy NJ, Kennedy K. Serious consequences of a sore throat. Annals of the Royal College of Surgeons of England. 2003;85(4):242-4.	EMBASE	Duplicates among databases	I	EMBASE-PubMed	Double duplicates	NA	Same			Same			Different	Acceptable		Different	Acceptable		Same			Same			Same
	394	Clarke MG, Kennedy NJ, Kennedy K. Serious consequences of a sore throat. Ann R Coll Surg Engl. 2003 Jul;85(4):242-4.	PubMed
198	395	Colaizzo D, Amitrano L, Tiscia GL, Scenna G, Grandone E, Guardascione MA, et al. The JAK2 V617F mutation frequently occurs in patients with portal and mesenteric venous thrombosis. Journal of Thrombosis and Haemostasis. 2007;5(1):55-61.	EMBASE	Duplicates among databases	I	EMBASE-PubMed	Double duplicates	NA	Same			Same			Different	Acceptable		Different	Acceptable		Same			Same			Same
	396	Colaizzo D, Amitrano L, Tiscia GL, Scenna G, Grandone E, Guardascione MA, et al. The JAK2 V617F mutation frequently occurs in patients with portal and mesenteric venous thrombosis. J Thromb Haemost. 2007 Jan;5(1):55-61.	PubMed
199	397	Colle I, Van Vlierberghe H, Pattyn P, Troisi R, Vogelaers D, de Hemptinne B, et al. Cholestasis as presenting symptom of portal cavernoma. Hepatology Research. 2003;25(1):32-7.	EMBASE	Duplicates among databases	I	EMBASE-PubMed	Double duplicates	NA	Same			Same			Different	Acceptable		Different	Acceptable		Same			Same			Same
	398	Colle I, Van Vlierberghe H, Pattyn P, Troisi R, Vogelaers D, de Hemptinne B, et al. Cholestasis as presenting symptom of portal cavernoma. Hepatol Res. 2003 Jan;25(1):32-7.	PubMed
200	399	Condat B, Pessione F, Helene Denninger M, Hillaire S, Valla D. Recent portal or mesenteric venous thrombosis: Increased recognition and frequent recanalization on anticoagulant therapy. Hepatology. 2000;32(3):466-70.	EMBASE	Duplicates among databases	I	EMBASE-PubMed	Double duplicates	NA	Same			Different	Acceptable		Same			Different	Acceptable		Same			Same			Same
	400	Condat B, Pessione F, Helene Denninger M, Hillaire S, Valla D. Recent portal or mesenteric venous thrombosis: increased recognition and frequent recanalization on anticoagulant therapy. Hepatology. 2000 Sep;32(3):466-70.	PubMed
201	401	Condat B, Pessione F, Hillaire S, Denninger MH, Guillin MC, Poliquin M, et al. Current outcome of portal vein thrombosis in adults: Risk and benefit of anticoagulant therapy. Gastroenterology. 2001;120(2):490-7.	EMBASE	Duplicates among databases	I	EMBASE-PubMed	Double duplicates	NA	Same			Different	Acceptable		Same			Different	Acceptable		Same			Same			Same
	402	Condat B, Pessione F, Hillaire S, Denninger MH, Guillin MC, Poliquin M, et al. Current outcome of portal vein thrombosis in adults: risk and benefit of anticoagulant therapy. Gastroenterology. 2001 Feb;120(2):490-7.	PubMed
202	403	Condat B, Valla D. Management of portal vein thrombosis. Gastroenterologie Clinique et Biologique. 1999;23(11):1210-4.	EMBASE	Duplicates among databases	I	EMBASE-PubMed	Double duplicates	NA	Same			Same			Different	Acceptable		Different	Acceptable		Same			Same			Same
	404	Condat B, Valla D. [Management of portal vein thrombosis]. Gastroenterol Clin Biol. 1999 Nov;23(11):1210-4.	PubMed
203	405	Condat B, Valla D. Portal vein thrombosis: Is anticoagulation indicated? Gastroenterologie Clinique et Biologique. 2001;25(5):507-8.	EMBASE	Duplicates among databases	I	EMBASE-PubMed	Double duplicates	NA	Same			Different	Acceptable		Different	Acceptable		Different	Acceptable		Same			Same			Same
	406	Condat B, Valla D. [Portal vein thrombosis: is anticoagulation indicated?]. Gastroenterol Clin Biol. 2001 May;25(5):507-8.	PubMed
204	407	Condat B, Valla D. Portal vein thrombosis. Presse Medicale. 2003;32(31):1460-5.	EMBASE	Duplicates among databases	I	EMBASE-PubMed	Double duplicates	NA	Same			Same			Different	Acceptable		Different	Acceptable		Same			Same			Same
	408	Condat B, Valla D. [Portal vein thrombosis]. Presse Med. 2003 Sep 27;32(31):1460-5.	PubMed
205	409	Condat B, Valla D. Nonmalignant portal vein thrombosis in adults. Nature Clinical Practice Gastroenterology and Hepatology. 2006;3(9):505-15.	EMBASE	Duplicates among databases	I	EMBASE-PubMed	Double duplicates	NA	Same			Same			Different	Acceptable		Different	Acceptable		Same			Same			Same
	410	Condat B, Valla D. Nonmalignant portal vein thrombosis in adults. Nat Clin Pract Gastroenterol Hepatol. 2006 Sep;3(9):505-15.	PubMed
206	411	Conley BR, Doux JD, Lee PY, Bazar KA, Daniel SM, Yun AJ. Integrating the theories of Darwin and Bernoulli: Maladaptive baroreceptor network dysfunction may explain the pathogenesis of aortic aneurysms. Medical Hypotheses. 2005;65(2):266-72.	EMBASE	Duplicates among databases	I	EMBASE-PubMed	Double duplicates	NA	Same			Same			Different	Acceptable		Same			Same			Same			Same
	412	Conley BR, Doux JD, Lee PY, Bazar KA, Daniel SM, Yun AJ. Integrating the theories of Darwin and Bernoulli: maladaptive baroreceptor network dysfunction may explain the pathogenesis of aortic aneurysms. Med Hypotheses. 2005;65(2):266-72.	PubMed
207	413	Connolly GC, Chen R, Hyrien O, Mantry P, Bozorgzadeh A, Abt P, et al. Incidence, risk factors and consequences of portal vein and systemic thromboses in hepatocellular carcinoma. Thrombosis Research. 2008;122(3):299-306.	EMBASE	Duplicates among databases	I	EMBASE-PubMed	Double duplicates	NA	Same			Same			Different	Acceptable		Same			Same			Same			Same
	414	Connolly GC, Chen R, Hyrien O, Mantry P, Bozorgzadeh A, Abt P, et al. Incidence, risk factors and consequences of portal vein and systemic thromboses in hepatocellular carcinoma. Thromb Res. 2008;122(3):299-306.	PubMed
208	415	Costa G, Cruz RJ, Abu-Elmagd KM. Surgical Shunt Versus TIPS for Treatment of Variceal Hemorrhage in the Current Era of Liver and Multivisceral Transplantation. Surgical Clinics of North America. 2010;90(4):891-905.	EMBASE	Duplicates among databases	I	EMBASE-PubMed	Double duplicates	NA	Same			Different	Acceptable		Different	Acceptable		Different	Acceptable		Same			Same			Same
	416	Costa G, Cruz RJ, Jr., Abu-Elmagd KM. Surgical shunt versus TIPS for treatment of variceal hemorrhage in the current era of liver and multivisceral transplantation. Surg Clin North Am. 2010 Aug;90(4):891-905.	PubMed
209	417	Costantini V, Deveglia R, Stabile A, Nenci GG. Absorption and antithrombotic activity of unfractioned heparin after intraduodenal administration in rats. Blood Coagulation and Fibrinolysis. 2000;11(1):7-13.	EMBASE	Duplicates among databases	I	EMBASE-PubMed	Double duplicates	NA	Same			Same			Different	Acceptable		Different	Acceptable		Same			Same			Same
	418	Costantini V, Deveglia R, Stabile A, Nenci GG. Absorption and antithrombotic activity of unfractioned heparin after intraduodenal administration in rats. Blood Coagul Fibrinolysis. 2000 Jan;11(1):7-13.	PubMed
210	419	Coulier B, Maldague P, Pierard F. Spontaneous transhepatic rupture of the gallbladder with massive hemoperitoneum. JBR-BTR. 2012;95(2):92-4.	EMBASE	Duplicates among databases	I	EMBASE-PubMed	Double duplicates	NA	Same			Same			Same			Different	Acceptable		Same			Same			Same
	420	Coulier B, Maldague P, Pierard F. Spontaneous transhepatic rupture of the gallbladder with massive hemoperitoneum. JBR-BTR. 2012 Mar-Apr;95(2):92-4.	PubMed
211	421	Coulomb M, Moro D, Le Rumeur Y, Ranchoup Y, Pittet LR, Brambilla C, et al. The role of new medical imaging technics (TDM and MRI) in the diagnostic strategies of superior vena cava syndrome. Revue des maladies respiratoires. 1991;8(1):45-57.	EMBASE	Duplicates among databases	I	EMBASE-PubMed	Double duplicates	NA	Same			Same			Different	Acceptable		Same			Same			Same			Same
	422	Coulomb M, Moro D, Le Rumeur Y, Ranchoup Y, Pittet LR, Brambilla C, et al. [The role of new medical imaging technics (TDM and MRI) in the diagnostic strategies of superior vena cava syndrome]. Rev Mal Respir. 1991;8(1):45-57.	PubMed
212	423	Cozzi P, Chiumello D, Tubiolo D, Sicignano A, Brandi G, Bianchi P, et al. Total hepatectomy, recombinant activated factor VII and rescue liver transplantation. Minerva Anestesiologica. 2010;76(7):550-3.	EMBASE	Duplicates among databases	I	EMBASE-PubMed	Triple duplicates	NA	Same			Same			Different	Acceptable		Different	Acceptable		Different	Unacceptable	PubMed	Different	Unacceptable	PubMed	Different	Unacceptable	PubMed
	424	Cozzi P, Chiumello D, Tubiolo D, Sicignano A, Brandi G, Bianchi P, et al. Total hepatectomy, recombinant activated factor VII and rescue liver transplantation. Minerva Anestesiol. 2010 Jul;76(7):550-3.	PubMed
	425	Cozzi P, Chiumello D, Tubiolo D, Sicignano A, Brandi G, Bianchi P, et al. Total hepatectomy, recombinant activated factor VII and rescue liver transplantation. Minerva Anestesiol. 2010 Apr 12.	PubMed
213	426	Crawford JM. Vascular Disorders of the Liver. Clinics in Liver Disease. 2010;14(4):635-50.	EMBASE	Duplicates among databases	I	EMBASE-PubMed	Double duplicates	NA	Same			Same			Different	Acceptable		Different	Acceptable		Same			Same			Same
	427	Crawford JM. Vascular disorders of the liver. Clin Liver Dis. 2010 Nov;14(4):635-50.	PubMed
214	428	Cruz E, Ascher NL, Roberts JP, Bass NM, Yao FY. High incidence of recurrence and hematologic events following liver transplantation for Budd-Chiari syndrome. Clinical Transplantation. 2005;19(4):501-6.	EMBASE	Duplicates among databases	I	EMBASE-PubMed	Double duplicates	NA	Same			Same			Different	Acceptable		Different	Acceptable		Same			Same			Same
	429	Cruz E, Ascher NL, Roberts JP, Bass NM, Yao FY. High incidence of recurrence and hematologic events following liver transplantation for Budd-Chiari syndrome. Clin Transplant. 2005 Aug;19(4):501-6.	PubMed
215	430	Cynn WS, Hodes PJ. A new sign of small bowel volvulus. Gas in mesenteric vein without gas in portal vein. Radiology. 1973;108(2):289-90.	EMBASE	Duplicates among databases	I	EMBASE-PubMed	Double duplicates	NA	Same			Same			Same			Different	Acceptable		Same			Same			Same
	431	Cynn WS, Hodes PJ. A new sign of small bowel volvulus. Gas in mesenteric vein without gas in portal vein. Radiology. 1973 Aug;108(2):289-90.	PubMed
216	432	Czerniak A, Badger I, Sherlock D, Buckels J. Orthotopic liver transplantation in a patient with thrombosis of the hepatic portal and superior mesenteric veins. Transplantation. 1990;50(2):334-6.	EMBASE	Duplicates among databases	I	EMBASE-PubMed	Double duplicates	NA	Same			Same			Same			Different	Acceptable		Same			Same			Same
	433	Czerniak A, Badger I, Sherlock D, Buckels J. Orthotopic liver transplantation in a patient with thrombosis of the hepatic portal and superior mesenteric veins. Transplantation. 1990 Aug;50(2):334-6.	PubMed
217	434	Dafoe DC, Ratner LE. Pancreatico-renal composite transplant: A new technique designed to decrease pancreatic graft thrombosis. Clinical Transplantation. 2005;19(5):690-3.	EMBASE	Duplicates among databases	I	EMBASE-PubMed	Double duplicates	NA	Same			Different	Acceptable		Different	Acceptable		Different	Acceptable		Same			Same			Same
	435	Dafoe DC, Ratner LE. Pancreatico-renal composite transplant: a new technique designed to decrease pancreatic graft thrombosis. Clin Transplant. 2005 Oct;19(5):690-3.	PubMed
218	436	Dahl PE, Karlsen BH, Kristiansen KA, Kjaeve JC. Prevention of catheter thrombosis increases survival, but does not modify lung injury in rats receiving long-term parenteral nutrition. Scandinavian Journal of Clinical and Laboratory Investigation. 2004;64(8):737-44.	EMBASE	Duplicates among databases	I	EMBASE-PubMed	Double duplicates	NA	Same			Same			Different	Acceptable		Same			Same			Same			Same
	437	Dahl PE, Karlsen BH, Kristiansen KA, Kjaeve JC. Prevention of catheter thrombosis increases survival, but does not modify lung injury in rats receiving long-term parenteral nutrition. Scand J Clin Lab Invest. 2004;64(8):737-44.	PubMed
219	438	Dahmen U, Radtke A, Schroder T, Chi H, Madrahimov N, Lu M, et al. Median liver lobe of woodchuck as a model to study hepatic outflow obstruction: A pilot study. Liver International. 2008;28(9):1236-44.	EMBASE	Duplicates among databases	I	EMBASE-PubMed	Double duplicates	NA	Same			Different	Acceptable		Different	Acceptable		Different	Acceptable		Same			Same			Same
	439	Dahmen U, Radtke A, Schroder T, Chi H, Madrahimov N, Lu M, et al. Median liver lobe of woodchuck as a model to study hepatic outflow obstruction: a pilot study. Liver Int. 2008 Nov;28(9):1236-44.	PubMed
220	440	Dalen K, Day DL, Ascher NL, Hunter DW, Thompson WM, Castaneda-Zuniga WR, et al. Imaging of vascular complications after hepatic transplantation. American Journal of Roentgenology. 1988;150(6):1285-90.	EMBASE	Duplicates among databases	I	EMBASE-PubMed	Double duplicates	NA	Same			Same			Different	Acceptable		Different	Acceptable		Same			Same			Same
	441	Dalen K, Day DL, Ascher NL, Hunter DW, Thompson WM, Castaneda-Zuniga WR, et al. Imaging of vascular complications after hepatic transplantation. AJR Am J Roentgenol. 1988 Jun;150(6):1285-90.	PubMed
221	442	Danno K, Ikeda M, Sekimoto M, Sugimoto T, Takemasa I, Yamamoto H, et al. Diameter of splenic vein is a risk factor for portal or splenic vein thrombosis after laparoscopic splenectomy. Surgery. 2009;145(5):457-64.	EMBASE	Duplicates among databases	I	EMBASE-PubMed	Double duplicates	NA	Same			Same			Same			Different	Acceptable		Same			Same			Different	Acceptable
	443	Danno K, Ikeda M, Sekimoto M, Sugimoto T, Takemasa I, Yamamoto H, et al. Diameter of splenic vein is a risk factor for portal or splenic vein thrombosis after laparoscopic splenectomy. Surgery. 2009 May;145(5):457-64; discussion 65-6.	PubMed
222	444	Danse E, Horsmans Y. Calcified portal vein thrombosis in the follow-up of surgical portocaval shunt: Sonographic findings and differential diagnosis. Journal de Radiologie. 2006;87(11 C1):1696-9.	EMBASE	Duplicates among databases	I	EMBASE-PubMed	Double duplicates	NA	Same			Same			Different	Acceptable		Different	Acceptable		Same			Different	Acceptable		Same
	445	Danse E, Horsmans Y. [Calcified portal vein thrombosis in the follow-up of surgical portocaval shunt: Sonographic findings and differential diagnosis]. J Radiol. 2006 Nov;87(11 Pt 1):1696-9.	PubMed
223	446	Das M, Carroll SF. Antithrombin III deficiency: An etiology of Budd-Chiari syndrome. Surgery. 1985;97(2):242-5.	EMBASE	Duplicates among databases	I	EMBASE-PubMed	Double duplicates	NA	Same			Different	Acceptable		Same			Different	Acceptable		Same			Same			Same
	447	Das M, Carroll SF. Antithrombin III deficiency: an etiology of Budd-Chiari syndrome. Surgery. 1985 Feb;97(2):242-6.	PubMed
224	448	Das R, Kaur U, Garewal G. Splenectomy in a case of splenic vein thrombosis unmasks essential thrombocythemia. Clinical and Laboratory Haematology. 2002;24(2):131-3.	EMBASE	Duplicates among databases	I	EMBASE-PubMed	Double duplicates	NA	Same			Same			Different	Acceptable		Different	Acceptable		Same			Same			Same
	449	Das R, Kaur U, Garewal G. Splenectomy in a case of splenic vein thrombosis unmasks essential thrombocythemia. Clin Lab Haematol. 2002 Apr;24(2):131-3.	PubMed
225	450	Das SK, Ray A, Jana CK, Banerjee N, Khaskil S. Chronic portal vein thrombosis due to combined deficiency of protein C and protein S. Journal of the Indian Medical Association. 2011;109(10):753-4.	EMBASE	Duplicates among databases	I	EMBASE-PubMed	Double duplicates	NA	Same			Same			Different	Acceptable		Different	Acceptable		Same			Same			Same
	451	Das SK, Ray A, Jana CK, Banerjee N, Khaskil S. Chronic portal vein thrombosis due to combined deficiency of protein C and protein S. J Indian Med Assoc. 2011 Oct;109(10):753-4.	PubMed
226	452	Dasgupta R, Roberts E, Superina RA, Kim PC. Effectiveness of Rex shunt in the treatment of portal hypertension. Journal of Pediatric Surgery. 2006;41(1):108-12.	EMBASE	Duplicates among databases	I	EMBASE-PubMed	Double duplicates	NA	Same			Same			Different	Acceptable		Different	Acceptable		Same			Same			Different	Acceptable
	453	Dasgupta R, Roberts E, Superina RA, Kim PC. Effectiveness of Rex shunt in the treatment of portal hypertension. J Pediatr Surg. 2006 Jan;41(1):108-12; discussion -12.	PubMed
227	454	Davies M, Satyadas T, Akle CA. Spontaneous resolution of a superior mesenteric vein thrombosis after laparoscopic Nissen fundoplication. Annals of the Royal College of Surgeons of England. 2002;84(3):177-80.	EMBASE	Duplicates among databases	I	EMBASE-PubMed	Double duplicates	NA	Same			Same			Different	Acceptable		Different	Acceptable		Same			Same			Same
	455	Davies M, Satyadas T, Akle CA. Spontaneous resolution of a superior mesenteric vein thrombosis after laparoscopic nissen fundoplication. Ann R Coll Surg Engl. 2002 May;84(3):177-80.	PubMed
228	456	Dayal S, Pati HP, Pande GK, Sharma MP, Saraya AK. Multilineage hemopoietic stem cell defects in Budd Chiari syndrome. Journal of Hepatology. 1997;26(2):293-7.	EMBASE	Duplicates among databases	I	EMBASE-PubMed	Double duplicates	NA	Same			Same			Different	Acceptable		Different	Acceptable		Same			Same			Same
	457	Dayal S, Pati HP, Pande GK, Sharma MP, Saraya AK. Multilineage hemopoietic stem cell defects in Budd Chiari syndrome. J Hepatol. 1997 Feb;26(2):293-7.	PubMed
229	458	De Baere T, Deschamps F, Briggs P, Dromain C, Boige V, Hechelhammer L, et al. Hepatic malignancies: Percutaneous radiofrequency ablation during percutaneous portal or hepatic vein occlusion. Radiology. 2008;248(3):1056-66.	EMBASE	Duplicates among databases	I	EMBASE-PubMed	Double duplicates	NA	Same			Different	Acceptable		Same			Different	Acceptable		Same			Same			Same
	459	de Baere T, Deschamps F, Briggs P, Dromain C, Boige V, Hechelhammer L, et al. Hepatic malignancies: percutaneous radiofrequency ablation during percutaneous portal or hepatic vein occlusion. Radiology. 2008 Sep;248(3):1056-66.	PubMed
230	460	De Baere T, Taourel P, Tubiana JM, Kuoch V, Ducreux M, Lumbroso J, et al. Hepatic intraarterial 131I iodized oil for treatment of hepatocellular carcinoma in patients with impeded portal venous flow. Radiology. 1999;212(3):665-8.	EMBASE	Duplicates among databases	I	EMBASE-PubMed	Double duplicates	NA	Same			Same			Same			Different	Acceptable		Same			Same			Same
	461	de Baere T, Taourel P, Tubiana JM, Kuoch V, Ducreux M, Lumbroso J, et al. Hepatic intraarterial 131I iodized oil for treatment of hepatocellular carcinoma in patients with impeded portal venous flow. Radiology. 1999 Sep;212(3):665-8.	PubMed
231	462	de Charry C, de Charry F, Lemoigne F, Lamboley JL, Pasquet F, Pavic M. Renal vein infarction, a complication of paroxysmal nocturnal hemoglobinuria. Nephrologie et Therapeutique. 2012.	EMBASE	Duplicates among databases	I	EMBASE-PubMed	Double duplicates	NA	Same			Same			Different	Acceptable		Different	Acceptable		Same			Same			Same
	463	de Charry C, de Charry F, Lemoigne F, Lamboley JL, Pasquet F, Pavic M. [Renal vein infarction, a complication of paroxysmal nocturnal hemoglobinuria.]. Nephrol Ther. 2012 May 17.	PubMed
232	464	De Franchis R, Dell'Era A. Novel developments in esophageal vascular disorders. Current Opinion in Gastroenterology. 2008;24(4):490-5.	EMBASE	Duplicates among databases	I	EMBASE-PubMed	Double duplicates	NA	Same			Same			Different	Acceptable		Different	Acceptable		Same			Same			Same
	465	de Franchis R, Dell'Era A. Novel developments in esophageal vascular disorders. Curr Opin Gastroenterol. 2008 Jul;24(4):490-5.	PubMed
233	466	De Gaetano AM, Lafortune M, Patriquin H, De Franco A, Aubin B, Paradis K. Cavernous transformation of the portal vein: Patterns of intrahepatic and splanchnic collateral circulation detected with Doppler sonography. American Journal of Roentgenology. 1995;165(5):1151-5.	EMBASE	Duplicates among databases	I	EMBASE-PubMed	Double duplicates	NA	Same			Different	Acceptable		Different	Acceptable		Different	Acceptable		Same			Same			Same
	467	De Gaetano AM, Lafortune M, Patriquin H, De Franco A, Aubin B, Paradis K. Cavernous transformation of the portal vein: patterns of intrahepatic and splanchnic collateral circulation detected with Doppler sonography. AJR Am J Roentgenol. 1995 Nov;165(5):1151-5.	PubMed
234	468	De Hooge P. Detection and localization of lower extremity deep venous thrombosis with radionuclide venography. Diagnostic Imaging. 1981;50(4):191-6.	EMBASE	Duplicates among databases	I	EMBASE-PubMed	Double duplicates	NA	Same			Same			Different	Acceptable		Same			Same			Same			Same
	469	de Hooge P. Detection and localization of lower extremity deep venous thrombosis with radionuclide venography. Diagn Imaging. 1981;50(4):191-6.	PubMed
235	470	De Stefano V, Fiorini A, Rossi E, Za T, Farina G, Chiusolo P, et al. Incidence of the JAK2 V617F mutation among patients with splanchnic or cerebral venous thrombosis and without overt chronic myeloproliferative disorders. Journal of Thrombosis and Haemostasis. 2007;5(4):708-14.	EMBASE	Duplicates among databases	I	EMBASE-PubMed	Double duplicates	NA	Same			Same			Different	Acceptable		Different	Acceptable		Same			Same			Same
	471	De Stefano V, Fiorini A, Rossi E, Za T, Farina G, Chiusolo P, et al. Incidence of the JAK2 V617F mutation among patients with splanchnic or cerebral venous thrombosis and without overt chronic myeloproliferative disorders. J Thromb Haemost. 2007 Apr;5(4):708-14.	PubMed
236	472	De Stefano V, Teofili L, Leone G, Michiels JJ. Spontaneous erythroid colony formation as the clue to an underlying myeloproliferative disorder in patients with Budd-Chiari syndrome or portal vein thrombosis. Seminars in Thrombosis and Hemostasis. 1997;23(5):411-8.	EMBASE	Duplicates among databases	I	EMBASE-PubMed	Double duplicates	NA	Same			Same			Different	Acceptable		Same			Same			Same			Same
	473	De Stefano V, Teofili L, Leone G, Michiels JJ. Spontaneous erythroid colony formation as the clue to an underlying myeloproliferative disorder in patients with Budd-Chiari syndrome or portal vein thrombosis. Semin Thromb Hemost. 1997;23(5):411-8.	PubMed
237	474	De Ville De Goyet J, Alberti D, Falchetti D, Rigamonti W, Matricardi L, Clapuyt P, et al. Treatment of extrahepatic portal hypertension in children by mesenteric- to-left portal vein bypass: A new physiological procedure. European Journal of Surgery. 1999;165(8):777-81.	EMBASE	Duplicates among databases	I	EMBASE-PubMed	Double duplicates	NA	Same			Different	Acceptable		Different	Acceptable		Different	Acceptable		Same			Same			Same
	475	de Ville de Goyet J, Alberti D, Falchetti D, Rigamonti W, Matricardi L, Clapuyt P, et al. Treatment of extrahepatic portal hypertension in children by mesenteric-to-left portal vein bypass: a new physiological procedure. Eur J Surg. 1999 Aug;165(8):777-81.	PubMed
238	476	De Ville de Goyet J, Lo Zupone C, Grimaldi C, D'Ambrosio G, Candusso M, Torre G, et al. Meso-Rex bypass as an alternative technique for portal vein reconstruction at or after liver transplantation in children: Review and perspectives. Pediatric Transplantation. 2012.	EMBASE	Duplicates among databases	I	EMBASE-PubMed	Double duplicates	NA	Same			Same			Different	Acceptable		Different	Acceptable		Same			Same			Same
	477	de Ville de Goyet J, Lo Zupone C, Grimaldi C, D'Ambrosio G, Candusso M, Torre G, et al. Meso-Rex bypass as an alternative technique for portal vein reconstruction at or after liver transplantation in children: Review and perspectives. Pediatr Transplant. 2012 Sep 4.	PubMed
239	478	Debernardi-Venon W, Bandi JC, Garcia-Pagan JC, Moitinho E, Andreu V, Real M, et al. CO2 wedged hepatic venography in the evaluation of portal hypertension. Gut. 2000;46(6):856-60.	EMBASE	Duplicates among databases	I	EMBASE-PubMed	Double duplicates	NA	Same			Different	Acceptable		Same			Different	Acceptable		Same			Same			Same
	479	Debernardi-Venon W, Bandi JC, Garcia-Pagan JC, Moitinho E, Andreu V, Real M, et al. CO(2) wedged hepatic venography in the evaluation of portal hypertension. Gut. 2000 Jun;46(6):856-60.	PubMed
240	480	DeCaro R, Pennelli T. Non-traumatic rupture of the superior mesenteric vein with hemoretroperitoneum. International Journal of Legal Medicine. 1992;104(6):335-7.	EMBASE	Duplicates among databases	I	EMBASE-PubMed	Double duplicates	NA	Same			Same			Different	Acceptable		Same			Same			Same			Same
	481	DeCaro R, Pennelli T. Non-traumatic rupture of the superior mesenteric vein with hemoretroperitoneum. Int J Legal Med. 1992;104(6):335-7.	PubMed
241	482	Deflandre MF, Vilgrain V, Zins M, Najmark D, Arrive L, Vullierme MP, et al. Nontumorous attenuation changes on CT arterial portography. Journal of Computer Assisted Tomography. 1994;18(5):761-7.	EMBASE	Duplicates among databases	I	EMBASE-PubMed	Double duplicates	NA	Same			Same			Different	Acceptable		Different	Acceptable		Same			Same			Same
	483	Deflandre MF, Vilgrain V, Zins M, Najmark D, Arrive L, Vullierme MP, et al. Nontumorous attenuation changes on CT arterial portography. J Comput Assist Tomogr. 1994 Sep-Oct;18(5):761-7.	PubMed
242	484	D'Egidio A, Schein M, Freinkel WD, Shar TG. Large-vein, thrombotic, hepatic venous outflow obstruction (Budd-Chiari syndrome). A case report. South African Medical Journal. 1992;81(6):323-5.	EMBASE	Duplicates among databases	I	EMBASE-PubMed	Double duplicates	NA	Same			Same			Different	Acceptable		Different	Acceptable		Same			Same			Same
	485	D'Egidio A, Schein M, Freinkel WD, Shar TG. Large-vein, thrombotic, hepatic venous outflow obstruction (Budd-Chiari syndrome). A case report. S Afr Med J. 1992 Mar 21;81(6):323-5.	PubMed
243	486	Delamarre J, Fabre V, Remond A, Sevenet F, Tossou H, Capron JP. Portal venous system calcifications. Study of 3 cases, and review of the literature. Gastroenterologie Clinique et Biologique. 1991;15(3):254-60.	EMBASE	Duplicates among databases	I	EMBASE-PubMed	Double duplicates	NA	Same			Same			Different	Acceptable		Same			Same			Same			Same
	487	Delamarre J, Fabre V, Remond A, Sevenet F, Tossou H, Capron JP. [Portal venous system calcifications. Study of 3 cases and review of the literature]. Gastroenterol Clin Biol. 1991;15(3):254-60.	PubMed
244	488	Della-Guardia B, Almeida MD, Meira-Filho SP, Torres MA, Venco F, Afonso RC, et al. Antibody-Mediated Rejection: Hyperacute Rejection Reality in Liver Transplantation? A Case Report. Transplantation Proceedings. 2008;40(3):870-1.	EMBASE	Duplicates among databases	I	EMBASE-PubMed	Double duplicates	NA	Same			Different	Acceptable		Different	Acceptable		Different	Acceptable		Same			Same			Same
	489	Della-Guardia B, Almeida MD, Meira-Filho SP, Torres MA, Venco F, Afonso RC, et al. Antibody-mediated rejection: hyperacute rejection reality in liver transplantation? A case report. Transplant Proc. 2008 Apr;40(3):870-1.	PubMed
245	490	Demertzis S, Ringe B, Gulba D, Rosenthal H, Pichlmayr R. Treatment of portal vein thrombosis by thrombectomy and regional thrombolysis. Surgery. 1994;115(3):389-93.	EMBASE	Duplicates among databases	I	EMBASE-PubMed	Double duplicates	NA	Same			Same			Same			Different	Acceptable		Same			Same			Same
	491	Demertzis S, Ringe B, Gulba D, Rosenthal H, Pichlmayr R. Treatment of portal vein thrombosis by thrombectomy and regional thrombolysis. Surgery. 1994 Mar;115(3):389-93.	PubMed
246	492	Demirel N, Aydin M, Zenciroglu A, Bas AY, Yarali N, Okumus N, et al. Neonatal thrombo-embolism: Risk factors, clinical features and outcome. Annals of Tropical Paediatrics. 2009;29(4):271-9.	EMBASE	Duplicates among databases	I	EMBASE-PubMed	Double duplicates	NA	Same			Different	Acceptable		Different	Acceptable		Different	Acceptable		Same			Same			Same
	493	Demirel N, Aydin M, Zenciroglu A, Bas AY, Yarali N, Okumus N, et al. Neonatal thrombo-embolism: risk factors, clinical features and outcome. Ann Trop Paediatr. 2009 Dec;29(4):271-9.	PubMed
247	494	Denne JL, Kowalski C. Portal vein thrombosis after laparoscopic gastric bypass. Obesity Surgery. 2005;15(6):886-9.	EMBASE	Duplicates among databases	I	EMBASE-PubMed	Double duplicates	NA	Same			Same			Different	Acceptable		Different	Acceptable		Same			Same			Same
	495	Denne JL, Kowalski C. Portal vein thrombosis after laparoscopic gastric bypass. Obes Surg. 2005 Jun-Jul;15(6):886-9.	PubMed
248	496	Denninger MH, Chait Y, Casadevall N, Hillaire S, Guillin MC, Bezeaud A, et al. Cause of portal or hepatic venous thrombosis in adults: The role of multiple concurrent factors. Hepatology. 2000;31(3):587-91.	EMBASE	Duplicates among databases	I	EMBASE-PubMed	Double duplicates	NA	Same			Different	Acceptable		Same			Different	Acceptable		Same			Same			Same
	497	Denninger MH, Chait Y, Casadevall N, Hillaire S, Guillin MC, Bezeaud A, et al. Cause of portal or hepatic venous thrombosis in adults: the role of multiple concurrent factors. Hepatology. 2000 Mar;31(3):587-91.	PubMed
249	498	Dentali F, Galli M, Gianni M, Ageno W. Inherited thrombophilic abnormalities and risk of portal vein thrombosis: A meta-analysis. Thrombosis and Haemostasis. 2008;99(4):675-82.	EMBASE	Duplicates among databases	I	EMBASE-PubMed	Double duplicates	NA	Same			Different	Acceptable		Different	Acceptable		Different	Acceptable		Same			Same			Same
	499	Dentali F, Galli M, Gianni M, Ageno W. Inherited thrombophilic abnormalities and risk of portal vein thrombosis. a meta-analysis. Thromb Haemost. 2008 Apr;99(4):675-82.	PubMed
250	500	Denys A, Lacombe C, Schneider F, Madoff DC, Doenz F, Qanadli SD, et al. Portal vein embolization with n-butyl cyanoacrylate before partial hepatectomy in patients with hepatocellular carcinoma and underlying cirrhosis or advanced fibrosis. Journal of Vascular and Interventional Radiology. 2005;16(12):1667-74.	EMBASE	Duplicates among databases	I	EMBASE-PubMed	Double duplicates	NA	Same			Different	Acceptable		Different	Acceptable		Different	Acceptable		Same			Same			Same
	501	Denys A, Lacombe C, Schneider F, Madoff DC, Doenz F, Qanadli SD, et al. Portal vein embolization with N-butyl cyanoacrylate before partial hepatectomy in patients with hepatocellular carcinoma and underlying cirrhosis or advanced fibrosis. J Vasc Interv Radiol. 2005 Dec;16(12):1667-74.	PubMed
251	502	Denys AL, De Baere T, Mahe C, Sabourin JC, Sa Cunha A, Germain S, et al. Radio-frequency tissue ablation of the liver: Effects of vascular occlusion on lesion diameter and biliary and portal damages in a pig model. European Radiology. 2001;11(10):2102-8.	EMBASE	Duplicates among databases	I	EMBASE-PubMed	Double duplicates	NA	Same			Different	Acceptable		Different	Acceptable		Same			Same			Same			Same
	503	Denys AL, De Baere T, Mahe C, Sabourin JC, Sa Cunha A, Germain S, et al. Radio-frequency tissue ablation of the liver: effects of vascular occlusion on lesion diameter and biliary and portal damages in a pig model. Eur Radiol. 2001;11(10):2102-8.	PubMed
252	504	Desai AG, Park CH. Cavo-portal shunting in superior and inferior vena caval obstruction. Clinical Nuclear Medicine. 1983;8(8):365-8.	EMBASE	Duplicates among databases	I	EMBASE-PubMed	Double duplicates	NA	Same			Same			Different	Acceptable		Different	Acceptable		Same			Same			Same
	505	Desai AG, Park CH. Cavo-portal shunting in superior and inferior vena caval obstruction. Clin Nucl Med. 1983 Aug;8(8):365-8.	PubMed
253	506	Desai CS, Khan KM, Megawa FB, Rilo H, Jie T, Gruessner A, et al. Influence of Liver Histopathology on Transaminitis Following Total Pancreatectomy and Autologous Islet Transplantation. Digestive Diseases and Sciences. 2012:1-6.	EMBASE	Duplicates among databases	I	EMBASE-PubMed	Double duplicates	NA	Same			Same			Different	Acceptable		Different	Acceptable		Same			Same			Same
	507	Desai CS, Khan KM, Megawa FB, Rilo H, Jie T, Gruessner A, et al. Influence of Liver Histopathology on Transaminitis Following Total Pancreatectomy and Autologous Islet Transplantation. Dig Dis Sci. 2012 Jun 12.	PubMed
254	508	Desai SR, Cox MR, Martin CJ. Superior mesenteric vein thrombosis: Computed tomography diagnosis. Australian and New Zealand Journal of Surgery. 1998;68(11):811-2.	EMBASE	Duplicates among databases	I	EMBASE-PubMed	Double duplicates	NA	Same			Same			Different	Acceptable		Different	Acceptable		Same			Same			Same
	509	Desai SR, Cox MR, Martin CJ. Superior mesenteric vein thrombosis: computed tomography diagnosis. Aust N Z J Surg. 1998 Nov;68(11):811-2.	PubMed
255	510	Deshmukh S, Roberts K, Morris-Stiff G, Smith A. Pancreatico-psoas fistula: A rare complication of acute pancreatitis. BMJ Case Reports. 2012.	EMBASE	Duplicates among databases	I	EMBASE-PubMed	Double duplicates	NA	Same			Different	Acceptable		Different	Acceptable		Same			Same			Same			Same
	511	Deshmukh S, Roberts K, Morris-Stiff G, Smith A. Pancreatico-psoas fistula: a rare complication of acute pancreatitis. BMJ Case Rep. 2012;2012.	PubMed
256	512	Dhiman RK, Chawla Y, Taneja S, Biswas R, Sharma TR, Dilawari JB. Endoscopic sclerotherapy of gastric variceal bleeding with N-butyl-2-cyanoacrylate. Journal of Clinical Gastroenterology. 2002;35(3):222-7.	EMBASE	Duplicates among databases	I	EMBASE-PubMed	Double duplicates	NA	Same			Same			Different	Acceptable		Different	Acceptable		Same			Same			Same
	513	Dhiman RK, Chawla Y, Taneja S, Biswas R, Sharma TR, Dilawari JB. Endoscopic sclerotherapy of gastric variceal bleeding with N-butyl-2-cyanoacrylate. J Clin Gastroenterol. 2002 Sep;35(3):222-7.	PubMed
257	514	Dhiman RK, Saraswat VA, Radhakrishnan S, Parashar A, Agarwal DK, Naik SR. Multiple venous thromboses and membranous obstruction of inferior vena cava in association with hereditary protein C deficiency: A case report. Journal of Gastroenterology and Hepatology. 1992;7(4):434-8.	EMBASE	Duplicates among databases	I	EMBASE-PubMed	Double duplicates	NA	Same			Different	Acceptable		Different	Acceptable		Different	Acceptable		Same			Same			Same
	515	Dhiman RK, Saraswat VA, Radhakrishnan S, Parashar A, Agarwal DK, Naik SR. Multiple venous thromboses and membranous obstruction of inferior vena cava in association with hereditary protein C deficiency: a case report. J Gastroenterol Hepatol. 1992 Jul-Aug;7(4):434-8.	PubMed
258	516	Di Fabio F, Lykoudis P, Gordon PH. Thromboembolism in inflammatory bowel disease: An insidious association requiring a high degree of vigilance. Seminars in Thrombosis and Hemostasis. 2011;37(3):220-5.	EMBASE	Duplicates among databases	I	EMBASE-PubMed	Double duplicates	NA	Same			Different	Acceptable		Different	Acceptable		Different	Acceptable		Same			Same			Same
	517	Di Fabio F, Lykoudis P, Gordon PH. Thromboembolism in inflammatory bowel disease: an insidious association requiring a high degree of vigilance. Semin Thromb Hemost. 2011 Apr;37(3):220-5.	PubMed
259	518	Di Fabio F, Obrand D, Satin R, Gordon PH. Successful treatment of extensive splanchnic arterial and portal vein thrombosis associated with ulcerative colitis. Colorectal Disease. 2009;11(6):653-5.	EMBASE	Duplicates among databases	I	EMBASE-PubMed	Double duplicates	NA	Same			Same			Different	Acceptable		Different	Acceptable		Same			Same			Same
	521	Di Fabio F, Obrand D, Satin R, Gordon PH. Successful treatment of extensive splanchnic arterial and portal vein thrombosis associated with ulcerative colitis. Colorectal Dis. 2009 Jul;11(6):653-5.	PubMed
260	519	Di Fabio F, Obrand D, Satin R, Gordon PH. Intra-abdominal venous and arterial thromboembolism in inflammatory bowel disease. Diseases of the Colon and Rectum. 2009;52(2):336-42.	EMBASE	Duplicates among databases	I	EMBASE-PubMed	Double duplicates	NA	Same			Same			Different	Acceptable		Different	Acceptable		Same			Same			Same
	520	Di Fabio F, Obrand D, Satin R, Gordon PH. Intra-abdominal venous and arterial thromboembolism in inflammatory bowel disease. Dis Colon Rectum. 2009 Feb;52(2):336-42.	PubMed
261	522	Di Stefano DR, De Baere T, Denys A, Hakime A, Gorin G, Gillet M, et al. Preoperative percutaneous portal vein embolization: Evaluation of adverse events in 188 patients. Radiology. 2005;234(2):625-30.	EMBASE	Duplicates among databases	I	EMBASE-PubMed	Double duplicates	NA	Same			Different	Acceptable		Same			Different	Acceptable		Same			Same			Same
	523	Di Stefano DR, de Baere T, Denys A, Hakime A, Gorin G, Gillet M, et al. Preoperative percutaneous portal vein embolization: evaluation of adverse events in 188 patients. Radiology. 2005 Feb;234(2):625-30.	PubMed
262	524	Diaz E, Nahon S, Charachon A, Traissac L, Lenoble M, Challier E, et al. Portal vein thrombosis associated with a myeloproliferative disorder, prothrombin G20210A mutation, antiphospholipid syndrome, with repermeation during anticoagulant therapy. Gastroenterologie Clinique et Biologique. 2001;25(5):549-51.	EMBASE	Duplicates among databases	I	EMBASE-PubMed	Double duplicates	NA	Same			Same			Different	Acceptable		Different	Acceptable		Same			Same			Same
	525	Diaz E, Nahon S, Charachon A, Traissac L, Lenoble M, Challier E, et al. [Portal vein thrombosis associated with a myeloproliferative disorder, prothrombin G20210A mutation, antiphospholipid syndrome, with repermeation during anticoagulant therapy]. Gastroenterol Clin Biol. 2001 May;25(5):549-51.	PubMed
263	526	Distefano G, Rodono A, Cilauro S, Saporito A, Pennisi F, Smilari P, et al. Fibrinolytic treatment of portal vein thrombosis after umbilical catheterization using systemic urokinase. Pediatrics International. 2000;42(1):82-4.	EMBASE	Duplicates among databases	I	EMBASE-PubMed	Double duplicates	NA	Same			Same			Different	Acceptable		Different	Acceptable		Same			Same			Same
	527	Distefano G, Rodono A, Cilauro S, Saporito A, Pennisi F, Smilari P, et al. Fibrinolytic treatment of portal vein thrombosis after umbilical catheterization using systemic urokinase. Pediatr Int. 2000 Feb;42(1):82-4.	PubMed
264	528	Diz-Kucukkaya R, Demir K, Yenerel MN, Nalcaci M, Kaymakoglu S, Inanc M. Coexistence of homozygous factor V Leiden mutation and antiphospholipid antibodies in two patients presented with Budd-Chiari syndrome. Haematologia. 2002;32(1):73-7.	EMBASE	Duplicates among databases	I	EMBASE-PubMed	Double duplicates	NA	Same			Same			Different	Acceptable		Same			Same			Same			Same
	529	Diz-Kucukkaya R, Demir K, Yenerel MN, Nalcaci M, Kaymakoglu S, Inanc M. Coexistence of homozygous factor V Leiden mutation and antiphospholipid antibodies in two patients presented with Budd-Chiari syndrome. Haematologia (Budap). 2002;32(1):73-7.	PubMed
265	530	Dobritz M, Nomayr A, Bautz W, Fellner FA. Gamna-Gandy bodies of the spleen detected with MR imaging. A case report. Magnetic Resonance Imaging. 2001;19(9):1249-51.	EMBASE	Duplicates among databases	I	EMBASE-PubMed	Double duplicates	NA	Same			Different	Acceptable		Different	Acceptable		Different	Acceptable		Same			Same			Same
	531	Dobritz M, Nomayr A, Bautz W, Fellner FA. Gamna-Gandy bodies of the spleen detected with MR imaging: a case report. Magn Reson Imaging. 2001 Nov;19(9):1249-51.	PubMed
266	532	Dohi K, Asahara T, Fukuda Y, Marubayashi S, Yahata H, Haruta N, et al. Successful treatment by simultaneous hepatic venoplasty and cavoplasty for Budd-Chiari syndrome with obstruction of retrohepatic inferior vena cava. Surgery. 1993;113(5):574-9.	EMBASE	Duplicates among databases	I	EMBASE-PubMed	Double duplicates	NA	Same			Same			Same			Different	Acceptable		Same			Same			Same
	533	Dohi K, Asahara T, Fukuda Y, Marubayashi S, Yahata H, Haruta N, et al. Successful treatment by simultaneous hepatic venoplasty and cavoplasty for Budd-Chiari syndrome with obstruction of retrohepatic inferior vena cava. Surgery. 1993 May;113(5):574-9.	PubMed
267	534	Dos Santos JN, E Silva AM, Alexandrino P, Saldanha T, Carrageta MO, Ferreira E, et al. Hereditary protein C deficiency and portal-vein thrombosis. Netherlands Journal of Medicine. 1991;38(5):212-6.	EMBASE	Duplicates among databases	I	EMBASE-PubMed	Double duplicates	NA	Different	Acceptable		Same			Different	Acceptable		Different	Acceptable		Same			Same			Same
	535	dos Santos JN, e Silva AM, Alexandrino P, Saldanha T, Carrageta MO, Ferreira E, et al. Hereditary protein C deficiency and portal-vein thrombosis. Neth J Med. 1991 Jun;38(5-6):212-6.	PubMed
268	536	Ducarme G, Plessier A, Thuillier C, Ceccaldi PF, Valla D, Luton D. Pregnancy and delivery in patients with portal vein cavernoma. Gynecologic and Obstetric Investigation. 2009;68(3):196-8.	EMBASE	Duplicates among databases	I	EMBASE-PubMed	Double duplicates	NA	Same			Same			Different	Acceptable		Same			Same			Same			Same
	537	Ducarme G, Plessier A, Thuillier C, Ceccaldi PF, Valla D, Luton D. Pregnancy and delivery in patients with portal vein cavernoma. Gynecol Obstet Invest. 2009;68(3):196-8.	PubMed
269	538	Dumortier J, Walter T, Guillaud O, Pietu F, Vallin M, Henry L, et al. Transcatheter local thrombolysis in patients with extensive TIPS thrombosis. Gastroenterologie Clinique et Biologique. 2010;34(12):721-5.	EMBASE	Duplicates among databases	I	EMBASE-PubMed	Double duplicates	NA	Same			Same			Different	Acceptable		Different	Acceptable		Same			Same			Same
	539	Dumortier J, Walter T, Guillaud O, Pietu F, Vallin M, Henry L, et al. Transcatheter local thrombolysis in patients with extensive TIPS thrombosis. Gastroenterol Clin Biol. 2010 Dec;34(12):721-5.	PubMed
270	540	Duremdes G, Pearlman DM. Reversible functional obstruction of the patent portacaval shunt due to ascites. Annals of surgery. 1967;166(5):858-60.	EMBASE	Duplicates among databases	I	EMBASE-PubMed	Double duplicates	NA	Same			Same			Different	Acceptable		Different	Acceptable		Same			Same			Same
	541	Duremdes G, Pearlman DM. Reversible functional obstruction of the patent portacaval shunt due to ascites. Ann Surg. 1967 Nov;166(5):858-60.	PubMed
271	542	Dutta AK, Chacko A, George B, Joseph JA, Nair SC, Mathews V. Risk factors of thrombosis in abdominal veins. World Journal of Gastroenterology. 2008;14(28):4518-22.	EMBASE	Duplicates among databases	I	EMBASE-PubMed	Double duplicates	NA	Same			Same			Different	Acceptable		Different	Acceptable		Same			Same			Same
	543	Dutta AK, Chacko A, George B, Joseph JA, Nair SC, Mathews V. Risk factors of thrombosis in abdominal veins. World J Gastroenterol. 2008 Jul 28;14(28):4518-22.	PubMed
272	544	Egawa H, Tanaka K, Kasahara M, Takada Y, Oike F, Ogawa K, et al. Single center experience of 39 patients with preoperative portal vein thrombosis among 404 adult living donor liver transplantations. Liver Transplantation. 2006;12(10):1512-8.	EMBASE	Duplicates among databases	I	EMBASE-PubMed	Double duplicates	NA	Same			Same			Different	Acceptable		Different	Acceptable		Same			Same			Same
	545	Egawa H, Tanaka K, Kasahara M, Takada Y, Oike F, Ogawa K, et al. Single center experience of 39 patients with preoperative portal vein thrombosis among 404 adult living donor liver transplantations. Liver Transpl. 2006 Oct;12(10):1512-8.	PubMed
273	546	Egermayer P. The effects of heparin and oral anticoagulants on thrombus propagation and prevention of the postphlebitic syndrome: A critical review of the literature. Progress in Cardiovascular Diseases. 2001;44(1):69-80.	EMBASE	Duplicates among databases	I	EMBASE-PubMed	Double duplicates	NA	Same			Different	Acceptable		Different	Acceptable		Different	Acceptable		Same			Same			Same
	547	Egermayer P. The effects of heparin and oral anticoagulants on thrombus propagation and prevention of the postphlebitic syndrome: a critical review of the literature. Prog Cardiovasc Dis. 2001 Jul-Aug;44(1):69-80.	PubMed
274	548	Eizayaga FX, Aguejouf O, Desplat V, Belon P, Doutremepuich C. Modifications produced by indomethacin and L-NAME in the effect of ultralow-dose aspirin on platelet activity in portal hypertension. Pathophysiology of Haemostasis and Thrombosis. 2006;35(5):357-63.	EMBASE	Duplicates among databases	I	EMBASE-PubMed	Double duplicates	NA	Same			Same			Different	Acceptable		Same			Same			Same			Same
	549	Eizayaga FX, Aguejouf O, Desplat V, Belon P, Doutremepuich C. Modifications produced by indomethacin and L-NAME in the effect of ultralow-dose aspirin on platelet activity in portal hypertension. Pathophysiol Haemost Thromb. 2006;35(5):357-63.	PubMed
275	550	Elizalde JI, Castells A, Panes J, Bombi JA, Pique JM, Teres J. Portal hypertensive gastropathy in splenic vein thrombosis. Journal of Clinical Gastroenterology. 1994;19(4):310-2.	EMBASE	Duplicates among databases	I	EMBASE-PubMed	Double duplicates	NA	Same			Same			Different	Acceptable		Different	Acceptable		Same			Same			Same
	551	Elizalde JI, Castells A, Panes J, Bombi JA, Pique JM, Teres J. Portal hypertensive gastropathy in splenic vein thrombosis. J Clin Gastroenterol. 1994 Dec;19(4):310-2.	PubMed
276	552	El-Matary W, Roberts EA, Kim P, Temple M, Cutz E, Ling SC. Portal hypertensive biliopathy: A rare cause of childhood cholestasis. European Journal of Pediatrics. 2008;167(11):1339-42.	EMBASE	Duplicates among databases	I	EMBASE-PubMed	Double duplicates	NA	Same			Different	Acceptable		Different	Acceptable		Different	Acceptable		Same			Same			Same
	553	El-Matary W, Roberts EA, Kim P, Temple M, Cutz E, Ling SC. Portal hypertensive biliopathy: a rare cause of childhood cholestasis. Eur J Pediatr. 2008 Nov;167(11):1339-42.	PubMed
277	554	El-Rifai N, Mention K, Guimber D, Michaud L, Boman F, Turck D, et al. Gastropathy and gastritis in children with portal hypertension. Journal of Pediatric Gastroenterology and Nutrition. 2007;45(1):137-40.	EMBASE	Duplicates among databases	I	EMBASE-PubMed	Double duplicates	NA	Same			Same			Different	Acceptable		Different	Acceptable		Same			Same			Same
	555	El-Rifai N, Mention K, Guimber D, Michaud L, Boman F, Turck D, et al. Gastropathy and gastritis in children with portal hypertension. J Pediatr Gastroenterol Nutr. 2007 Jul;45(1):137-40.	PubMed
278	556	Emmanuelle T, Husein B, Iqbal J, MacHeta M, Isaacs P. Concomitant homozygosity for the prothrombin gene variant with mild deficiency of antithrombin III in a patient with multiple hepatic infarctions: A case report. Journal of Medical Case Reports. 2010;4.	EMBASE	Duplicates among databases	I	EMBASE-PubMed	Double duplicates	NA	Same			Different	Acceptable		Different	Acceptable		Same			Same			Same			Different	Unacceptable	PubMed
	557	Emmanuelle T, Husein B, Iqbal J, Macheta M, Isaacs P. Concomitant homozygosity for the prothrombin gene variant with mild deficiency of antithrombin III in a patient with multiple hepatic infarctions: a case report. J Med Case Rep. 2010;4:122.	PubMed
279	558	Emre S, Sumrani N, Youngelman D, Ding Z, Davis R, Hong JH. Orthotopic hepatic transplantation in the dog. Journal of Investigative Surgery. 1992;5(1):51-9.	EMBASE	Duplicates among databases	I	EMBASE-PubMed	Double duplicates	NA	Same			Same			Different	Acceptable		Different	Acceptable		Same			Same			Same
	559	Emre S, Sumrani N, Youngelman D, Ding Z, Davis R, Hong JH. Orthotopic hepatic transplantation in the dog. J Invest Surg. 1992 Jan-Mar;5(1):51-9.	PubMed
280	560	Eren S, Karaman A, Okur A. The superior vena cava syndrome caused by malignant disease. Imaging with multi-detector row CT. European Journal of Radiology. 2006;59(1):93-103.	EMBASE	Duplicates among databases	I	EMBASE-PubMed	Double duplicates	NA	Same			Same			Different	Acceptable		Different	Acceptable		Same			Same			Same
	561	Eren S, Karaman A, Okur A. The superior vena cava syndrome caused by malignant disease. Imaging with multi-detector row CT. Eur J Radiol. 2006 Jul;59(1):93-103.	PubMed
281	562	Erkan O, Bozdayi AM, Disibeyaz S, Oguz D, Ozcan M, Bahar K, et al. Thrombophilic gene mutations in cirrhotic patients with portal vein thrombosis. European Journal of Gastroenterology and Hepatology. 2005;17(3):339-43.	EMBASE	Duplicates among databases	I	EMBASE-PubMed	Double duplicates	NA	Same			Same			Different	Acceptable		Different	Acceptable		Same			Same			Same
	563	Erkan O, Bozdayi AM, Disibeyaz S, Oguz D, Ozcan M, Bahar K, et al. Thrombophilic gene mutations in cirrhotic patients with portal vein thrombosis. Eur J Gastroenterol Hepatol. 2005 Mar;17(3):339-43.	PubMed
282	564	Ersoz S, Tuzuner A, Hazinedaroglu S, Karayalcin K, Yerdel MA, Anadol E. Could the use of interposition grafts for arterial reconstruction be avoided by more caudate graft placement in living donor liver transplantation? Transplantation Proceedings. 2003;35(4):1427-9.	EMBASE	Duplicates among databases	I	EMBASE-PubMed	Double duplicates	NA	Same			Same			Different	Acceptable		Different	Acceptable		Same			Same			Same
	565	Ersoz S, Tuzuner A, Hazinedaroglu S, Karayalcin K, Yerdel MA, Anadol E. Could the use of interposition grafts for arterial reconstruction be avoided by more caudate graft placement in living donor liver transplantation? Transplant Proc. 2003 Jun;35(4):1427-9.	PubMed
283	566	Ertugrul I, Koklu S, Basar O, Yuksel O, Ucar E, Coban S, et al. Thrombosis of the portal venous system: A prospective study. Journal of Clinical Gastroenterology. 2008;42(7):835-8.	EMBASE	Duplicates among databases	I	EMBASE-PubMed	Double duplicates	NA	Same			Different	Acceptable		Different	Acceptable		Different	Acceptable		Same			Same			Same
	567	Ertugrul I, Koklu S, Basar O, Yuksel O, Ucar E, Coban S, et al. Thrombosis of the portal venous system: a prospective study. J Clin Gastroenterol. 2008 Aug;42(7):835-8.	PubMed
284	568	Espeel B, Gerard C, Mansvelt B, Bertrand C, Vermonden J. Extensive mesenteric venous thrombosis treatment by regional thrombolysis. Annales Francaises d'Anesthesie et de Reanimation. 2005;24(3):274-7.	EMBASE	Duplicates among databases	I	EMBASE-PubMed	Double duplicates	NA	Same			Same			Different	Acceptable		Different	Acceptable		Same			Same			Same
	569	Espeel B, Gerard C, Mansvelt B, Bertrand C, Vermonden J. [Extensive mesenteric venous thrombosis treatment by regional thrombolysis]. Ann Fr Anesth Reanim. 2005 Mar;24(3):274-7.	PubMed
285	570	Eubanks S. Much remains to be learned. Annals of Surgery. 2005;241(2):217-8.	EMBASE	Duplicates among databases	I	EMBASE-PubMed	Double duplicates	NA	Same			Same			Different	Acceptable		Different	Acceptable		Same			Same			Same
	571	Eubanks S. Much remains to be learned. Ann Surg. 2005 Feb;241(2):217-8.	PubMed
286	572	Eun JR, Lee HJ, Moon HJ, Kim TN, Kim JW, Chang JC. Hepatic arterial infusion chemotherapy using high-dose 5-fluorouracil and cisplatin with or without interferon-(alpha) for the treatment of advanced hepatocellular carcinoma with portal vein tumor thrombosis. Scandinavian Journal of Gastroenterology. 2009;44(12):1477-86.	EMBASE	Duplicates among databases	I	EMBASE-PubMed	Double duplicates	NA	Same			Different	Acceptable		Different	Acceptable		Same			Same			Same			Same
	573	Eun JR, Lee HJ, Moon HJ, Kim TN, Kim JW, Chang JC. Hepatic arterial infusion chemotherapy using high-dose 5-fluorouracil and cisplatin with or without interferon-alpha for the treatment of advanced hepatocellular carcinoma with portal vein tumor thrombosis. Scand J Gastroenterol. 2009;44(12):1477-86.	PubMed
287	574	Fagenholz PJ, Gutman JA, Murray AF, Noble VE, Wu A, Zeimer G, et al. Arterial thrombosis at high altitude resulting in loss of limb. High Altitude Medicine and Biology. 2007;8(4):340-7.	EMBASE	Duplicates among databases	I	EMBASE-PubMed	Double duplicates	NA	Same			Same			Different	Acceptable		Different	Acceptable		Same			Same			Same
	575	Fagenholz PJ, Gutman JA, Murray AF, Noble VE, Wu A, Zeimer G, et al. Arterial thrombosis at high altitude resulting in loss of limb. High Alt Med Biol. 2007 Winter;8(4):340-7.	PubMed
288	576	Fajardo LF, Colby TV. Pathogenesis of veno-occlusive liver disease after radiation. Archives of Pathology and Laboratory Medicine. 1980;104(11):584-8.	EMBASE	Duplicates among databases	I	EMBASE-PubMed	Double duplicates	NA	Same			Same			Different	Acceptable		Different	Acceptable		Same			Same			Same
	577	Fajardo LF, Colby TV. Pathogenesis of veno-occlusive liver disease after radiation. Arch Pathol Lab Med. 1980 Nov;104(11):584-8.	PubMed
289	578	Fan ST, Lo CM, Liu CL, Wang WX, Wong J. Safety and Necessity of Including the Middle Hepatic Vein in the Right Lobe Graft in Adult-to-Adult Live Donor Liver Transplantation. Annals of Surgery. 2003;238(1):137-48.	EMBASE	Duplicates among databases	I	EMBASE-PubMed	Double duplicates	NA	Same			Different	Acceptable		Different	Acceptable		Different	Acceptable		Same			Same			Same
	579	Fan ST, Lo CM, Liu CL, Wang WX, Wong J. Safety and necessity of including the middle hepatic vein in the right lobe graft in adult-to-adult live donor liver transplantation. Ann Surg. 2003 Jul;238(1):137-48.	PubMed
290	580	Fanelli F, Salvatori FM, Corona M, Bruni A, Pucci A, Boatta E, et al. Stent graft in TIPS: Technical and procedural aspects. Radiologia Medica. 2006;111(5):709-23.	EMBASE	Duplicates among databases	I	EMBASE-PubMed	Double duplicates	NA	Same			Same			Different	Acceptable		Different	Acceptable		Same			Same			Same
	581	Fanelli F, Salvatori FM, Corona M, Bruni A, Pucci A, Boatta E, et al. Stent graft in TIPS: technical and procedural aspects. Radiol Med. 2006 Aug;111(5):709-23.	PubMed
291	582	Farin P, Paajanen H, Miettinen P. Intraoperative US diagnosis of pylephlebitis (portal vein thrombosis) as a complication of appendicitis: A case report. Abdominal Imaging. 1997;22(4):401-3.	EMBASE	Duplicates among databases	I	EMBASE-PubMed	Double duplicates	NA	Same			Different	Acceptable		Different	Acceptable		Different	Acceptable		Same			Same			Same
	583	Farin P, Paajanen H, Miettinen P. Intraoperative US diagnosis of pylephlebitis (portal vein thrombosis) as a complication of appendicitis: a case report. Abdom Imaging. 1997 Jul-Aug;22(4):401-3.	PubMed
292	584	Farkas LM, Nelson RL, Abcarian H. A case of portal venous system thrombosis in ulcerative colitis. Journal of the American College of Surgeons. 2000;190(1):94.	EMBASE	Duplicates among databases	I	EMBASE-PubMed	Double duplicates	NA	Same			Same			Different	Acceptable		Different	Acceptable		Same			Same			Same
	585	Farkas LM, Nelson RL, Abcarian H. A case of portal venous system thrombosis in ulcerative colitis. J Am Coll Surg. 2000 Jan;190(1):94.	PubMed
293	586	Farsad K, Fuss C, Kolbeck KJ, Barton RE, Lakin PC, Keller FS, et al. Transjugular Intrahepatic Portosystemic Shunt Creation Using Intravascular Ultrasound Guidance. Journal of Vascular and Interventional Radiology. 2012.	EMBASE	Duplicates among databases	I	EMBASE-PubMed	Double duplicates	NA	Same			Same			Different	Acceptable		Different	Acceptable		Same			Same			Same
	587	Farsad K, Fuss C, Kolbeck KJ, Barton RE, Lakin PC, Keller FS, et al. Transjugular Intrahepatic Portosystemic Shunt Creation Using Intravascular Ultrasound Guidance. J Vasc Interv Radiol. 2012 Oct 22.	PubMed
294	588	Federico P, Zochodne DW. Reversible parkinsonism and hyperammonemia associated with portal vein thrombosis. Acta Neurologica Scandinavica. 2001;103(3):198-200.	EMBASE	Duplicates among databases	I	EMBASE-PubMed	Double duplicates	NA	Same			Same			Different	Acceptable		Different	Acceptable		Same			Same			Same
	589	Federico P, Zochodne DW. Reversible parkinsonism and hyperammonemia associated with portal vein thrombosis. Acta Neurol Scand. 2001 Mar;103(3):198-200.	PubMed
295	590	Feng LS, Chen XP. Combined splenocaval or mesocaval C shunt and portoazygous devascularization in the treatment of portal hypertension: Analysis of 150 cases. Hepatobiliary and Pancreatic Diseases International. 2006;5(1):70-3.	EMBASE	Duplicates among databases	I	EMBASE-PubMed	Double duplicates	NA	Same			Different	Acceptable		Different	Acceptable		Different	Acceptable		Same			Same			Same
	591	Feng LS, Chen XP. Combined splenocaval or mesocaval C shunt and portoazygous devascularization in the treatment of portal hypertension: analysis of 150 cases. Hepatobiliary Pancreat Dis Int. 2006 Feb;5(1):70-3.	PubMed
296	592	Feng LS, Li K, Peng QP, Ma XX, Zhao YF, Xu PQ, et al. Triplex operation for portal hypertension with esophageal variceal bleeding: Report of 140 cases. Hepatobiliary and Pancreatic Diseases International. 2004;3(4):534-7.	EMBASE	Duplicates among databases	I	EMBASE-PubMed	Double duplicates	NA	Same			Different	Acceptable		Different	Acceptable		Different	Acceptable		Same			Same			Same
	593	Feng LS, Li K, Peng QP, Ma XX, Zhao YF, Xu PQ, et al. Triplex operation for portal hypertension with esophageal variceal bleeding: report of 140 cases. Hepatobiliary Pancreat Dis Int. 2004 Nov;3(4):534-7.	PubMed
297	594	Ferguson JL, Hennion DR. Portal vein thrombosis: An unexpected finding in a 28-year-old male with abdominal pain. Journal of the American Board of Family Medicine. 2008;21(3):237-43.	EMBASE	Duplicates among databases	I	EMBASE-PubMed	Double duplicates	NA	Same			Different	Acceptable		Different	Acceptable		Different	Acceptable		Same			Same			Same
	595	Ferguson JL, Hennion DR. Portal vein thrombosis: an unexpected finding in a 28-year-old male with abdominal pain. J Am Board Fam Med. 2008 May-Jun;21(3):237-43.	PubMed
298	596	Ferko A, Lesko M, Krajina A, Hulek P, Rosch J, Rabkin J. Intrahepatic portal vein branches after extrahepatic portal vein occlusion. Experimental study. Hepato-Gastroenterology. 2001;48(38):475-9.	EMBASE	Duplicates among databases	I	EMBASE-PubMed	Double duplicates	NA	Same			Same			Different	Acceptable		Different	Acceptable		Same			Same			Same
	597	Ferko A, Lesko M, Krajina A, Hulek P, Rosch J, Rabkin J. Intrahepatic portal vein branches after extrahepatic portal vein occlusion. Experimental study. Hepatogastroenterology. 2001 Mar-Apr;48(38):475-9.	PubMed
299	598	Fernandez-Marcote Menor EM, Opio Maestro VA. Spontaneous resolution of extensive superior mesenteric and portal vein thrombosis. A case report. Gastroenterologia y Hepatologia. 2004;27(8):470-2.	EMBASE	Duplicates among databases	I	EMBASE-PubMed	Double duplicates	NA	Same			Same			Different	Acceptable		Different	Acceptable		Same			Same			Same
	599	Fernandez-Marcote Menor EM, Opio Maestro VA. [Spontaneous resolution of extensive superior mesenteric and portal vein thrombosis. A case report]. Gastroenterol Hepatol. 2004 Oct;27(8):470-2.	PubMed
300	600	Ferro D, Angelico F, Caldwell SH, Violi F. Bleeding and thrombosis in cirrhotic patients: What really matters? Digestive and Liver Disease. 2012;44(4):275-9.	EMBASE	Duplicates among databases	I	EMBASE-PubMed	Double duplicates	NA	Same			Different	Acceptable		Different	Acceptable		Different	Acceptable		Same			Same			Same
	601	Ferro D, Angelico F, Caldwell SH, Violi F. Bleeding and thrombosis in cirrhotic patients: what really matters? Dig Liver Dis. 2012 Apr;44(4):275-9.	PubMed
301	602	Fichera A, Cicchiello LA, Mendelson DS, Greenstein AJ, Heimann TM. Superior mesenteric vein thrombosis after colectomy for inflammatory bowel disease: A not uncommon cause of postoperative acute abdominal pain. Diseases of the Colon and Rectum. 2003;46(5):643-8.	EMBASE	Duplicates among databases	I	EMBASE-PubMed	Double duplicates	NA	Same			Different	Acceptable		Different	Acceptable		Different	Acceptable		Same			Same			Same
	603	Fichera A, Cicchiello LA, Mendelson DS, Greenstein AJ, Heimann TM. Superior mesenteric vein thrombosis after colectomy for inflammatory bowel disease: a not uncommon cause of postoperative acute abdominal pain. Dis Colon Rectum. 2003 May;46(5):643-8.	PubMed
302	604	Fickert P, Trauner M, Hausegger K, Tauss J, Lackner H, Krejs GJ, et al. Intra-hepatic haematoma complicating transjugular intra-hepatic portosystemic shunt for Budd-Chiari syndrome associated with anti-phospholipid antibodies, aplastic anaemia and chronic hepatitis C. European Journal of Gastroenterology and Hepatology. 2000;12(7):813-6.	EMBASE	Duplicates among databases	I	EMBASE-PubMed	Double duplicates	NA	Same			Same			Different	Acceptable		Different	Acceptable		Same			Same			Same
	605	Fickert P, Trauner M, Hausegger K, Tauss J, Lackner H, Krejs GJ, et al. Intra-hepatic haematoma complicating transjugular intra-hepatic portosystemic shunt for Budd-Chiari syndrome associated with anti-phospholipid antibodies, aplastic anaemia and chronic hepatitis C. Eur J Gastroenterol Hepatol. 2000 Jul;12(7):813-6.	PubMed
303	606	Figueras J, Torras J, Fabregat J, Rafecas A, Fradera R, Ramos E, et al. Extra-anatomic venous grafts for portal thrombosis in liver transplantation. Transplantation Proceedings. 1995;27(4):2311-2.	EMBASE	Duplicates among databases	I	EMBASE-PubMed	Double duplicates	NA	Same			Same			Different	Acceptable		Different	Acceptable		Same			Same			Same
	607	Figueras J, Torras J, Fabregat J, Rafecas A, Fradera R, Ramos E, et al. Extra-anatomic venous grafts for portal thrombosis in liver transplantation. Transplant Proc. 1995 Aug;27(4):2311-2.	PubMed
304	608	Fimognari FL, De Santis A, Piccheri C, Moscatelli R, Gigliotti F, Vestri A, et al. Evaluation of D-dimer and factor VIII in cirrhotic patients with asymptomatic portal venous thrombosis. Journal of Laboratory and Clinical Medicine. 2005;146(4):238-43.	EMBASE	Duplicates among databases	I	EMBASE-PubMed	Double duplicates	NA	Same			Same			Different	Acceptable		Different	Acceptable		Same			Same			Same
	609	Fimognari FL, De Santis A, Piccheri C, Moscatelli R, Gigliotti F, Vestri A, et al. Evaluation of D-dimer and factor VIII in cirrhotic patients with asymptomatic portal venous thrombosis. J Lab Clin Med. 2005 Oct;146(4):238-43.	PubMed
305	610	Fiorini A, Chiusolo P, Rossi E, Za T, De Ritis DG, Ciminello A, et al. Absence of the JAK2 exon 12 mutations in patients with splanchnic venous thrombosis and without overt myeloproliferative neoplasms. American Journal of Hematology. 2009;84(2):126-7.	EMBASE	Duplicates among databases	I	EMBASE-PubMed	Double duplicates	NA	Same			Same			Different	Acceptable		Different	Acceptable		Same			Same			Same
	611	Fiorini A, Chiusolo P, Rossi E, Za T, De Ritis DG, Ciminello A, et al. Absence of the JAK2 exon 12 mutations in patients with splanchnic venous thrombosis and without overt myeloproliferative neoplasms. Am J Hematol. 2009 Feb;84(2):126-7.	PubMed
306	612	Florman SS, Fishbein TM, Schiano T, Letizia A, Fennelly E, Desancho M. Multivisceral transplantation for portal hypertension and diffuse mesenteric thrombosis caused by protein C deficiency. Transplantation. 2002;74(3):406-7.	EMBASE	Duplicates among databases	I	EMBASE-PubMed	Double duplicates	NA	Same			Same			Same			Different	Acceptable		Same			Same			Same
	613	Florman SS, Fishbein TM, Schiano T, Letizia A, Fennelly E, DeSancho M. Multivisceral transplantation for portal hypertension and diffuse mesenteric thrombosis caused by protein C deficiency. Transplantation. 2002 Aug 15;74(3):406-7.	PubMed
307	614	Fonkalsrud EW, Myers NA, Robinson MJ. Management of extrahepatic portal hypertension in children. Annals of Surgery. 1974;180(4):487-93.	EMBASE	Duplicates among databases	I	EMBASE-PubMed	Double duplicates	NA	Same			Same			Different	Acceptable		Different	Acceptable		Same			Same			Same
	615	Fonkalsrud EW, Myers NA, Robinson MJ. Management of extrahepatic portal hypertension in children. Ann Surg. 1974 Oct;180(4):487-93.	PubMed
308	616	Fossard DP, Kakkar VV. The Limulus test in experimental and clinical endotoxaemia. British Journal of Surgery. 1974;61(10):798-804.	EMBASE	Duplicates among databases	I	EMBASE-PubMed	Double duplicates	NA	Same			Same			Different	Acceptable		Different	Acceptable		Same			Same			Same
	617	Fossard DP, Kakkar VV. The Limulus test in experimental and clinical endotoxaemia. Br J Surg. 1974 Oct;61(10):798-804.	PubMed
309	618	Francoz C, Valla D, Durand F. Portal vein thrombosis, cirrhosis, and liver transplantation. Journal of Hepatology. 2012;57(1):203-12.	EMBASE	Duplicates among databases	I	EMBASE-PubMed	Double duplicates	NA	Same			Same			Different	Acceptable		Different	Acceptable		Same			Same			Same
	619	Francoz C, Valla D, Durand F. Portal vein thrombosis, cirrhosis, and liver transplantation. J Hepatol. 2012 Jul;57(1):203-12.	PubMed
310	620	Francque S, Condat B, Asselah T, Vilgrain V, Durand F, Moreau R, et al. Multifactorial aetiology of hepatic infarction: A case report with literature review. European Journal of Gastroenterology and Hepatology. 2004;16(4):411-5.	EMBASE	Duplicates among databases	I	EMBASE-PubMed	Double duplicates	NA	Same			Different	Acceptable		Different	Acceptable		Different	Acceptable		Same			Same			Same
	621	Francque S, Condat B, Asselah T, Vilgrain V, Durand F, Moreau R, et al. Multifactorial aetiology of hepatic infarction: a case report with literature review. Eur J Gastroenterol Hepatol. 2004 Apr;16(4):411-5.	PubMed
311	622	Frutos Bernal MD, Fernandez Hernandez JA, Carrasco Prats M, Soria Cogollos T, Lujan Mompean JA, Hernandez Aguera Q, et al. Portal-splenic-mesenteric venous thrombosis secondary to a mutation of the prothrombin gene. Gastroenterologia y Hepatologia. 2005;28(6):329-32.	EMBASE	Duplicates among databases	I	EMBASE-PubMed	Double duplicates	NA	Same			Same			Different	Acceptable		Different	Acceptable		Same			Same			Same
	623	Frutos Bernal MD, Fernandez Hernandez JA, Carrasco Prats M, Soria Cogollos T, Lujan Mompean JA, Hernandez Aguera Q, et al. [Portal-splenic-mesenteric venous thrombosis secondary to a mutation of the prothrombin gene]. Gastroenterol Hepatol. 2005 Jun-Jul;28(6):329-32.	PubMed
312	624	Fuchs J, Warmann S, Kardorff R, Rosenthal H, Rodeck B, Ure B, et al. Mesenterico-left portal vein bypass in children with congenital extrahepatic portal vein thrombosis: A unique curative approach. Journal of Pediatric Gastroenterology and Nutrition. 2003;36(2):213-6.	EMBASE	Duplicates among databases	I	EMBASE-PubMed	Double duplicates	NA	Same			Different	Acceptable		Different	Acceptable		Different	Acceptable		Same			Same			Same
	625	Fuchs J, Warmann S, Kardorff R, Rosenthal H, Rodeck B, Ure B, et al. Mesenterico-left portal vein bypass in children with congenital extrahepatic portal vein thrombosis: a unique curative approach. J Pediatr Gastroenterol Nutr. 2003 Feb;36(2):213-6.	PubMed
313	626	Fujitani K, Nishiyama A, Tsujinaka T, Hirao M, Hasuike Y, Takeda Y. Portal vein thrombosis after splenectomy for gastric malignant lymphoma. Gastric Cancer. 2003;6(4):250-4.	EMBASE	Duplicates among databases	I	EMBASE-PubMed	Double duplicates	NA	Same			Same			Same			Same			Same			Same			Same
	627	Fujitani K, Nishiyama A, Tsujinaka T, Hirao M, Hasuike Y, Takeda Y. Portal vein thrombosis after splenectomy for gastric malignant lymphoma. Gastric Cancer. 2003;6(4):250-4.	PubMed
314	628	Fukuda S, Okuda K, Imamura M, Imamura I, Eriguchi N, Aoyagi S. Surgical resection combined with chemotherapy for advanced hepatocellular carcinoma with tumor thrombus: Report of 19 cases. Surgery. 2002;131(3):300-10.	EMBASE	Duplicates among databases	I	EMBASE-PubMed	Double duplicates	NA	Same			Different	Acceptable		Same			Different	Acceptable		Same			Same			Same
	629	Fukuda S, Okuda K, Imamura M, Imamura I, Eriguchi N, Aoyagi S. Surgical resection combined with chemotherapy for advanced hepatocellular carcinoma with tumor thrombus: report of 19 cases. Surgery. 2002 Mar;131(3):300-10.	PubMed
315	630	Gabata T, Matsui O, Kadoya M, Yoshikawa J, Ueda K, Nobata K, et al. Gallbladder varices: Demonstration of direct communication to intrahepatic portal veins by color doppler sonography and CT during arterial portography. Abdominal Imaging. 1997;22(1):82-4.	EMBASE	Duplicates among databases	I	EMBASE-PubMed	Double duplicates	NA	Same			Different	Acceptable		Different	Acceptable		Different	Acceptable		Same			Same			Same
	631	Gabata T, Matsui O, Kadoya M, Yoshikawa J, Ueda K, Nobata K, et al. Gallbladder varices: demonstration of direct communication to intrahepatic portal veins by color doppler sonography and CT during arterial portography. Abdom Imaging. 1997 Jan-Feb;22(1):82-4.	PubMed
316	632	Gagniere J, Favrolt G, Alfidja A, Kastler A, Chabrot P, Cassagnes L, et al. Acute thrombotic mesenteric ischemia: Primary endovascular treatment in eight patients. CardioVascular and Interventional Radiology. 2011;34(5):942-8.	EMBASE	Duplicates among databases	I	EMBASE-PubMed	Double duplicates	NA	Same			Different	Acceptable		Different	Acceptable		Different	Acceptable		Same			Same			Same
	633	Gagniere J, Favrolt G, Alfidja A, Kastler A, Chabrot P, Cassagnes L, et al. Acute thrombotic mesenteric ischemia: primary endovascular treatment in eight patients. Cardiovasc Intervent Radiol. 2011 Oct;34(5):942-8.	PubMed
317	634	Gajendran M, Muniraj T, Yassin M. Diverticulitis complicated by pylephlebitis: A case report. Journal of Medical Case Reports. 2011;5.	EMBASE	Duplicates among databases	I	EMBASE-PubMed	Double duplicates	NA	Same			Different	Acceptable		Different	Acceptable		Different	Acceptable		Same			Same			Different	Unacceptable	EMBASE
	635	Gajendran M, Muniraj T, Yassin M. Diverticulitis complicated by pylephlebitis: a case report. J Med Case Rep. 2011;5:514.	PubMed
318	636	Ganti AK, Pipinos I, Culcea E, Armitage JO, Tarantolo S. Successful hematopoietic stem-cell transplantation in multicentric Castleman disease complicated by POEMS syndrome. American Journal of Hematology. 2005;79(3):206-10.	EMBASE	Duplicates among databases	I	EMBASE-PubMed	Double duplicates	NA	Same			Same			Different	Acceptable		Different	Acceptable		Same			Same			Same
	637	Ganti AK, Pipinos I, Culcea E, Armitage JO, Tarantolo S. Successful hematopoietic stem-cell transplantation in multicentric Castleman disease complicated by POEMS syndrome. Am J Hematol. 2005 Jul;79(3):206-10.	PubMed
319	638	Garcia Diaz RA, Rodriguez-Sanjuan JC, Dominguez Diez RA, Garcia-Baron Portoles A, Trugeda Carrera MS, De La Torre Carrasco F, et al. Fatal portal thrombosis after laparoscopic Nissen fundoplication. Revista Espanola de Enfermedades Digestivas. 2005;97(9):666-9.	EMBASE	Duplicates among databases	I	EMBASE-PubMed	Double duplicates	NA	Different	Acceptable		Same			Different	Acceptable		Different	Acceptable		Same			Same			Same
	639	Garcia Diaz RA, Rodriguez-Sanjuan JC, Dominguez Diez RA, Garcia-Baron Portoles A, Trugeda Carrera MS, de la Torre Carrasco F, et al. Fatal portal thrombosis after laparoscopic Nissen fundoplication. Rev Esp Enferm Dig. 2005 Sep;97(9):666-9.	PubMed
320	640	Garcia-Gutierrez M, Luque-Marquez R, Rodriguez-Suarez S. Portal vein thrombosis associated with biliary tract infection. Gastroenterologia y Hepatologia. 2012.	EMBASE	Duplicates among databases	I	EMBASE-PubMed	Double duplicates	NA	Same			Same			Different	Acceptable		Different	Acceptable		Different	Unacceptable	EMBASE	Different	Unacceptable	EMBASE	Different	Unacceptable	EMBASE
	641	Garcia-Gutierrez M, Luque-Marquez R, Rodriguez-Suarez S. [Portal vein thrombosis associated with biliary tract infection]. Gastroenterol Hepatol. 2012 Nov;35(9):644-8.	PubMed
321	642	Garcia-Pagan JC, Hernandez-Guerra M, Bosch J. Extrahepatic portal vein thrombosis. Seminars in Liver Disease. 2008;28(3):282-92.	EMBASE	Duplicates among databases	I	EMBASE-PubMed	Double duplicates	NA	Same			Same			Different	Acceptable		Different	Acceptable		Same			Same			Same
	643	Garcia-Pagan JC, Hernandez-Guerra M, Bosch J. Extrahepatic portal vein thrombosis. Semin Liver Dis. 2008 Aug;28(3):282-92.	PubMed
322	644	Garg MK, Lal A, Bapuraj RJ. Congenital hepatoportal arteriovenous fistula leading to segmental portal hypertension and splenic vein thrombosis. Journal of Pediatric Gastroenterology and Nutrition. 2007;45(2):265-7.	EMBASE	Duplicates among databases	I	EMBASE-PubMed	Double duplicates	NA	Same			Same			Different	Acceptable		Different	Acceptable		Same			Same			Same
	645	Garg MK, Lal A, Bapuraj RJ. Congenital hepatoportal arteriovenous fistula leading to segmental portal hypertension and splenic vein thrombosis. J Pediatr Gastroenterol Nutr. 2007 Aug;45(2):265-7.	PubMed
323	646	Gaudez F, Meria P, Desgrandchamps F, Roussin F, Roussin O, Teillac P. Total pancreas sampling and transplantation. Annales d'Urologie. 2006;40(1):39-49.	EMBASE	Duplicates among databases	I	EMBASE-PubMed	Double duplicates	NA	Same			Same			Different	Acceptable		Different	Acceptable		Same			Same			Same
	647	Gaudez F, Meria P, Desgrandchamps F, Roussin F, Roussin O, Teillac P. [Total pancreas sampling and transplantation]. Ann Urol (Paris). 2006 Feb;40(1):39-49.	PubMed
324	648	Gauthier F. Recent concepts regarding extra-hepatic portal hypertension. Seminars in Pediatric Surgery. 2005;14(4):216-25.	EMBASE	Duplicates among databases	I	EMBASE-PubMed	Double duplicates	NA	Same			Same			Different	Acceptable		Different	Acceptable		Same			Same			Same
	649	Gauthier F. Recent concepts regarding extra-hepatic portal hypertension. Semin Pediatr Surg. 2005 Nov;14(4):216-25.	PubMed
325	650	Gauthier F, De Dreuzy O, Valayer J, Montupet P. H-type shunt with an autologous venous graft for treatment of portal hypertension in children. Journal of Pediatric Surgery. 1989;24(10):1041-3.	EMBASE	Duplicates among databases	I	EMBASE-PubMed	Double duplicates	NA	Same			Same			Different	Acceptable		Different	Acceptable		Same			Same			Same
	651	Gauthier F, De Dreuzy O, Valayer J, Montupet P. H-type shunt with an autologous venous graft for treatment of portal hypertension in children. J Pediatr Surg. 1989 Oct;24(10):1041-3.	PubMed
326	652	Gavilan F, Torre-Cisneros J, Delgado M, Briceno J, Herrero C, Martinez L, et al. Thrombosis of the hepatic artery and portal vein secondary to invasive aspergillosis following liver transplantation. Enfermedades Infecciosas y Microbiologia Clinica. 1998;16(3):127-9.	EMBASE	Duplicates among databases	I	EMBASE-PubMed	Double duplicates	NA	Same			Same			Different	Acceptable		Different	Acceptable		Same			Same			Same
	653	Gavilan F, Torre-Cisneros J, Delgado M, Briceno J, Herrero C, Martinez L, et al. [Thrombosis of the hepatic artery and portal vein secondary to invasive aspergillosis following liver transplantation]. Enferm Infecc Microbiol Clin. 1998 Mar;16(3):127-9.	PubMed
327	654	Gayer G, Zandman-Goddard G, Raanani P, Hertz M, Apter S. Widespread abdominal venous thrombosis in paroxysmal nocturnal hemoglobinuria diagnosed on CT. Abdominal Imaging. 2001;26(4):414-9.	EMBASE	Duplicates among databases	I	EMBASE-PubMed	Double duplicates	NA	Same			Same			Different	Acceptable		Different	Acceptable		Same			Same			Same
	655	Gayer G, Zandman-Goddard G, Raanani P, Hertz M, Apter S. Widespread abdominal venous thrombosis in paroxysmal nocturnal hemoglobinuria diagnosed on CT. Abdom Imaging. 2001 Jul-Aug;26(4):414-9.	PubMed
328	656	Gayowski TJ, Marino IR, Doyle HR, Echeverri L, Mieles L, Todo S, et al. A high incidence of native portal vein thrombosis in veterans undergoing liver transplantation. Journal of Surgical Research. 1996;60(2):333-8.	EMBASE	Duplicates among databases	I	EMBASE-PubMed	Double duplicates	NA	Same			Same			Different	Acceptable		Different	Acceptable		Same			Same			Same
	657	Gayowski TJ, Marino IR, Doyle HR, Echeverri L, Mieles L, Todo S, et al. A high incidence of native portal vein thrombosis in veterans undergoing liver transplantation. J Surg Res. 1996 Feb 1;60(2):333-8.	PubMed
329	658	Gazzera C, Righi D, Valle F, Ottobrelli A, Grosso M, Gandini G. Fifteen years' experience with transjugular intrahepatic portosystemic shunt (TIPS) using bare stents: Retrospective review of clinical and technical aspects. Radiologia Medica. 2009;114(1):83-94.	EMBASE	Duplicates among databases	I	EMBASE-PubMed	Double duplicates	NA	Same			Different	Acceptable		Different	Acceptable		Different	Acceptable		Same			Same			Same
	659	Gazzera C, Righi D, Valle F, Ottobrelli A, Grosso M, Gandini G. Fifteen years' experience with transjugular intrahepatic portosystemic shunt (TIPS) using bare stents: retrospective review of clinical and technical aspects. Radiol Med. 2009 Feb;114(1):83-94.	PubMed
330	660	Gehl HB, Bohndorf K, Klose KC, Gunther RW. Two-dimensional MR angiography in the evaluation of abdominal veins with gradient refocused sequences. Journal of Computer Assisted Tomography. 1990;14(4):619-24.	EMBASE	Duplicates among databases	I	EMBASE-PubMed	Double duplicates	NA	Same			Same			Different	Acceptable		Different	Acceptable		Same			Same			Same
	661	Gehl HB, Bohndorf K, Klose KC, Gunther RW. Two-dimensional MR angiography in the evaluation of abdominal veins with gradient refocused sequences. J Comput Assist Tomogr. 1990 Jul-Aug;14(4):619-24.	PubMed
331	662	Gehrke I, John P, Blundell J, Pearson L, Williams A, De Ville de Goyet J. Meso-portal bypass in children with portal vein thrombosis: Rapid increase of the intrahepatic portal venous flow after direct portal hepatic reperfusion. Journal of Pediatric Surgery. 2003;38(8):1137-40.	EMBASE	Duplicates among databases	I	EMBASE-PubMed	Double duplicates	NA	Different	Acceptable		Different	Acceptable		Different	Acceptable		Different	Acceptable		Same			Same			Same
	663	Gehrke I, John P, Blundell J, Pearson L, Williams A, de Ville de Goyet J. Meso-portal bypass in children with portal vein thrombosis: rapid increase of the intrahepatic portal venous flow after direct portal hepatic reperfusion. J Pediatr Surg. 2003 Aug;38(8):1137-40.	PubMed
332	664	Gelmini R, Romano F, Quaranta N, Caprotti R, Tazzioli G, Colombo G, et al. Sutureless and stapleless laparoscopic splenectomy using radiofrequency: LigaSure device. Surgical Endoscopy and Other Interventional Techniques. 2006;20(6):991-4.	EMBASE	Duplicates among databases	I	EMBASE-PubMed	Double duplicates	NA	Same			Same			Different	Acceptable		Different	Acceptable		Same			Same			Same
	665	Gelmini R, Romano F, Quaranta N, Caprotti R, Tazzioli G, Colombo G, et al. Sutureless and stapleless laparoscopic splenectomy using radiofrequency: LigaSure device. Surg Endosc. 2006 Jun;20(6):991-4.	PubMed
333	666	Gertsch P, Matthews J, Lerut J, Luder P, Blumgart LH. Acute thrombosis of the splanchnic veins. Archives of Surgery. 1993;128(3):341-5.	EMBASE	Duplicates among databases	I	EMBASE-PubMed	Double duplicates	NA	Same			Same			Different	Acceptable		Different	Acceptable		Same			Same			Same
	667	Gertsch P, Matthews J, Lerut J, Luder P, Blumgart LH. Acute thrombosis of the splanchnic veins. Arch Surg. 1993 Mar;128(3):341-5.	PubMed
334	668	Gharehbaghi MM, Nemati M, Hosseinpour SS, Taei R, Ghargharechi R. Umbilical vascular catheter associated portal vein thrombosis detected by ultrasound. Indian Journal of Pediatrics. 2011;78(2):161-4.	EMBASE	Duplicates among databases	I	EMBASE-PubMed	Double duplicates	NA	Same			Same			Different	Acceptable		Different	Acceptable		Same			Same			Same
	669	Gharehbaghi MM, Nemati M, Hosseinpour SS, Taei R, Ghargharechi R. Umbilical vascular catheter associated portal vein thrombosis detected by ultrasound. Indian J Pediatr. 2011 Feb;78(2):161-4.	PubMed
335	670	Ghobrial RM, Freise CE, Trotter JF, Tong L, Ojo AO, Fair JH, et al. Donor Morbidity After Living Donation for Liver Transplantation. Gastroenterology. 2008;135(2):468-76.	EMBASE	Duplicates among databases	I	EMBASE-PubMed	Double duplicates	NA	Same			Same			Same			Different	Acceptable		Same			Same			Same
	671	Ghobrial RM, Freise CE, Trotter JF, Tong L, Ojo AO, Fair JH, et al. Donor morbidity after living donation for liver transplantation. Gastroenterology. 2008 Aug;135(2):468-76.	PubMed
336	672	Giannarelli C, De Giorgi A, De Negri F, Carmassi F. Decompensated porto-pulmonary hypertension in a cirrhotic patient with thrombosis of portocaval shunt. World Journal of Gastroenterology. 2007;13(47):6439-40.	EMBASE	Duplicates among databases	I	EMBASE-PubMed	Double duplicates	NA	Same			Same			Different	Acceptable		Different	Acceptable		Same			Same			Same
	673	Giannarelli C, De Giorgi A, De Negri F, Carmassi F. Decompensated porto-pulmonary hypertension in a cirrhotic patient with thrombosis of portocaval shunt. World J Gastroenterol. 2007 Dec 21;13(47):6439-40.	PubMed
337	674	Gibertini G, Lodi R, Bondioli A, Bruni GC. Bile, lymph and blood circulation in the dog liver during biliary obstruction. Minerva Chirurgica. 1970;25(22):1505-27.	EMBASE	Duplicates among databases (we cannot find the full text, but in the same issue the different pages were impossible)	I	EMBASE-EMBASE	Double duplicates	NA	Same			Same			Same			Same			Same			Same			Different	Unacceptable	EMBASE
	675	Gibertini G, Lodi R, Bondioli A, Bruni GC. Bile, lymph and blood circulation in the dog liver during biliary obstruction. Minerva Chirurgica. 1970;25(22):30-3.	EMBASE
338	676	Giorgio A, De Stefano G, Di Sarno A, Farella N, Scognamiglio U, De Rogatis A, et al. Hepatocellular carcinoma (HCC) in cirrhosis: Long-term results of percutaneous radiofrequency ablation of both the nodule and the portal venous tumor thrombus. Digestive and Liver Disease. 2011;43:S140.	EMBASE	Duplicate publications in different pages of the same journal	II	EMBASE-EMBASE	Double duplicates	Abstract-Abstract	Same			Same			Same			Same			Same			Same			Different	Acceptable	Both right
	677	Giorgio A, De Stefano G, Di Sarno A, Farella N, Scognamiglio U, De Rogatis A, et al. Hepatocellular carcinoma (HCC) in cirrhosis: Long-term results of percutaneous radiofrequency ablation of both the nodule and the portal venous tumor thrombus. Digestive and Liver Disease. 2011;43:S93-S4.	EMBASE
339	678	Giorgio A, Di Sarno A, De Stefano G, Farella N, Scognamiglio U, De Stefano M, et al. Hepatocellular carcinoma with cirrhosis: Are patients with neoplastic main portal vein invasion eligible for percutaneous radiofrequency ablation of both the nodule and the portal venous tumor thrombus? American Journal of Roentgenology. 2009;193(4):948-54.	EMBASE	Duplicates among databases	I	EMBASE-PubMed	Double duplicates	NA	Different	Acceptable		Different	Acceptable		Different	Acceptable		Different	Acceptable		Same			Same			Same
	679	Giorgio A, Di Sarno A, de Stefano G, Farella N, Scognamiglio U, de Stefano M, et al. Hepatocellular carcinoma with cirrhosis: are patients with neoplastic main portal vein invasion eligible for percutaneous radiofrequency ablation of both the nodule and the portal venous tumor thrombus? AJR Am J Roentgenol. 2009 Oct;193(4):948-54.	PubMed
340	680	Giraudo G, Greget M, Oussoultzoglou E, Rosso E, Bachellier P, Jaeck D. Preoperative contralateral portal vein embolization before major hepatic resection is a safe and efficient procedure: A large single institution experience. Surgery. 2008;143(4):476-82.	EMBASE	Duplicates among databases	I	EMBASE-PubMed	Double duplicates	NA	Same			Different	Acceptable		Same			Different	Acceptable		Same			Same			Same
	681	Giraudo G, Greget M, Oussoultzoglou E, Rosso E, Bachellier P, Jaeck D. Preoperative contralateral portal vein embolization before major hepatic resection is a safe and efficient procedure: a large single institution experience. Surgery. 2008 Apr;143(4):476-82.	PubMed
341	682	Girolami A, Fabris F, Girolami B. Clinical aspects of venous thrombophilia. Pathophysiology of Haemostasis and Thrombosis. 2002;32(5-6):258-62.	EMBASE	Duplicates among databases	I	EMBASE-PubMed	Double duplicates	NA	Same			Same			Different	Acceptable		Different	Acceptable		Same			Same			Same
	683	Girolami A, Fabris F, Girolami B. Clinical aspects of venous thrombophilia. Pathophysiol Haemost Thromb. 2002 Sep-Dec;32(5-6):258-62.	PubMed
342	684	Girolami A, Sambado L, Bonamigo E, Vettore S, Lombardi AM. Occurrence of thrombosis in congenital thrombocytopenic disorders: A critical annotation of the literature. Blood Coagulation and Fibrinolysis. 2012.	EMBASE	Duplicates among databases	I	EMBASE-PubMed	Double duplicates	NA	Same			Different	Acceptable		Different	Acceptable		Different	Acceptable		Same			Same			Same
	685	Girolami A, Sambado L, Bonamigo E, Vettore S, Lombardi AM. Occurrence of thrombosis in congenital thrombocytopenic disorders: a critical annotation of the literature. Blood Coagul Fibrinolysis. 2012 Oct 3.	PubMed
343	686	Girolami A, Scandellari R, Zanon E, Sartori R, Girolami B. Non-catheter associated venous thrombosis in hemophilia A and B. A critical review of all reported cases. Journal of Thrombosis and Thrombolysis. 2006;21(3):279-84.	EMBASE	Duplicates among databases	I	EMBASE-PubMed	Double duplicates	NA	Same			Same			Different	Acceptable		Different	Acceptable		Same			Same			Same
	687	Girolami A, Scandellari R, Zanon E, Sartori R, Girolami B. Non-catheter associated venous thrombosis in hemophilia A and B. A critical review of all reported cases. J Thromb Thrombolysis. 2006 Jun;21(3):279-84.	PubMed
344	688	Girolami A, Tezza F, Scapin M, Vettore S, Casonato A. Arterial and venous thrombosis in patients with von Willebrand's disease: A critical review of the literature. Journal of Thrombosis and Thrombolysis. 2006;21(2):175-8.	EMBASE	Duplicates among databases	I	EMBASE-PubMed	Double duplicates	NA	Same			Different	Acceptable		Different	Acceptable		Different	Acceptable		Same			Same			Same
	689	Girolami A, Tezza F, Scapin M, Vettore S, Casonato A. Arterial and venous thrombosis in patients with von Willebrand's disease: a critical review of the literature. J Thromb Thrombolysis. 2006 Apr;21(2):175-8.	PubMed
345	690	Giuliante F, Ardito F, Sarno G, Vellone M, Giovannini I, Nuzzo G. Left hepatectomy for metastatic thrombosis of umbilical vein and left portal vein from renal cell carcinoma. Hepato-Gastroenterology. 2009;56(90):512-4.	EMBASE	Duplicates among databases	I	EMBASE-PubMed	Double duplicates	NA	Same			Same			Different	Acceptable		Different	Acceptable		Same			Same			Same
	691	Giuliante F, Ardito F, Sarno G, Vellone M, Giovannini I, Nuzzo G. Left hepatectomy for metastatic thrombosis of umbilical vein and left portal vein from renal cell carcinoma. Hepatogastroenterology. 2009 Mar-Apr;56(90):512-4.	PubMed
346	692	Glassman MS, Klein SA, Spivak W. Evaluation of cavernous transformation of the portal vein by magnetic resonance imaging. Clinical Pediatrics. 1993;32(2):77-80.	EMBASE	Duplicates among databases	I	EMBASE-PubMed	Double duplicates	NA	Same			Same			Different	Acceptable		Different	Acceptable		Same			Same			Same
	693	Glassman MS, Klein SA, Spivak W. Evaluation of cavernous transformation of the portal vein by magnetic resonance imaging. Clin Pediatr (Phila). 1993 Feb;32(2):77-80.	PubMed
347	694	Goenka MK, Kochhar R, Nagi B, Mehta SK. Rectosigmoid varices and other mucosal changes in patients with portal hypertension. American Journal of Gastroenterology. 1991;86(9):1185-9.	EMBASE	Duplicates among databases	I	EMBASE-PubMed	Double duplicates	NA	Same			Same			Different	Acceptable		Different	Acceptable		Same			Same			Same
	695	Goenka MK, Kochhar R, Nagi B, Mehta SK. Rectosigmoid varices and other mucosal changes in patients with portal hypertension. Am J Gastroenterol. 1991 Sep;86(9):1185-9.	PubMed
348	696	Goldenberg NA. Long-term outcomes of venous thrombosis in children. Current Opinion in Hematology. 2005;12(5):370-6.	EMBASE	Duplicates among databases	I	EMBASE-PubMed	Double duplicates	NA	Same			Same			Different	Acceptable		Different	Acceptable		Same			Same			Same
	697	Goldenberg NA. Long-term outcomes of venous thrombosis in children. Curr Opin Hematol. 2005 Sep;12(5):370-6.	PubMed
349	698	Gollin G, Ward B, Meier GH, Sumpio BE, Gusberg RJ. Central splanchnic venous thrombosis: Often unsuspected, usually uncomplicated. Journal of Clinical Gastroenterology. 1994;18(2):109-13.	EMBASE	Duplicates among databases	I	EMBASE-PubMed	Double duplicates	NA	Same			Same			Different	Acceptable		Different	Acceptable		Same			Same			Same
	699	Gollin G, Ward B, Meier GH, Sumpio BE, Gusberg RJ. Central splanchnic venous thrombosis. Often unsuspected, usually uncomplicated. J Clin Gastroenterol. 1994 Mar;18(2):109-13.	PubMed
350	700	Gonzalez-Pinto IM, Miyar A, Garcia-Bernardo C, Vazquez L, Barneo L, Cortes E, et al. Renoportal Anastomosis as a Rescue Technique in Postoperative Portal Thrombosis in Liver Transplantation. Transplantation Proceedings. 2009;41(3):1057-9.	EMBASE	Duplicates among databases	I	EMBASE-PubMed	Double duplicates	NA	Same			Different	Acceptable		Different	Acceptable		Different	Acceptable		Same			Same			Same
	701	Gonzalez-Pinto IM, Miyar A, Garcia-Bernardo C, Vazquez L, Barneo L, Cortes E, et al. Renoportal anastomosis as a rescue technique in postoperative portal thrombosis in liver transplantation. Transplant Proc. 2009 Apr;41(3):1057-9.	PubMed
351	702	Gonzelez HJ, Sahay SJ, Samadi B, Davidson BR, Rahman SH. Splanchnic vein thrombosis in severe acute pancreatitis: A 2-year, single-institution experience. HPB. 2011;13(12):860-4.	EMBASE	Duplicates among databases	I	EMBASE-PubMed	Double duplicates	NA	Same			Different	Acceptable		Different	Acceptable		Different	Acceptable		Same			Same			Same
	703	Gonzelez HJ, Sahay SJ, Samadi B, Davidson BR, Rahman SH. Splanchnic vein thrombosis in severe acute pancreatitis: a 2-year, single-institution experience. HPB (Oxford). 2011 Dec;13(12):860-4.	PubMed
352	704	Gopal SV, Smith I, Malka V. Acute portal venous thrombosis after blunt abdominal trauma. American Journal of Emergency Medicine. 2009;27(3):372.e1-.e3.	EMBASE	Duplicates among databases	I	EMBASE-PubMed	Double duplicates	NA	Same			Same			Different	Acceptable		Different	Acceptable		Same			Same			Same
	705	Gopal SV, Smith I, Malka V. Acute portal venous thrombosis after blunt abdominal trauma. Am J Emerg Med. 2009 Mar;27(3):372 e1- e3.	PubMed
353	706	Goralczyk AD, Obed A, Beham A, Tsui TY, Lorf T. Posterior cavoplasty: A new approach to avoid venous outflow obstruction and symptoms for small-for-size syndrome in right lobe living donor liver transplantation. Langenbeck's Archives of Surgery. 2011;396(3):389-95.	EMBASE	Duplicates among databases	I	EMBASE-PubMed	Double duplicates	NA	Same			Different	Acceptable		Different	Acceptable		Different	Acceptable		Same			Same			Same
	707	Goralczyk AD, Obed A, Beham A, Tsui TY, Lorf T. Posterior cavoplasty: a new approach to avoid venous outflow obstruction and symptoms for small-for-size syndrome in right lobe living donor liver transplantation. Langenbecks Arch Surg. 2011 Mar;396(3):389-95.	PubMed
354	708	Gorka W, Gorka TS, Lewall DB. Doppler ultrasound evaluation of advanced portal vein pulsatility in patients with normal echocardiograms. European Journal of Ultrasound. 1998;8(2):119-23.	EMBASE	Duplicates among databases	I	EMBASE-PubMed	Double duplicates	NA	Same			Same			Different	Acceptable		Different	Acceptable		Same			Same			Same
	709	Gorka W, Gorka TS, Lewall DB. Doppler ultrasound evaluation of advanced portal vein pulsatility in patients with normal echocardiograms. Eur J Ultrasound. 1998 Nov;8(2):119-23.	PubMed
355	710	Goykhman Y, Ben-Haim M, Rosen G, Carmiel-Haggai M, Oren R, Nakache R, et al. Transjugular intrahepatic portosystemic shunt: Current indications, patient selection and results. Israel Medical Association Journal. 2010;12(11):687-91.	EMBASE	Duplicates among databases	I	EMBASE-PubMed	Double duplicates	NA	Same			Different	Acceptable		Different	Acceptable		Different	Acceptable		Same			Same			Same
	711	Goykhman Y, Ben-Haim M, Rosen G, Carmiel-Haggai M, Oren R, Nakache R, et al. Transjugular intrahepatic portosystemic shunt: current indications, patient selection and results. Isr Med Assoc J. 2010 Nov;12(11):687-91.	PubMed
356	712	Grabowska-Derlatka L, Pacho R, Grochowiecki T, Jakimowicz T, Rowinski O. Imaging of pancreatic transplant vessels and anastomoses with 16-row multidetector computed tomography. Transplantation Proceedings. 2006;38(1):266-8.	EMBASE	Duplicates among databases	I	EMBASE-PubMed	Double duplicates	NA	Same			Same			Different	Acceptable		Different	Acceptable		Same			Same			Same
	713	Grabowska-Derlatka L, Pacho R, Grochowiecki T, Jakimowicz T, Rowinski O. Imaging of pancreatic transplant vessels and anastomoses with 16-row multidetector computed tomography. Transplant Proc. 2006 Jan-Feb;38(1):266-8.	PubMed
357	714	Grandone E, Colaizzo D, Tiscia GL, Vergura P, Chinni E, Iannaccone L, et al. Venous thrombosis in oral contraceptive users and the presence of the JAK2 V617F mutation. Thrombosis and Haemostasis. 2008;99(3):640-2.	EMBASE	Duplicates among databases	I	EMBASE-PubMed	Double duplicates	NA	Same			Same			Different	Acceptable		Different	Acceptable		Same			Same			Same
	715	Grandone E, Colaizzo D, Tiscia GL, Vergura P, Chinni E, Iannaccone L, et al. Venous thrombosis in oral contraceptive users and the presence of the JAK2 V617F mutation. Thromb Haemost. 2008 Mar;99(3):640-2.	PubMed
358	716	Grant EG, Schiller VL, Millener P, Tessler FN, Perrella RR, Ragavendra N, et al. Color Doppler imaging of the hepatic vasculature. American Journal of Roentgenology. 1992;159(5):943-50.	EMBASE	Duplicates among databases	I	EMBASE-PubMed	Double duplicates	NA	Same			Same			Different	Acceptable		Different	Acceptable		Same			Same			Same
	717	Grant EG, Schiller VL, Millener P, Tessler FN, Perrella RR, Ragavendra N, et al. Color Doppler imaging of the hepatic vasculature. AJR Am J Roentgenol. 1992 Nov;159(5):943-50.	PubMed
359	718	Gravholt CH, Mortensen KH, Andersen NH, Ibsen L, Ingerslev J, Hjerrild BE. Coagulation and fibrinolytic disturbances are related to carotid intima thickness and arterial blood pressure in Turner syndrome. Clinical Endocrinology. 2012;76(5):649-56.	EMBASE	Duplicates among databases	I	EMBASE-PubMed	Double duplicates	NA	Same			Same			Different	Acceptable		Different	Acceptable		Same			Same			Same
	719	Gravholt CH, Mortensen KH, Andersen NH, Ibsen L, Ingerslev J, Hjerrild BE. Coagulation and fibrinolytic disturbances are related to carotid intima thickness and arterial blood pressure in Turner syndrome. Clin Endocrinol (Oxf). 2012 May;76(5):649-56.	PubMed
360	720	Grendell JH, Ockner RK. Mesenteric venous thrombosis. Gastroenterology. 1982;82(2):358-72.	EMBASE	Duplicates among databases	I	EMBASE-PubMed	Double duplicates	NA	Same			Same			Same			Different	Acceptable		Same			Same			Same
	721	Grendell JH, Ockner RK. Mesenteric venous thrombosis. Gastroenterology. 1982 Feb;82(2):358-72.	PubMed
361	722	Grisham A, Lohr J, Guenther JM, Engel AM. Deciphering mesenteric venous thrombosis: Imaging and treatment. Vascular and Endovascular Surgery. 2005;39(6):473-9.	EMBASE	Duplicates among databases	I	EMBASE-PubMed	Double duplicates	NA	Same			Different	Acceptable		Different	Acceptable		Different	Acceptable		Same			Same			Same
	723	Grisham A, Lohr J, Guenther JM, Engel AM. Deciphering mesenteric venous thrombosis: imaging and treatment. Vasc Endovascular Surg. 2005 Nov-Dec;39(6):473-9.	PubMed
362	724	Grouzi E, Politou M, Douramani P, Merkouri E, Gialeraki A, Brountzos H, et al. Portal, splenic and mesenteric vein thrombosis in a patient double heterozygous for factor v Leiden and prothrombin G20210A mutation. Blood Coagulation and Fibrinolysis. 2009;20(8):722-5.	EMBASE	Duplicates among databases	I	EMBASE-PubMed	Double duplicates	NA	Same			Same			Different	Acceptable		Different	Acceptable		Same			Same			Same
	725	Grouzi E, Politou M, Douramani P, Merkouri E, Gialeraki A, Brountzos H, et al. Portal, splenic and mesenteric vein thrombosis in a patient double heterozygous for factor V Leiden and prothrombin G20210A mutation. Blood Coagul Fibrinolysis. 2009 Dec;20(8):722-5.	PubMed
363	726	Guglielmi A, Fior F, Halmos O, Veraldi GF, Rossaro L, Ruzzenente A, et al. Transhepatic fibrinolysis of mesenteric and portal vein thrombosis in a patient with ulcerative colitis: A case report. World Journal of Gastroenterology. 2005;11(13):2035-8.	EMBASE	Duplicates among databases	I	EMBASE-PubMed	Double duplicates	NA	Same			Different	Acceptable		Different	Acceptable		Different	Acceptable		Same			Same			Same
	727	Guglielmi A, Fior F, Halmos O, Veraldi GF, Rossaro L, Ruzzenente A, et al. Transhepatic fibrinolysis of mesenteric and portal vein thrombosis in a patient with ulcerative colitis: a case report. World J Gastroenterol. 2005 Apr 7;11(13):2035-8.	PubMed
364	728	Guiu B, Deschamps F, Aho S, Munck F, Dromain C, Boige V, et al. Liver/biliary injuries following chemoembolisation of endocrine tumours and hepatocellular carcinoma: Lipiodol vs. drug-eluting beads. Journal of Hepatology. 2012;56(3):609-17.	EMBASE	Duplicates among databases	I	EMBASE-PubMed	Double duplicates	NA	Same			Different	Acceptable		Different	Acceptable		Different	Acceptable		Same			Same			Same
	729	Guiu B, Deschamps F, Aho S, Munck F, Dromain C, Boige V, et al. Liver/biliary injuries following chemoembolisation of endocrine tumours and hepatocellular carcinoma: lipiodol vs. drug-eluting beads. J Hepatol. 2012 Mar;56(3):609-17.	PubMed
365	730	Gulberg V, Schoenberg SO. Hepatic arterial buffer response: Visualization by multiphasic high-resolution 3D magnetic resonance angiography. Journal of Hepatology. 2004;40(1):181.	EMBASE	Duplicates among databases	I	EMBASE-PubMed	Double duplicates	NA	Same			Different	Acceptable		Different	Acceptable		Different	Acceptable		Same			Same			Same
	731	Gulberg V, Schoenberg SO. Hepatic arterial buffer response: visualization by multiphasic high-resolution 3D magnetic resonance angiography. J Hepatol. 2004 Jan;40(1):181.	PubMed
366	732	Guo DM, Bian J. Multislice spiral CT angiography in evaluation of liver transplantation candidates. Hepatobiliary and Pancreatic Diseases International. 2005;4(1):32-6.	EMBASE	Duplicates among databases	I	EMBASE-PubMed	Double duplicates	NA	Same			Same			Different	Acceptable		Different	Acceptable		Same			Same			Same
	733	Guo DM, Bian J. Multislice spiral CT angiography in evaluation of liver transplantation candidates. Hepatobiliary Pancreat Dis Int. 2005 Feb;4(1):32-6.	PubMed
367	734	Guo W, Xue J, Shi J, Li N, Shao Y, Yu X, et al. Proteomics analysis of distinct portal vein tumor thrombi in hepatocellular carcinoma patients. Journal of Proteome Research. 2010;9(8):4170-5.	EMBASE	Duplicates among databases	I	EMBASE-PubMed	Double duplicates	NA	Same			Same			Different	Acceptable		Different	Acceptable		Same			Same			Same
	735	Guo W, Xue J, Shi J, Li N, Shao Y, Yu X, et al. Proteomics analysis of distinct portal vein tumor thrombi in hepatocellular carcinoma patients. J Proteome Res. 2010 Aug 6;9(8):4170-5.	PubMed
368	736	Gupta N, Sahni V, Singh P, Das A, Kar P. Spontaneous bacterial peritonitis in isolated splenic vein thrombosis with portal hypertension. Indian Journal of Gastroenterology. 2006;25(5):263-4.	EMBASE	Duplicates among databases	I	EMBASE-PubMed	Double duplicates	NA	Same			Same			Different	Acceptable		Different	Acceptable		Same			Same			Same
	737	Gupta N, Sahni V, Singh P, Das A, Kar P. Spontaneous bacterial peritonitis in isolated splenic vein thrombosis with portal hypertension. Indian J Gastroenterol. 2006 Sep-Oct;25(5):263-4.	PubMed
369	738	Gurgey A, Balta G, Gumruk F, Altay C. Analysis of some clinical and laboratory aspects of adolescent patients with thrombosis. Blood Coagulation and Fibrinolysis. 2004;15(8):657-62.	EMBASE	Duplicates among databases	I	EMBASE-PubMed	Double duplicates	NA	Same			Same			Different	Acceptable		Different	Acceptable		Same			Same			Same
	739	Gurgey A, Balta G, Gumruk F, Altay C. Analysis of some clinical and laboratory aspects of adolescent patients with thrombosis. Blood Coagul Fibrinolysis. 2004 Oct;15(8):657-62.	PubMed
370	740	Gursoy G, Cimbek A, Acar Y, Erol B, Dal HC, Evrin N, et al. Combined portal, splenic and mesenteric venous thrombosis in inactive ulcerative colitis with heterozygous mutation in MTHFR gene: A rare case of thrombophilia. Journal of Research in Medical Sciences. 2011;16(11):1500-6.	EMBASE	Duplicates among databases	I	EMBASE-PubMed	Double duplicates	NA	Same			Same			Different	Acceptable		Different	Acceptable		Same			Same			Same
	741	Gursoy G, Cimbek A, Acar Y, Erol B, Dal HC, Evrin N, et al. Combined portal, splenic and mesenteric venous thrombosis in inactive ulcerative colitis with heterozygous mutation in MTHFR gene: A rare case of thrombophilia. J Res Med Sci. 2011 Nov;16(11):1500-6.	PubMed
371	742	Gurusamy Kurinchi S, Sheth H, Kumar Y, Sharma D, Davidson Brian R. Methods of vascular occlusion for elective liver resections. Cochrane Database of Systematic Reviews [serial on the Internet]. 2009; (1): Available from: http://onlinelibrary.wiley.com/doi/10.1002/14651858.CD006409.pub3/abstract.	Cochrane	Duplicates among databases	I	Cochrane-Cochrane	Double duplicates	NA	Same			Same			Same			Same			Same			Same			Same
	743	Gurusamy Kurinchi S, Sheth H, Kumar Y, Sharma D, Davidson Brian R. Methods of vascular occlusion for elective liver resections. Cochrane Database of Systematic Reviews [serial on the Internet]. 2009; (1): Available from: http://onlinelibrary.wiley.com/doi/10.1002/14651858.CD007632/abstract.	Cochrane
372	744	Hachulla E, Rose C, Trillot N, Caulier-Leleu MT, Pasturel-Michon U. What vascular events suggest a myeloproliferative disorder ? Journal des Maladies Vasculaires. 2000;25(5):382-7.	EMBASE	Duplicates among databases	I	EMBASE-PubMed	Double duplicates	NA	Same			Same			Different	Acceptable		Different	Acceptable		Same			Same			Same
	745	Hachulla E, Rose C, Trillot N, Caulier-Leleu MT, Pasturel-Michon U. [What vascular events suggest a myeloproliferative disorder?]. J Mal Vasc. 2000 Dec;25(5):382-7.	PubMed
373	746	Hackmon-Ram R, Holcberg G, Bashiri A, Sapir O, Tov GY, Yermiahu T, et al. Thalassemia intermedia and cavernous transformation of portal vein thrombosis in pregnancy. European Journal of Obstetrics Gynecology and Reproductive Biology. 2003;107(1):101-4.	EMBASE	Duplicates among databases	I	EMBASE-PubMed	Double duplicates	NA	Same			Same			Different	Acceptable		Different	Acceptable		Same			Same			Same
	747	Hackmon-Ram R, Holcberg G, Bashiri A, Sapir O, Tov GY, Yermiahu T, et al. Thalassemia intermedia and cavernous transformation of portal vein thrombosis in pregnancy. Eur J Obstet Gynecol Reprod Biol. 2003 Mar 26;107(1):101-4.	PubMed
374	748	Haddad MC, Clark DC, Sharif HS, Al Shahed M, Aideyan O, Sammak BM. MR, CT, and ultrasonography of splanchnic venous thrombosis. Gastrointestinal Radiology. 1992;17(1):34-40.	EMBASE	Duplicates among databases	I	EMBASE-PubMed	Double duplicates	NA	Same			Same			Different	Acceptable		Different	Acceptable		Same			Same			Same
	749	Haddad MC, Clark DC, Sharif HS, al Shahed M, Aideyan O, Sammak BM. MR, CT, and ultrasonography of splanchnic venous thrombosis. Gastrointest Radiol. 1992 Winter;17(1):34-40.	PubMed
375	750	Haider HH, Froud T, Moon J, Selvaggi G, Nishida S, Bejarano P, et al. Successful percutaneous pulse spray thrombolysis of extensive acute portocaval hemitransposition thrombosis. Transplant International. 2006;19(11):941-4.	EMBASE	Duplicates among databases	I	EMBASE-PubMed	Double duplicates	NA	Same			Same			Different	Acceptable		Different	Acceptable		Same			Same			Same
	751	Haider HH, Froud T, Moon J, Selvaggi G, Nishida S, Bejarano P, et al. Successful percutaneous pulse spray thrombolysis of extensive acute portocaval hemitransposition thrombosis. Transpl Int. 2006 Nov;19(11):941-4.	PubMed
376	752	Hajdu CH, Murakami T, Diflo T, Taouli B, Laser J, Teperman L, et al. Intrahepatic portal cavernoma as an indication for liver transplantation. Liver Transplantation. 2007;13(9):1312-6.	EMBASE	Duplicates among databases	I	EMBASE-PubMed	Double duplicates	NA	Same			Same			Different	Acceptable		Different	Acceptable		Same			Same			Same
	753	Hajdu CH, Murakami T, Diflo T, Taouli B, Laser J, Teperman L, et al. Intrahepatic portal cavernoma as an indication for liver transplantation. Liver Transpl. 2007 Sep;13(9):1312-6.	PubMed
377	754	Haliloglu N, Erden A. Hepatic venous outflow obstruction after hydatid cyst surgery: Evaluation with contrast enhanced magnetic resonance angiography. European Journal of Gastroenterology and Hepatology. 2009;21(7):776-80.	EMBASE	Duplicates among databases	I	EMBASE-PubMed	Double duplicates	NA	Same			Same			Different	Acceptable		Different	Acceptable		Same			Same			Same
	755	Haliloglu N, Erden A. Hepatic venous outflow obstruction after hydatid cyst surgery: evaluation with contrast enhanced magnetic resonance angiography. Eur J Gastroenterol Hepatol. 2009 Jul;21(7):776-80.	PubMed
378	756	Hamidi K, Pauwels A, Bingen M, Simo AC, Medini A, Jarjous N, et al. Recent portal and mesenteric venous thrombosis associated with Fusobacterium bacteremia. Gastroenterologie Clinique et Biologique. 2008;32(8-9):734-9.	EMBASE	Duplicates among databases	I	EMBASE-PubMed	Double duplicates	NA	Same			Same			Different	Acceptable		Different	Acceptable		Same			Same			Same
	757	Hamidi K, Pauwels A, Bingen M, Simo AC, Medini A, Jarjous N, et al. [Recent portal and mesenteric venous thrombosis associated with Fusobacterium bacteremia]. Gastroenterol Clin Biol. 2008 Aug-Sep;32(8-9):734-9.	PubMed
379	758	Han DC, Feliciano DV. The clinical complexity of splenic vein thrombosis. American Surgeon. 1998;64(6):558-62.	EMBASE	Duplicates among databases	I	EMBASE-PubMed	Double duplicates	NA	Same			Same			Different	Acceptable		Different	Acceptable		Same			Same			Different	Acceptable
	759	Han DC, Feliciano DV. The clinical complexity of splenic vein thrombosis. Am Surg. 1998 Jun;64(6):558-61; discussion 61-2.	PubMed
380	760	Han SW, Kim GW, Lee J, Kim YJ, Kang YM. Successful treatment with stent angioplasty for Budd-Chiari syndrome in Behcet's disease. Rheumatology International. 2005;25(3):234-7.	EMBASE	Duplicates among databases	I	EMBASE-PubMed	Double duplicates	NA	Same			Same			Different	Acceptable		Different	Acceptable		Same			Same			Same
	761	Han SW, Kim GW, Lee J, Kim YJ, Kang YM. Successful treatment with stent angioplasty for Budd-Chiari syndrome in Behcet's disease. Rheumatol Int. 2005 Apr;25(3):234-7.	PubMed
381	762	Hara H, Okazaki M, Ono Y, Nakamura T, Oda Z. A long surviving hepatocellular carcinoma case (2 years 1 month) with tumor thrombus in the portal trunk treated by embolization. Japanese Journal of Clinical Radiology. 1989;34(13):1641-4.	EMBASE	Duplicates among databases	I	EMBASE-PubMed	Double duplicates	NA	Same			Same			Different	Acceptable		Different	Acceptable		Same			Same			Same
	763	Hara H, Okazaki M, Ono Y, Nakamura T, Oda Z. [A long surviving hepatocellular carcinoma case (2 years 1 month) with tumor thrombus in the portal trunk treated by embolization]. Rinsho Hoshasen. 1989 Dec;34(13):1641-4.	PubMed
382	764	Hara M, Williams GD, Thompson BW. Portacaval shunt for portal hypertension. Trans W Surg Ass. 1967;74:40-6.	EMBASE	Duplicate publications in different journals	II	EMBASE-PubMed	Double duplicates	Full text-Full text	Same			Same			Different	Acceptable	Both right	Different	Acceptable	Both right	Different	Acceptable	Both right	Different	Acceptable	Both right	Different	Acceptable	Both right
	765	Hara M, Williams GD, Thompson BW. Portacaval shunt for portal hypertension. Arch Surg. 1967 Apr;94(4):476-82.	PubMed
383	766	Harihara Y, Makuuchi M, Kawarasaki H, Takayama T, Kubota K, Hirata M, et al. Portal venoplasty for recipients in living-related liver transplantation. Transplantation. 1999;68(8):1199-200.	EMBASE	Duplicates among databases	I	EMBASE-PubMed	Double duplicates	NA	Same			Same			Same			Different	Acceptable		Same			Same			Same
	767	Harihara Y, Makuuchi M, Kawarasaki H, Takayama T, Kubota K, Hirata M, et al. Portal venoplasty for recipients in living-related liver transplantation. Transplantation. 1999 Oct 27;68(8):1199-200.	PubMed
384	768	Harmanci O, Bayraktar Y. Portal hypertension due to portal venous thrombosis: Etiology, clinical outcomes. World Journal of Gastroenterology. 2007;13(18):2535-40.	EMBASE	Duplicates among databases	I	EMBASE-PubMed	Double duplicates	NA	Same			Different	Acceptable		Different	Acceptable		Different	Acceptable		Same			Same			Same
	769	Harmanci O, Bayraktar Y. Portal hypertension due to portal venous thrombosis: etiology, clinical outcomes. World J Gastroenterol. 2007 May 14;13(18):2535-40.	PubMed
385	770	Harmanci O, Bayraktar Y. How can portal vein cavernous transformation cause chronic incomplete biliary obstruction? World Journal of Gastroenterology. 2012;18(26):3375-8.	EMBASE	Duplicates among databases	I	EMBASE-PubMed	Double duplicates	NA	Same			Same			Different	Acceptable		Different	Acceptable		Same			Same			Same
	771	Harmanci O, Bayraktar Y. How can portal vein cavernous transformation cause chronic incomplete biliary obstruction? World J Gastroenterol. 2012 Jul 14;18(26):3375-8.	PubMed
386	772	Harnik IG, Brandt LJ. Mesenteric venous thrombosis. Vascular Medicine. 2010;15(5):407-18.	EMBASE	Duplicates among databases	I	EMBASE-PubMed	Double duplicates	NA	Same			Same			Different	Acceptable		Different	Acceptable		Same			Same			Same
	773	Harnik IG, Brandt LJ. Mesenteric venous thrombosis. Vasc Med. 2010 Oct;15(5):407-18.	PubMed
387	774	Harrison TA. Portal phlebothrombosis: the role of thrombectomy. Annals of the Royal College of Surgeons of England. 1978;60(4):320-3.	EMBASE	Duplicates among databases	I	EMBASE-PubMed	Double duplicates	NA	Same			Same			Different	Acceptable		Different	Acceptable		Same			Same			Same
	775	Harrison TA. Portal phlebothrombosis: the role of thrombectomy. Ann R Coll Surg Engl. 1978 Jul;60(4):320-3.	PubMed
388	776	Harville LE, Rivera FJ, Palmaz JC, Levine BA. Variceal hemorrhage associated with portal vein thrombosis: Treatment with a unique portal venous stent. Surgery. 1992;111(5):585-90.	EMBASE	Duplicates among databases	I	EMBASE-PubMed	Double duplicates	NA	Same			Different	Acceptable		Different	Acceptable		Different	Acceptable		Same			Same			Same
	777	Harville LE, Rivera FJ, Palmaz JC, Levine BA. Variceal hemorrhage associated with portal vein thrombosis: treatment with a unique portal venous stent. Surgery. 1992 May;111(5):585-90.	PubMed
389	778	Hasaart TH, Delarue MW, De Bruine AP. Intra-partum fetal death due to thrombosis of the ductus venosus: A clinicopathological case report. European Journal of Obstetrics Gynecology and Reproductive Biology. 1994;56(3):201-3.	EMBASE	Duplicates among databases	I	EMBASE-PubMed	Double duplicates	NA	Same			Different	Acceptable		Different	Acceptable		Different	Acceptable		Same			Same			Same
	779	Hasaart TH, Delarue MW, de Bruine AP. Intra-partum fetal death due to thrombosis of the ductus venosus: a clinicopathological case report. Eur J Obstet Gynecol Reprod Biol. 1994 Sep;56(3):201-3.	PubMed
390	780	Hashimoto K, Shimada M, Suehiro T, Soejima Y, Minagawa R, Hiroshige S, et al. Gore-Tex jump graft for portal vein thrombosis following living donor liver transplantation. Hepato-Gastroenterology. 2003;50(52):1146-8.	EMBASE	Duplicates among databases	I	EMBASE-PubMed	Double duplicates	NA	Same			Same			Different	Acceptable		Different	Acceptable		Same			Same			Same
	781	Hashimoto K, Shimada M, Suehiro T, Soejima Y, Minagawa R, Hiroshige S, et al. Gore-Tex jump graft for portal vein thrombosis following living donor liver transplantation. Hepatogastroenterology. 2003 Jul-Aug;50(52):1146-8.	PubMed
391	782	Hashimoto N, Akahoshi T, Shoji T, Tomikawa M, Tsutsumi N, Yoshizumi T, et al. Successful treatment for hepatic encephalopathy aggravated by portal vein thrombosis with balloon-occluded retrograde transvenous obliteration. Case Reports in Gastroenterology. 2011;5(2):366-71.	EMBASE	Duplicates among databases	I	EMBASE-PubMed	Double duplicates	NA	Same			Same			Different	Acceptable		Different	Acceptable		Same			Same			Same
	783	Hashimoto N, Akahoshi T, Shoji T, Tomikawa M, Tsutsumi N, Yoshizumi T, et al. Successful treatment for hepatic encephalopathy aggravated by portal vein thrombosis with balloon-occluded retrograde transvenous obliteration. Case Rep Gastroenterol. 2011;5(2):366-71.	PubMed
392	784	Hatoum OA, Spinelli KS, Abu-Hajir M, Attila T, Franco J, Otterson MF, et al. Mesenteric venous thrombosis in inflammatory bowel disease. Journal of Clinical Gastroenterology. 2005;39(1):27-31.	EMBASE	Duplicates among databases	I	EMBASE-PubMed	Double duplicates	NA	Same			Same			Different	Acceptable		Different	Acceptable		Same			Same			Same
	785	Hatoum OA, Spinelli KS, Abu-Hajir M, Attila T, Franco J, Otterson MF, et al. Mesenteric venous thrombosis in inflammatory bowel disease. J Clin Gastroenterol. 2005 Jan;39(1):27-31.	PubMed
393	786	Hauser AC, Pabinger-Fasching I, Quehenberger P, Kettenbach J, Horl WH. A patient with sudden abdominal pain 10 years after successful renal transplantation. Nephrology Dialysis Transplantation. 2003;18(5):1021-5.	EMBASE	Duplicates among databases	I	EMBASE-PubMed	Double duplicates	NA	Same			Same			Different	Acceptable		Different	Acceptable		Same			Same			Same
	787	Hauser AC, Pabinger-Fasching I, Quehenberger P, Kettenbach J, Horl WH. A patient with sudden abdominal pain 10 years after successful renal transplantation. Nephrol Dial Transplant. 2003 May;18(5):1021-5.	PubMed
394	788	Hayward SJ. Portal venous collateral drainage in IVC obstruction. Clinical Radiology. 1990;41(3):206-8.	EMBASE	Duplicates among databases	I	EMBASE-PubMed	Double duplicates	NA	Same			Same			Different	Acceptable		Different	Acceptable		Same			Same			Same
	789	Hayward SJ. Portal venous collateral drainage in IVC obstruction. Clin Radiol. 1990 Mar;41(3):206-8.	PubMed
395	790	Hechelhammer L, Crook DW, Widmer U, Wildermuth S, Pfammatter T. Thrombosis of a superior mesenteric vein aneurysm: Transarterial thrombolysis and transhepatic aspiration thrombectomy. CardioVascular and Interventional Radiology. 2004;27(5):551-5.	EMBASE	Duplicates among databases	I	EMBASE-PubMed	Double duplicates	NA	Same			Different	Acceptable		Different	Acceptable		Different	Acceptable		Same			Same			Same
	791	Hechelhammer L, Crook DW, Widmer U, Wildermuth S, Pfammatter T. Thrombosis of a superior mesenteric vein aneurysm: transarterial thrombolysis and transhepatic aspiration thrombectomy. Cardiovasc Intervent Radiol. 2004 Sep-Oct;27(5):551-5.	PubMed
396	792	Heffron TG, Pillen T, Smallwood G, Henry S, Sekar S, Casper K, et al. Incidence, impact, and treatment of portal and hepatic venous complications following pediatric liver transplantation: A single-center 12 year experience. Pediatric Transplantation. 2010;14(6):722-9.	EMBASE	Duplicates among databases	I	EMBASE-PubMed	Double duplicates	NA	Same			Different	Acceptable		Different	Acceptable		Different	Acceptable		Same			Same			Same
	793	Heffron TG, Pillen T, Smallwood G, Henry S, Sekar S, Casper K, et al. Incidence, impact, and treatment of portal and hepatic venous complications following pediatric liver transplantation: a single-center 12 year experience. Pediatr Transplant. 2010 Sep 1;14(6):722-9.	PubMed
397	794	Hefler H, Maylin M. Etanercept-an eagle to prometheus. Journal of General Internal Medicine. 2011;26:S392.	EMBASE	Duplicate publications in different journals	II	EMBASE-EMBASE	Double duplicates	Abstract-Abstract	Same			Same			Different	Acceptable	Both right	Different	Acceptable	Both right	Different	Acceptable	Both right	Different	Acceptable	Both right	Different	Acceptable	Both right
	795	Hefler H, Maylin M. Etanercept-an eagle to prometheus. Journal of Hospital Medicine. 2011;6(4):S188.	EMBASE
398	796	Helling TS. Thrombosis and recanalization of the portal vein in liver transplantation. A case report. Transplantation. 1985;40(4):446-8.	EMBASE	Duplicates among databases	I	EMBASE-PubMed	Double duplicates	NA	Same			Same			Same			Different	Acceptable		Same			Same			Same
	797	Helling TS. Thrombosis and recanalization of the portal vein in liver transplantation. A case report. Transplantation. 1985 Oct;40(4):446-8.	PubMed
399	798	Hellinger A, Roll C, Stracke A, Erhard J, Eigler FW. Impact of colour Doppler sonography on detection of thrombosis of the hepatic artery and the portal vein after liver transplantation. Langenbecks Archiv fur Chirurgie. 1996;381(3):182-5.	EMBASE	Duplicates among databases	I	EMBASE-PubMed	Double duplicates	NA	Same			Same			Different	Acceptable		Same			Same			Same			Same
	799	Hellinger A, Roll C, Stracke A, Erhard J, Eigler FW. Impact of colour Doppler sonography on detection of thrombosis of the hepatic artery and the portal vein after liver transplantation. Langenbecks Arch Chir. 1996;381(3):182-5.	PubMed
400	800	Hellman P, Hessman O, Akerstrom G, Stalberg P, Hennings J, Bjorck M, et al. Stenting of the Superior Mesenteric Vein in Midgut Carcinoid Disease with Large Mesenteric Masses. World Journal of Surgery. 2010:1-7.	EMBASE	Duplicates among databases	I	EMBASE-PubMed	Double duplicates	NA	Same			Different	Acceptable		Different	Acceptable		Different	Acceptable		Different	Unacceptable	EMBASE	Different	Unacceptable	EMBASE	Different	Unacceptable	EMBASE
	801	Hellman P, Hessman O, Akerstrom G, Stalberg P, Hennings J, Bjorck M, et al. Stenting of the superior mesenteric vein in midgut carcinoid disease with large mesenteric masses. World J Surg. 2010 Jun;34(6):1373-9.	PubMed
401	802	Hertel EU, Baghirzade MF. Total anomalous pulmonary venous drainage into the portal vein. ZblAllgPathPathanat. 1971;114(4):480-92.	EMBASE	Duplicates among databases	I	EMBASE-PubMed	Double duplicates	NA	Same			Same			Different	Acceptable		Same			Same			Same			Same
	803	Hertel EU, Baghirzade MF. Total anomalous pulmonary venous drainage into the portal vein. Zentralblatt fur Allgemeine Pathologie und Pathologische Anatomie. 1971;114(4):480-92.	PubMed
402	804	Herzog D, Martin S, Lallier M, Alvarez F. Ascites after orthotopic liver transplantation in children. Pediatric Transplantation. 2005;9(1):74-9.	EMBASE	Duplicates among databases	I	EMBASE-PubMed	Double duplicates	NA	Same			Same			Different	Acceptable		Different	Acceptable		Same			Same			Same
	805	Herzog D, Martin S, Lallier M, Alvarez F. Ascites after orthotopic liver transplantation in children. Pediatr Transplant. 2005 Feb;9(1):74-9.	PubMed
403	806	Higa M, Kojima M, Ohnuma S, Hamanaka S, Yamamuro W, Sugiura H, et al. Portal and mesenteric vein and inferior vena cava thrombosis associated with antiphospholipid syndrome. Internal Medicine. 2001;40(12):1245-9.	EMBASE	Duplicates among databases	I	EMBASE-PubMed	Double duplicates	NA	Same			Same			Different	Acceptable		Different	Acceptable		Same			Same			Same
	807	Higa M, Kojima M, Ohnuma S, Hamanaka S, Yamamuro W, Sugiura H, et al. Portal and mesenteric vein and inferior vena cava thrombosis associated with antiphospholipid syndrome. Intern Med. 2001 Dec;40(12):1245-9.	PubMed
404	808	Hipona FA, Gabriele O. Portal venous system as a major collateral in iliac and inferior vena caval obstruction. Radiology. 1967;89(6):1077-82.	EMBASE	Duplicates among databases	I	EMBASE-PubMed	Double duplicates	NA	Same			Same			Same			Different	Acceptable		Same			Same			Same
	809	Hipona FA, Gabriele O. Portal venous system as a major collateral in iliac and inferior vena caval obstruction. Radiology. 1967 Dec;89(6):1077-9.	PubMed
405	810	Hiraiwa K, Morozumi K, Miyazaki H, Sotome K, Furukawa A, Nakamaru M, et al. Isolated splenic vein thrombosis secondary to splenic metastasis: A case report. World Journal of Gastroenterology. 2006;12(40):6561-3.	EMBASE	Duplicates among databases	I	EMBASE-PubMed	Double duplicates	NA	Same			Different	Acceptable		Different	Acceptable		Different	Acceptable		Same			Same			Same
	811	Hiraiwa K, Morozumi K, Miyazaki H, Sotome K, Furukawa A, Nakamaru M, et al. Isolated splenic vein thrombosis secondary to splenic metastasis: a case report. World J Gastroenterol. 2006 Oct 28;12(40):6561-3.	PubMed
406	812	Hirata M, Harihara Y, Hisatomi S, Miura Y, Yoshino H, Mizuta K, et al. A case of esophageal variceal rupture following acute portal vein thrombosis three days after living-related liver transplantation. Transplantation Proceedings. 2000;32(7):2266-8.	EMBASE	Duplicates among databases	I	EMBASE-PubMed	Double duplicates	NA	Same			Same			Different	Acceptable		Different	Acceptable		Same			Same			Same
	813	Hirata M, Harihara Y, Hisatomi S, Miura Y, Yoshino H, Mizuta K, et al. A case of esophageal variceal rupture following acute portal vein thrombosis three days after living-related liver transplantation. Transplant Proc. 2000 Nov;32(7):2266-8.	PubMed
407	814	Hirohata Y, Murata A, Abe S, Otsuki M. Portal vein thrombosis associated with antiphospholipid syndrome. Journal of Gastroenterology. 2001;36(8):574-8.	EMBASE	Duplicates among databases	I	EMBASE-PubMed	Double duplicates	NA	Same			Same			Different	Acceptable		Different	Acceptable		Same			Same			Same
	815	Hirohata Y, Murata A, Abe S, Otsuki M. Portal vein thrombosis associated with antiphospholipid syndrome. J Gastroenterol. 2001 Aug;36(8):574-8.	PubMed
408	816	Ho MC, Hu RH, Lai HS, Yang PM, Lai MY, Lee PH. Liver transplantation in a patient with diffuse portal venous system thrombosis. Transplantation Proceedings. 2000;32(7):2174-6.	EMBASE	Duplicates among databases	I	EMBASE-PubMed	Double duplicates	NA	Same			Same			Different	Acceptable		Different	Acceptable		Same			Same			Same
	817	Ho MC, Hu RH, Lai HS, Yang PM, Lai MY, Lee PH. Liver transplantation in a patient with diffuse portal venous system thrombosis. Transplant Proc. 2000 Nov;32(7):2174-6.	PubMed
409	818	Hoffer EK, Krohmer S, Gemery J, Zaki B, Pipas JM. Endovascular Recanalization of Symptomatic Portomesenteric Venous Obstruction after Pancreaticoduodenectomy and Radiation. Journal of Vascular and Interventional Radiology. 2009;20(12):1633-7.	EMBASE	Duplicates among databases	I	EMBASE-PubMed	Double duplicates	NA	Same			Different	Acceptable		Different	Acceptable		Different	Acceptable		Same			Same			Same
	819	Hoffer EK, Krohmer S, Gemery J, Zaki B, Pipas JM. Endovascular recanalization of symptomatic portomesenteric venous obstruction after pancreaticoduodenectomy and radiation. J Vasc Interv Radiol. 2009 Dec;20(12):1633-7.	PubMed
410	820	Hollingshead M, Burke CT, Mauro MA, Weeks SM, Dixon RG, Jaques PF. Transcatheter thrombolytic therapy for acute mesenteric and portal vein thrombosis. Journal of Vascular and Interventional Radiology. 2005;16(5):651-61.	EMBASE	Duplicates among databases	I	EMBASE-PubMed	Double duplicates	NA	Same			Same			Different	Acceptable		Different	Acceptable		Same			Same			Same
	821	Hollingshead M, Burke CT, Mauro MA, Weeks SM, Dixon RG, Jaques PF. Transcatheter thrombolytic therapy for acute mesenteric and portal vein thrombosis. J Vasc Interv Radiol. 2005 May;16(5):651-61.	PubMed
411	822	Hom BK, Shrestha R, Palmer SL, Katz MD, Selby RR, Asatryan Z, et al. Prospective evaluation of vascular complications after liver transplantation: Comparison of conventional and microbubble contrast-enhanced US. Radiology. 2006;241(1):267-74.	EMBASE	Duplicates among databases	I	EMBASE-PubMed	Double duplicates	NA	Same			Different	Acceptable		Same			Different	Acceptable		Same			Same			Same
	823	Hom BK, Shrestha R, Palmer SL, Katz MD, Selby RR, Asatryan Z, et al. Prospective evaluation of vascular complications after liver transplantation: comparison of conventional and microbubble contrast-enhanced US. Radiology. 2006 Oct;241(1):267-74.	PubMed
412	824	Hong HS, Lee HK, Kwon KH. Homocystinuria presenting with portal vein thrombosis and pancreatic pseudocyst: A case report. Pediatric Radiology. 1997;27(10):802-4.	EMBASE	Duplicates among databases	I	EMBASE-PubMed	Double duplicates	NA	Same			Different	Acceptable		Different	Acceptable		Different	Acceptable		Same			Same			Same
	825	Hong HS, Lee HK, Kwon KH. Homocystinuria presenting with portal vein thrombosis and pancreatic pseudocyst: a case report. Pediatr Radiol. 1997 Oct;27(10):802-4.	PubMed
413	826	Hong R, Dhanani RS, Louie JD, Sze DY. Intravascular ultrasound-guided mesocaval shunt creation in patients with portal or mesenteric venous occlusion. Journal of Vascular and Interventional Radiology. 2012;23(1):136-41.	EMBASE	Duplicates among databases	I	EMBASE-PubMed	Double duplicates	NA	Same			Same			Different	Acceptable		Different	Acceptable		Same			Same			Same
	827	Hong R, Dhanani RS, Louie JD, Sze DY. Intravascular ultrasound-guided mesocaval shunt creation in patients with portal or mesenteric venous occlusion. J Vasc Interv Radiol. 2012 Jan;23(1):136-41.	PubMed
414	828	Hosoki T, Kuroda C, Tokunaga K, Marukawa T, Masuike M, Kozuka T. Hepatic venous outflow obstruction: Evaluation with pulsed duplex sonography. Radiology. 1989;170(3 I):733-7.	EMBASE	Duplicates among databases	I	EMBASE-PubMed	Double duplicates	NA	Same			Different	Acceptable		Same			Different	Acceptable		Same			Different	Acceptable		Same
	829	Hosoki T, Kuroda C, Tokunaga K, Marukawa T, Masuike M, Kozuka T. Hepatic venous outflow obstruction: evaluation with pulsed duplex sonography. Radiology. 1989 Mar;170(3 Pt 1):733-7.	PubMed
415	830	Hou JZ, Zeng ZC, Zhang JY, Fan J, Zhou J, Zeng MS. Influence of tumor thrombus location on the outcome of external-beam radiation therapy in advanced hepatocellular carcinoma with macrovascular invasion. International Journal of Radiation Oncology Biology Physics. 2012;84(2):362-8.	EMBASE	Duplicates among databases	I	EMBASE-PubMed	Double duplicates	NA	Same			Same			Different	Acceptable		Different	Acceptable		Same			Same			Same
	831	Hou JZ, Zeng ZC, Zhang JY, Fan J, Zhou J, Zeng MS. Influence of tumor thrombus location on the outcome of external-beam radiation therapy in advanced hepatocellular carcinoma with macrovascular invasion. Int J Radiat Oncol Biol Phys. 2012 Oct 1;84(2):362-8.	PubMed
416	832	Howell DS. Circulatory manifestations of obstruction of the superior vena cava in a patient with portal hypertension. Rhode Island medical journal. 1950;33(12):659-62+86.	EMBASE	Duplicates among databases	I	EMBASE-PubMed	Double duplicates	NA	Same			Same			Different	Acceptable		Different	Acceptable		Same			Same			Different	Acceptable
	833	Howell DS. Circulatory manifestations of obstruction of the superior vena cava in a patient with portal hypertension. R I Med J. 1950 Dec;33(12):659-62; passim.	PubMed
417	834	Huerta S, Li Z, Livingston EH. Outcome of portal injuries following bariatric operations. Obesity Surgery. 2006;16(1):105-9.	EMBASE	Duplicates among databases	I	EMBASE-PubMed	Double duplicates	NA	Same			Same			Different	Acceptable		Different	Acceptable		Same			Same			Same
	835	Huerta S, Li Z, Livingston EH. Outcome of portal injuries following bariatric operations. Obes Surg. 2006 Jan;16(1):105-9.	PubMed
418	836	Hunter GC, Steinkirchner T, Burbige EJ, Guernsey JM, Putnam CW. Venous complications of sclerotherapy for esophageal varices. American Journal of Surgery. 1988;156(6):497-501.	EMBASE	Duplicates among databases	I	EMBASE-PubMed	Double duplicates	NA	Same			Same			Different	Acceptable		Different	Acceptable		Same			Same			Same
	837	Hunter GC, Steinkirchner T, Burbige EJ, Guernsey JM, Putnam CW. Venous complications of sclerotherapy for esophageal varices. Am J Surg. 1988 Dec;156(6):497-501.	PubMed
419	838	Hussey AJ, Winardi M, Wilson J, Forster N, Morrison WA, Penington AJ, et al. Pancreatic islet transplantation using vascularised chambers containing nerve growth factor ameliorates hyperglycaemia in diabetic mice. Cells Tissues Organs. 2010;191(5):382-93.	EMBASE	Duplicates among databases	I	EMBASE-PubMed	Double duplicates	NA	Same			Same			Same			Same			Same			Same			Same
	839	Hussey AJ, Winardi M, Wilson J, Forster N, Morrison WA, Penington AJ, et al. Pancreatic islet transplantation using vascularised chambers containing nerve growth factor ameliorates hyperglycaemia in diabetic mice. Cells Tissues Organs. 2010;191(5):382-93.	PubMed
420	840	Hyams JS, Conard FU, Hight DW. Portal vein thrombosis following hepatic portoenterostomy. Journal of Pediatric Gastroenterology and Nutrition. 1983;2(4):701-4.	EMBASE	Duplicates among databases	I	EMBASE-PubMed	Double duplicates	NA	Same			Same			Different	Acceptable		Different	Acceptable		Same			Same			Same
	841	Hyams JS, Conard FU, Hight DW. Portal vein thrombosis following hepatic portoenterostomy. J Pediatr Gastroenterol Nutr. 1983 Nov;2(4):701-4.	PubMed
421	842	Hynicka LM, Silva KN. Probable rifaximin-induced neutropenia. American Journal of Health-System Pharmacy. 2012;69(7):583-6.	EMBASE	Duplicates among databases	I	EMBASE-PubMed	Double duplicates	NA	Same			Same			Different	Acceptable		Different	Acceptable		Same			Same			Same
	843	Hynicka LM, Silva KN. Probable rifaximin-induced neutropenia. Am J Health Syst Pharm. 2012 Apr 1;69(7):583-6.	PubMed
422	844	Iaquinto G, Ambrosone L, Rotiroti D, Cianciulli GM, Rambaldi M. A case of portal thrombosis arisen after treatment with dihydroergotamine. Italian Journal of Gastroenterology. 1991;23(4):219-21.	EMBASE	Duplicates among databases	I	EMBASE-PubMed	Double duplicates	NA	Same			Same			Different	Acceptable		Different	Acceptable		Same			Same			Same
	845	Iaquinto G, Ambrosone L, Rotiroti D, Cianciulli GM, Rambaldi M. A case of portal thrombosis arisen after treatment with dihydroergotamine. Ital J Gastroenterol. 1991 May;23(4):219-21.	PubMed
423	846	Ibarrola C, Colina F. Clinicopathological features of nine cases of non-cirrhotic portal hypertension: Current definitions and criteria are inadequate. Histopathology. 2003;42(3):251-64.	EMBASE	Duplicates among databases	I	EMBASE-PubMed	Double duplicates	NA	Same			Different	Acceptable		Same			Different	Acceptable		Same			Same			Same
	847	Ibarrola C, Colina F. Clinicopathological features of nine cases of non-cirrhotic portal hypertension: current definitions and criteria are inadequate. Histopathology. 2003 Mar;42(3):251-64.	PubMed
424	848	Ibele AR, Kennedy GD, Lund DP, Nichol PF. Portal vein thrombus after pediatric proctocolectomy with ileoanal anastomosis. Journal of Pediatric Surgery. 2010;45(5):1026-9.	EMBASE	Duplicates among databases	I	EMBASE-PubMed	Double duplicates	NA	Same			Same			Different	Acceptable		Different	Acceptable		Same			Same			Same
	849	Ibele AR, Kennedy GD, Lund DP, Nichol PF. Portal vein thrombus after pediatric proctocolectomy with ileoanal anastomosis. J Pediatr Surg. 2010 May;45(5):1026-9.	PubMed
425	850	Ide T, Ohno Y, Nakanuma Y, Kanematsu T. Early development of cavernomatous vasculatures in portal venous thrombosis: Morphometric kinetics in rabbit model. Hepatology Research. 2003;27(2):136-42.	EMBASE	Duplicates among databases	I	EMBASE-PubMed	Double duplicates	NA	Same			Different	Acceptable		Different	Acceptable		Different	Acceptable		Same			Same			Same
	851	Ide T, Ohno Y, Nakanuma Y, Kanematsu T. Early development of cavernomatous vasculatures in portal venous thrombosis: morphometric kinetics in rabbit model. Hepatol Res. 2003 Oct;27(2):136-42.	PubMed
426	852	Ignee A, Gebel M, Caspary WF, Dietrich CF. Doppler imaging of hepatic vessels - Review. Zeitschrift fur Gastroenterologie. 2002;40(1):21-32.	EMBASE	Duplicates among databases	I	EMBASE-PubMed	Double duplicates	NA	Same			Different	Acceptable		Different	Acceptable		Different	Acceptable		Same			Same			Same
	853	Ignee A, Gebel M, Caspary WF, Dietrich CF. [Doppler imaging of hepatic vessels - review]. Z Gastroenterol. 2002 Jan;40(1):21-32.	PubMed
427	854	Ikai I, Hatano E, Hasegawa S, Fujii H, Taura K, Uyama N, et al. Prognostic index for patients with hepatocellular carcinoma combined with tumor thrombosis in the major portal vein. Journal of the American College of Surgeons. 2006;202(3):431-8.	EMBASE	Duplicates among databases	I	EMBASE-PubMed	Double duplicates	NA	Same			Same			Different	Acceptable		Different	Acceptable		Same			Same			Same
	855	Ikai I, Hatano E, Hasegawa S, Fujii H, Taura K, Uyama N, et al. Prognostic index for patients with hepatocellular carcinoma combined with tumor thrombosis in the major portal vein. J Am Coll Surg. 2006 Mar;202(3):431-8.	PubMed
428	856	Ikeda M, Okusaka T, Ueno H, Morizane C, Iwasa S, Hagihara A, et al. Hepatic arterial infusion chemotherapy with epirubicin in patients with advanced hepatocellular carcinoma and portal vein tumor thrombosis. Oncology. 2007;72(3-4):188-93.	EMBASE	Duplicates among databases	I	EMBASE-PubMed	Double duplicates	NA	Same			Same			Same			Same			Same			Same			Same
	857	Ikeda M, Okusaka T, Ueno H, Morizane C, Iwasa S, Hagihara A, et al. Hepatic arterial infusion chemotherapy with epirubicin in patients with advanced hepatocellular carcinoma and portal vein tumor thrombosis. Oncology. 2007;72(3-4):188-93.	PubMed
429	858	Ikeda M, Sekimoto M, Takiguchi S, Kubota M, Ikenaga M, Yamamoto H, et al. High incidence of thrombosis of the portal venous system after laparoscopic splenectomy: A prospective study with contrast-enhanced CT scan. Annals of Surgery. 2005;241(2):208-16.	EMBASE	Duplicates among databases	I	EMBASE-PubMed	Double duplicates	NA	Same			Different	Acceptable		Different	Acceptable		Different	Acceptable		Same			Same			Same
	859	Ikeda M, Sekimoto M, Takiguchi S, Kubota M, Ikenaga M, Yamamoto H, et al. High incidence of thrombosis of the portal venous system after laparoscopic splenectomy: a prospective study with contrast-enhanced CT scan. Ann Surg. 2005 Feb;241(2):208-16.	PubMed
430	860	Ilkgul O, Kilic M, Icoz G, Zeytunlu M, Demirpolat G, Akyildiz M, et al. Experience with mesocaval shunt with autologous jugular vein interposition in patients with Budd-Chiari syndrome. Hepato-Gastroenterology. 2005;52(63):662-5.	EMBASE	Duplicates among databases	I	EMBASE-PubMed	Double duplicates	NA	Same			Same			Different	Acceptable		Different	Acceptable		Same			Same			Same
	861	Ilkgul O, Kilic M, Icoz G, Zeytunlu M, Demirpolat G, Akyildiz M, et al. Experience with mesocaval shunt with autologous jugular vein interposition in patients with Budd-Chiari syndrome. Hepatogastroenterology. 2005 May-Jun;52(63):662-5.	PubMed
431	862	Imai H, Egawa H, Kajiwara M, Nakajima A, Ogura Y, Hatano E, et al. Resolution of Preoperative Portal Vein Thrombosis After Administration of Antithrombin III in Living Donor Liver Transplantation: Case Report. Transplantation Proceedings. 2009;41(9):3931-3.	EMBASE	Duplicates among databases	I	EMBASE-PubMed	Double duplicates	NA	Same			Different	Acceptable		Different	Acceptable		Different	Acceptable		Same			Same			Same
	863	Imai H, Egawa H, Kajiwara M, Nakajima A, Ogura Y, Hatano E, et al. Resolution of preoperative portal vein thrombosis after administration of antithrombin III in living donor liver transplantation: case report. Transplant Proc. 2009 Nov;41(9):3931-3.	PubMed
432	864	Inacio C, Hillaire S, Valla D, Denninger MH, Casadevall N, Erlinger S. Case report: Cytomegalovirus infection as a cause of acute portal vein thrombosis. Journal of Gastroenterology and Hepatology. 1997;12(4):287-8.	EMBASE	Duplicates among databases	I	EMBASE-PubMed	Double duplicates	NA	Same			Same			Different	Acceptable		Different	Acceptable		Same			Same			Same
	865	Inacio C, Hillaire S, Valla D, Denninger MH, Casadevall N, Erlinger S. Case report: cytomegalovirus infection as a cause of acute portal vein thrombosis. J Gastroenterol Hepatol. 1997 Apr;12(4):287-8.	PubMed
433	866	Indolfi G, Bartolini E, Resti M. Differential diagnosis between immune (idiopathic) thrombocytopenic purpura and portal vein thrombosis in children. European Journal of Haematology. 2009;83(6):607-8.	EMBASE	Duplicates among databases	I	EMBASE-PubMed	Double duplicates	NA	Same			Same			Different	Acceptable		Different	Acceptable		Same			Same			Same
	867	Indolfi G, Bartolini E, Resti M. Differential diagnosis between immune (idiopathic) thrombocytopenic purpura and portal vein thrombosis in children. Eur J Haematol. 2009 Dec 1;83(6):607-8.	PubMed
434	868	Inoue Y, Hasegawa K, Ishizawa T, Aoki T, Sano K, Beck Y, et al. Is there any difference in survival according to the portal tumor thrombectomy method in patients with hepatocellular carcinoma? Surgery. 2009;145(1):9-19.	EMBASE	Duplicates among databases	I	EMBASE-PubMed	Double duplicates	NA	Same			Same			Same			Different	Acceptable		Same			Same			Same
	869	Inoue Y, Hasegawa K, Ishizawa T, Aoki T, Sano K, Beck Y, et al. Is there any difference in survival according to the portal tumor thrombectomy method in patients with hepatocellular carcinoma? Surgery. 2009 Jan;145(1):9-19.	PubMed
435	870	Inoue Y, Sugawara Y, Tamura S, Makuuchi M. Intraoperative ultrasound guided portal venous thrombectomy in living donor liver transplantation recipient surgery. Transplant International. 2008;21(5):428-33.	EMBASE	Duplicates among databases	I	EMBASE-PubMed	Double duplicates	NA	Same			Same			Different	Acceptable		Different	Acceptable		Same			Same			Same
	871	Inoue Y, Sugawara Y, Tamura S, Makuuchi M. Intraoperative ultrasound guided portal venous thrombectomy in living donor liver transplantation recipient surgery. Transpl Int. 2008 May;21(5):428-33.	PubMed
436	872	Iseki J, Touyama K, Noie T, Nakagami K, Takagi M, Hakamada K, et al. Partial portal arterialization for the prevention of massive liver necrosis following extended pancreatobiliary surgery: Experience of two cases. Surgery Today. 1992;22(6):568-71.	EMBASE	Duplicates among databases	I	EMBASE-PubMed	Double duplicates	NA	Same			Different	Acceptable		Different	Acceptable		Same			Same			Same			Same
	873	Iseki J, Touyama K, Noie T, Nakagami K, Takagi M, Hakamada K, et al. Partial portal arterialization for the prevention of massive liver necrosis following extended pancreatobiliary surgery: experience of two cases. Surg Today. 1992;22(6):568-71.	PubMed
437	874	Ishida H, Konno K, Komatsuda T, Hamashima Y, Masamune O. Portal vein thrombosis associated with antiphospholipid syndrome: A case report. European Journal of Ultrasound. 1998;8(1):39-42.	EMBASE	Duplicates among databases	I	EMBASE-PubMed	Double duplicates	NA	Same			Different	Acceptable		Different	Acceptable		Different	Acceptable		Same			Same			Same
	875	Ishida H, Konno K, Komatsuda T, Hamashima Y, Masamune O. Portal vein thrombosis associated with antiphospholipid syndrome: a case report. Eur J Ultrasound. 1998 Sep;8(1):39-42.	PubMed
438	876	Ishii H, Kobayashi T, Kudou M, Nishimura M, Toma A, Nakamura K, et al. Anatomical liver segmentectomy 2 for combined hepatocellular carcinoma and cholangiocarcinoma with tumor thrombus in segment 2 portal branch. World Journal of Surgical Oncology. 2012;10.	EMBASE	Duplicates among databases	I	EMBASE-PubMed	Double duplicates	NA	Same			Same			Different	Acceptable		Same			Same			Same			Different	Acceptable
	877	Ishii H, Kobayashi T, Kudou M, Nishimura M, Toma A, Nakamura K, et al. Anatomical liver segmentectomy 2 for combined hepatocellular carcinoma and cholangiocarcinoma with tumor thrombus in segment 2 portal branch. World J Surg Oncol. 2012;10:22.	PubMed
439	878	Ishikawa A, Ito H, Hotta S, Ono S, Kakinoki N, Kishimoto Y, et al. A case of portal vein thrombosis associated with congenital protein S deficiency. Japanese Journal of Gastroenterology. 2007;104(6):822-8.	EMBASE	Duplicates among databases	I	EMBASE-PubMed	Double duplicates	NA	Same			Same			Different	Acceptable		Different	Acceptable		Same			Same			Same
	879	Ishikawa A, Ito H, Hotta S, Ono S, Kakinoki N, Kishimoto Y, et al. [A case of portal vein thrombosis associated with congenital protein S deficiency]. Nihon Shokakibyo Gakkai Zasshi. 2007 Jun;104(6):822-8.	PubMed
440	880	Ishikawa M, Koyama S, Ikegami T, Fukutomi H, Gohongi T, Yuzawa K, et al. Venous tumor thrombosis and cavernous transformation of the portal vein in a patient with gastric carcinoma. Journal of Gastroenterology. 1995;30(4):529-33.	EMBASE	Duplicates among databases	I	EMBASE-PubMed	Double duplicates	NA	Same			Same			Different	Acceptable		Different	Acceptable		Same			Same			Same
	881	Ishikawa M, Koyama S, Ikegami T, Fukutomi H, Gohongi T, Yuzawa K, et al. Venous tumor thrombosis and cavernous transformation of the portal vein in a patient with gastric carcinoma. J Gastroenterol. 1995 Aug;30(4):529-33.	PubMed
441	882	Ishikawa M, Yamataka A, Kawamoto S, Balderson GA, Lynch SV. Hemodynamic changes in blood flow through the denervated liver in pigs. Journal of Investigative Surgery. 1995;8(1):95-100.	EMBASE	Duplicates among databases	I	EMBASE-PubMed	Double duplicates	NA	Same			Same			Different	Acceptable		Different	Acceptable		Same			Same			Same
	883	Ishikawa M, Yamataka A, Kawamoto S, Balderson GA, Lynch SV. Hemodynamic changes in blood flow through the denervated liver in pigs. J Invest Surg. 1995 Jan-Feb;8(1):95-100.	PubMed
442	884	Ito H, Adachi Y, Arimura Y, Endo T, Hinoda Y, Imai K. A 25-year clinical history of portopulmonary hypertension associated with latent myeloproliferative disorder. Journal of Gastroenterology. 2003;38(5):488-92.	EMBASE	Duplicates among databases	I	EMBASE-PubMed	Double duplicates	NA	Same			Same			Different	Acceptable		Same			Same			Same			Same
	885	Ito H, Adachi Y, Arimura Y, Endo T, Hinoda Y, Imai K. A 25-year clinical history of portopulmonary hypertension associated with latent myeloproliferative disorder. J Gastroenterol. 2003;38(5):488-92.	PubMed
443	886	Ivatury RR, Rohman M, Lankin DH, Stahl WM. Ultrasonography in the diagnosis and management of post-venorrhaphy thrombosis of the portal vein. Journal of Trauma. 1985;25(4):362-5.	EMBASE	Duplicates among databases	I	EMBASE-PubMed	Double duplicates	NA	Same			Same			Different	Acceptable		Different	Acceptable		Same			Same			Same
	887	Ivatury RR, Rohman M, Lankin DH, Stahl WM. Ultrasonography in the diagnosis and management of post-venorrhaphy thrombosis of the portal vein. J Trauma. 1985 Apr;25(4):362-5.	PubMed
444	888	Iwai M, Kitagawa Y, Nakajima T, Takeda M, Okanoue T, Ogasawara T, et al. Clinical features, image analysis, and laparoscopic and histological liver findings in Budd-Chiari syndrome. Hepato-Gastroenterology. 1998;45(24):2359-68.	EMBASE	Duplicates among databases	I	EMBASE-PubMed	Double duplicates	NA	Same			Same			Different	Acceptable		Different	Acceptable		Same			Same			Same
	889	Iwai M, Kitagawa Y, Nakajima T, Takeda M, Okanoue T, Ogasawara T, et al. Clinical features, image analysis, and laparoscopic and histological liver findings in Budd-Chiari syndrome. Hepatogastroenterology. 1998 Nov-Dec;45(24):2359-68.	PubMed
445	890	Iwatani N, Inatomi Y, Yonehara T, Fujioka S, Hashimoto Y, Hirano T, et al. Portal vein thrombosis associated with hepatic encephalopathy. Clinical Neurology. 2005;45(3):235-8.	EMBASE	Duplicates among databases	I	EMBASE-PubMed	Double duplicates	NA	Same			Same			Different	Acceptable		Different	Acceptable		Same			Same			Same
	891	Iwatani N, Inatomi Y, Yonehara T, Fujioka S, Hashimoto Y, Hirano T, et al. [Portal vein thrombosis associated with hepatic encephalopathy]. Rinsho Shinkeigaku. 2005 Mar;45(3):235-8.	PubMed
446	892	Izaki K, Yamaguchi M, Matsumoto I, Shinzeki M, Ku Y, Sugimura K, et al. Percutaneous selective embolectomy using a Fogarty thru-lumen catheter for pancreas graft thrombosis: A case report. CardioVascular and Interventional Radiology. 2011;34(3):650-3.	EMBASE	Duplicates among databases	I	EMBASE-PubMed	Double duplicates	NA	Same			Different	Acceptable		Different	Acceptable		Different	Acceptable		Same			Same			Same
	893	Izaki K, Yamaguchi M, Matsumoto I, Shinzeki M, Ku Y, Sugimura K, et al. Percutaneous selective embolectomy using a Fogarty Thru-Lumen Catheter for pancreas graft thrombosis: a case report. Cardiovasc Intervent Radiol. 2011 Jun;34(3):650-3.	PubMed
447	894	Jackson BD, Doyle JS, Hoy JF, Roberts SK, Colman J, Hellard ME, et al. Non-cirrhotic portal hypertension in HIV mono-infected patients. Journal of Gastroenterology and Hepatology. 2012;27(9):1512-9.	EMBASE	Duplicates among databases	I	EMBASE-PubMed	Double duplicates	NA	Same			Same			Different	Acceptable		Different	Acceptable		Same			Same			Same
	895	Jackson BD, Doyle JS, Hoy JF, Roberts SK, Colman J, Hellard ME, et al. Non-cirrhotic portal hypertension in HIV mono-infected patients. J Gastroenterol Hepatol. 2012 Sep;27(9):1512-9.	PubMed
448	896	Jackson FC. Schis t o somia s is mansoni: a parasitic disease of the portal venous system. American journal of surgery. 1956;91(5):809-28.	EMBASE	Duplicates among databases	I	EMBASE-EMBASE	Double duplicates	NA	Same			Different	Acceptable		Same			Same			Same			Same			Same
	897	Jackson FC. Schistosomiasis mansoni: A parasitic disease of the portal venous system. American journal of surgery. 1956;91(5):809-28.	EMBASE
449	898	Jain P, Nijhawan S. Portal vein thrombosis: Etiology and clinical outcome of cirrhosis and malignancy-related non-cirrhotic, non-tumoral extrahepatic portal venous obstruction. World Journal of Gastroenterology. 2007;13(39):5288-9.	EMBASE	Duplicates among databases	I	EMBASE-PubMed	Double duplicates	NA	Same			Different	Acceptable		Different	Acceptable		Different	Acceptable		Same			Same			Same
	899	Jain P, Nijhawan S. Portal vein thrombosis: etiology and clinical outcome of cirrhosis and malignancy-related non-cirrhotic, non-tumoral extrahepatic portal venous obstruction. World J Gastroenterol. 2007 Oct 21;13(39):5288-9.	PubMed
450	900	James AW, Rabl C, Westphalen AC, Fogarty PF, Posselt AM, Campos GM. Portomesenteric venous thrombosis after laparoscopic surgery: A systematic literature review. Archives of Surgery. 2009;144(6):520-6.	EMBASE	Duplicates among databases	I	EMBASE-PubMed	Double duplicates	NA	Same			Different	Acceptable		Different	Acceptable		Different	Acceptable		Same			Same			Same
	901	James AW, Rabl C, Westphalen AC, Fogarty PF, Posselt AM, Campos GM. Portomesenteric venous thrombosis after laparoscopic surgery: a systematic literature review. Arch Surg. 2009 Jun;144(6):520-6.	PubMed
451	902	Jamieson NV. Changing perspectives in portal vein thrombosis and liver transplantation. Transplantation. 2000;69(9):1772-4.	EMBASE	Duplicates among databases	I	EMBASE-PubMed	Double duplicates	NA	Same			Same			Same			Different	Acceptable		Same			Same			Same
	903	Jamieson NV. Changing perspectives in portal vein thrombosis and liver transplantation. Transplantation. 2000 May 15;69(9):1772-4.	PubMed
452	904	Janousek L, Adamec M, Oliverius M, Trunecka P, Kucera M. [Liver transplantation in patients with portal vein thrombosis]. Rozhl Chir. 2011 Feb;90(2):114-6.	PubMed	Duplicate publications in different journals	II	PubMed-PubMed	Double duplicates	Full text-Full text	Same			Same			Different	Acceptable	Both right	Different	Acceptable	Both right	Different	Acceptable	Both right	Different	Acceptable	Both right	Different	Acceptable	Both right
	905	Janousek L, Adamec M, Oliverius M, Trunecka P, Kucera M. [Liver transplantation in patients with portal vein thrombosis]. Cas Lek Cesk. 2011;150(1):72-4.	PubMed
453	906	Jayanthi V, Udayakumar N. Budd-Chiari syndrome. Changing epidemiology and clinical presentation. Minerva Gastroenterologica e Dietologica. 2010;56(1):71-80.	EMBASE	Duplicates among databases	I	EMBASE-PubMed	Double duplicates	NA	Same			Same			Different	Acceptable		Different	Acceptable		Same			Same			Same
	907	Jayanthi V, Udayakumar N. Budd-Chiari Syndrome. Changing epidemiology and clinical presentation. Minerva Gastroenterol Dietol. 2010 Mar;56(1):71-80.	PubMed
454	908	Jeanty P, Brion JP, Van Gossum A, Struyven J. Portal and splenic vein thrombosis: Ultrasonic demonstration. Journal Belge de Radiologie. 1982;65(1):45-7.	EMBASE	Duplicates among databases	I	EMBASE-PubMed	Double duplicates	NA	Same			Same			Different	Acceptable		Same			Same			Same			Same
	909	Jeanty P, Brion JP, Van Gossum A, Struyven J. Portal and splenic vein thrombosis: ultrasonic demonstration. J Belge Radiol. 1982;65(1):45-7.	PubMed
455	910	Jeon HK, Kim DU, Baek DH, Ha DW, Lee BE, Ryu DY, et al. Venous thromboembolism in patients with cholangiocarcinoma: Focus on risk factors and impact on survival. European Journal of Gastroenterology and Hepatology. 2012;24(4):444-9.	EMBASE	Duplicates among databases	I	EMBASE-PubMed	Double duplicates	NA	Same			Different	Acceptable		Different	Acceptable		Different	Acceptable		Same			Same			Same
	911	Jeon HK, Kim DU, Baek DH, Ha DW, Lee BE, Ryu DY, et al. Venous thromboembolism in patients with cholangiocarcinoma: focus on risk factors and impact on survival. Eur J Gastroenterol Hepatol. 2012 Apr;24(4):444-9.	PubMed
456	912	Jiang ZB, Shan H, Shen XY, Huang MS, Li ZR, Zhu KS, et al. Transjugular intrahepatic portosystemic shunt for palliative treatment of portal hypertension secondary to portal vein tumor thrombosis. World Journal of Gastroenterology. 2004;10(13):1881-4.	EMBASE	Duplicates among databases	I	EMBASE-PubMed	Double duplicates	NA	Same			Same			Different	Acceptable		Different	Acceptable		Same			Same			Same
	913	Jiang ZB, Shan H, Shen XY, Huang MS, Li ZR, Zhu KS, et al. Transjugular intrahepatic portosystemic shunt for palliative treatment of portal hypertension secondary to portal vein tumor thrombosis. World J Gastroenterol. 2004 Jul 1;10(13):1881-4.	PubMed
457	914	Jochmans K, Vandenbroucke F, De Waele M, Trullemans F. Postpartum life-threatening thromboembolic complications in a patient with paroxysmal nocturnal haemoglobinuria: A 'rescuer' role for eculizumab? Journal of Thrombosis and Haemostasis. 2011;9:171.	EMBASE	Duplicate publications in different journals	II	EMBASE-EMBASE	Double duplicates	Abstract-Abstract	Same			Same			Different	Acceptable	Both right	Same			Different	Acceptable	Both right	Same			Different	Acceptable	Both right
	915	Jochmans K, Vandenbroucke F, De Waele M, Trullemans F. Postpartum life-threatening thromboembolic complications in a patient with paroxysmal nocturnal haemoglobinuria: A 'rescuer' role for eculizumab? Thrombosis Research. 2011;127:S143.	EMBASE
458	916	Joh JH, Kim DI. Mesenteric and portal vein thrombosis: Treated with early initiation of anticoagulation. European Journal of Vascular and Endovascular Surgery. 2005;29(2):204-8.	EMBASE	Duplicates among databases	I	EMBASE-PubMed	Double duplicates	NA	Same			Different	Acceptable		Different	Acceptable		Different	Acceptable		Same			Same			Same
	917	Joh JH, Kim DI. Mesenteric and portal vein thrombosis: treated with early initiation of anticoagulation. Eur J Vasc Endovasc Surg. 2005 Feb;29(2):204-8.	PubMed
459	918	Johnson BF, Thomas G, Wiley KN, Greaves M, Preston FE, Fox M, et al. Thromboxane and prostacyclin synthesis in experimental pancreas transplantation: Changes in parenchymal and vascular prostanoids. Transplantation. 1993;56(6):1447-53.	EMBASE	Duplicates among databases	I	EMBASE-PubMed	Double duplicates	NA	Same			Different	Acceptable		Same			Different	Acceptable		Same			Same			Same
	919	Johnson BF, Thomas G, Wiley KN, Greaves M, Preston FE, Fox M, et al. Thromboxane and prostacyclin synthesis in experimental pancreas transplantation. Changes in parenchymal and vascular prostanoids. Transplantation. 1993 Dec;56(6):1447-53.	PubMed
460	920	Joly JP, Delamarre J, Razafimahaleo A, Sevestre H, Tossou H, Capron JP. Occult hepatocellular carcinoma in cirrhosis: Value of ultrasound-guided biopsy of portal vein system thrombus. Abdominal Imaging. 1993;18(4):344-6.	EMBASE	Duplicates among databases	I	EMBASE-PubMed	Double duplicates	NA	Same			Different	Acceptable		Different	Acceptable		Different	Acceptable		Same			Same			Same
	921	Joly JP, Delamarre J, Razafimahaleo A, Sevestre H, Tossou H, Capron JP. Occult hepatocellular carcinoma in cirrhosis: value of ultrasound-guided biopsy of portal vein system thrombus. Abdom Imaging. 1993 Fall;18(4):344-6.	PubMed
461	922	Julapalli VR, Bray PF, Duchini A. Elevated Factor VIII and Portal Vein Thrombosis. Digestive Diseases and Sciences. 2003;48(12):2369-71.	EMBASE	Duplicates among databases	I	EMBASE-PubMed	Double duplicates	NA	Same			Different	Acceptable		Different	Acceptable		Different	Acceptable		Same			Same			Same
	923	Julapalli VR, Bray PF, Duchini A. Elevated factor VIII and portal vein thrombosis. Dig Dis Sci. 2003 Dec;48(12):2369-71.	PubMed
462	924	Junge U, Wienke J, Schuler A. Acute Budd-Chiari syndrome, portal and splenic vein thrombosis in a patient with ulcerative colitis associated with antiphospholipid antibodies and protein C deficiency. Zeitschrift fur Gastroenterologie. 2001;39(10):845-52.	EMBASE	Duplicates among databases	I	EMBASE-PubMed	Double duplicates	NA	Same			Same			Different	Acceptable		Different	Acceptable		Same			Same			Same
	925	Junge U, Wienke J, Schuler A. Acute Budd-Chiari syndrome, portal and splenic vein thrombosis in a patient with ulcerative colitis associated with antiphospholipid antibodies and protein C deficiency. Z Gastroenterol. 2001 Oct;39(10):845-52.	PubMed
463	926	Kaabachi O, Berg A, Laguenie G, Adamsbaum C, Bargy F, Helardot PG. Budd-Chiari syndrome following repair of a giant omphalocele. European Journal of Pediatric Surgery. 1998;8(6):371-2.	EMBASE	Duplicates among databases	I	EMBASE-PubMed	Double duplicates	NA	Same			Same			Different	Acceptable		Different	Acceptable		Same			Same			Same
	927	Kaabachi O, Berg A, Laguenie G, Adamsbaum C, Bargy F, Helardot PG. Budd-Chiari syndrome following repair of a giant omphalocele. Eur J Pediatr Surg. 1998 Dec;8(6):371-2.	PubMed
464	928	Kacker LK, Khan EM, Gupta R, Kapoor VK, Pandey R, Gupta RK, et al. Hepatoblastoma in an adult with biliary obstruction and associated portal venous thrombosis. HPB Surgery. 1995;9(1):47-9.	EMBASE	Duplicates among databases	I	EMBASE-PubMed	Double duplicates	NA	Same			Same			Different	Acceptable		Same			Same			Same			Same
	929	Kacker LK, Khan EM, Gupta R, Kapoor VK, Pandey R, Gupta RK, et al. Hepatoblastoma in an adult with biliary obstruction and associated portal venous thrombosis. HPB Surg. 1995;9(1):47-9.	PubMed
465	930	Kafert-Kasting S, Schneider A, Attaran M, Priesner C, Barthold M, Perrier AL, et al. Safety assessment of intraportal liver cell application in New Zealand white rabbits under GLP conditions. Archives of Toxicology. 2012;86(9):1413-22.	EMBASE	Duplicates among databases	I	EMBASE-PubMed	Double duplicates	NA	Same			Same			Different	Acceptable		Different	Acceptable		Same			Same			Same
	931	Kafert-Kasting S, Schneider A, Attaran M, Priesner C, Barthold M, Perrier AL, et al. Safety assessment of intraportal liver cell application in New Zealand white rabbits under GLP conditions. Arch Toxicol. 2012 Sep;86(9):1413-22.	PubMed
466	932	Kage M, Arakawa M, Fukuda K, Kojiro M. Pathomorphologic study on the extrahepatic portal vein in idiopathic portal hypertension. Liver. 1990;10(4):209-16.	EMBASE	Duplicates among databases	I	EMBASE-PubMed	Double duplicates	NA	Same			Same			Same			Different	Acceptable		Same			Same			Same
	933	Kage M, Arakawa M, Fukuda K, Kojiro M. Pathomorphologic study on the extrahepatic portal vein in idiopathic portal hypertension. Liver. 1990 Aug;10(4):209-16.	PubMed
467	934	Kakar S, Kamath PS, Burgart LJ. Sinusoidal dilatation and congestion in liver biopsy: Is it always due to venous outflow impairment? Archives of Pathology and Laboratory Medicine. 2004;128(8):901-4.	EMBASE	Duplicates among databases	I	EMBASE-PubMed	Double duplicates	NA	Same			Different	Acceptable		Different	Acceptable		Different	Acceptable		Same			Same			Same
	935	Kakar S, Kamath PS, Burgart LJ. Sinusoidal dilatation and congestion in liver biopsy: is it always due to venous outflow impairment? Arch Pathol Lab Med. 2004 Aug;128(8):901-4.	PubMed
468	936	Kakihara D, Yoshimitsu K, Naito S, Masuda K. A large pseudolesion in the left lobe of the liver caused by inferior vena caval obstruction secondary to metastatic retroperitoneal lymphadenopathy. Computerized Medical Imaging and Graphics. 2000;24(4):253-7.	EMBASE	Duplicates among databases	I	EMBASE-PubMed	Double duplicates	NA	Same			Same			Different	Acceptable		Different	Acceptable		Same			Same			Same
	937	Kakihara D, Yoshimitsu K, Naito S, Masuda K. A large pseudolesion in the left lobe of the liver caused by inferior vena caval obstruction secondary to metastatic retroperitoneal lymphadenopathy. Comput Med Imaging Graph. 2000 Jul-Aug;24(4):253-7.	PubMed
469	938	Kalambokis G, Christou L, Stefanou D, Arkoumani E, Tsianos EV. Association of liver cirrhosis related IgA nephropathy with portal hypertension. World Journal of Gastroenterology. 2007;13(43):5783-6.	EMBASE	Duplicates among databases	I	EMBASE-PubMed	Double duplicates	NA	Same			Same			Different	Acceptable		Different	Acceptable		Same			Same			Same
	939	Kalambokis G, Christou L, Stefanou D, Arkoumani E, Tsianos EV. Association of liver cirrhosis related IgA nephropathy with portal hypertension. World J Gastroenterol. 2007 Nov 21;13(43):5783-6.	PubMed
470	940	Kamath PS. Budd-Chiari syndrome: Radiologic findings. Liver Transplantation. 2006;12(11 SUPPL. 2):S21-S2.	EMBASE	Duplicates among databases	I	EMBASE-PubMed	Double duplicates	NA	Same			Same			Different	Acceptable		Different	Acceptable		Same			Different	Acceptable		Different	Acceptable
	941	Kamath PS. Budd-Chiari syndrome: Radiologic findings. Liver Transpl. 2006 Nov;12(11 Suppl 2):S21-2.	PubMed
471	942	Kanazawa S, Douke T, Yasui K, Mitani M, Sato S, Ajiki M, et al. Hepatic arteriography under temporary hepatic venous occlusion. Nihon Igaku Hōshasen Gakkai zasshi Nippon acta radiologica. 1992;52(10):1408-16.	EMBASE	Duplicates among databases	I	EMBASE-PubMed	Double duplicates	NA	Same			Same			Different	Acceptable		Different	Acceptable		Same			Same			Same
	943	Kanazawa S, Douke T, Yasui K, Mitani M, Sato S, Ajiki M, et al. [Hepatic arteriography under temporary hepatic venous occlusion]. Nihon Igaku Hoshasen Gakkai Zasshi. 1992 Oct 25;52(10):1408-16.	PubMed
472	944	Kanazawa S, Wright KC, Kasi LP, Charnsangavej C, Wallace S. Preliminary experimental evaluation of temporary segmental hepatic venous occlusion: angiographic, pathologic, and scintigraphic findings. Journal of vascular and interventional radiology : JVIR. 1993;4(6):759-66.	EMBASE	Duplicates among databases	I	EMBASE-PubMed	Double duplicates	NA	Same			Same			Different	Acceptable		Different	Acceptable		Same			Same			Same
	945	Kanazawa S, Wright KC, Kasi LP, Charnsangavej C, Wallace S. Preliminary experimental evaluation of temporary segmental hepatic venous occlusion: angiographic, pathologic, and scintigraphic findings. J Vasc Interv Radiol. 1993 Nov-Dec;4(6):759-66.	PubMed
473	946	Kanellopoulou T, Alexopoulou A, Theodossiades G, Koskinas J, Archimandritis AJ. Pylephlebitis: An overview of non-cirrhotic cases and factors related to outcome. Scandinavian Journal of Infectious Diseases. 2010;42(11-12):804-11.	EMBASE	Duplicates among databases	I	EMBASE-PubMed	Double duplicates	NA	Same			Different	Acceptable		Different	Acceptable		Different	Acceptable		Same			Same			Same
	947	Kanellopoulou T, Alexopoulou A, Theodossiades G, Koskinas J, Archimandritis AJ. Pylephlebitis: an overview of non-cirrhotic cases and factors related to outcome. Scand J Infect Dis. 2010 Dec;42(11-12):804-11.	PubMed
474	948	Kanno H, Ouchi N, Sato M, Wada T, Sawai T. Hypereosinophilia with systemic thrombophlebitis. Human Pathology. 2005;36(5):585-9.	EMBASE	Duplicates among databases	I	EMBASE-PubMed	Double duplicates	NA	Same			Same			Different	Acceptable		Different	Acceptable		Same			Same			Same
	949	Kanno H, Ouchi N, Sato M, Wada T, Sawai T. Hypereosinophilia with systemic thrombophlebitis. Hum Pathol. 2005 May;36(5):585-9.	PubMed
475	950	Kapur S, Paik E, Rezaei A, Vu DN. Where there is blood, there is a way: Unusual collateral vessels in superior and inferior vena cava obstruction. Radiographics. 2010;30(1):67-8.	EMBASE	Duplicates among databases	I	EMBASE-PubMed	Double duplicates	NA	Same			Different	Acceptable		Same			Different	Acceptable		Same			Same			Same
	951	Kapur S, Paik E, Rezaei A, Vu DN. Where there is blood, there is a way: unusual collateral vessels in superior and inferior vena cava obstruction. Radiographics. 2010 Jan;30(1):67-78.	PubMed
476	952	Karagulle E, Turk E, Gokturk HS, Yildirim E, Moray G. Prothrombin 20210 G/A defect as a cause of mesenteric venous infarction: Report of a case. Surgery Today. 2007;37(3):251-3.	EMBASE	Duplicates among databases	I	EMBASE-PubMed	Double duplicates	NA	Same			Different	Acceptable		Different	Acceptable		Same			Same			Same			Same
	953	Karagulle E, Turk E, Gokturk HS, Yildirim E, Moray G. Prothrombin 20210 G/A defect as a cause of mesenteric venous infarction: report of a case. Surg Today. 2007;37(3):251-3.	PubMed
477	954	Kasai K, Kuroda H, Ushio A, Sawara K, Takikawa Y, Suzuki K. Evaluation of newly developed combination therapy of intra-arterial 5-fluorouracil and systemic pegylated interferon (alpha)-2b for advanced hepatocellular carcinoma with portal venous invasion: Preliminary results. Hepatology Research. 2009;39(2):117-25.	EMBASE	Duplicates among databases	I	EMBASE-PubMed	Double duplicates	NA	Same			Different	Acceptable		Different	Acceptable		Different	Acceptable		Same			Same			Same
	955	Kasai K, Kuroda H, Ushio A, Sawara K, Takikawa Y, Suzuki K. Evaluation of newly developed combination therapy of intra-arterial 5-fluorouracil and systemic pegylated interferon alpha-2b for advanced hepatocellular carcinoma with portal venous invasion: preliminary results. Hepatol Res. 2009 Feb;39(2):117-25.	PubMed
478	956	Kasai K, Ushio A, Kasai Y, Sawara K, Miyamoto Y, Oikawa K, et al. Combination therapy of intra-arterial 5-fluorouracil and systemic pegylated interferon (alpha)-2b for advanced hepatocellular carcinoma. International Journal of Clinical Oncology. 2011;16(3):221-9.	EMBASE	Duplicates among databases	I	EMBASE-PubMed	Double duplicates	NA	Same			Different	Acceptable		Different	Acceptable		Different	Acceptable		Same			Same			Same
	957	Kasai K, Ushio A, Kasai Y, Sawara K, Miyamoto Y, Oikawa K, et al. Combination therapy of intra-arterial 5-fluorouracil and systemic pegylated interferon alpha-2b for advanced hepatocellular carcinoma. Int J Clin Oncol. 2011 Jun;16(3):221-9.	PubMed
479	958	Kasai K, Ushio A, Kasai Y, Sawara K, Miyamoto Y, Oikawa K, et al. Therapeutic efficacy of combination therapy with intra-arterial 5-fluorouracil and systemic pegylated interferon (alpha)-2b for advanced hepatocellular carcinoma with portal venous invasion. Cancer. 2012;118(13):3302-10.	EMBASE	Duplicates among databases	I	EMBASE-PubMed	Double duplicates	NA	Same			Different	Acceptable		Same			Different	Acceptable		Same			Same			Same
	959	Kasai K, Ushio A, Kasai Y, Sawara K, Miyamoto Y, Oikawa K, et al. Therapeutic efficacy of combination therapy with intra-arterial 5-fluorouracil and systemic pegylated interferon alpha-2b for advanced hepatocellular carcinoma with portal venous invasion. Cancer. 2012 Jul 1;118(13):3302-10.	PubMed
480	960	Kashfi A, Mehrabi A, Pahlavan PS, Schemmer P, Gutt CN, Friess H, et al. A review of various techniques of orthotopic liver transplantation in the rat. Transplantation Proceedings. 2005;37(1):185-8.	EMBASE	Duplicates among databases	I	EMBASE-PubMed	Double duplicates	NA	Same			Same			Different	Acceptable		Different	Acceptable		Same			Same			Same
	961	Kashfi A, Mehrabi A, Pahlavan PS, Schemmer P, Gutt CN, Friess H, et al. A review of various techniques of orthotopic liver transplantation in the rat. Transplant Proc. 2005 Jan-Feb;37(1):185-8.	PubMed
481	962	Katoh M, Shigematsu H. Primary liver carcinoma complicating membranous obstruction of the inferior vena cava. Pathology International. 1999;49(3):253-7.	EMBASE	Duplicates among databases	I	EMBASE-PubMed	Double duplicates	NA	Same			Same			Different	Acceptable		Different	Acceptable		Same			Same			Same
	963	Katoh M, Shigematsu H. Primary liver carcinoma complicating membranous obstruction of the inferior vena cava. Pathol Int. 1999 Mar;49(3):253-7.	PubMed
482	964	Kaur S, Wadhwa N, Sibal A, Jerath N, Sasturkar S. Outcome of live donor liver transplantation in indian children with bodyweight <7.5 kg. Indian Pediatrics. 2011;48(1):51-4.	EMBASE	Duplicates among databases	I	EMBASE-PubMed	Double duplicates	NA	Same			Same			Different	Acceptable		Different	Acceptable		Same			Same			Same
	965	Kaur S, Wadhwa N, Sibal A, Jerath N, Sasturkar S. Outcome of live donor liver transplantation in Indian children with bodyweight <7.5 kg. Indian Pediatr. 2011 Jan;48(1):51-4.	PubMed
483	966	Kauzlaric D, Petrovic M, Barmeir E. Sonography of cavernous transformation of the portal vein. American Journal of Roentgenology. 1984;142(2):383-4.	EMBASE	Duplicates among databases	I	EMBASE-PubMed	Double duplicates	NA	Same			Same			Different	Acceptable		Different	Acceptable		Same			Same			Same
	967	Kauzlaric D, Petrovic M, Barmeir E. Sonography of cavernous transformation of the portal vein. AJR Am J Roentgenol. 1984 Feb;142(2):383-4.	PubMed
484	968	Kavanagh PM, Roberts J, Gibney R, Malone D, Hegarty J, McCormick PA. Acute Budd-Chiari syndrome with liver failure: The experience of a policy of initial interventional radiological treatment using transjugular intrahepatic portosystemic shunt. Journal of Gastroenterology and Hepatology. 2004;19(10):1135-9.	EMBASE	Duplicates among databases	I	EMBASE-PubMed	Double duplicates	NA	Same			Different	Acceptable		Different	Acceptable		Different	Acceptable		Same			Same			Same
	969	Kavanagh PM, Roberts J, Gibney R, Malone D, Hegarty J, McCormick PA. Acute Budd-Chiari syndrome with liver failure: the experience of a policy of initial interventional radiological treatment using transjugular intrahepatic portosystemic shunt. J Gastroenterol Hepatol. 2004 Oct;19(10):1135-9.	PubMed
485	970	Kawakami H, Kuwatani M, Yamato H, Shinada K, Hirano S, Kondo S, et al. Pancreatic metastasis from renal cell carcinoma with intraportal tumor thrombus. Internal Medicine. 2008;47(22):1967-70.	EMBASE	Duplicates among databases	I	EMBASE-PubMed	Double duplicates	NA	Same			Same			Different	Acceptable		Different	Acceptable		Same			Same			Same
	971	Kawakami H, Kuwatani M, Yamato H, Shinada K, Hirano S, Kondo S, et al. Pancreatic metastasis from renal cell carcinoma with intraportal tumor thrombus. Intern Med. 2008;47(22):1967-70.	PubMed
486	972	Kawaoka T, Aikata H, Takaki S, Hashimoto Y, Katamura Y, Hiramatsu A, et al. Transcatheter chemoembolization for unresectable hepatocellular carcinoma and comparison of five staging systems. Hepatology Research. 2010;40(11):1082-91.	EMBASE	Duplicates among databases	I	EMBASE-PubMed	Double duplicates	NA	Same			Same			Different	Acceptable		Different	Acceptable		Same			Same			Same
	973	Kawaoka T, Aikata H, Takaki S, Hashimoto Y, Katamura Y, Hiramatsu A, et al. Transcatheter chemoembolization for unresectable hepatocellular carcinoma and comparison of five staging systems. Hepatol Res. 2010 Nov;40(11):1082-91.	PubMed
487	974	Kawaratani H, Matsumura M, Tsujimoto T, Morimoto T, Kitade M, Umemoto N, et al. A case of cardial varices rupture due to danaparoid sodium with portal venous thrombosis. Japanese Journal of Gastroenterology. 2008;105(12):1758-65.	EMBASE	Duplicates among databases	I	EMBASE-PubMed	Double duplicates	NA	Same			Different	Acceptable		Different	Acceptable		Different	Acceptable		Same			Same			Same
	975	Kawaratani H, Matsumura M, Tsujimoto T, Morimoto T, Kitade M, Umemoto N, et al. [Case of cardial varices rupture due to danaparoid sodium with portal venous thrombosis]. Nihon Shokakibyo Gakkai Zasshi. 2008 Dec;105(12):1758-65.	PubMed
488	976	Kawasaki S, Henderson JM, Riepe SP, Brooks WS, Hertzler G. Endoscopic variceal sclerosis does not increase the risk of portal venous thrombosis. Gastroenterology. 1992;102(1):206-15.	EMBASE	Duplicates among databases	I	EMBASE-PubMed	Double duplicates	NA	Same			Same			Same			Different	Acceptable		Same			Same			Same
	977	Kawasaki S, Henderson JM, Riepe SP, Brooks WS, Hertzler G. Endoscopic variceal sclerosis does not increase the risk of portal venous thrombosis. Gastroenterology. 1992 Jan;102(1):206-15.	PubMed
489	978	Kayahan Ulu EM, Coskun M, Ozbek O, Tutar NU, Ozturk A, Aytekin C, et al. Accuracy of Multidetector Computed Tomographic Angiography for Detecting Hepatic Artery Complications After Liver Transplantation. Transplantation Proceedings. 2007;39(10):3239-44.	EMBASE	Duplicates among databases	I	EMBASE-PubMed	Double duplicates	NA	Same			Different	Acceptable		Different	Acceptable		Different	Acceptable		Same			Same			Same
	979	Kayahan Ulu EM, Coskun M, Ozbek O, Tutar NU, Ozturk A, Aytekin C, et al. Accuracy of multidetector computed tomographic angiography for detecting hepatic artery complications after liver transplantation. Transplant Proc. 2007 Dec;39(10):3239-44.	PubMed
490	980	Keck T, Marjanovic G, Fernandez-Del Castillo C, Makowiec F, Schafer AO, Rodriguez JR, et al. The inflammatory pancreatic head mass: Significant differences in the anatomic pathology of German and American patients with chronic pancreatitis determine very different surgical strategies. Annals of Surgery. 2009;249(1):105-10.	EMBASE	Duplicates among databases	I	EMBASE-PubMed	Double duplicates	NA	Same			Different	Acceptable		Different	Acceptable		Different	Acceptable		Same			Same			Same
	981	Keck T, Marjanovic G, Fernandez-del Castillo C, Makowiec F, Schafer AO, Rodriguez JR, et al. The inflammatory pancreatic head mass: significant differences in the anatomic pathology of German and American patients with chronic pancreatitis determine very different surgical strategies. Ann Surg. 2009 Jan;249(1):105-10.	PubMed
491	982	Keiding S, Solvig J, Gronbaek H, Vilstrup H. Combined liver vein and spleen pulp pressure measurements in patients with portal or splenic vein thrombosis. Scandinavian Journal of Gastroenterology. 2004;39(6):594-9.	EMBASE	Duplicates among databases	I	EMBASE-PubMed	Double duplicates	NA	Same			Same			Different	Acceptable		Different	Acceptable		Same			Same			Same
	983	Keiding S, Solvig J, Gronbaek H, Vilstrup H. Combined liver vein and spleen pulp pressure measurements in patients with portal or splenic vein thrombosis. Scand J Gastroenterol. 2004 Jun;39(6):594-9.	PubMed
492	984	Kelly DM, Shiba H, Nakagawa S, Irefin S, Eghtesad B, Quintini C, et al. Hepatic blood flow plays an important role in ischemia-reperfusion injury. Liver Transplantation. 2011;17(12):1448-56.	EMBASE	Duplicates among databases	I	EMBASE-PubMed	Double duplicates	NA	Same			Same			Different	Acceptable		Different	Acceptable		Same			Same			Same
	985	Kelly DM, Shiba H, Nakagawa S, Irefin S, Eghtesad B, Quintini C, et al. Hepatic blood flow plays an important role in ischemia-reperfusion injury. Liver Transpl. 2011 Dec;17(12):1448-56.	PubMed
493	986	Kemppainen E, Kokkola A, Siren J, Kiviluoto T. Superior mesenteric and portal vein thrombosis following laparoscopic Nissen fundoplication. Digestive Surgery. 2000;17(3):279-81.	EMBASE	Duplicates among databases	I	EMBASE-PubMed	Double duplicates	NA	Same			Different	Acceptable		Different	Acceptable		Different	Acceptable		Same			Same			Same
	987	Kemppainen E, Kokkola A, Siren J, Kiviluoto T. Superior mesenteric and portal vein thrombosis following laparoscopic nissen fundoplication. Dig Surg. 2000;17(3):279-81.	PubMed
494	988	Kessler CM. Propensity for hemorrhage and thrombosis in chronic myeloproliferative disorders. Seminars in Hematology. 2004;41(2 SUPPL. 3):10-4.	EMBASE	Duplicates among databases	I	EMBASE-PubMed	Double duplicates	NA	Same			Same			Different	Acceptable		Different	Acceptable		Same			Different	Acceptable		Same
	989	Kessler CM. Propensity for hemorrhage and thrombosis in chronic myeloproliferative disorders. Semin Hematol. 2004 Apr;41(2 Suppl 3):10-4.	PubMed
495	990	Ketelsen D, Warmann SW, Schaefer JF, Haber P, Fuchs J, Claussen CD, et al. Percutaneous revascularization of reoccluded meso-Rex shunts in extrahepatic portal vein obstruction. Journal of Pediatric Surgery. 2012;47(9):E23-E8.	EMBASE	Duplicates among databases	I	EMBASE-PubMed	Double duplicates	NA	Same			Same			Different	Acceptable		Different	Acceptable		Same			Same			Different	Acceptable
	991	Ketelsen D, Warmann SW, Schaefer JF, Haber P, Fuchs J, Claussen CD, et al. Percutaneous revascularization of reoccluded meso-Rex shunts in extrahepatic portal vein obstruction. J Pediatr Surg. 2012 Sep;47(9):E23-8.	PubMed
496	992	Kew MC, Hodkinson HJ. Membranous obstruction of the inferior vena cava and its causal relation to hepatocellular carcinoma. Liver International. 2006;26(1):1-7.	EMBASE	Duplicates among databases	I	EMBASE-PubMed	Double duplicates	NA	Same			Same			Different	Acceptable		Different	Acceptable		Same			Same			Same
	993	Kew MC, Hodkinson HJ. Membranous obstruction of the inferior vena cava and its causal relation to hepatocellular carcinoma. Liver Int. 2006 Feb;26(1):1-7.	PubMed
497	994	Khorana AA, Fine RL. Pancreatic cancer and thromboembolic disease. Lancet Oncology. 2004;5(11):655-63.	EMBASE	Duplicates among databases	I	EMBASE-PubMed	Double duplicates	NA	Same			Same			Different	Acceptable		Different	Acceptable		Same			Same			Same
	995	Khorana AA, Fine RL. Pancreatic cancer and thromboembolic disease. Lancet Oncol. 2004 Nov;5(11):655-63.	PubMed
498	996	Khuroo MS, Al-Suhabani H, Al-Sebayel M, Al Ashgar H, Dahab S, Khan MQ, et al. Budd-Chiari syndrome: Long-term effect on outcome with transjugular intrahepatic portosystemic shunt. Journal of Gastroenterology and Hepatology. 2005;20(10):1494-502.	EMBASE	Duplicates among databases	I	EMBASE-PubMed	Double duplicates	NA	Same			Different	Acceptable		Different	Acceptable		Different	Acceptable		Same			Same			Same
	997	Khuroo MS, Al-Suhabani H, Al-Sebayel M, Al Ashgar H, Dahab S, Khan MQ, et al. Budd-Chiari syndrome: long-term effect on outcome with transjugular intrahepatic portosystemic shunt. J Gastroenterol Hepatol. 2005 Oct;20(10):1494-502.	PubMed
499	998	Kiely JM, Rilling WS, Touzios JG, Hieb RA, Franco J, Saeian K, et al. Chemoembolization in patients at high risk: Results and complications. Journal of Vascular and Interventional Radiology. 2006;17(1):47-53.	EMBASE	Duplicates among databases	I	EMBASE-PubMed	Double duplicates	NA	Same			Same			Different	Acceptable		Different	Acceptable		Same			Same			Same
	999	Kiely JM, Rilling WS, Touzios JG, Hieb RA, Franco J, Saeian K, et al. Chemoembolization in patients at high risk: results and complications. J Vasc Interv Radiol. 2006 Jan;17(1):47-53.	PubMed
500	1000	Kienast J, Vermylen J, Verstraete M. Venous thromboses in particular organs. Journal of the American College of Cardiology. 1986;8(6 SUPPL. B):137B-45B.	EMBASE	Duplicates among databases	I	EMBASE-PubMed	Double duplicates	NA	Same			Same			Different	Acceptable		Different	Acceptable		Same			Different	Acceptable		Same
	1001	Kienast J, Vermylen J, Verstraete M. Venous thromboses in particular organs. J Am Coll Cardiol. 1986 Dec;8(6 Suppl B):137B-45B.	PubMed
501	1002	Kikuchi K, Rudolph R, Murakami C, Kowdley K, McDonald GB. Portal vein thrombosis after hematopoietic cell transplantation: Frequency, treatment and outcome. Bone Marrow Transplantation. 2002;29(4):329-33.	EMBASE	Duplicates among databases	I	EMBASE-PubMed	Double duplicates	NA	Same			Different	Acceptable		Different	Acceptable		Different	Acceptable		Same			Same			Same
	1003	Kikuchi K, Rudolph R, Murakami C, Kowdley K, McDonald GB. Portal vein thrombosis after hematopoietic cell transplantation: frequency, treatment and outcome. Bone Marrow Transplant. 2002 Feb;29(4):329-33.	PubMed
502	1004	Kilic M, Seu P, Goss JA. Maintenance of the celiac trunk with the left-sided liver allograft for in situ split-liver transplantation. Transplantation. 2002;73(8):1252-7.	EMBASE	Duplicates among databases	I	EMBASE-PubMed	Double duplicates	NA	Same			Same			Same			Different	Acceptable		Same			Same			Same
	1005	Kilic M, Seu P, Goss JA. Maintenance of the celiac trunk with the left-sided liver allograft for in situ split-liver transplantation. Transplantation. 2002 Apr 27;73(8):1252-7.	PubMed
503	1006	Killi RM. Doppler sonography of the native liver. European Journal of Radiology. 1999;32(1):21-35.	EMBASE	Duplicates among databases	I	EMBASE-PubMed	Double duplicates	NA	Same			Same			Different	Acceptable		Different	Acceptable		Same			Same			Same
	1007	Killi RM. Doppler sonography of the native liver. Eur J Radiol. 1999 Oct;32(1):21-35.	PubMed
504	1008	Kim AY, Rhim H, Park M, Lee MW, Kim YS, Choi D, et al. Venous thrombosis after radiofrequency ablation for hepatocellular carcinoma. American Journal of Roentgenology. 2011;197(6):1474-80.	EMBASE	Duplicates among databases	I	EMBASE-PubMed	Double duplicates	NA	Same			Same			Different	Acceptable		Different	Acceptable		Same			Same			Same
	1009	Kim AY, Rhim H, Park M, Lee MW, Kim YS, Choi D, et al. Venous thrombosis after radiofrequency ablation for hepatocellular carcinoma. AJR Am J Roentgenol. 2011 Dec;197(6):1474-80.	PubMed
505	1010	Kim CY, Kim DS, Um SH, Park BJ, Cho SB, Kim YH, et al. Concurrent inferior vena cava and hepatic vein stenoses after orthotopic liver transplantation: A case report. Transplantation Proceedings. 2011;43(6):2421-3.	EMBASE	Duplicates among databases	I	EMBASE-PubMed	Double duplicates	NA	Same			Different	Acceptable		Different	Acceptable		Different	Acceptable		Same			Same			Same
	1011	Kim CY, Kim DS, Um SH, Park BJ, Cho SB, Kim YH, et al. Concurrent inferior vena cava and hepatic vein stenoses after orthotopic liver transplantation: a case report. Transplant Proc. 2011 Jul-Aug;43(6):2421-3.	PubMed
506	1012	Kim DI, Lee BB, Noh SI, Baek YH, Joh JW, Lee SK, et al. Conservative management of superior mesenteric and portal vein thrombosis associated with protein C and S deficiency. Case report. International Angiology. 1997;16(4):235-8.	EMBASE	Duplicates among databases	I	EMBASE-PubMed	Double duplicates	NA	Same			Same			Different	Acceptable		Different	Acceptable		Same			Same			Same
	1013	Kim DI, Lee BB, Noh SI, Baek YH, Joh JW, Lee SK, et al. Conservative management of superior mesenteric and portal vein thrombosis associated with protein C and S deficiency. Case report. Int Angiol. 1997 Dec;16(4):235-8.	PubMed
507	1014	Kim DY, Sedlack RE, Brandhagen DJ, Nyberg SL. Late presentation of pylephlebitis after orthotopic liver transplantation. Liver Transplantation. 2003;9(7):776-7.	EMBASE	Duplicates among databases	I	EMBASE-PubMed	Double duplicates	NA	Same			Same			Different	Acceptable		Different	Acceptable		Same			Same			Same
	1015	Kim DY, Sedlack RE, Brandhagen DJ, Nyberg SL. Late presentation of pylephlebitis after orthotopic liver transplantation. Liver Transpl. 2003 Jul;9(7):776-7.	PubMed
508	1016	Kim HB, Maller E, Redd D, Hebra A, Davidoff A, Buzby M, et al. Orthotopic liver transplantation for inflammatory myofibroblastic tumor of the liver hilum. Journal of Pediatric Surgery. 1996;31(6):840-2.	EMBASE	Duplicates among databases	I	EMBASE-PubMed	Double duplicates	NA	Same			Same			Different	Acceptable		Different	Acceptable		Same			Same			Same
	1017	Kim HB, Maller E, Redd D, Hebra A, Davidoff A, Buzby M, et al. Orthotopic liver transplantation for inflammatory myofibroblastic tumor of the liver hilum. J Pediatr Surg. 1996 Jun;31(6):840-2.	PubMed
509	1018	Kim HC, Chung JW, Jae HJ, Yoon JH, Lee JH, Kim YJ, et al. Caudate lobe hepatocellular carcinoma treated with selective chemoembolization. Radiology. 2010;257(1):278-87.	EMBASE	Duplicates among databases	I	EMBASE-PubMed	Double duplicates	NA	Same			Same			Same			Different	Acceptable		Same			Same			Same
	1019	Kim HC, Chung JW, Jae HJ, Yoon JH, Lee JH, Kim YJ, et al. Caudate lobe hepatocellular carcinoma treated with selective chemoembolization. Radiology. 2010 Oct;257(1):278-87.	PubMed
510	1020	Kim HK, Lee KR, Yang JH, Yoo SJ, Lee SW, Jang HJ, et al. Plasma levels of D-dimer and soluble fibrin polymer in patients with hepatocellular carcinoma: A possible predictor of tumor thrombosis. Thrombosis Research. 2003;109(2-3):125-9.	EMBASE	Duplicates among databases	I	EMBASE-PubMed	Double duplicates	NA	Same			Different	Acceptable		Different	Acceptable		Different	Acceptable		Same			Same			Same
	1021	Kim HK, Lee KR, Yang JH, Yoo SJ, Lee SW, Jang HJ, et al. Plasma levels of D-dimer and soluble fibrin polymer in patients with hepatocellular carcinoma: a possible predictor of tumor thrombosis. Thromb Res. 2003 Jan 25;109(2-3):125-9.	PubMed
511	1022	Kim J, Kim MJ, Song SY, Kim JH, Lim JS, Oh YT, et al. Acute thrombosis of a portal vein aneurysm and development. Clinical Radiology. 2004;59(7):631-3.	EMBASE	Duplicates among databases	I	EMBASE-PubMed	Double duplicates	NA	Same			Same			Different	Acceptable		Different	Acceptable		Same			Same			Same
	1023	Kim J, Kim MJ, Song SY, Kim JH, Lim JS, Oh YT, et al. Acute thrombosis of a portal vein aneurysm and development. Clin Radiol. 2004 Jul;59(7):631-3.	PubMed
512	1024	Kim JH, Ha HK, Yoon KH, Lee YS, Park KB, Lee IJ, et al. CT features of abdominal manifestations of primary antiphospholipid syndrome. Journal of Computer Assisted Tomography. 1999;23(5):678-83.	EMBASE	Duplicates among databases	I	EMBASE-PubMed	Double duplicates	NA	Same			Same			Different	Acceptable		Different	Acceptable		Same			Same			Same
	1025	Kim JH, Ha HK, Yoon KH, Lee YS, Park KB, Lee IJ, et al. CT features of abdominal manifestations of primary antiphospholipid syndrome. J Comput Assist Tomogr. 1999 Sep-Oct;23(5):678-83.	PubMed
513	1026	Kim JH, Lee YS, Kim SH, Lee SK, Lim MK, Kim HS. Does umbilical vein catheterization lead to portal venous thrombosis? Prospective US evaluation in 100 neonates. Radiology. 2001;219(3):645-50.	EMBASE	Duplicates among databases	I	EMBASE-PubMed	Double duplicates	NA	Same			Same			Same			Different	Acceptable		Same			Same			Same
	1027	Kim JH, Lee YS, Kim SH, Lee SK, Lim MK, Kim HS. Does umbilical vein catheterization lead to portal venous thrombosis? Prospective US evaluation in 100 neonates. Radiology. 2001 Jun;219(3):645-50.	PubMed
514	1028	Kim JY, Ha HK, Byun JY, Lee JM, Yong BK, Kim IC, et al. Intestinal infarction secondary to mesenteric venous thrombosis: CT- pathologic correlation. Journal of Computer Assisted Tomography. 1993;17(3):382-5.	EMBASE	Duplicates among databases	I	EMBASE-PubMed	Double duplicates	NA	Same			Same			Different	Acceptable		Different	Acceptable		Same			Same			Same
	1029	Kim JY, Ha HK, Byun JY, Lee JM, Yong BK, Kim IC, et al. Intestinal infarction secondary to mesenteric venous thrombosis: CT-pathologic correlation. J Comput Assist Tomogr. 1993 May-Jun;17(3):382-5.	PubMed
515	1030	Kim KR, Ko GY, Sung KB, Yoon HK. Percutaneous transhepatic stent placement in the management of portal venous stenosis after curative surgery for pancreatic and biliary neoplasms. American Journal of Roentgenology. 2011;196(4):W446-W50.	EMBASE	Duplicates among databases	I	EMBASE-PubMed	Double duplicates	NA	Same			Same			Different	Acceptable		Different	Acceptable		Same			Same			Same
	1031	Kim KR, Ko GY, Sung KB, Yoon HK. Percutaneous transhepatic stent placement in the management of portal venous stenosis after curative surgery for pancreatic and biliary neoplasms. AJR Am J Roentgenol. 2011 Apr;196(4):W446-50.	PubMed
516	1032	Kim SC, Kim HC, Chung JW, Jae HJ, Park JH. Percutaneous transumbilical portal vein embolization in a patient with a ruptured hepatocellular carcinoma supplied by the portal vein. CardioVascular and Interventional Radiology. 2011;34(SUPPL. 2):S214-S7.	EMBASE	Duplicates among databases	I	EMBASE-PubMed	Double duplicates	NA	Same			Same			Different	Acceptable		Different	Acceptable		Same			Different	Acceptable		Different	Acceptable
	1033	Kim SC, Kim HC, Chung JW, Jae HJ, Park JH. Percutaneous transumbilical portal vein embolization in a patient with a ruptured hepatocellular carcinoma supplied by the portal vein. Cardiovasc Intervent Radiol. 2011 Feb;34 Suppl 2:S214-7.	PubMed
517	1034	Kim SJ, Choi IK, Park KH, Yoon SY, Oh SC, Seo JH, et al. Serum vascular endothelial growth factor per platelet count in hepatocellular carcinoma: Correlations with clinical parameters and survival. Japanese Journal of Clinical Oncology. 2004;34(4):184-90.	EMBASE	Duplicates among databases	I	EMBASE-PubMed	Double duplicates	NA	Same			Different	Acceptable		Different	Acceptable		Different	Acceptable		Same			Same			Same
	1035	Kim SJ, Choi IK, Park KH, Yoon SY, Oh SC, Seo JH, et al. Serum vascular endothelial growth factor per platelet count in hepatocellular carcinoma: correlations with clinical parameters and survival. Jpn J Clin Oncol. 2004 Apr;34(4):184-90.	PubMed
518	1036	Kim SJ, Kim DG, Park JH, Moon IS, Lee MD, Kim JI, et al. Clinical analysis of living donor liver transplantation in patients with portal vein thrombosis. Clinical Transplantation. 2011;25(1):111-8.	EMBASE	Duplicates among databases	I	EMBASE-PubMed	Double duplicates	NA	Same			Same			Different	Acceptable		Different	Acceptable		Same			Same			Same
	1037	Kim SJ, Kim DG, Park JH, Moon IS, Lee MD, Kim JI, et al. Clinical analysis of living donor liver transplantation in patients with portal vein thrombosis. Clin Transplant. 2011 Jan-Feb;25(1):111-8.	PubMed
519	1038	Kishi Y, Imamura H, Sugawara Y, Sano K, Kaneko J, Kokudo N, et al. Evaluation of donor vasculobiliary anatomic variations in liver graft procurements. Surgery. 2010;147(1):30-9.	EMBASE	Duplicates among databases	I	EMBASE-PubMed	Double duplicates	NA	Same			Same			Same			Different	Acceptable		Same			Same			Same
	1039	Kishi Y, Imamura H, Sugawara Y, Sano K, Kaneko J, Kokudo N, et al. Evaluation of donor vasculobiliary anatomic variations in liver graft procurements. Surgery. 2010 Jan;147(1):30-9.	PubMed
520	1040	Kishi Y, Sugawara Y, Matsui Y, Akamatsu N, Makuuchi M. Late onset portal vein thrombosis and its risk factors. Hepato-Gastroenterology. 2008;55(84):1008-9.	EMBASE	Duplicates among databases	I	EMBASE-PubMed	Double duplicates	NA	Same			Same			Different	Acceptable		Different	Acceptable		Same			Same			Same
	1041	Kishi Y, Sugawara Y, Matsui Y, Akamatsu N, Makuuchi M. Late onset portal vein thrombosis and its risk factors. Hepatogastroenterology. 2008 May-Jun;55(84):1008-9.	PubMed
521	1042	Kistler AM, Silverman ED, Sharpe MB, Yudt WM, Camponovo EJ. Superior vena cava obstruction in fibrosing mediastinitis: Demonstration of right-to-left shunt and venous collaterals. Nuclear Medicine Communications. 1991;12(12):1067-74.	EMBASE	Duplicates among databases	I	EMBASE-PubMed	Double duplicates	NA	Same			Different	Acceptable		Different	Acceptable		Different	Acceptable		Same			Same			Same
	1043	Kistler AM, Silverman ED, Sharpe MB, Yudt WM, Camponovo EJ. Superior vena cava obstruction in fibrosing mediastinitis: demonstration of right-to-left shunt and venous collaterals. Nucl Med Commun. 1991 Dec;12(12):1067-74.	PubMed
522	1044	Kitajima K, Yoshikawa T, Seo Y, Ohno Y, Yano Y, Miki A, et al. A case of Budd-Chiari syndrome: Gd-EOB-DTPA-enhanced MR findings. Magnetic Resonance Imaging. 2011;29(4):579-83.	EMBASE	Duplicates among databases	I	EMBASE-PubMed	Double duplicates	NA	Same			Same			Different	Acceptable		Different	Acceptable		Same			Same			Same
	1045	Kitajima K, Yoshikawa T, Seo Y, Ohno Y, Yano Y, Miki A, et al. A case of Budd-Chiari syndrome: Gd-EOB-DTPA-enhanced MR findings. Magn Reson Imaging. 2011 May;29(4):579-83.	PubMed
523	1046	Kittredge RD, Gordon DH, Mitty HA, Sprayregen S. Systemic venous blood return via the portal vein. Radiology. 1979;131(1):37-41.	EMBASE	Duplicates among databases	I	EMBASE-PubMed	Double duplicates	NA	Same			Same			Same			Different	Acceptable		Same			Same			Same
	1047	Kittredge RD, Gordon DH, Mitty HA, Sprayregen S. Systemic venous blood return via the portal vein. Radiology. 1979 Apr;131(1):37-41.	PubMed
524	1048	Kiyosue H, Tanoue S, Kondo Y, Maruno M, Takaji R, Matsuoto S, et al. Balloon-occluded retrograde transvenous obliteration of complex gastric varices assisted by temporary balloon occlusion of the splenic artery. Journal of Vascular and Interventional Radiology. 2011;22(7):1045-8.	EMBASE	Duplicates among databases	I	EMBASE-PubMed	Double duplicates	NA	Same			Same			Different	Acceptable		Different	Acceptable		Same			Same			Same
	1049	Kiyosue H, Tanoue S, Kondo Y, Maruno M, Takaji R, Matsuoto S, et al. Balloon-occluded retrograde transvenous obliteration of complex gastric varices assisted by temporary balloon occlusion of the splenic artery. J Vasc Interv Radiol. 2011 Jul;22(7):1045-8.	PubMed
525	1050	Kleeman CS, Maroney TP, Sass DA. Bleeding Rectal Varices: Trouble Upstream? Gastroenterology. 2009;137(2):433,746.	EMBASE	Duplicates among databases	I	EMBASE-PubMed	Double duplicates	NA	Same			Different	Acceptable		Same			Different	Acceptable		Same			Same			Same
	1051	Kleeman CS, Maroney TP, Sass DA. Bleeding rectal varices: trouble upstream? Gastroenterology. 2009 Aug;137(2):433, 746.	PubMed
526	1052	Klein AS, Fair JH, Cameron JL. Suprarenal mesocaval shunt. Surgery Gynecology and Obstetrics. 1991;173(4):319-22.	EMBASE	Duplicates among databases	I	EMBASE-PubMed	Double duplicates	NA	Same			Same			Different	Acceptable		Different	Acceptable		Same			Same			Same
	1053	Klein AS, Fair JH, Cameron JL. Suprarenal mesocaval shunt. Surg Gynecol Obstet. 1991 Oct;173(4):319-22.	PubMed
527	1054	Klempnauer J, Grothues F, Bektas H, Pichlmayr R. Results of portal thrombectomy and splanchnic thrombolysis for the surgical management of acute mesentericoportal thrombosis. British Journal of Surgery. 1997;84(1):129-32.	EMBASE	Duplicates among databases	I	EMBASE-PubMed	Double duplicates	NA	Same			Same			Different	Acceptable		Different	Acceptable		Same			Same			Same
	1055	Klempnauer J, Grothues F, Bektas H, Pichlmayr R. Results of portal thrombectomy and splanchnic thrombolysis for the surgical management of acute mesentericoportal thrombosis. Br J Surg. 1997 Jan;84(1):129-32.	PubMed
528	1056	Kniepeiss D, Iberer F, Grasser B, Schaffellner S, Stadlbauer V, Tscheliessnigg KH. A single-center experience with retrograde reperfusion in liver transplantation. Transplant International. 2003;16(10):730-5.	EMBASE	Duplicates among databases	I	EMBASE-PubMed	Double duplicates	NA	Same			Same			Different	Acceptable		Different	Acceptable		Same			Same			Same
	1057	Kniepeiss D, Iberer F, Grasser B, Schaffellner S, Stadlbauer V, Tscheliessnigg KH. A single-center experience with retrograde reperfusion in liver transplantation. Transpl Int. 2003 Oct;16(10):730-5.	PubMed
529	1058	Ko GY, Sung KB, Lee S, Yoon HK, Kim KR, Kim KM, et al. Stent Placement for the Treatment of Portal Vein Stenosis or Occlusion in Pediatric Liver Transplant Recipients. Journal of Vascular and Interventional Radiology. 2007;18(10):1215-21.	EMBASE	Duplicates among databases	I	EMBASE-PubMed	Double duplicates	NA	Same			Different	Acceptable		Different	Acceptable		Different	Acceptable		Same			Same			Same
	1059	Ko GY, Sung KB, Lee S, Yoon HK, Kim KR, Kim KM, et al. Stent placement for the treatment of portal vein stenosis or occlusion in pediatric liver transplant recipients. J Vasc Interv Radiol. 2007 Oct;18(10):1215-21.	PubMed
530	1060	Kobayashi K, Himoto T, Tani J, Miyoshi H, Yoneyama H, Deguchi A, et al. A rare case of hepatocellular carcinoma accompanied by metastasis of a cervical lymph node. Internal Medicine. 2012;51(4):381-5.	EMBASE	Duplicates among databases	I	EMBASE-PubMed	Double duplicates	NA	Same			Same			Different	Acceptable		Same			Same			Same			Same
	1061	Kobayashi K, Himoto T, Tani J, Miyoshi H, Yoneyama H, Deguchi A, et al. A rare case of hepatocellular carcinoma accompanied by metastasis of a cervical lymph node. Intern Med. 2012;51(4):381-5.	PubMed
531	1062	Kobayashi T, Sato Y, Yamamoto S, Oya H, Kokai H, Hatakeyama K. The inferior mesenteric vein to the left gonadal vein shunt for gastroesophageal varices and extrahepatic portal vein thrombosis after living donor liver transplantation: A case report. Transplantation Proceedings. 2012;44(2):591-3.	EMBASE	Duplicates among databases	I	EMBASE-PubMed	Double duplicates	NA	Same			Different	Acceptable		Different	Acceptable		Different	Acceptable		Same			Same			Same
	1063	Kobayashi T, Sato Y, Yamamoto S, Oya H, Kokai H, Hatakeyama K. The inferior mesenteric vein to the left gonadal vein shunt for gastroesophageal varices and extrahepatic portal vein thrombosis after living donor liver transplantation: a case report. Transplant Proc. 2012 Mar;44(2):591-3.	PubMed
532	1064	Koc Z, Oguzkurt L, Ulusan S. Portal venous system aneurysms: Imaging, clinical findings, and a possible new etiologic factor. American Journal of Roentgenology. 2007;189(5):1023-30.	EMBASE	Duplicates among databases	I	EMBASE-PubMed	Double duplicates	NA	Same			Different	Acceptable		Different	Acceptable		Different	Acceptable		Same			Same			Same
	1065	Koc Z, Oguzkurt L, Ulusan S. Portal venous system aneurysms: imaging, clinical findings, and a possible new etiologic factor. AJR Am J Roentgenol. 2007 Nov;189(5):1023-30.	PubMed
533	1066	Kocher G, Himmelmann A. Portal vein thrombosis (PVT): A study of 20 non-cirrhotic cases. Swiss Medical Weekly. 2005;135(25-26):372-6.	EMBASE	Duplicates among databases	I	EMBASE-PubMed	Double duplicates	NA	Same			Different	Acceptable		Different	Acceptable		Different	Acceptable		Same			Same			Same
	1067	Kocher G, Himmelmann A. Portal vein thrombosis (PVT): a study of 20 non-cirrhotic cases. Swiss Med Wkly. 2005 Jun 25;135(25-26):372-6.	PubMed
534	1068	Kogo M, Nebashi Y, Taniguchi H, Yoneyama K, Imawari M, Kiuchi Y. Evaluation of paraumbilical vein as a prognostic index of severe liver cirrhotic patients with portal-systemic shunts. Minerva Gastroenterologica e Dietologica. 2006;52(4):371-8.	EMBASE	Duplicates among databases	I	EMBASE-PubMed	Double duplicates	NA	Same			Same			Different	Acceptable		Different	Acceptable		Same			Same			Same
	1069	Kogo M, Nebashi Y, Taniguchi H, Yoneyama K, Imawari M, Kiuchi Y. Evaluation of paraumbilical vein as a prognostic index of severe liver cirrhotic patients with portal-systemic shunts. Minerva Gastroenterol Dietol. 2006 Dec;52(4):371-8.	PubMed
535	1070	Kohli V, Pande GK, Dev V, Reddy KS, Kaul U, Nundy S. Management of hepatic venous outflow obstruction. Lancet. 1993;342(8873):718-22.	EMBASE	Duplicates among databases	I	EMBASE-PubMed	Double duplicates	NA	Same			Same			Same			Different	Acceptable		Same			Same			Same
	1071	Kohli V, Pande GK, Dev V, Reddy KS, Kaul U, Nundy S. Management of hepatic venous outflow obstruction. Lancet. 1993 Sep 18;342(8873):718-22.	PubMed
536	1072	Kohli V, Wadhawan M, Gupta S, Roy V. Posttransplant complex inferior venacava balloon dilatation after hepatic vein stenting. CardioVascular and Interventional Radiology. 2010;33(1):205-8.	EMBASE	Duplicates among databases	I	EMBASE-PubMed	Double duplicates	NA	Same			Same			Different	Acceptable		Different	Acceptable		Same			Same			Same
	1073	Kohli V, Wadhawan M, Gupta S, Roy V. Posttransplant complex inferior venacava balloon dilatation after hepatic vein stenting. Cardiovasc Intervent Radiol. 2010 Feb;33(1):205-8.	PubMed
537	1074	Koizumi J, Kurata T, Yamashita T, Kominami M, Fujiwara H, Narimatsu Y, et al. Computed tomography during arterial portography under temporary balloon occlusion of the hepatic artery: Evaluation of pseudolesions caused by arterio-portal venous shunts. Abdominal Imaging. 2000;25(6):583-6.	EMBASE	Duplicates among databases	I	EMBASE-PubMed	Double duplicates	NA	Same			Same			Different	Acceptable		Different	Acceptable		Same			Same			Same
	1075	Koizumi J, Kurata T, Yamashita T, Kominami M, Fujiwara H, Narimatsu Y, et al. Computed tomography during arterial portography under temporary balloon occlusion of the hepatic artery: evaluation of pseudolesions caused by arterio-portal venous shunts. Abdom Imaging. 2000 Nov-Dec;25(6):583-6.	PubMed
538	1076	Koklu S, Coban S, Yuksel O, Arhan M. Left-sided portal hypertension. Digestive Diseases and Sciences. 2007;52(5):1141-9.	EMBASE	Duplicates among databases	I	EMBASE-PubMed	Double duplicates	NA	Same			Same			Different	Acceptable		Different	Acceptable		Same			Same			Same
	1077	Koklu S, Coban S, Yuksel O, Arhan M. Left-sided portal hypertension. Dig Dis Sci. 2007 May;52(5):1141-9.	PubMed
539	1078	Koklu S, Gultuna S, Yuksel O. Left-sided portal hypertension: 5-Years follow-up. Hepato-Gastroenterology. 2010;57(97):1-2.	EMBASE	Duplicates among databases	I	EMBASE-PubMed	Double duplicates	NA	Same			Different	Acceptable		Different	Acceptable		Different	Acceptable		Same			Same			Same
	1079	Koklu S, Gultuna S, Yuksel O. Left-sided portal hypertension: 5-years follow-up. Hepatogastroenterology. 2010 Jan-Feb;57(97):1-2.	PubMed
540	1080	Koklu S, Koksal A, Yolcu OF, Bayram G, Sakaogullari Z, Arda K, et al. Isolated splenic vein thrombosis: An unusual cause and review of the literature. Canadian Journal of Gastroenterology. 2004;18(3):173-4.	EMBASE	Duplicates among databases	I	EMBASE-PubMed	Double duplicates	NA	Same			Different	Acceptable		Different	Acceptable		Different	Acceptable		Same			Same			Same
	1081	Koklu S, Koksal A, Yolcu OF, Bayram G, Sakaogullari Z, Arda K, et al. Isolated splenic vein thrombosis: an unusual cause and review of the literature. Can J Gastroenterol. 2004 Mar;18(3):173-4.	PubMed
541	1082	Koklu S, Yuksel O, Arhan M, Coban S, Basar O, Yolcu OF, et al. Report of 24 left-sided portal hypertension cases: A single-center prospective cohort study. Digestive Diseases and Sciences. 2005;50(5):976-82.	EMBASE	Duplicates among databases	I	EMBASE-PubMed	Double duplicates	NA	Same			Different	Acceptable		Different	Acceptable		Different	Acceptable		Same			Same			Same
	1083	Koklu S, Yuksel O, Arhan M, Coban S, Basar O, Yolcu OF, et al. Report of 24 left-sided portal hypertension cases: a single-center prospective cohort study. Dig Dis Sci. 2005 May;50(5):976-82.	PubMed
542	1084	Koksal AS, Koklu S, Ibis M, Balci M, Cicek B, Sasmaz N, et al. Clinical features, serum interleukin-6, and interferon-(gamma) levels of 34 Turkish patients with hepatoportal sclerosis. Digestive Diseases and Sciences. 2007;52(12):3493-8.	EMBASE	Duplicates among databases	I	EMBASE-PubMed	Double duplicates	NA	Same			Different	Acceptable		Different	Acceptable		Different	Acceptable		Same			Same			Same
	1085	Koksal AS, Koklu S, Ibis M, Balci M, Cicek B, Sasmaz N, et al. Clinical features, serum interleukin-6, and interferon-gamma levels of 34 turkish patients with hepatoportal sclerosis. Dig Dis Sci. 2007 Dec;52(12):3493-8.	PubMed
543	1086	Kondo F. Benign nodular hepatocellular lesions caused by abnormal hepatic circulation: Etiological analysis and introduction of a new concept. Journal of Gastroenterology and Hepatology. 2001;16(12):1319-28.	EMBASE	Duplicates among databases	I	EMBASE-PubMed	Double duplicates	NA	Same			Different	Acceptable		Different	Acceptable		Different	Acceptable		Same			Same			Same
	1087	Kondo F. Benign nodular hepatocellular lesions caused by abnormal hepatic circulation: etiological analysis and introduction of a new concept. J Gastroenterol Hepatol. 2001 Dec;16(12):1319-28.	PubMed
544	1088	Kondo F, Nagao T, Sato T, Tomizawa M, Kondo Y, Matsuzaki O, et al. Etiological analysis of focal nodular hyperplasia of the liver, with emphasis on similar abnormal vasculatures to nodular regenerative hyperplasia and idiopathic portal hypertension. Pathology Research and Practice. 1998;194(7):487-95.	EMBASE	Duplicates among databases	I	EMBASE-PubMed	Double duplicates	NA	Same			Same			Different	Acceptable		Same			Same			Same			Same
	1089	Kondo F, Nagao T, Sato T, Tomizawa M, Kondo Y, Matsuzaki O, et al. Etiological analysis of focal nodular hyperplasia of the liver, with emphasis on similar abnormal vasculatures to nodular regenerative hyperplasia and idiopathic portal hypertension. Pathol Res Pract. 1998;194(7):487-95.	PubMed
545	1090	Koneru B, Fisher A, Wilson DJ, Klein KM, DelaTorre AN, Seguel J. De novo diagnosis of portopulmonary hypertension following liver transplantation. American Journal of Transplantation. 2002;2(9):883-6.	EMBASE	Duplicates among databases	I	EMBASE-PubMed	Double duplicates	NA	Same			Same			Different	Acceptable		Different	Acceptable		Same			Same			Same
	1091	Koneru B, Fisher A, Wilson DJ, Klein KM, delaTorre AN, Seguel J. De novo diagnosis of portopulmonary hypertension following liver transplantation. Am J Transplant. 2002 Oct;2(9):883-6.	PubMed
546	1092	Koo BY, Yu HC, So MC, Jin GY, Kwak HS, Cho BH. Endovascular management of early portal vein thrombosis caused by coronary vein steal after liver transplantation and its outcome. Clinical Transplantation. 2008;22(5):668-71.	EMBASE	Duplicates among databases	I	EMBASE-PubMed	Double duplicates	NA	Same			Same			Different	Acceptable		Different	Acceptable		Same			Same			Same
	1093	Koo BY, Yu HC, So MC, Jin GY, Kwak HS, Cho BH. Endovascular management of early portal vein thrombosis caused by coronary vein steal after liver transplantation and its outcome. Clin Transplant. 2008 Sep-Oct;22(5):668-71.	PubMed
547	1094	Koo JE, Kim JH, Lim YS, Park SJ, Won HJ, Sung KB, et al. Combination of transarterial chemoembolization and three-dimensional conformal radiotherapy for hepatocellular carcinoma with inferior vena cava tumor thrombus. International Journal of Radiation Oncology Biology Physics. 2010;78(1):180-7.	EMBASE	Duplicates among databases	I	EMBASE-PubMed	Double duplicates	NA	Same			Same			Different	Acceptable		Different	Acceptable		Same			Same			Same
	1095	Koo JE, Kim JH, Lim YS, Park SJ, Won HJ, Sung KB, et al. Combination of transarterial chemoembolization and three-dimensional conformal radiotherapy for hepatocellular carcinoma with inferior vena cava tumor thrombus. Int J Radiat Oncol Biol Phys. 2010 Sep 1;78(1):180-7.	PubMed
548	1096	Koshy A, Jeyakumari M. Factor V Leiden is not commonly associated with idiopathic portal vein thrombosis in Southern India. Indian Journal of Gastroenterology. 2006;25(3):140-2.	EMBASE	Duplicates among databases	I	EMBASE-PubMed	Double duplicates	NA	Same			Different	Acceptable		Different	Acceptable		Different	Acceptable		Same			Same			Same
	1097	Koshy A, Jeyakumari M. Factor V Leiden is not commonly associated with idiopathic portal vein thrombosis in southern India. Indian J Gastroenterol. 2006 May-Jun;25(3):140-2.	PubMed
549	1098	Koshy A, Jeyakumari M. High FVIII Level Is Associated with Idiopathic Portal Vein Thrombosis in South India. American Journal of Medicine. 2007;120(6):552.e9-.e11.	EMBASE	Duplicates among databases	I	EMBASE-PubMed	Double duplicates	NA	Same			Different	Acceptable		Different	Acceptable		Different	Acceptable		Same			Same			Different	Acceptable
	1099	Koshy A, Jeyakumari M. High FVIII level is associated with idiopathic portal vein thrombosis in South India. Am J Med. 2007 Jun;120(6):552 e9-11.	PubMed
550	1100	Koslin DB, Berland LL. Duplex Doppler examination of the liver and portal venous system. Journal of Clinical Ultrasound. 1987;15(9):675-86.	EMBASE	Duplicates among databases	I	EMBASE-PubMed	Double duplicates	NA	Same			Same			Different	Acceptable		Different	Acceptable		Same			Same			Same
	1101	Koslin DB, Berland LL. Duplex Doppler examination of the liver and portal venous system. J Clin Ultrasound. 1987 Nov-Dec;15(9):675-86.	PubMed
551	1102	Koslin DB, Mulligan SA, Berland LL. Duplex assessment of the portal venous system. Seminars in Ultrasound CT and MRI. 1992;13(1):22-33.	EMBASE	Duplicates among databases	I	EMBASE-PubMed	Double duplicates	NA	Same			Same			Different	Acceptable		Different	Acceptable		Same			Same			Same
	1103	Koslin DB, Mulligan SA, Berland LL. Duplex assessment of the portal venous system. Semin Ultrasound CT MR. 1992 Feb;13(1):22-33.	PubMed
552	1104	Kreft B, Strunk H, Flacke S, Wolff M, Conrad R, Gieseke J, et al. Detection of thrombosis in the portal venous system: Comparison of contrast-enhanced MR angiography with intraarterial digital subtraction angiography. Radiology. 2000;216(1):86-92.	EMBASE	Duplicates among databases	I	EMBASE-PubMed	Double duplicates	NA	Same			Different	Acceptable		Same			Different	Acceptable		Same			Same			Same
	1105	Kreft B, Strunk H, Flacke S, Wolff M, Conrad R, Gieseke J, et al. Detection of thrombosis in the portal venous system: comparison of contrast-enhanced MR angiography with intraarterial digital subtraction angiography. Radiology. 2000 Jul;216(1):86-92.	PubMed
553	1106	Kuang AA, Renz JF, Ferrell LD, Ring EJ, Rosenthal P, Lim RC, et al. Failure patterns of cryopreserved vein grafts in liver transplantation. Transplantation. 1996;62(6):742-7.	EMBASE	Duplicates among databases	I	EMBASE-PubMed	Double duplicates	NA	Same			Same			Same			Different	Acceptable		Same			Same			Same
	1107	Kuang AA, Renz JF, Ferrell LD, Ring EJ, Rosenthal P, Lim RC, et al. Failure patterns of cryopreserved vein grafts in liver transplantation. Transplantation. 1996 Sep 27;62(6):742-7.	PubMed
554	1108	Kubota D, Tajiri K, Mimura S, Suda G, Yui K, Satoh J, et al. A case of acute portal and mesenteric venous thrombosis treated with urokinase via superior mesenteric artery. Japanese Journal of Gastroenterology. 2005;102(2):183-9.	EMBASE	Duplicates among databases	I	EMBASE-PubMed	Double duplicates	NA	Same			Same			Different	Acceptable		Different	Acceptable		Same			Same			Same
	1109	Kubota D, Tajiri K, Mimura S, Suda G, Yui K, Satoh J, et al. [A case of acute portal and mesenteric venous thrombosis treated with urokinase via superior mesenteric artery]. Nihon Shokakibyo Gakkai Zasshi. 2005 Feb;102(2):183-9.	PubMed
555	1110	Kuczkowski KM. Controversies in the delivery suite: Obstetrical anesthesia for the parturient with cavernous transformation of the portal vein. Archives of Gynecology and Obstetrics. 2005;272(2):179-81.	EMBASE	Duplicates among databases	I	EMBASE-PubMed	Double duplicates	NA	Same			Different	Acceptable		Different	Acceptable		Different	Acceptable		Same			Same			Same
	1111	Kuczkowski KM. Controversies in the delivery suite: obstetrical anesthesia for the parturient with cavernous transformation of the portal vein. Arch Gynecol Obstet. 2005 Jul;272(2):179-81.	PubMed
556	1112	Kuczkowski KM, Benumof JL. Anesthetic management of a parturient with congenital cavernous transformation of the portal vein and chronic thrombocytopenia. International Journal of Obstetric Anesthesia. 2002;11(4):314-6.	EMBASE	Duplicates among databases	I	EMBASE-PubMed	Double duplicates	NA	Same			Same			Different	Acceptable		Different	Acceptable		Same			Same			Same
	1113	Kuczkowski KM, Benumof JL. Anesthetic management of a parturient with congenital cavernous transformation of the portal vein and chronic thrombocytopenia. Int J Obstet Anesth. 2002 Oct;11(4):314-6.	PubMed
557	1114	Kulungowski AM, Fox VL, Burrows PE, Alomari AI, Fishman SJ. Portomesenteric venous thrombosis associated with rectal venous malformations. Journal of Pediatric Surgery. 2010;45(6):1221-7.	EMBASE	Duplicates among databases	I	EMBASE-PubMed	Double duplicates	NA	Same			Same			Different	Acceptable		Different	Acceptable		Same			Same			Same
	1115	Kulungowski AM, Fox VL, Burrows PE, Alomari AI, Fishman SJ. Portomesenteric venous thrombosis associated with rectal venous malformations. J Pediatr Surg. 2010 Jun;45(6):1221-7.	PubMed
558	1116	Kumar N, Atkison P, Fortier MV, Grant DR, Wall WJ. Cavoportal transposition for portal vein thrombosis in a pediatric living-related liver transplantation. Liver Transplantation. 2003;9(8):874-6.	EMBASE	Duplicates among databases	I	EMBASE-PubMed	Double duplicates	NA	Same			Same			Different	Acceptable		Different	Acceptable		Same			Same			Same
	1117	Kumar N, Atkison P, Fortier MV, Grant DR, Wall WJ. Cavoportal transposition for portal vein thrombosis in a pediatric living-related liver transplantation. Liver Transpl. 2003 Aug;9(8):874-6.	PubMed
559	1118	Kumar R, Chawla YK, Garg SK, Dixit RK, Satapathy SK, Dhiman RK, et al. Pharmacokinetics of Omeprazole in Patients with Liver Cirrhosis and Extrahepatic Portal Venous Obstruction. Methods and Findings in Experimental and Clinical Pharmacology. 2003;25(8):625-30.	EMBASE	Duplicates among databases	I	EMBASE-PubMed	Double duplicates	NA	Same			Same			Different	Acceptable		Different	Acceptable		Same			Same			Same
	1119	Kumar R, Chawla YK, Garg SK, Dixit RK, Satapathy SK, Dhiman RK, et al. Pharmacokinetics of omeprazole in patients with liver cirrhosis and extrahepatic portal venous obstruction. Methods Find Exp Clin Pharmacol. 2003 Oct;25(8):625-30.	PubMed
560	1120	Kumar S, Kamath PS. Acute superior mesenteric venous thrombosis: One disease or two? American Journal of Gastroenterology. 2003;98(6):1299-304.	EMBASE	Duplicates among databases	I	EMBASE-PubMed	Double duplicates	NA	Same			Different	Acceptable		Different	Acceptable		Different	Acceptable		Same			Same			Same
	1121	Kumar S, Kamath PS. Acute superior mesenteric venous thrombosis: one disease or two? Am J Gastroenterol. 2003 Jun;98(6):1299-304.	PubMed
561	1122	Kuo SM, Chang WK, Yu CY, Hsieh CB. Silent hepatic portal venous gas following upper gastrointestinal endoscopy. Endoscopy. 2009;41 Suppl 2:E121-2.	EMBASE	Duplicates among databases	I	EMBASE-PubMed	Double duplicates	NA	Same			Same			Different	Acceptable		Different	Acceptable		Same			Same			Same
	1123	Kuo SM, Chang WK, Yu CY, Hsieh CB. Silent hepatic portal venous gas following upper gastrointestinal endoscopy. Endoscopy. 2009;41 Suppl 2:E121-2.	PubMed
562	1124	Kurosaki I, Kawachi Y, Nihei K, Tsuchiya Y, Aono T, Yokoyama N, et al. Liver perfusion chemotherapy with 5-fluorouracil followed by systemic gemcitabine administration for resected pancreatic cancer: Preliminary results of a prospective phase 2 study. Pancreas. 2009;38(2):161-7.	EMBASE	Duplicates among databases	I	EMBASE-PubMed	Double duplicates	NA	Same			Different	Acceptable		Same			Different	Acceptable		Same			Same			Same
	1125	Kurosaki I, Kawachi Y, Nihei K, Tsuchiya Y, Aono T, Yokoyama N, et al. Liver perfusion chemotherapy with 5-Fluorouracil followed by systemic gemcitabine administration for resected pancreatic cancer: preliminary results of a prospective phase 2 study. Pancreas. 2009 Mar;38(2):161-7.	PubMed
563	1126	Kwasniewska-Rutczynska A, Bakon L, Januszewicz M, Wroblewski T, Krawczyk M, Rowinski O. Budd-Chiari syndrome: Current options in interventional radiology treatment exemplified by three selected cases. Medical Science Monitor. 2006;12(1):CS4-CS12.	EMBASE	Duplicates among databases	I	EMBASE-PubMed	Double duplicates	NA	Same			Different	Acceptable		Different	Acceptable		Different	Acceptable		Same			Same			Different	Acceptable
	1127	Kwasniewska-Rutczynska A, Bakon L, Januszewicz M, Wroblewski T, Krawczyk M, Rowinski O. Budd-Chiari syndrome: current options in interventional radiology treatment exemplified by three selected cases. Med Sci Monit. 2006 Jan;12(1):CS4-12.	PubMed
564	1128	Ladd AM, Goyal R, Rosainz L, Baiocco P, DiFabrizio L. Pulmonary embolism and portal vein thrombosis in an immunocompetent adolescent with acute cytomegalovirus hepatitis. Journal of Thrombosis and Thrombolysis. 2009;28(4):496-9.	EMBASE	Duplicates among databases	I	EMBASE-PubMed	Double duplicates	NA	Same			Same			Different	Acceptable		Different	Acceptable		Same			Same			Same
	1129	Ladd AM, Goyal R, Rosainz L, Baiocco P, DiFabrizio L. Pulmonary embolism and portal vein thrombosis in an immunocompetent adolescent with acute cytomegalovirus hepatitis. J Thromb Thrombolysis. 2009 Nov;28(4):496-9.	PubMed
565	1130	Lafosse A, De Magnee C, Brunati A, Bayet B, Vanwijck R, Manzanares J, et al. Combination of tissue expansion and porcine mesh for secondary abdominal wall closure after pediatric liver transplantation. Pediatric Transplantation. 2012;16(5):E150-E2.	EMBASE	Duplicates among databases	I	EMBASE-PubMed	Double duplicates	NA	Different	Acceptable		Same			Different	Acceptable		Different	Acceptable		Same			Same			Different	Acceptable
	1131	Lafosse A, de Magnee C, Brunati A, Bayet B, Vanwijck R, Manzanares J, et al. Combination of tissue expansion and porcine mesh for secondary abdominal wall closure after pediatric liver transplantation. Pediatr Transplant. 2012 Aug;16(5):E150-2.	PubMed
566	1132	Lai L, Brugge WR. Endoscopic ultrasound is a sensitive and specific test to diagnose portal venous system thrombosis (PVST). American Journal of Gastroenterology. 2004;99(1):40-4.	EMBASE	Duplicates among databases	I	EMBASE-PubMed	Double duplicates	NA	Same			Same			Different	Acceptable		Different	Acceptable		Same			Same			Same
	1133	Lai L, Brugge WR. Endoscopic ultrasound is a sensitive and specific test to diagnose portal venous system thrombosis (PVST). Am J Gastroenterol. 2004 Jan;99(1):40-4.	PubMed
567	1134	Lai R, Stephens V, Bardales R. Diagnosis and staging of hepatocellular carcinoma by EUS-FNA of a portal vein thrombus. Gastrointestinal Endoscopy. 2004;59(4):574-7.	EMBASE	Duplicates among databases	I	EMBASE-PubMed	Double duplicates	NA	Same			Same			Different	Acceptable		Different	Acceptable		Same			Same			Same
	1135	Lai R, Stephens V, Bardales R. Diagnosis and staging of hepatocellular carcinoma by EUS-FNA of a portal vein thrombus. Gastrointest Endosc. 2004 Apr;59(4):574-7.	PubMed
568	1136	Lai W, Lu SC, Li GY, Li CY, Wu JS, Guo QL, et al. Anticoagulation therapy prevents portal-splenic vein thrombosis after splenectomy with gastroesophageal devascularization. World Journal of Gastroenterology. 2012;18(26):3443-50.	EMBASE	Duplicates among databases	I	EMBASE-PubMed	Double duplicates	NA	Same			Same			Different	Acceptable		Different	Acceptable		Same			Same			Same
	1137	Lai W, Lu SC, Li GY, Li CY, Wu JS, Guo QL, et al. Anticoagulation therapy prevents portal-splenic vein thrombosis after splenectomy with gastroesophageal devascularization. World J Gastroenterol. 2012 Jul 14;18(26):3443-50.	PubMed
569	1138	Lai YC, Shih CY, Jeng CM, Yang SS, Hu JT, Sung YC, et al. Hepatic arterial infusion chemotherapy for hepatocellular carcinoma with portal vein tumor thrombosis. World Journal of Gastroenterology. 2003;9(12):2666-70.	EMBASE	Duplicates among databases	I	EMBASE-PubMed	Double duplicates	NA	Same			Same			Different	Acceptable		Different	Acceptable		Same			Same			Same
	1139	Lai YC, Shih CY, Jeng CM, Yang SS, Hu JT, Sung YC, et al. Hepatic arterial infusion chemotherapy for hepatocellular carcinoma with portal vein tumor thrombosis. World J Gastroenterol. 2003 Dec;9(12):2666-70.	PubMed
570	1140	Laishram H, Cramer B, Kennedy R. Idiopathic acute portal vein thrombosis: A case report. Journal of Pediatric Surgery. 1993;28(9):1106-8.	EMBASE	Duplicates among databases	I	EMBASE-PubMed	Double duplicates	NA	Same			Different	Acceptable		Different	Acceptable		Different	Acceptable		Same			Same			Same
	1141	Laishram H, Cramer B, Kennedy R. Idiopathic acute portal vein thrombosis: a case report. J Pediatr Surg. 1993 Sep;28(9):1106-8.	PubMed
571	1142	Laissy JP, Trillaud H, Douek P. MR angiography: Noninvasive vascular imaging of the abdomen. Abdominal Imaging. 2002;27(5):488-506.	EMBASE	Duplicates among databases	I	EMBASE-PubMed	Double duplicates	NA	Same			Different	Acceptable		Different	Acceptable		Different	Acceptable		Same			Same			Same
	1143	Laissy JP, Trillaud H, Douek P. MR angiography: noninvasive vascular imaging of the abdomen. Abdom Imaging. 2002 Sep-Oct;27(5):488-506.	PubMed
572	1144	Lalonde L, Van Beers B, Gigot JF, Otte JB, Kestens PJ, Lambotte L, et al. CT of the portal vein after portacaval shunt with arterialization. Journal of Computer Assisted Tomography. 1994;18(5):774-7.	EMBASE	Duplicates among databases	I	EMBASE-PubMed	Double duplicates	NA	Same			Same			Different	Acceptable		Different	Acceptable		Same			Same			Same
	1145	Lalonde L, Van Beers B, Gigot JF, Otte JB, Kestens PJ, Lambotte L, et al. CT of the portal vein after portacaval shunt with arterialization. J Comput Assist Tomogr. 1994 Sep-Oct;18(5):774-7.	PubMed
573	1146	Lamattina JC, Sollinger HW, Becker YT, Mezrich JD, Pirsch JD, Odorico JS. Simultaneous pancreas and kidney (SPK) retransplantation in prior SPK recipients. Clinical Transplantation. 2012;26(3):495-501.	EMBASE	Duplicates among databases	I	EMBASE-PubMed	Double duplicates	NA	Same			Same			Different	Acceptable		Different	Acceptable		Same			Same			Same
	1147	LaMattina JC, Sollinger HW, Becker YT, Mezrich JD, Pirsch JD, Odorico JS. Simultaneous pancreas and kidney (SPK) retransplantation in prior SPK recipients. Clin Transplant. 2012 May-Jun;26(3):495-501.	PubMed
574	1148	Lang R, Inbal A, Jutrin I, Ravid M. Recurrent venous thrombosis: The sole manifestation of an occult myeloproliferative disease. Israel Journal of Medical Sciences. 1982;18(6):705-7.	EMBASE	Duplicates among databases	I	EMBASE-PubMed	Double duplicates	NA	Same			Different	Acceptable		Different	Acceptable		Different	Acceptable		Same			Same			Same
	1149	Lang R, Inbal A, Jutrin I, Ravid M. Recurrent venous thrombosis: the sole manifestation of an occult myeloproliferative disease. Isr J Med Sci. 1982 Jun;18(6):705-7.	PubMed
575	1150	Lapecorella M, Tabilio A, Lucchesi A, Napolitano M, Colagrande M, Di Ianni M, et al. Evidence of jak2 val617phe positive essential thrombocythemia with splanchnic thrombosis during estroprogestinic treatment. Blood Coagulation and Fibrinolysis. 2008;19(5):453-7.	EMBASE	Duplicates among databases	I	EMBASE-PubMed	Double duplicates	NA	Same			Same			Different	Acceptable		Different	Acceptable		Same			Same			Same
	1151	Lapecorella M, Tabilio A, Lucchesi A, Napolitano M, Colagrande M, Di Ianni M, et al. Evidence of jak2 val617phe positive essential thrombocythemia with splanchnic thrombosis during estroprogestinic treatment. Blood Coagul Fibrinolysis. 2008 Jul;19(5):453-7.	PubMed
576	1152	Latour JG, Leger C, Renaud S, Simard P. On the mechanisms responsible for selection of hepatic veins as target for thrombosis following injection of endotoxin in hyperlipemic rats. American Journal of Pathology. 1974;76(2):195-212.	EMBASE	Duplicates among databases	I	EMBASE-PubMed	Double duplicates	NA	Same			Same			Different	Acceptable		Different	Acceptable		Same			Same			Same
	1153	Latour JG, Leger C, Renaud S, Simard P. On the mechanisms responsible for selection of hepatic veins as target for thrombosis following injection of endotoxin in hyperlipemic rats. Am J Pathol. 1974 Aug;76(2):195-212.	PubMed
577	1154	Laurent C, Trillaud H, Lepreux S, Balabaud C, Bioulac-Sage P. Association of adenoma and focal nodular hyperplasia: Experience of a single French academic center. Comparative Hepatology. 2003;2.	EMBASE	Duplicates among databases	I	EMBASE-PubMed	Double duplicates	NA	Same			Different	Acceptable		Different	Acceptable		Different	Acceptable		Same			Different	Unacceptable	EMBASE	Different	Unacceptable	EMBASE
	1155	Laurent C, Trillaud H, Lepreux S, Balabaud C, Bioulac-Sage P. Association of adenoma and focal nodular hyperplasia: experience of a single French academic center. Comp Hepatol. 2003 Apr 23;2(1):6.	PubMed
578	1156	Lauretta A, Almoudaris AM, Jiao LR. Septic thrombophlebitis of portal vein: Unusual presentation of appendicitis. American Surgeon. 2011;77(9):E206-E7.	EMBASE	Duplicates among databases	I	EMBASE-PubMed	Double duplicates	NA	Same			Different	Acceptable		Different	Acceptable		Different	Acceptable		Same			Same			Different	Acceptable
	1157	Lauretta A, Almoudaris AM, Jiao LR. Septic thrombophlebitis of portal vein: unusual presentation of appendicitis. Am Surg. 2011 Sep;77(9):E206-7.	PubMed
579	1158	Law DK, Moore EE. compartmentalized gastrosplenic and mesenteric venous hypertension after distal splenorenal shunt occlusion: Response to mesocaval shunt and splenectomy. Surgery. 1979;85(5):579-82.	EMBASE	Duplicates among databases	I	EMBASE-PubMed	Double duplicates	NA	Same			Different	Acceptable		Same			Different	Acceptable		Same			Same			Same
	1159	Law DK, Moore EE. Compartmentalized gastrosplenic and mesenteric venous hypertension after distal splenorenal shunt occlusion: response to mesocaval shunt and splenectomy. Surgery. 1979 May;85(5):579-82.	PubMed
580	1160	Laws JW, Leigh R, Steiner RE. Extra hepatic portal vein obstruction. British journal of radiology. 1959;32(384):774-90.	EMBASE	Duplicates among databases	I	EMBASE-PubMed	Double duplicates	NA	Same			Same			Different	Acceptable		Different	Acceptable		Same			Same			Same
	1161	Laws JW, Leigh R, Steiner RE. Extra hepatic portal vein obstruction. Br J Radiol. 1959 Dec;32:774-90.	PubMed
581	1162	Le Roux K, Seve P, Gomard E, Boibieux A, Beziat C, Stankovic K, et al. Lemierre syndrome variant: Hepatic abscesses and hepatic venous thrombosis due to Fusobacterium nucleatum septicemia. Revue de Medecine Interne. 2006;27(6):482-6.	EMBASE	Duplicates among databases	I	EMBASE-PubMed	Double duplicates	NA	Same			Same			Different	Acceptable		Different	Acceptable		Same			Same			Same
	1163	Le Roux K, Seve P, Gomard E, Boibieux A, Beziat C, Stankovic K, et al. [Lemierre syndrome variant: Hepatic abscesses and hepatic venous thrombosis due to Fusobacterium nucleatum septicemia]. Rev Med Interne. 2006 Jun;27(6):482-6.	PubMed
582	1164	Leach SD, Meier GH, Gusberg RJ. Endoscopic sclerotherapy: A risk factor for splanchnic venous thrombosis. Journal of Vascular Surgery. 1989;10(1):9-13.	EMBASE	Duplicates among databases	I	EMBASE-PubMed	Double duplicates	NA	Same			Different	Acceptable		Different	Acceptable		Different	Acceptable		Same			Same			Different	Acceptable
	1165	Leach SD, Meier GH, Gusberg RJ. Endoscopic sclerotherapy: a risk factor for splanchnic venous thrombosis. J Vasc Surg. 1989 Jul;10(1):9-12; discussion -3.	PubMed
583	1166	Lederman HM, Fieldston E. Splenic and portal vein thrombosis following laparoscopic splenectomy in a pediatric patient with chronic myeloid leukemia. Sao Paulo Medical Journal. 2006;124(5):275-7.	EMBASE	Duplicates among databases	I	EMBASE-PubMed	Double duplicates	NA	Same			Same			Different	Acceptable		Different	Acceptable		Same			Same			Same
	1167	Lederman HM, Fieldston E. Splenic and portal vein thrombosis following laparoscopic splenectomy in a pediatric patient with chronic myeloid leukemia. Sao Paulo Med J. 2006 Sep 7;124(5):275-7.	PubMed
584	1168	Lee AY, Wu T, Vannier MW, Testa G, Liauw SL. Unresectable Hepatocellular Carcinoma Due to Portal Venous Thrombosis: Focal Stereotactic Body Radiation Therapy Can Promote Resectability. Journal of Gastrointestinal Cancer. 2012:1-6.	EMBASE	Duplicates among databases	I	EMBASE-PubMed	Double duplicates	NA	Same			Same			Different	Acceptable		Different	Acceptable		Same			Same			Same
	1169	Lee AY, Wu T, Vannier MW, Testa G, Liauw SL. Unresectable Hepatocellular Carcinoma Due to Portal Venous Thrombosis: Focal Stereotactic Body Radiation Therapy Can Promote Resectability. J Gastrointest Cancer. 2012 Apr 11.	PubMed
585	1170	Lee BB, Villavicencio L, Kim YW, Do YS, Koh KC, Lim HK, et al. Primary Budd-Chiari syndrome: Outcome of endovascular management for suprahepatic venous obstruction. Journal of Vascular Surgery. 2006;43(1):101-8.	EMBASE	Duplicates among databases	I	EMBASE-PubMed	Double duplicates	NA	Same			Different	Acceptable		Different	Acceptable		Different	Acceptable		Same			Same			Same
	1171	Lee BB, Villavicencio L, Kim YW, Do YS, Koh KC, Lim HK, et al. Primary Budd-Chiari syndrome: outcome of endovascular management for suprahepatic venous obstruction. J Vasc Surg. 2006 Jan;43(1):101-8.	PubMed
586	1172	Lee DK, Han JK, Kim TK, Choi BI. Neoplasms containing normal hepatic vessels: Imaging features. Abdominal Imaging. 2000;25(6):602-6.	EMBASE	Duplicates among databases	I	EMBASE-PubMed	Double duplicates	NA	Same			Different	Acceptable		Different	Acceptable		Different	Acceptable		Same			Same			Same
	1173	Lee DK, Han JK, Kim TK, Choi BI. Neoplasms containing normal hepatic vessels: imaging features. Abdom Imaging. 2000 Nov-Dec;25(6):602-6.	PubMed
587	1174	Lee HJ, Park JW, Chang JC. Mesenteric and portal venous obstruction associated with primary antiphospholipid antibody syndrome. Journal of Gastroenterology and Hepatology. 1997;12(12):822-6.	EMBASE	Duplicates among databases	I	EMBASE-PubMed	Double duplicates	NA	Same			Same			Different	Acceptable		Different	Acceptable		Same			Same			Same
	1175	Lee HJ, Park JW, Chang JC. Mesenteric and portal venous obstruction associated with primary antiphospholipid antibody syndrome. J Gastroenterol Hepatol. 1997 Dec;12(12):822-6.	PubMed
588	1176	Lee HK, Park SJ, Yi BH, Yeon EK, Kim JH, Hong HS. Portal vein thrombosis: CT features. Abdominal Imaging. 2008;33(1):72-9.	EMBASE	Duplicates among databases	I	EMBASE-PubMed	Double duplicates	NA	Same			Same			Different	Acceptable		Different	Acceptable		Same			Same			Same
	1177	Lee HK, Park SJ, Yi BH, Yeon EK, Kim JH, Hong HS. Portal vein thrombosis: CT features. Abdom Imaging. 2008 Jan-Feb;33(1):72-9.	PubMed
589	1178	Lee JJ, Kim HJ, Chung IJ, Park MR, Seo KS, Jeong YY, et al. Portal, mesenteric, and splenic vein thromboses after splenectomy in a patient with chronic myeloid leukemia variant with thrombocythemic onset. American Journal of Hematology. 1999;61(3):212-5.	EMBASE	Duplicates among databases	I	EMBASE-PubMed	Double duplicates	NA	Same			Same			Different	Acceptable		Different	Acceptable		Same			Same			Same
	1179	Lee JJ, Kim HJ, Chung IJ, Park MR, Seo KS, Jeong YY, et al. Portal, mesenteric, and splenic vein thromboses after splenectomy in a patient with chronic myeloid leukemia variant with thrombocythemic onset. Am J Hematol. 1999 Jul;61(3):212-5.	PubMed
590	1180	Lee KK, Lee SK, Moon IS, Kim DG, Lee MD. Surgical Techniques According to Anatomic Variations in Living Donor Liver Transplantation Using the Right Lobe. Transplantation Proceedings. 2008;40(8):2517-20.	EMBASE	Duplicates among databases	I	EMBASE-PubMed	Double duplicates	NA	Same			Same			Different	Acceptable		Different	Acceptable		Same			Same			Same
	1181	Lee KK, Lee SK, Moon IS, Kim DG, Lee MD. Surgical techniques according to anatomic variations in living donor liver transplantation using the right lobe. Transplant Proc. 2008 Oct;40(8):2517-20.	PubMed
591	1182	Lee MW, Lee JY, Kim YJ, Park EA, Choi JY, Kim SH, et al. Gastric hepatoid adenocarcinoma: CT findings. Abdominal Imaging. 2007;32(3):293-8.	EMBASE	Duplicates among databases	I	EMBASE-PubMed	Double duplicates	NA	Same			Same			Different	Acceptable		Different	Acceptable		Same			Same			Same
	1183	Lee MW, Lee JY, Kim YJ, Park EA, Choi JY, Kim SH, et al. Gastric hepatoid adenocarcinoma: CT findings. Abdom Imaging. 2007 May-Jun;32(3):293-8.	PubMed
592	1184	Lee SG, Hwang S, Kim KH, Ahn CS, Moon DB, Ha TY, et al. Toward 300 liver transplants a year. Surgery Today. 2009;39(5):367-73.	EMBASE	Duplicates among databases	I	EMBASE-PubMed	Double duplicates	NA	Same			Same			Different	Acceptable		Same			Same			Same			Same
	1185	Lee SG, Hwang S, Kim KH, Ahn CS, Moon DB, Ha TY, et al. Toward 300 liver transplants a year. Surg Today. 2009;39(5):367-73.	PubMed
593	1186	Lee SG, Hwang S, Kim KH, Ahn CS, Park KM, Lee YJ, et al. Approach to anatomic variations of the graft portal vein in right lobe living-donor liver transplantation. Transplantation. 2003;75(3 SUPPL.):S28-S32.	EMBASE	Duplicates among databases	I	EMBASE-PubMed	Double duplicates	NA	Same			Same			Same			Different	Acceptable		Same			Different	Acceptable		Same
	1187	Lee SG, Hwang S, Kim KH, Ahn CS, Park KM, Lee YJ, et al. Approach to anatomic variations of the graft portal vein in right lobe living-donor liver transplantation. Transplantation. 2003 Feb 15;75(3 Suppl):S28-32.	PubMed
594	1188	Lee WB, Wong KP. C.T. demonstration of thrombosis of the portal venous system. Australasian Radiology. 1988;32(3):360-4.	EMBASE	Duplicates among databases	I	EMBASE-PubMed	Double duplicates	NA	Same			Same			Different	Acceptable		Different	Acceptable		Same			Same			Same
	1189	Lee WB, Wong KP. C.T. demonstration of thrombosis of the portal venous system. Australas Radiol. 1988 Aug;32(3):360-4.	PubMed
595	1190	Leekam RN, Matzinger M, Haber G. Sonographic demonstration of a patent umbilical vein in portal vein tumor thrombosis. Canadian Association of Radiologists Journal. 1984;35(3):316-7.	EMBASE	Duplicates among databases	I	EMBASE-PubMed	Double duplicates	NA	Same			Same			Different	Acceptable		Different	Acceptable		Same			Same			Same
	1191	Leekam RN, Matzinger M, Haber G. Sonographic demonstration of a patent umbilical vein in portal vein tumor thrombosis. J Can Assoc Radiol. 1984 Sep;35(3):316-7.	PubMed
596	1192	Lefevre A, Soyer P, Vahedi K, Guerrache Y, Bellucci S, Gault V, et al. Multiple intra-abdominal venous thrombosis in ulcerative colitis: Role of MDCT for detection. Clinical Imaging. 2011;35(1):68-72.	EMBASE	Duplicates among databases	I	EMBASE-PubMed	Double duplicates	NA	Same			Different	Acceptable		Different	Acceptable		Different	Acceptable		Same			Same			Same
	1193	Lefevre A, Soyer P, Vahedi K, Guerrache Y, Bellucci S, Gault V, et al. Multiple intra-abdominal venous thrombosis in ulcerative colitis: role of MDCT for detection. Clin Imaging. 2011 Jan-Feb;35(1):68-72.	PubMed
597	1194	Lefleur RS, Ambos MA, Rothberg M, Benjamin J. Angiographic demonstration of gas and thrombus in the portal vein. American Journal of Roentgenology. 1978;130(6):1171-3.	EMBASE	Duplicates among databases	I	EMBASE-PubMed	Double duplicates	NA	Same			Same			Different	Acceptable		Different	Acceptable		Same			Same			Same
	1195	Lefleur RS, Ambos MA, Rothberg M, Benjamin J. Angiographic demonstration of gas and thrombus in the portal vein. AJR Am J Roentgenol. 1978 Jun;130(6):1171-3.	PubMed
598	1196	Lerut JP, Mazza D, Van Leeuw V, Laterre PF, Donataccio M, De Ville De Goyet J, et al. Adult liver transplantation and abnormalities of splanchnic veins: Experience in 53 patients. Transplant International. 1997;10(2):125-32.	EMBASE	Duplicates among databases	I	EMBASE-PubMed	Double duplicates	NA	Different	Acceptable		Different	Acceptable		Different	Acceptable		Different	Acceptable		Same			Same			Same
	1197	Lerut JP, Mazza D, van Leeuw V, Laterre PF, Donataccio M, de Ville de Goyet J, et al. Adult liver transplantation and abnormalities of splanchnic veins: experience in 53 patients. Transpl Int. 1997;10(2):125-32.	PubMed
599	1198	Leung SW, Huang EY, Cheng YF, Lu SN. Conformal radiation therapy for hepatoma with portal vein thrombosis. British Journal of Radiology. 2000;73(869):550-2.	EMBASE	Duplicates among databases	I	EMBASE-PubMed	Double duplicates	NA	Same			Same			Different	Acceptable		Different	Acceptable		Same			Same			Same
	1199	Leung SW, Huang EY, Cheng YF, Lu SN. Conformal radiation therapy for hepatoma with portal vein thrombosis. Br J Radiol. 2000 May;73(869):550-2.	PubMed
600	1200	Leung WD, Parashette KR, Molleston JP, Sherman S. Pancreatic stent migration into the portal vein causing portal vein thrombosis: A rare complication of a prophylactic pancreatic stent. Pancreatology. 2012.	EMBASE	Duplicates among databases	I	EMBASE-PubMed	Double duplicates	NA	Same			Same			Same			Different	Acceptable		Different	Unacceptable	EMBASE	Different	Unacceptable	EMBASE	Different	Unacceptable	EMBASE
	1201	Leung WD, Parashette KR, Molleston JP, Sherman S. Pancreatic stent migration into the portal vein causing portal vein thrombosis: A rare complication of a prophylactic pancreatic stent. Pancreatology. 2012 Sep;12(5):463-5.	PubMed
601	1202	Levy HM, Newhouse JH. MR imaging of portal vein thrombosis. American Journal of Roentgenology. 1988;151(2):283-6.	EMBASE	Duplicates among databases	I	EMBASE-PubMed	Double duplicates	NA	Same			Same			Different	Acceptable		Different	Acceptable		Same			Same			Same
	1203	Levy HM, Newhouse JH. MR imaging of portal vein thrombosis. AJR Am J Roentgenol. 1988 Aug;151(2):283-6.	PubMed
602	1204	Lewin B, Huber DJ, Pillari G, Ashtari M. Interruption of systemic venous return with portal continuation: Assessment using magnetic resonance imaging. CardioVascular and Interventional Radiology. 1987;10(5):254-7.	EMBASE	Duplicates among databases	I	EMBASE-PubMed	Double duplicates	NA	Same			Different	Acceptable		Different	Acceptable		Same			Same			Same			Same
	1205	Lewin B, Huber DJ, Pillari G, Ashtari M. Interruption of systemic venous return with portal continuation: assessment using magnetic resonance imaging. Cardiovasc Intervent Radiol. 1987;10(5):254-7.	PubMed
603	1206	Li KW, Wen TF, Yan LN, Li B, Zeng Y, Zhao JC, et al. Donor right hepatectomy in living donor liver transplantation: Report of 143 cases. Hepato-Gastroenterology. 2010;57(102-103):1232-6.	EMBASE	Duplicates among databases	I	EMBASE-PubMed	Double duplicates	NA	Same			Same			Different	Acceptable		Different	Acceptable		Same			Same			Same
	1207	Li KW, Wen TF, Yan LN, Li B, Zeng Y, Zhao JC, et al. Donor right hepatectomy in living donor liver transplantation: report of 143 cases. Hepatogastroenterology. 2010 Sep-Oct;57(102-103):1232-6.	PubMed
604	1208	Li T, Zhai S, Pang Z, Ma X, Cao H, Bai W, et al. Feasibility and midterm outcomes of percutaneous transhepatic balloon angioplasty for symptomatic Budd-Chiari syndrome secondary to hepatic venous obstruction. Journal of Vascular Surgery. 2009;50(5):1079-84.	EMBASE	Duplicates among databases	I	EMBASE-PubMed	Double duplicates	NA	Same			Same			Different	Acceptable		Different	Acceptable		Same			Same			Same
	1209	Li T, Zhai S, Pang Z, Ma X, Cao H, Bai W, et al. Feasibility and midterm outcomes of percutaneous transhepatic balloon angioplasty for symptomatic Budd-Chiari syndrome secondary to hepatic venous obstruction. J Vasc Surg. 2009 Nov;50(5):1079-84.	PubMed
605	1210	Liang LJ, Hu WJ, Yin XY, Zhou Q, Peng BG, Li DM, et al. Adjuvant intraportal venous chemotherapy for patients with hepatocellular carcinoma and portal vein tumor thrombi following hepatectomy plus portal thrombectomy. World Journal of Surgery. 2008;32(4):627-31.	EMBASE	Duplicates among databases	I	EMBASE-PubMed	Double duplicates	NA	Same			Same			Different	Acceptable		Different	Acceptable		Same			Same			Same
	1211	Liang LJ, Hu WJ, Yin XY, Zhou Q, Peng BG, Li DM, et al. Adjuvant intraportal venous chemotherapy for patients with hepatocellular carcinoma and portal vein tumor thrombi following hepatectomy plus portal thrombectomy. World J Surg. 2008 Apr;32(4):627-31.	PubMed
606	1212	Lidegaard O, Lokkegaard E, Svendsen AL, Agger C. Hormonal contraception and risk of venous thromboembolism: National follow-up study. BMJ (Online). 2009;339(7720):557-60.	EMBASE	Duplicates among databases	I	EMBASE-PubMed	Double duplicates	NA	Same			Same			Different	Acceptable		Same			Different	Unacceptable	EMBASE	Different	Acceptable		Same
	1213	Lidegaard O, Lokkegaard E, Svendsen AL, Agger C. Hormonal contraception and risk of venous thromboembolism: national follow-up study. BMJ. 2009;339:b2890.	PubMed
607	1214	Lim JH, Auh YH. Hepatocellular carcinoma presenting only as portal venous tumor thrombosis: CT demonstration. Journal of Computer Assisted Tomography. 1992;16(1):103-6.	EMBASE	Duplicates among databases	I	EMBASE-PubMed	Double duplicates	NA	Same			Same			Different	Acceptable		Different	Acceptable		Same			Same			Same
	1215	Lim JH, Auh YH. Hepatocellular carcinoma presenting only as portal venous tumor thrombosis: CT demonstration. J Comput Assist Tomogr. 1992 Jan-Feb;16(1):103-6.	PubMed
608	1216	Lin DY, Wu CS, Hsieh SY. 'String sign' of portal vein as precursor of portal thrombosis: Color Doppler ultrasonographic study of one case. Journal of Clinical Ultrasound. 1997;25(2):77-81.	EMBASE	Duplicates among databases	I	EMBASE-PubMed	Double duplicates	NA	Same			Different	Acceptable		Different	Acceptable		Different	Acceptable		Same			Same			Same
	1217	Lin DY, Wu CS, Hsieh SY. "String sign" of portal vein as precursor of portal thrombosis: color Doppler ultrasonographic study of one case. J Clin Ultrasound. 1997 Feb;25(2):77-81.	PubMed
609	1218	Lin J, Chen XH, Zhou KR, Chen ZW, Wang JH, Yan ZP, et al. Budd-Chiari syndrome: Diagnosis with three-dimensional contrast-enhanced magnetic resonance angiography. World Journal of Gastroenterology. 2003;9(10):2317-21.	EMBASE	Duplicates among databases	I	EMBASE-PubMed	Double duplicates	NA	Same			Different	Acceptable		Different	Acceptable		Different	Acceptable		Same			Same			Same
	1219	Lin J, Chen XH, Zhou KR, Chen ZW, Wang JH, Yan ZP, et al. Budd-Chiari syndrome: diagnosis with three-dimensional contrast-enhanced magnetic resonance angiography. World J Gastroenterol. 2003 Oct;9(10):2317-21.	PubMed
610	1220	Lin J, Zhou KR, Chen ZW, Wang JH, Wu ZQ, Fan J. Three-dimensional contrast-enhanced MR angiography in diagnosis of portal vein involvement by hepatic tumors. World Journal of Gastroenterology. 2003;9(5):1114-8.	EMBASE	Duplicates among databases	I	EMBASE-PubMed	Double duplicates	NA	Same			Different	Acceptable		Different	Acceptable		Different	Acceptable		Same			Same			Same
	1221	Lin J, Zhou KR, Chen ZW, Wang JH, Wu ZQ, Fan J. Three-dimensional contrast-enhanced MR angiography in diagnosis of portal vein involvement by hepatic tumors. World J Gastroenterol. 2003 May;9(5):1114-8.	PubMed
611	1222	Lin J, Zhou KR, Wang JH, Yan ZP. Portal vein involvement by hepatocellular carcinoma: Diagnosis with three-dimensional contrast-enhanced MR angiography. National Medical Journal of China. 2005;85(5):308-12.	EMBASE	Duplicates among databases	I	EMBASE-PubMed	Double duplicates	NA	Same			Different	Acceptable		Different	Acceptable		Different	Acceptable		Same			Same			Same
	1223	Lin J, Zhou KR, Wang JH, Yan ZP. [Portal vein involvement by hepatocellular carcinoma: diagnosis with three-dimensional contrast-enhanced MR angiography]. Zhonghua Yi Xue Za Zhi. 2005 Feb 2;85(5):308-12.	PubMed
612	1224	Lin N, Liu B, Xu RY, Fang HP, Deng MH. Splenectomy with endoscopic variceal ligation is superior to splenectomy with pericardial devascularization in treatment of portal hypertension. World Journal of Gastroenterology. 2006;12(45):7375-9.	EMBASE	Duplicates among databases	I	EMBASE-PubMed	Double duplicates	NA	Same			Same			Different	Acceptable		Different	Acceptable		Same			Same			Same
	1225	Lin N, Liu B, Xu RY, Fang HP, Deng MH. Splenectomy with endoscopic variceal ligation is superior to splenectomy with pericardial devascularization in treatment of portal hypertension. World J Gastroenterol. 2006 Dec 7;12(45):7375-9.	PubMed
613	1226	Liu FY, Wang MQ, Fan QS, Duan F, Wang ZJ, Song P. Interventional treatment for symptomatic acute-subacute portal and superior mesenteric vein thrombosis. World Journal of Gastroenterology. 2009;15(40):5028-34.	EMBASE	Duplicates among databases	I	EMBASE-PubMed	Double duplicates	NA	Same			Same			Different	Acceptable		Different	Acceptable		Same			Same			Same
	1227	Liu FY, Wang MQ, Fan QS, Duan F, Wang ZJ, Song P. Interventional treatment for symptomatic acute-subacute portal and superior mesenteric vein thrombosis. World J Gastroenterol. 2009 Oct 28;15(40):5028-34.	PubMed
614	1228	Liu QD, Zhou NX, Zhang WZ, Wang MQ. Diagnosis and management of regional portal hypertension. Chinese Journal of Digestive Diseases. 2005;6(2):87-92.	EMBASE	Duplicates among databases	I	EMBASE-PubMed	Double duplicates	NA	Same			Same			Different	Acceptable		Different	Acceptable		Same			Same			Same
	1229	Liu QD, Zhou NX, Zhang WZ, Wang MQ. Diagnosis and management of regional portal hypertension. Chin J Dig Dis. 2005;6(2):87-92.	PubMed
615	1230	Liu QY, Huang SQ, Chen JY, Li HG, Gao M, Liu C, et al. Small hepatocellular carcinoma with bile duct tumor thrombi: CT and MRI findings. Abdominal Imaging. 2010;35(5):537-42.	EMBASE	Duplicates among databases	I	EMBASE-PubMed	Double duplicates	NA	Same			Same			Different	Acceptable		Different	Acceptable		Same			Same			Same
	1231	Liu QY, Huang SQ, Chen JY, Li HG, Gao M, Liu C, et al. Small hepatocellular carcinoma with bile duct tumor thrombi: CT and MRI findings. Abdom Imaging. 2010 Oct;35(5):537-42.	PubMed
616	1232	Liu QY, Lai DM, Liu C, Zhang L, Zhang WD, Li HG, et al. A special recurrent pattern in small hepatocellular carcinoma after treatment: Bile duct tumor thrombus formation. World Journal of Gastroenterology. 2011;17(43):4817-24.	EMBASE	Duplicates among databases	I	EMBASE-PubMed	Double duplicates	NA	Same			Different	Acceptable		Different	Acceptable		Different	Acceptable		Same			Same			Same
	1233	Liu QY, Lai DM, Liu C, Zhang L, Zhang WD, Li HG, et al. A special recurrent pattern in small hepatocellular carcinoma after treatment: bile duct tumor thrombus formation. World J Gastroenterol. 2011 Nov 21;17(43):4817-24.	PubMed
617	1234	Liu Y, Wu MC, Qian GX, Zhang BH. Detection of circulating hepatocellular carcinoma cells in peripheral venous blood by reverse transcription-polymerase chain reaction. Hepatobiliary and Pancreatic Diseases International. 2002;1(1):72-6.	EMBASE	Duplicates among databases	I	EMBASE-PubMed	Double duplicates	NA	Same			Same			Different	Acceptable		Different	Acceptable		Same			Same			Same
	1235	Liu Y, Wu MC, Qian GX, Zhang BH. Detection of circulating hepatocellular carcinoma cells in peripheral venous blood by reverse transcription-polymerase chain reaction. Hepatobiliary Pancreat Dis Int. 2002 Feb;1(1):72-6.	PubMed
618	1236	Llado L, Fabregat J, Castellote J, Ramos E, Torras J, Jorba R, et al. Management of portal vein thrombosis in liver transplantation: Influence on morbidity and mortality. Clinical Transplantation. 2007;21(6):716-21.	EMBASE	Duplicates among databases	I	EMBASE-PubMed	Double duplicates	NA	Same			Different	Acceptable		Different	Acceptable		Different	Acceptable		Same			Same			Same
	1237	Llado L, Fabregat J, Castellote J, Ramos E, Torras J, Jorba R, et al. Management of portal vein thrombosis in liver transplantation: influence on morbidity and mortality. Clin Transplant. 2007 Nov-Dec;21(6):716-21.	PubMed
619	1238	Llovera I, Roit Z, Kiriaki S, Sama A, Loscalzo J, Goyal N. Mesenteric ischemia and protein s deficiency: A rare case report. Journal of Emergency Medicine. 2010;39(5):579-82.	EMBASE	Duplicates among databases	I	EMBASE-PubMed	Double duplicates	NA	Same			Different	Acceptable		Different	Acceptable		Different	Acceptable		Same			Same			Same
	1239	Llovera I, Roit Z, Kiriaki S, Sama A, Loscalzo J, Goyal N. Mesenteric ischemia and protein S deficiency: a rare case report. J Emerg Med. 2010 Nov;39(5):579-82.	PubMed
620	1240	Lo CM. Complications and long-term outcome of living liver donors: A survey of 1,508 cases in five Asian centers. Transplantation. 2003;75(3 SUPPL.):S12-S5.	EMBASE	Duplicates among databases	I	EMBASE-PubMed	Double duplicates	NA	Same			Different	Acceptable		Same			Different	Acceptable		Same			Different	Acceptable		Different	Acceptable
	1241	Lo CM. Complications and long-term outcome of living liver donors: a survey of 1,508 cases in five Asian centers. Transplantation. 2003 Feb 15;75(3 Suppl):S12-5.	PubMed
621	1242	Logan H, Meire H. Calcified splenic and portal vein thrombosis: An unusual cause of multiple high amplitude echoes in the spleen. British Journal of Radiology. 1991;64(760):366-7.	EMBASE	Duplicates among databases	I	EMBASE-PubMed	Double duplicates	NA	Same			Different	Acceptable		Different	Acceptable		Different	Acceptable		Same			Same			Same
	1243	Logan H, Meire H. Calcified splenic and portal vein thrombosis: an unusual cause of multiple high amplitude echoes in the spleen. Br J Radiol. 1991 Apr;64(760):366-7.	PubMed
622	1244	Lopera JE, Correa G, Brazzini A, Ustunsoz B, Patel S, Janchai A, et al. Percutaneous transhepatic treatment of symptomatic mesenteric venous thrombosis. Journal of Vascular Surgery. 2002;36(5):1058-61.	EMBASE	Duplicates among databases	I	EMBASE-PubMed	Double duplicates	NA	Same			Same			Different	Acceptable		Different	Acceptable		Same			Same			Same
	1245	Lopera JE, Correa G, Brazzini A, Ustunsoz B, Patel S, Janchai A, et al. Percutaneous transhepatic treatment of symptomatic mesenteric venous thrombosis. J Vasc Surg. 2002 Nov;36(5):1058-61.	PubMed
623	1246	Lopez OL, Rodriguez-Maisano E, Beltramino R, Estrada-Orozco J. Scintigraphic documentation of systemic-portal shunting. Journal of Cardiovascular Surgery. 1987;28(1):50-3.	EMBASE	Duplicates among databases	I	EMBASE-PubMed	Double duplicates	NA	Same			Same			Different	Acceptable		Different	Acceptable		Same			Same			Same
	1247	Lopez OL, Rodriguez-Maisano E, Beltramino R, Estrada-Orozco J. Scintigraphic documentation of systemic-portal shunting. J Cardiovasc Surg (Torino). 1987 Jan-Feb;28(1):50-3.	PubMed
624	1248	Loring LA, Panicek DM, Karpeh MS. Portal system thrombosis after splenectomy for neoplasm or chronic hematologic disorder: Is routine surveillance imaging necessary? Journal of Computer Assisted Tomography. 1998;22(6):856-60.	EMBASE	Duplicates among databases	I	EMBASE-PubMed	Double duplicates	NA	Same			Different	Acceptable		Different	Acceptable		Different	Acceptable		Same			Same			Same
	1249	Loring LA, Panicek DM, Karpeh MS. Portal system thrombosis after splenectomy for neoplasm or chronic hematologic disorder: is routine surveillance imaging necessary? J Comput Assist Tomogr. 1998 Nov-Dec;22(6):856-60.	PubMed
625	1250	Lu ZH, Shen F, Yan ZL, Li J, Yang JH, Zong M, et al. Treatment of portal vein tumor thrombus of hepatocellular carcinoma with percutaneous laser ablation. Journal of Cancer Research and Clinical Oncology. 2009;135(6):783-9.	EMBASE	Duplicates among databases	I	EMBASE-PubMed	Double duplicates	NA	Same			Same			Different	Acceptable		Different	Acceptable		Same			Same			Same
	1251	Lu ZH, Shen F, Yan ZL, Li J, Yang JH, Zong M, et al. Treatment of portal vein tumor thrombus of hepatocellular carcinoma with percutaneous laser ablation. J Cancer Res Clin Oncol. 2009 Jun;135(6):783-9.	PubMed
626	1252	Luca A, Miraglia R, Caruso S, Milazzo M, Sapere C, Maruzzelli L, et al. Short- and long-term effects of the transjugular intrahepatic portosystemic shunt on portal vein thrombosis in patients with cirrhosis. Gut. 2011;60(6):846-52.	EMBASE	Duplicates among databases	I	EMBASE-PubMed	Double duplicates	NA	Same			Same			Same			Different	Acceptable		Same			Same			Same
	1253	Luca A, Miraglia R, Caruso S, Milazzo M, Sapere C, Maruzzelli L, et al. Short- and long-term effects of the transjugular intrahepatic portosystemic shunt on portal vein thrombosis in patients with cirrhosis. Gut. 2011 Jun;60(6):846-52.	PubMed
627	1254	Luo J, Yan Z, Liu Q, Qu X, Wang J. Endovascular placement of iodine-125 seed strand and stent combined with chemoembolization for treatment of hepatocellular carcinoma with tumor thrombus in main portal vein. Journal of Vascular and Interventional Radiology. 2011;22(4):479-89.	EMBASE	Duplicates among databases	I	EMBASE-PubMed	Double duplicates	NA	Same			Same			Different	Acceptable		Different	Acceptable		Same			Same			Same
	1255	Luo J, Yan Z, Liu Q, Qu X, Wang J. Endovascular placement of iodine-125 seed strand and stent combined with chemoembolization for treatment of hepatocellular carcinoma with tumor thrombus in main portal vein. J Vasc Interv Radiol. 2011 Apr;22(4):479-89.	PubMed
628	1256	Luo J, Yan Z, Wang J, Liu Q, Qu X. Endovascular treatment for nonacute symptomatic portal venous thrombosis through intrahepatic portosystemic shunt approach. Journal of Vascular and Interventional Radiology. 2011;22(1):61-9.	EMBASE	Duplicates among databases	I	EMBASE-PubMed	Double duplicates	NA	Same			Same			Different	Acceptable		Different	Acceptable		Same			Same			Same
	1257	Luo J, Yan Z, Wang J, Liu Q, Qu X. Endovascular treatment for nonacute symptomatic portal venous thrombosis through intrahepatic portosystemic shunt approach. J Vasc Interv Radiol. 2011 Jan;22(1):61-9.	PubMed
629	1258	Luo MY, Shan H, Jiang ZB, Li LF, Huang HQ. Study on hepatocellular carcinoma-associated hepatic arteriovenous shunt using multidetector CT. World Journal of Gastroenterology. 2003;9(11):2455-9.	EMBASE	Duplicates among databases	I	EMBASE-PubMed	Double duplicates	NA	Same			Same			Different	Acceptable		Different	Acceptable		Same			Same			Same
	1259	Luo MY, Shan H, Jiang ZB, Li LF, Huang HQ. Study on hepatocellular carcinoma-associated hepatic arteriovenous shunt using multidetector CT. World J Gastroenterol. 2003 Nov;9(11):2455-9.	PubMed
630	1260	Luo MY, Shan H, Jiang ZB, Liang WW, Zhang JS, Li LF. Capability of multidetector CT to diagnose hepatocellular carcinoma-associated arterioportal shunt. World Journal of Gastroenterology. 2005;11(17):2666-9.	EMBASE	Duplicates among databases	I	EMBASE-PubMed	Double duplicates	NA	Same			Same			Different	Acceptable		Different	Acceptable		Same			Same			Same
	1261	Luo MY, Shan H, Jiang ZB, Liang WW, Zhang JS, Li LF. Capability of multidetector CT to diagnose hepatocellular carcinoma-associated arterioportal shunt. World J Gastroenterol. 2005 May 7;11(17):2666-9.	PubMed
631	1262	Lupescu I, Masala N, Capsa R, Campeanu N, Georgescu SA. CT and MRI of acquired portal venous system anomalies. Journal of Gastrointestinal and Liver Diseases. 2006;15(4):393-8.	EMBASE	Duplicates among databases	I	EMBASE-PubMed	Double duplicates	NA	Same			Same			Different	Acceptable		Different	Acceptable		Same			Same			Same
	1263	Lupescu I, Masala N, Capsa R, Campeanu N, Georgescu SA. CT and MRI of acquired portal venous system anomalies. J Gastrointestin Liver Dis. 2006 Dec;15(4):393-8.	PubMed
632	1264	Lyass S, Eid A, Jurim O. Coronary vein 'steal' and portal vein thrombosis after orthotopic liver transplantation. Transplantation Proceedings. 2000;32(4):702-3.	EMBASE	Duplicates among databases	I	EMBASE-PubMed	Double duplicates	NA	Same			Different	Acceptable		Different	Acceptable		Different	Acceptable		Same			Same			Same
	1265	Lyass S, Eid A, Jurim O. Coronary vein "steal and portal vein thrombosis after orthotopic liver transplantation. Transplant Proc. 2000 Jun;32(4):702-3.	PubMed
633	1266	Lynch JP, Rosato EF, Kochman ML. Factor V leiden mutation presenting as repeated massive GI hemorrhages secondary to venous thrombosis. American Journal of Gastroenterology. 1997;92(12):2310-1.	EMBASE	Duplicates among databases	I	EMBASE-PubMed	Double duplicates	NA	Same			Same			Different	Acceptable		Different	Acceptable		Same			Same			Same
	1267	Lynch JP, Rosato EF, Kochman ML. Factor V Leiden mutation presenting as repeated massive GI hemorrhages secondary to venous thrombosis. Am J Gastroenterol. 1997 Dec;92(12):2310-1.	PubMed
634	1268	Ma JC, Zhao J, Su QH, Zhang DH, Guo Y, Ji ZZ. Effects of alprostadil in prevention of portal vein thrombogenesis after splenectomy and devascularization: A clinical observation of 76 patients with portal hypertension. National Medical Journal of China. 2008;88(8):524-6.	EMBASE	Duplicates among databases	I	EMBASE-PubMed	Double duplicates	NA	Same			Different	Acceptable		Different	Acceptable		Different	Acceptable		Same			Same			Same
	1269	Ma JC, Zhao J, Su QH, Zhang DH, Guo Y, Ji ZZ. [Effects of alprostadil in prevention of portal vein thrombogenesis after splenectomy and devascularization: a clinical observation of 76 patients with portal hypertension]. Zhonghua Yi Xue Za Zhi. 2008 Feb 26;88(8):524-6.	PubMed
635	1270	Ma R, Balakrishnan A, See TC, Liau SS, Praseedom R, Jah A. Extra-hepatic portal vein aneurysm: A case report, overview of the literature and suggested management algorithm. International Journal of Surgery Case Reports. 2012;3(11):555-8.	EMBASE	Duplicates among databases	I	EMBASE-PubMed	Double duplicates	NA	Same			Same			Different	Acceptable		Different	Acceptable		Same			Same			Same
	1271	Ma R, Balakrishnan A, See TC, Liau SS, Praseedom R, Jah A. Extra-hepatic portal vein aneurysm: A case report, overview of the literature and suggested management algorithm. Int J Surg Case Rep. 2012;3(11):555-8.	PubMed
636	1272	Ma SH, Zhang TL, Song SB, Xiu DR, Wang CM, Jiang B, et al. Clinical values of color Doppler ultrasound and magnetic resonance angiography in diagnosis of the tumor emboli and thrombi in portal venous system. National Medical Journal of China. 2007;87(14):967-70.	EMBASE	Duplicates among databases	I	EMBASE-PubMed	Double duplicates	NA	Same			Same			Different	Acceptable		Different	Acceptable		Same			Same			Same
	1273	Ma SH, Zhang TL, Song SB, Xiu DR, Wang CM, Jiang B, et al. [Clinical values of color doppler ultrasound and magnetic resonance angiography in diagnosis of the tumor emboli and thrombi in portal venous system]. Zhonghua Yi Xue Za Zhi. 2007 Apr 10;87(14):967-70.	PubMed
637	1274	Ma YG, Li XS, Zhao J, Chen H, Wu MC. Modified Sugiura procedure for the management of 160 cirrhotic patients with portal hypertension. Hepatobiliary and Pancreatic Diseases International. 2004;3(3):399-401.	EMBASE	Duplicates among databases	I	EMBASE-PubMed	Double duplicates	NA	Same			Same			Different	Acceptable		Different	Acceptable		Same			Same			Same
	1275	Ma YG, Li XS, Zhao J, Chen H, Wu MC. Modified Sugiura procedure for the management of 160 cirrhotic patients with portal hypertension. Hepatobiliary Pancreat Dis Int. 2004 Aug;3(3):399-401.	PubMed
638	1276	Maalouf M, Papasavas P, Goitein D, Caushaj PF, Gagne D. Portal vein thrombosis after laparoscopic splenectomy for systemic mastocytosis: A case report and review of the literature. Surgical Laparoscopy, Endoscopy and Percutaneous Techniques. 2008;18(2):219-21.	EMBASE	Duplicates among databases	I	EMBASE-PubMed	Double duplicates	NA	Same			Different	Acceptable		Different	Acceptable		Different	Acceptable		Same			Same			Same
	1277	Maalouf M, Papasavas P, Goitein D, Caushaj PF, Gagne D. Portal vein thrombosis after laparoscopic splenectomy for systemic mastocytosis: a case report and review of the literature. Surg Laparosc Endosc Percutan Tech. 2008 Apr;18(2):219-21.	PubMed
639	1278	Machida T, Meguro T, Horita S, Kato T, Ikari S, Sasaki K, et al. A case of extrahepatic portal vein aneurysm with massive thrombosis. Journal of Japanese Society of Gastroenterology. 2010;107(5):750-9.	EMBASE	Duplicates among databases	I	EMBASE-PubMed	Double duplicates	NA	Same			Same			Different	Acceptable		Different	Acceptable		Same			Same			Same
	1279	Machida T, Meguro T, Horita S, Kato T, Ikari S, Sasaki K, et al. [A case of extrahepatic portal vein aneurysm with massive thrombosis]. Nihon Shokakibyo Gakkai Zasshi. 2010 May;107(5):750-9.	PubMed
640	1280	Mack CL, Superina RA, Whitington PF. Surgical restoration of portal flow corrects procoagulant and anticoagulant deficiencies associated with extrahepatic portal vein thrombosis. Journal of Pediatrics. 2003;142(2):197-9.	EMBASE	Duplicates among databases	I	EMBASE-PubMed	Double duplicates	NA	Same			Same			Different	Acceptable		Different	Acceptable		Same			Same			Same
	1281	Mack CL, Superina RA, Whitington PF. Surgical restoration of portal flow corrects procoagulant and anticoagulant deficiencies associated with extrahepatic portal vein thrombosis. J Pediatr. 2003 Feb;142(2):197-9.	PubMed
641	1282	Mack CL, Zelko FA, Lokar J, Superina R, Alonso EM, Blei AT, et al. Surgically restoring portal blood flow to the liver in children with primary extrahepatic portal vein thrombosis improves fluid neurocognitive ability. Pediatrics. 2006;117(3):e405-e12.	EMBASE	Duplicates among databases	I	EMBASE-PubMed	Double duplicates	NA	Same			Same			Same			Different	Acceptable		Same			Same			Different	Acceptable
	1283	Mack CL, Zelko FA, Lokar J, Superina R, Alonso EM, Blei AT, et al. Surgically restoring portal blood flow to the liver in children with primary extrahepatic portal vein thrombosis improves fluid neurocognitive ability. Pediatrics. 2006 Mar;117(3):e405-12.	PubMed
642	1284	Maddrey WC. Hepatic vein thrombosis (Budd-Chiari syndrome). Hepatology. 1984;4(1 SUPPL.):44S-6S.	EMBASE	Duplicates among databases	I	EMBASE-PubMed	Double duplicates	NA	Same			Same			Different	Acceptable		Different	Acceptable		Same			Same			Same
	1285	Maddrey WC. Hepatic vein thrombosis (Budd-Chiari syndrome). Hepatology. 1984 Jan-Feb;4(1 Suppl):44S-6S.	PubMed
643	1286	Maggi U, Camagni S, Reggiani P, Lauro R, Sposito C, Melada E, et al. Portal Vein Arterialization for Hepatic Artery Thrombosis in Liver Transplantation: A Case Report, Doppler-Ultrasound Aspects, and Review of the Literature. Transplantation Proceedings. 2010;42(4):1369-74.	EMBASE	Duplicates among databases	I	EMBASE-PubMed	Double duplicates	NA	Same			Different	Acceptable		Different	Acceptable		Different	Acceptable		Same			Same			Same
	1287	Maggi U, Camagni S, Reggiani P, Lauro R, Sposito C, Melada E, et al. Portal vein arterialization for hepatic artery thrombosis in liver transplantation: a case report, Doppler-ultrasound aspects, and review of the literature. Transplant Proc. 2010 May;42(4):1369-74.	PubMed
644	1288	Maksoud JG, Miles S, Pinto VC. Distal splenorenal shunt in children. Journal of Pediatric Surgery. 1978;13(3):335-40.	EMBASE	Duplicates among databases	I	EMBASE-PubMed	Double duplicates	NA	Same			Same			Different	Acceptable		Different	Acceptable		Same			Same			Same
	1289	Maksoud JG, Miles S, Pinto VC. Distal splenorenal shunt in children. J Pediatr Surg. 1978 Jun;13(3):335-40.	PubMed
645	1290	Maldjian PD, Ghesani N. Focal increased activity in the liver on 18F-FDG PET scan secondary to brachiocephalic vein and superior vena cava obstruction. Journal of Thoracic Imaging. 2008;23(4):275-7.	EMBASE	Duplicates among databases	I	EMBASE-PubMed	Double duplicates	NA	Same			Same			Different	Acceptable		Different	Acceptable		Same			Same			Same
	1291	Maldjian PD, Ghesani N. Focal increased activity in the liver on 18F-FDG PET scan secondary to brachiocephalic vein and superior vena cava obstruction. J Thorac Imaging. 2008 Nov;23(4):275-7.	PubMed
646	1292	Mali VP, Robless PA, Aw M, Loh DL, Quak SH, Prabhakaran K. Unusual shunt for symptomatic portal vein thrombosis after liver transplantation - Clatworthy revisited. Pediatric Transplantation. 2012;16(4):E120-E4.	EMBASE	Duplicates among databases	I	EMBASE-PubMed	Double duplicates	NA	Same			Same			Different	Acceptable		Different	Acceptable		Same			Same			Different	Acceptable
	1293	Mali VP, Robless PA, Aw M, Loh DL, Quak SH, Prabhakaran K. Unusual shunt for symptomatic portal vein thrombosis after liver transplantation - Clatworthy revisited. Pediatr Transplant. 2012 Jun;16(4):E120-4.	PubMed
647	1294	Malkowski P, Michalowicz B, Pawlak J, Wroblewski T, Grzelak I, Pacho R, et al. Surgical and Interventional Radiological Treatment of Budd-Chiari Syndrome: Report of Nine Cases. Hepato-Gastroenterology. 2003;50(54):2049-51.	EMBASE	Duplicates among databases	I	EMBASE-PubMed	Double duplicates	NA	Same			Different	Acceptable		Different	Acceptable		Different	Acceptable		Same			Same			Same
	1295	Malkowski P, Michalowicz B, Pawlak J, Wroblewski T, Grzelak I, Pacho R, et al. Surgical and interventional radiological treatment of Budd-Chiari syndrome: report of nine cases. Hepatogastroenterology. 2003 Nov-Dec;50(54):2049-51.	PubMed
648	1296	Mallet V, Pol S. A puzzling case of portal hypertension in a patient with human immunodeficiency and hepatitis C virus co-infection. Gastroenterologie Clinique et Biologique. 2007;31(10):878-80.	EMBASE	Duplicates among databases	I	EMBASE-PubMed	Double duplicates	NA	Same			Same			Different	Acceptable		Different	Acceptable		Same			Same			Same
	1297	Mallet V, Pol S. [A puzzling case of portal hypertension in a patient with human immunodeficiency and hepatitis C virus co-infection]. Gastroenterol Clin Biol. 2007 Oct;31(10):878-80.	PubMed
649	1298	Maluf D, Shim I, Posner M, Cotterell AH, Fisher RA. Salvage Procedure for Unexpected Portal Vein Thrombosis in Living Donor Liver Transplantation. Transplantation Proceedings. 2006;38(5):1422-4.	EMBASE	Duplicates among databases	I	EMBASE-PubMed	Double duplicates	NA	Same			Different	Acceptable		Different	Acceptable		Different	Acceptable		Same			Same			Same
	1299	Maluf D, Shim I, Posner M, Cotterell AH, Fisher RA. Salvage procedure for unexpected portal vein thrombosis in living donor liver transplantation. Transplant Proc. 2006 Jun;38(5):1422-4.	PubMed
650	1300	Mancuso A, Watkinson A, Tibballs J, Patch D, Burroughs AK. Budd-Chiari syndrome with portal, splenic, and superior mesenteric vein thrombosis treated with TIPS: Who dares wins. Gut. 2003;52(3):438.	EMBASE	Duplicates among databases	I	EMBASE-PubMed	Double duplicates	NA	Same			Different	Acceptable		Same			Different	Acceptable		Same			Same			Same
	1301	Mancuso A, Watkinson A, Tibballs J, Patch D, Burroughs AK. Budd-Chiari syndrome with portal, splenic, and superior mesenteric vein thrombosis treated with TIPS: who dares wins. Gut. 2003 Mar;52(3):438.	PubMed
651	1302	Mandell MS, Durham J, Kumpe D, Trotter JF, Everson GT, Niemann CU. The Effects of Desflurane and Propofol on Portosystemic Pressure in Patients with Portal Hypertension. Anesthesia and Analgesia. 2003;97(6):1573-7.	EMBASE	Duplicates among databases	I	EMBASE-PubMed	Double duplicates	NA	Same			Different	Acceptable		Different	Acceptable		Different	Acceptable		Same			Same			Same
	1303	Mandell MS, Durham J, Kumpe D, Trotter JF, Everson GT, Niemann CU. The effects of desflurane and propofol on portosystemic pressure in patients with portal hypertension. Anesth Analg. 2003 Dec;97(6):1573-7.	PubMed
652	1304	Mandolfino T, Canciglia A, Taranto F, D'Alfonso M, Tonante A, Mamo M, et al. Outcome of iatrogenic injuries to the abdominal and pelvic veins. Surgery Today. 2008;38(11):1009-12.	EMBASE	Duplicates among databases	I	EMBASE-PubMed	Double duplicates	NA	Same			Same			Different	Acceptable		Same			Same			Same			Same
	1305	Mandolfino T, Canciglia A, Taranto F, D'Alfonso M, Tonante A, Mamo M, et al. Outcome of iatrogenic injuries to the abdominal and pelvic veins. Surg Today. 2008;38(11):1009-12.	PubMed
653	1306	Mangia A, Villani MR, Cappucci G, Santoro R, Ricciardi R, Facciorusso D, et al. Causes of portal venous thrombosis in cirrhotic patients: The role of genetic and acquired factors. European Journal of Gastroenterology and Hepatology. 2005;17(7):745-51.	EMBASE	Duplicates among databases	I	EMBASE-PubMed	Double duplicates	NA	Same			Different	Acceptable		Different	Acceptable		Different	Acceptable		Same			Same			Same
	1307	Mangia A, Villani MR, Cappucci G, Santoro R, Ricciardi R, Facciorusso D, et al. Causes of portal venous thrombosis in cirrhotic patients: the role of genetic and acquired factors. Eur J Gastroenterol Hepatol. 2005 Jul;17(7):745-51.	PubMed
654	1308	Manzanet G, Sanjuan F, Orbis P, Lopez R, Moya A, Juan M, et al. Liver transplantation in patients with portal vein thrombosis. Liver Transplantation. 2001;7(2):125-31.	EMBASE	Duplicates among databases	I	EMBASE-PubMed	Double duplicates	NA	Same			Same			Different	Acceptable		Different	Acceptable		Same			Same			Same
	1309	Manzanet G, Sanjuan F, Orbis P, Lopez R, Moya A, Juan M, et al. Liver transplantation in patients with portal vein thrombosis. Liver Transpl. 2001 Feb;7(2):125-31.	PubMed
655	1310	Marin-Gomez LM, Gomez-Bravo MA, Barrera-Pulido L, Bernal-Bellido C, Alamo-Martinez JM, Suarez-Artacho G, et al. Outcomes of Domino Liver Transplantation: A Single Institution's Experience. Transplantation Proceedings. 2010;42(2):644-6.	EMBASE	Duplicates among databases	I	EMBASE-PubMed	Double duplicates	NA	Same			Different	Acceptable		Different	Acceptable		Different	Acceptable		Same			Same			Same
	1311	Marin-Gomez LM, Gomez-Bravo MA, Barrera-Pulido L, Bernal-Bellido C, Alamo-Martinez JM, Suarez-Artacho G, et al. Outcomes of domino liver transplantation: a single institution's experience. Transplant Proc. 2010 Mar;42(2):644-6.	PubMed
656	1312	Marini M, Gomez-Gutierrez M, Cao I, Selles C, Aguirrezabalaga J, Otero A, et al. Endovascular treatment of splenomesenteric-portal vein thromboses during orthotopic liver transplantation. Journal of Vascular and Interventional Radiology. 2005;16(8):1135-42.	EMBASE	Duplicates among databases	I	EMBASE-PubMed	Double duplicates	NA	Same			Same			Different	Acceptable		Different	Acceptable		Same			Same			Same
	1313	Marini M, Gomez-Gutierrez M, Cao I, Selles C, Aguirrezabalaga J, Otero A, et al. Endovascular treatment of splenomesenteric-portal vein thromboses during orthotopic liver transplantation. J Vasc Interv Radiol. 2005 Aug;16(8):1135-42.	PubMed
657	1314	Marn CS, Francis IR. CT of portal venous occlusion. American Journal of Roentgenology. 1992;159(4):717-26.	EMBASE	Duplicates among databases	I	EMBASE-PubMed	Double duplicates	NA	Same			Same			Different	Acceptable		Different	Acceptable		Same			Same			Same
	1315	Marn CS, Francis IR. CT of portal venous occlusion. AJR Am J Roentgenol. 1992 Oct;159(4):717-26.	PubMed
658	1316	Marova K, Chochola M, Golan L, Krivanek J, Aschermann M. Liver abscesses with portal and mesenteric vein thrombosis in combination with late onset of appendicitis. Casopis Lekaru Ceskych. 2005;144(7):489-93.	EMBASE	Duplicates among databases	I	EMBASE-PubMed	Double duplicates	NA	Same			Same			Different	Acceptable		Different	Acceptable		Same			Same			Same
	1317	Marova K, Chochola M, Golan L, Krivanek J, Aschermann M. [Liver abscesses with portal and mesenteric vein thrombosis in combination with late onset of appendicitis]. Cas Lek Cesk. 2005;144(7):489-93.	PubMed
659	1318	Marshall MM, Beese RC, Muiesan P, Sarma DI, O'Grady J, Sidhu PS. Assessment of portal venous system patency in the liver transplant candidate: A prospective study comparing ultrasound, microbubble-enhanced colour Doppler ultrasound, with arteriography and surgery. Clinical Radiology. 2002;57(5):377-83.	EMBASE	Duplicates among databases	I	EMBASE-PubMed	Double duplicates	NA	Same			Same			Different	Acceptable		Different	Acceptable		Same			Same			Same
	1319	Marshall MM, Beese RC, Muiesan P, Sarma DI, O'Grady J, Sidhu PS. Assessment of portal venous system patency in the liver transplant candidate: a prospective study comparing ultrasound, microbubble-enhanced colour Doppler ultrasound, with arteriography and surgery. Clin Radiol. 2002 May;57(5):377-83.	PubMed
660	1320	Martin L, Dondelinger RF, Trotteur G. Treatment of Budd-Chiari syndrome by metallic stent as a bridge to liver transplantation. CardioVascular and Interventional Radiology. 1995;18(3):196-9.	EMBASE	Duplicates among databases	I	EMBASE-PubMed	Double duplicates	NA	Same			Same			Different	Acceptable		Different	Acceptable		Same			Same			Same
	1321	Martin L, Dondelinger RF, Trotteur G. Treatment of Budd-Chiari syndrome by metallic stent as a bridge to liver transplantation. Cardiovasc Intervent Radiol. 1995 May-Jun;18(3):196-9.	PubMed
661	1322	Martinelli I, De Stefano V. Rare thromboses of cerebral, splanchnic and upper-extremity veins: A narrative review. Thrombosis and Haemostasis. 2010;103(6):1136-44.	EMBASE	Duplicates among databases	I	EMBASE-PubMed	Double duplicates	NA	Same			Same			Different	Acceptable		Different	Acceptable		Same			Same			Same
	1323	Martinelli I, De Stefano V. Rare thromboses of cerebral, splanchnic and upper-extremity veins. A narrative review. Thromb Haemost. 2010 Jun;103(6):1136-44.	PubMed
662	1324	Martinelli I, Primignani M, Aghemo A, Reati R, Bucciarelli P, Fabris F, et al. High levels of factor VIII and risk of extra-hepatic portal vein obstruction. Journal of Hepatology. 2009;50(5):916-22.	EMBASE	Duplicates among databases	I	EMBASE-PubMed	Double duplicates	NA	Same			Same			Different	Acceptable		Different	Acceptable		Same			Same			Same
	1325	Martinelli I, Primignani M, Aghemo A, Reati R, Bucciarelli P, Fabris F, et al. High levels of factor VIII and risk of extra-hepatic portal vein obstruction. J Hepatol. 2009 May;50(5):916-22.	PubMed
663	1326	Martinez-Noguera A, Montserrat E, Torrubia S, Villalba J. Doppler in hepatic cirrhosis and chronic hepatitis. Seminars in Ultrasound CT and MRI. 2002;23(1):19-36.	EMBASE	Duplicates among databases	I	EMBASE-PubMed	Double duplicates	NA	Same			Same			Different	Acceptable		Different	Acceptable		Same			Same			Same
	1327	Martinez-Noguera A, Montserrat E, Torrubia S, Villalba J. Doppler in hepatic cirrhosis and chronic hepatitis. Semin Ultrasound CT MR. 2002 Feb;23(1):19-36.	PubMed
664	1328	Marubashi S, Dono K, Nagano H, Gotoh K, Takahashi H, Hashimoto K, et al. Living-donor liver transplantation with renoportal anastomosis for patients with large spontaneous splenorenal shunts. Transplantation. 2005;80(12):1671-5.	EMBASE	Duplicates among databases	I	EMBASE-PubMed	Double duplicates	NA	Same			Same			Same			Different	Acceptable		Same			Same			Same
	1329	Marubashi S, Dono K, Nagano H, Gotoh K, Takahashi H, Hashimoto K, et al. Living-donor liver transplantation with renoportal anastomosis for patients with large spontaneous splenorenal shunts. Transplantation. 2005 Dec 27;80(12):1671-5.	PubMed
665	1330	Maruyama H, Yoshida H, Hirakata A, Matsutani T, Yokoyama T, Suzuki S, et al. Surgical treatment of a patient with diaphragmatic invasion by a ruptured hepatocellular carcinoma with biliary and portal venous tumor thrombi. Journal of Nippon Medical School. 2012;79(2):147-52.	EMBASE	Duplicates among databases	I	EMBASE-PubMed	Double duplicates	NA	Same			Same			Different	Acceptable		Same			Same			Same			Same
	1331	Maruyama H, Yoshida H, Hirakata A, Matsutani T, Yokoyama T, Suzuki S, et al. Surgical treatment of a patient with diaphragmatic invasion by a ruptured hepatocellular carcinoma with biliary and portal venous tumor thrombi. J Nippon Med Sch. 2012;79(2):147-52.	PubMed
666	1332	Masaki F, Isao T, Aya Y, Nakayama R, Tadaaki Y, Hideyosi T. Extensive thrombosis of the inferior vena cava and portal vein following electrical injury. Burns. 2005;31(5):660-4.	EMBASE	Duplicates among databases	I	EMBASE-PubMed	Double duplicates	NA	Same			Same			Same			Different	Acceptable		Same			Same			Same
	1333	Masaki F, Isao T, Aya Y, Nakayama R, Tadaaki Y, Hideyosi T. Extensive thrombosis of the inferior vena cava and portal vein following electrical injury. Burns. 2005 Aug;31(5):660-4.	PubMed
667	1334	Mata JM, Alegret X, Martinez A. Calcification in the portal and collateral veins wall: CT findings. Gastrointestinal Radiology. 1987;12(3):206-8.	EMBASE	Duplicates among databases	I	EMBASE-PubMed	Double duplicates	NA	Same			Same			Different	Acceptable		Same			Same			Same			Same
	1335	Mata JM, Alegret X, Martinez A. Calcification in the portal and collateral veins wall: CT findings. Gastrointest Radiol. 1987;12(3):206-8.	PubMed
668	1336	Matevossian E, Doll D, Sinicina I, Kern H, Bald C, Nahrig J, et al. Microsurgical technique of simultaneous pancreas/kidney transplantation in the rat: Clinical experience and review of the literature. European Surgical Research. 2009;43(2):245-51.	EMBASE	Duplicates among databases	I	EMBASE-PubMed	Double duplicates	NA	Same			Different	Acceptable		Different	Acceptable		Same			Same			Same			Same
	1337	Matevossian E, Doll D, Sinicina I, Kern H, Bald C, Nahrig J, et al. Microsurgical technique of simultaneous pancreas/kidney transplantation in the rat: clinical experience and review of the literature. Eur Surg Res. 2009;43(2):245-51.	PubMed
669	1338	Mathieu D, Guinet C, Bouklia-Hassane A, Vasile N. Hepatic vein involvement in hepatocellular carcinoma. Gastrointestinal Radiology. 1988;13(1):55-60.	EMBASE	Duplicates among databases	I	EMBASE-PubMed	Double duplicates	NA	Same			Same			Different	Acceptable		Same			Same			Same			Same
	1339	Mathieu D, Guinet C, Bouklia-Hassane A, Vasile N. Hepatic vein involvement in hepatocellular carcinoma. Gastrointest Radiol. 1988;13(1):55-60.	PubMed
670	1340	Mathieu D, Vasile N, Menu Y, Van Beers B, Lorphelin JM, Pringot J. Budd-Chiari syndrome: Dynamic CT. Radiology. 1987;165(2):409-13.	EMBASE	Duplicates among databases	I	EMBASE-PubMed	Double duplicates	NA	Same			Different	Acceptable		Same			Different	Acceptable		Same			Same			Same
	1341	Mathieu D, Vasile N, Menu Y, Van Beers B, Lorphelin JM, Pringot J. Budd-Chiari syndrome: dynamic CT. Radiology. 1987 Nov;165(2):409-13.	PubMed
671	1342	Maton PN, Allison DJ, Chadwick VS. 'Downhill' esophageal varices and occlusion of superior and inferior vena cavas due to a systemic venulitis. Journal of Clinical Gastroenterology. 1985;7(4):331-7.	EMBASE	Duplicates among databases	I	EMBASE-PubMed	Double duplicates	NA	Same			Same			Different	Acceptable		Different	Acceptable		Same			Same			Same
	1343	Maton PN, Allison DJ, Chadwick VS. "Downhill" esophageal varices and occlusion of superior and inferior vena cavas due to a systemic venulitis. J Clin Gastroenterol. 1985 Aug;7(4):331-7.	PubMed
672	1344	Matousek V. Radiographic manifestations of clostridial infection encountered at queen elizabeth hospital, adelaide. AustHadiol. 1969;13(4):62-70. (information was wrong)	EMBASE	Duplicates among databases	I	EMBASE-EMBASE	Double duplicates	NA	Same			Different	Acceptable		Different	Acceptable		Different	Acceptable		Same			Same			Different	Unacceptable	EMBASE
	1345	Matousek V. Radiographic manifestations of clostridial infection encountered at Queen Elizabeth Hospital, Adelaide. Aus Radiol. 1969;13(4):387-95.	EMBASE
673	1346	Matsui O, Yoshikawa J, Kadoya M, Gabata T, Takashima T, Urabe T, et al. Transjugular intrahepatic portosystemic shunt after previous recanalization of a chronically thrombosed portal vein via a transmesenteric approach. CardioVascular and Interventional Radiology. 1996;19(5):352-5.	EMBASE	Duplicates among databases	I	EMBASE-PubMed	Double duplicates	NA	Same			Same			Different	Acceptable		Different	Acceptable		Same			Same			Same
	1347	Matsui O, Yoshikawa J, Kadoya M, Gabata T, Takashima T, Urabe T, et al. Transjugular intrahepatic portosystemic shunt after previous recanalization of a chronically thrombosed portal vein via a transmesenteric approach. Cardiovasc Intervent Radiol. 1996 Sep-Oct;19(5):352-5.	PubMed
674	1348	Matsumoto S, Mori H, Takaki H, Ishitobi F, Shuto R, Yokoyama S. Malignant lymphoma with tumor thrombus in the portal venous system. Abdominal Imaging. 2004;29(4):460-2.	EMBASE	Duplicates among databases	I	EMBASE-PubMed	Double duplicates	NA	Same			Same			Different	Acceptable		Different	Acceptable		Same			Same			Same
	1349	Matsumoto S, Mori H, Takaki H, Ishitobi F, Shuto R, Yokoyama S. Malignant lymphoma with tumor thrombus in the portal venous system. Abdom Imaging. 2004 Jul-Aug;29(4):460-2.	PubMed
675	1350	Matsumoto Y, Ikegami T, Morita K, Yoshizumi T, Kayashima H, Shirabe K, et al. Renoportal anastomosis in right lobe living donor liver transplantation: report of a case. Surgery Today. 2012:1-5.	EMBASE	Duplicates among databases	I	EMBASE-PubMed	Double duplicates	NA	Same			Same			Different	Acceptable		Different	Acceptable		Same			Same			Same
	1351	Matsumoto Y, Ikegami T, Morita K, Yoshizumi T, Kayashima H, Shirabe K, et al. Renoportal anastomosis in right lobe living donor liver transplantation: report of a case. Surg Today. 2012 Oct 1.	PubMed
676	1352	Matsunaga N, Hayashi K, Mori H, Iwano F, Taniguchi T, Nakao S. Mesenteric arteriovenous shunt associated with thrombosis of the portal venous system: Case report. CardioVascular and Interventional Radiology. 1988;11(5):281-4.	EMBASE	Duplicates among databases	I	EMBASE-PubMed	Double duplicates	NA	Same			Different	Acceptable		Different	Acceptable		Different	Acceptable		Same			Same			Same
	1353	Matsunaga N, Hayashi K, Mori H, Iwano F, Taniguchi T, Nakao S. Mesenteric arteriovenous shunt associated with thrombosis of the portal venous system: case report. Cardiovasc Intervent Radiol. 1988 Oct;11(5):281-4.	PubMed
677	1354	Matsunaga Y, Goto A, Wakasugi H, Itoh A, Yonezawa K, Itoh M, et al. Extensive portal and mesenteric vein thrombosis in a young man with Klinefelter's syndrome. Hepatology Research. 2012;42(1):103-9.	EMBASE	Duplicates among databases	I	EMBASE-PubMed	Double duplicates	NA	Same			Same			Different	Acceptable		Different	Acceptable		Same			Same			Same
	1355	Matsunaga Y, Goto A, Wakasugi H, Itoh A, Yonezawa K, Itoh M, et al. Extensive portal and mesenteric vein thrombosis in a young man with Klinefelter's syndrome. Hepatol Res. 2012 Jan;42(1):103-9.	PubMed
678	1356	Matsuo M, Kanematsu M, Nishigaki Y, Kondo H, Goshima S, Maeda S, et al. Pseudothrombosis with T2-weighted fast spin-echo MR images caused by static portal venous flow in severe cirrhosis. Journal of Magnetic Resonance Imaging. 2002;15(2):199-202.	EMBASE	Duplicates among databases	I	EMBASE-PubMed	Double duplicates	NA	Same			Same			Different	Acceptable		Different	Acceptable		Same			Same			Same
	1357	Matsuo M, Kanematsu M, Nishigaki Y, Kondo H, Goshima S, Maeda S, et al. Pseudothrombosis with T2-weighted fast spin-echo MR images caused by static portal venous flow in severe cirrhosis. J Magn Reson Imaging. 2002 Feb;15(2):199-202.	PubMed
679	1358	Matsushita K, Tanabe G, Aikou T, Hamanoue M, Sakoda M, Yoshinaka H, et al. High serum alpha-fetoprotein concentration associated with pseudoinfarction of a cirrhotic liver: Report of a case. Surgery Today. 1996;26(10):818-21.	EMBASE	Duplicates among databases	I	EMBASE-PubMed	Double duplicates	NA	Same			Different	Acceptable		Different	Acceptable		Same			Same			Same			Same
	1359	Matsushita K, Tanabe G, Aikou T, Hamanoue M, Sakoda M, Yoshinaka H, et al. High serum alpha-fetoprotein concentration associated with pseudoinfarction of a cirrhotic liver: report of a case. Surg Today. 1996;26(10):818-21.	PubMed
680	1360	Matsuura T, Yanagi Y, Saeki I, Hayashida M, Taguchi T. Outcome of modified portal vein anastomosis for recipients with portal vein thrombosis or stenosis before living donor liver transplantation. Journal of Pediatric Surgery. 2011;46(12):2291-5.	EMBASE	Duplicates among databases	I	EMBASE-PubMed	Double duplicates	NA	Same			Same			Different	Acceptable		Different	Acceptable		Same			Same			Same
	1361	Matsuura T, Yanagi Y, Saeki I, Hayashida M, Taguchi T. Outcome of modified portal vein anastomosis for recipients with portal vein thrombosis or stenosis before living donor liver transplantation. J Pediatr Surg. 2011 Dec;46(12):2291-5.	PubMed
681	1362	Matzner AM. Unusual vascular complication in a drug addict. International Journal of the Addictions. 1973;8(4):635-42.	EMBASE	Duplicates among databases	I	EMBASE-PubMed	Double duplicates	NA	Same			Same			Different	Acceptable		Same			Same			Same			Same
	1363	Matzner AM. Unusual vascular complication in a drug addict. Int J Addict. 1973;8(4):635-42.	PubMed
682	1364	Maung R, Kelly JK, Schneider MP, Poon MC. Mesenteric venous thrombosis due to antithrombin III deficiency. Archives of Pathology and Laboratory Medicine. 1988;112(1):37-9.	EMBASE	Duplicates among databases	I	EMBASE-PubMed	Double duplicates	NA	Same			Same			Different	Acceptable		Different	Acceptable		Same			Same			Same
	1365	Maung R, Kelly JK, Schneider MP, Poon MC. Mesenteric venous thrombosis due to antithrombin III deficiency. Arch Pathol Lab Med. 1988 Jan;112(1):37-9.	PubMed
683	1366	Mazzaferro V, Regalia E, Pulvirenti A, Baratti D, Montagnino G, Bozzetti F. Renal-splenic shunt for infrahepatic caval occlusion after piggy-back liver transplantation. Transplant International. 1997;10(5):392-4.	EMBASE	Duplicates among databases	I	EMBASE-PubMed	Double duplicates	NA	Same			Same			Different	Acceptable		Same			Same			Same			Same
	1367	Mazzaferro V, Regalia E, Pulvirenti A, Baratti D, Montagnino G, Bozzetti F. Renal-splenic shunt for infrahepatic caval occlusion after piggy-back liver transplantation. Transpl Int. 1997;10(5):392-4.	PubMed
684	1368	McBride K, Masterson J. The thread and streak sign of portal vein tumour thrombus demonstrated by colour Doppler imaging. British Journal of Radiology. 1992;65(775):607-9.	EMBASE	Duplicates among databases	I	EMBASE-PubMed	Double duplicates	NA	Same			Same			Different	Acceptable		Different	Acceptable		Same			Same			Same
	1369	McBride K, Masterson J. The thread and streak sign of portal vein tumour thrombus demonstrated by colour Doppler imaging. Br J Radiol. 1992 Jul;65(775):607-9.	PubMed
685	1370	McDaniel HM, Johnson M, Pescovitz MD, Filo RS, Lumeng L, Leapman SB, et al. Intraoperative placement of a wallstent for portal vein stenosis and thrombosis after liver transplantation. Transplantation. 1997;63(4):607-8.	EMBASE	Duplicates among databases	I	EMBASE-PubMed	Double duplicates	NA	Same			Different	Acceptable		Same			Different	Acceptable		Same			Same			Same
	1371	McDaniel HM, Johnson M, Pescovitz MD, Filo RS, Lumeng L, Leapman SB, et al. Intraoperative placement of a Wallstent for portal vein stenosis and thrombosis after liver transplantation. Transplantation. 1997 Feb 27;63(4):607-8.	PubMed
686	1372	McKusick MA. Imaging findings in budd-chiari syndrome. Liver Transplantation. 2001;7(8):743-4.	EMBASE	Duplicates among databases	I	EMBASE-PubMed	Double duplicates	NA	Same			Different	Acceptable		Different	Acceptable		Different	Acceptable		Same			Same			Same
	1373	McKusick MA. Imaging findings in Budd-Chiari syndrome. Liver Transpl. 2001 Aug;7(8):743-4.	PubMed
687	1374	Meersseman W. Candida tropicalis pylephlebitis with persistent fungaemia in a 72-year-old lady with severe pancreatitis. Mycoses. 2011;54(SUPPL. 4):28-30.	EMBASE	Duplicates among databases	I	EMBASE-PubMed	Double duplicates	NA	Same			Same			Same			Different	Acceptable		Same			Different	Acceptable		Same
	1375	Meersseman W. Candida tropicalis pylephlebitis with persistent fungaemia in a 72-year-old lady with severe pancreatitis. Mycoses. 2011 Dec;54 Suppl 4:28-30.	PubMed
688	1376	Memon K, Kulik L, Lewandowski RJ, Mulcahy MF, Benson AB, Ganger D, et al. Radioembolization for hepatocellular carcinoma with portal vein thrombosis: Impact of liver function on systemic treatment options at disease progression. Journal of Hepatology. 2012.	EMBASE	Duplicates among databases	I	EMBASE-PubMed	Double duplicates	NA	Same			Same			Different	Acceptable		Different	Acceptable		Same			Same			Same
	1377	Memon K, Kulik L, Lewandowski RJ, Mulcahy MF, Benson AB, Ganger D, et al. Radioembolization for hepatocellular carcinoma with portal vein thrombosis: Impact of liver function on systemic treatment options at disease progression. J Hepatol. 2012 Sep 18.	PubMed
689	1378	Mendez-Sanchez N, Sanchez-Gomez H, Rojas E, Uribe M. Pylephlebitis of portal venous system associated with urinary infection. Digestive Diseases and Sciences. 2003;48(4):834-6.	EMBASE	Duplicates among databases	I	EMBASE-PubMed	Double duplicates	NA	Same			Same			Different	Acceptable		Different	Acceptable		Same			Same			Same
	1379	Mendez-Sanchez N, Sanchez-Gomez H, Rojas E, Uribe M. Pylephlebitis of portal venous system associated with urinary infection. Dig Dis Sci. 2003 Apr;48(4):834-6.	PubMed
690	1380	Meyburg J, Hoerster F, Schmidt J, Poeschl J, Hoffmann GF, Schenk JP. Monitoring of intraportal liver cell application in children. Cell Transplantation. 2010;19(5):629-38.	EMBASE	Duplicates among databases	I	EMBASE-PubMed	Double duplicates	NA	Same			Same			Different	Acceptable		Same			Same			Same			Same
	1381	Meyburg J, Hoerster F, Schmidt J, Poeschl J, Hoffmann GF, Schenk JP. Monitoring of intraportal liver cell application in children. Cell Transplant. 2010;19(5):629-38.	PubMed
691	1382	Michl P, Bilzer M, Waggershauser T, Gulberg V, Rau HG, Reiser M, et al. Successful treatment of chronic Budd-Chiari syndrome with a transjugular intrahepatic portosystemic shunt. Journal of Hepatology. 2000;32(3):516-20.	EMBASE	Duplicates among databases	I	EMBASE-PubMed	Double duplicates	NA	Same			Same			Different	Acceptable		Different	Acceptable		Same			Same			Same
	1383	Michl P, Bilzer M, Waggershauser T, Gulberg V, Rau HG, Reiser M, et al. Successful treatment of chronic Budd-Chiari syndrome with a transjugular intrahepatic portosystemic shunt. J Hepatol. 2000 Mar;32(3):516-20.	PubMed
692	1384	Middleton WD, Teefey SA, Darcy MD. Doppler evaluation of transjugular intrahepatic portosystemic shunts. Ultrasound Quarterly. 2003;19(2):56-70.	EMBASE	Duplicates among databases	I	EMBASE-PubMed	Double duplicates	NA	Same			Same			Different	Acceptable		Different	Acceptable		Same			Same			Different	Acceptable
	1385	Middleton WD, Teefey SA, Darcy MD. Doppler evaluation of transjugular intrahepatic portosystemic shunts. Ultrasound Q. 2003 Jun;19(2):56-70; quiz 108 - 10.	PubMed
693	1386	Mihara H, Yoshida S, Yagi M, Ito H, Nanasawa H. Idiopathic portal thrombosis, improved by conservative management: A case report. Japanese Journal of Gastroenterology. 2007;104(7):1057-62.	EMBASE	Duplicates among databases	I	EMBASE-PubMed	Double duplicates	NA	Same			Different	Acceptable		Different	Acceptable		Different	Acceptable		Same			Same			Same
	1387	Mihara H, Yoshida S, Yagi M, Ito H, Nanasawa H. [Idiopathic portal thrombosis, improved by conservative management: a case report]. Nihon Shokakibyo Gakkai Zasshi. 2007 Jul;104(7):1057-62.	PubMed
694	1388	Millikan KW, Szczerba SM, Dominguez JM, McKenna R, Rorig JC. Superior mesenteric and portal vein thrombosis following laparoscopic- assisted right hemicolectomy: Report of a case. Diseases of the Colon and Rectum. 1996;39(10):1171-5.	EMBASE	Duplicates among databases	I	EMBASE-PubMed	Double duplicates	NA	Same			Same			Different	Acceptable		Different	Acceptable		Same			Same			Same
	1389	Millikan KW, Szczerba SM, Dominguez JM, McKenna R, Rorig JC. Superior mesenteric and portal vein thrombosis following laparoscopic-assisted right hemicolectomy. Report of a case. Dis Colon Rectum. 1996 Oct;39(10):1171-5.	PubMed
695	1390	Millis JM, Seaman DS, Piper JB, Alonso EM, Kelly S, Hackworth CA, et al. Portal vein thrombosis and stenosis in pediatric liver transplantation. Transplantation. 1996;62(6):748-54.	EMBASE	Duplicates among databases	I	EMBASE-PubMed	Double duplicates	NA	Same			Same			Same			Different	Acceptable		Same			Same			Same
	1391	Millis JM, Seaman DS, Piper JB, Alonso EM, Kelly S, Hackworth CA, et al. Portal vein thrombosis and stenosis in pediatric liver transplantation. Transplantation. 1996 Sep 27;62(6):748-54.	PubMed
696	1392	Minagawa M, Makuuchi M. Treatment of hepatocellular carcinoma accompanied by portal vein tumor thrombus. World Journal of Gastroenterology. 2006;12(47):7561-7.	EMBASE	Duplicates among databases	I	EMBASE-PubMed	Double duplicates	NA	Same			Same			Different	Acceptable		Different	Acceptable		Same			Same			Same
	1393	Minagawa M, Makuuchi M. Treatment of hepatocellular carcinoma accompanied by portal vein tumor thrombus. World J Gastroenterol. 2006 Dec 21;12(47):7561-7.	PubMed
697	1394	Minakawa K, Oka K, Masuda A, Yonekawa N, Kashimura J, Nihei T. Extensive endothelial replacement by tumor cells in the portal system: An autopsy case of intrahepatic cholangiocarcinoma. Pathology International. 2010;60(8):591-4.	EMBASE	Duplicates among databases	I	EMBASE-PubMed	Double duplicates	NA	Same			Different	Acceptable		Different	Acceptable		Different	Acceptable		Same			Same			Same
	1395	Minakawa K, Oka K, Masuda A, Yonekawa N, Kashimura J, Nihei T. Extensive endothelial replacement by tumor cells in the portal system: an autopsy case of intrahepatic cholangiocarcinoma. Pathol Int. 2010 Aug;60(8):591-4.	PubMed
698	1396	Minoyama A, Yoshikawa M, Ebara M, Saisho H, Sugiura N, Ohto M. Study of repeated arterial infusion chemotherapy with a subcutaneously implanted reservoir for advanced hepatocellular carcinoma. Journal of Gastroenterology. 1995;30(3):356-66.	EMBASE	Duplicates among databases	I	EMBASE-PubMed	Double duplicates	NA	Same			Same			Different	Acceptable		Different	Acceptable		Same			Same			Same
	1397	Minoyama A, Yoshikawa M, Ebara M, Saisho H, Sugiura N, Ohto M. Study of repeated arterial infusion chemotherapy with a subcutaneously implanted reservoir for advanced hepatocellular carcinoma. J Gastroenterol. 1995 Jun;30(3):356-66.	PubMed
699	1398	Mirkovic D, Stankovic N, Jevtic M, Mitrovic M, Jovanovic M. Mesoatrial shunt in Budd - Chiari syndrome. Vojnosanitetski Pregled. 2009;66(1):69-73.	EMBASE	Duplicates among databases	I	EMBASE-PubMed	Double duplicates	NA	Same			Same			Different	Acceptable		Different	Acceptable		Same			Same			Same
	1399	Mirkovic D, Stankovic N, Jevtic M, Mitrovic M, Jovanovic M. [Mesoatrial shunt in Budd-Chiari syndrome]. Vojnosanit Pregl. 2009 Jan;66(1):69-73.	PubMed
700	1400	Mitsuyoshi A, Mashima S, Terasaki M, Nakagami M, Takahashi K, Nakano M, et al. Surgical approach for maintaining nonischemic conditions of the liver in acute hepatic vein obstruction. Journal of Surgical Research. 1995;58(4):373-7.	EMBASE	Duplicates among databases	I	EMBASE-PubMed	Double duplicates	NA	Same			Same			Different	Acceptable		Different	Acceptable		Same			Same			Same
	1401	Mitsuyoshi A, Mashima S, Terasaki M, Nakagami M, Takahashi K, Nakano M, et al. Surgical approach for maintaining nonischemic conditions of the liver in acute hepatic vein obstruction. J Surg Res. 1995 Apr;58(4):373-7.	PubMed
701	1402	Miura K, Sato Y, Nakatsuka H, Yamamoto S, Oya H, Hara Y, et al. Catheter-directed continuous thrombolysis following aspiration thrombectomy via the ileocolic route for acute portal venous thrombosis: report of two cases. Surgery Today. 2012:1-6.	EMBASE	Duplicates among databases	I	EMBASE-PubMed	Double duplicates	NA	Same			Same			Different	Acceptable		Different	Acceptable		Same			Same			Same
	1403	Miura K, Sato Y, Nakatsuka H, Yamamoto S, Oya H, Hara Y, et al. Catheter-directed continuous thrombolysis following aspiration thrombectomy via the ileocolic route for acute portal venous thrombosis: report of two cases. Surg Today. 2012 Sep 25.	PubMed
[truncated: 998 more rows]

## Sheet: Sheet2
Type	No. Group	No. Paper	No. Group (去掉二篇非duplicates的文章)	No. Paper (去掉二篇非duplicates的文章)
Cochrane-Cochrane	1	2	1	2
EMBASE(1)-PubMed(2)	1	3	1	3
EMBASE(3)-PubMed(1)	1	4	1	4
[truncated: 10 more rows]
