# Supplementary material for: Find Duplicates among the PubMed, EMBASE, and Cochrane Library Databases in Systematic Review
Source: PLoS One. 2013 Aug 20;8(8):e71838. doi: 10.1371/journal.pone.0071838 (PMC3748039; doi:10.1371/journal.pone.0071838)
Supplement: File S2 — Type-I duplicates identified by hand-searching method in portal vein thrombosis literatures. (XLS) [file pone.0071838.s002.xls]

## Sheet: Sheet1
No.	Information	Database	Number of redundant papers	Databases from duplicates	Acceptable or not	Ways to find duplicates	Authors			Titles			Journals			Year			Volume			Issue			Pages
							Same or different	Acceptable or unacceptable	Databases with mistakes	Same or different	Acceptable or unacceptable	Databases with mistakes	Same or different	Acceptable or unacceptable	Databases with mistakes	Same or different	Acceptable or unacceptable	Databases with mistakes	Same or different	Acceptable or unacceptable	Databases with mistakes	Same or different	Acceptable or unacceptable	Databases with mistakes	Same or different	Acceptable or unacceptable	Databases with mistakes
1	Total anomalous pulmonary venous drainage below the diaphragm. successful surgical correction in an infant. 1959;24(4):351-60.	EMBASE	Double	EMBASE-EMBASE	Unacceptable	Title	Different	Unacceptable	EMBASE	Same			Different	Unacceptable	EMBASE	Different	Unacceptable	EMBASE	Same			Same			Different	Unacceptable	EMBASE
	Mody MR, Gallen WJ, Lepley D. Total anomalous pulmonary venous drainage below the diaphragm. successful surgical correction in an infant. AmerJCardiol. 1969;24(4):575-9.	EMBASE
2	Prospective validation of the CLIP score: a new prognostic system for patients with cirrhosis and hepatocellular carcinoma. The Cancer of the Liver Italian Program (CLIP) Investigators. Hepatology (Baltimore, Md) [serial on the Internet]. 2000; (4): Available from: http://onlinelibrary.wiley.com/o/cochrane/clcentral/articles/595/CN-00276595/frame.html.	Cochrane Library	Double	Cochrane Library-PubMed	Unacceptable	Author	Same			Same			Different	Acceptable		Different	Acceptable		Different	Unacceptable	Cochrane	Same			Different	Unacceptable	Cochrane
	Prospective validation of the CLIP score: a new prognostic system for patients with cirrhosis and hepatocellular carcinoma. The Cancer of the Liver Italian Program (CLIP) Investigators. Hepatology. 2000 Apr;31(4):840-5.	PubMed
3	Aagaard J, Burcharth F. Hepatic and portal vein thrombosis diagnosed by transhepatic portography. Fortschritte auf den Gebiete der Rontgenstrahlen und der Nuklearmedizin. 1979;130(6):719-20.	EMBASE	Double	EMBASE-PubMed	Unacceptable	Author	Same			Different	Unacceptable	PubMed	Different	Acceptable		Different	Acceptable		Same			Same			Same
	Aagaard J, Burcharth F. Hepatic portal vein thrombosis diagnosed by transhepatic portography. Rofo. 1979 Jun;130(6):719-20.	PubMed
4	Abet D, Pietri J. Portal and superior mesenteric venous thrombosis secondary to oral contraceptive treatment. Two cases. Journal des Maladies Vasculaires. 1982;7(1):59-63.	EMBASE	Double	EMBASE-PubMed	Acceptable	Author	Same			Different	Acceptable		Different	Acceptable		Same			Same			Same			Same
	Abet D, Pietri J. [Portal and superior mesenteric venous thrombosis secondary to oral contraceptive treatment. Two cases (author's transl)]. J Mal Vasc. 1982;7(1):59-63.	PubMed
5	Acharya SK, Dasarathy S, Saksena S, Pande JN. A prospective randomized study to evaluate propranolol in patients undergoing long-term endoscopic sclerotherapy. Journal of Hepatology [serial on the Internet]. 1993; (2): Available from: http://onlinelibrary.wiley.com/o/cochrane/clcentral/articles/774/CN-00098774/frame.html.	Cochrane Library	Double	cochrane Library-PubMed	Unacceptable	Author	Same			Same			Different	Acceptable		Same			Different	Unacceptable	Cochrane	Same			Different	Unacceptable	Cochrane
	Acharya SK, Dasarathy S, Saksena S, Pande JN. A prospective randomized study to evaluate propranolol in patients undergoing long-term endoscopic sclerotherapy. J Hepatol. 1993 Sep;19(2):291-300.	PubMed
6	Adaletli I, Bars S, Gulsen G, Kurugoglu S, Kantarci F, Mihmanl I, et al. Comparison of color doppler US and CT portography in evaluating portal hypertension in children. Southern Medical Journal. 2012;105(1):6-10.	EMBASE	Double	EMBASE-PubMed	Unacceptable	Author	Different	Unacceptable	EMBASE	Same			Different	Acceptable		Different	Acceptable		Same			Same			Same
	Adaletli I, Baris S, Gulsen G, Kurugoglu S, Kantarci F, Mihmanli I, et al. Comparison of color doppler US and CT portography in evaluating portal hypertension in children. South Med J. 2012 Jan;105(1):6-10.	PubMed
7	Adham M, Mirza DF, Chapuis F, Mayer AD, Bramhall SR, Coldham C, et al. Results of vascular resections during pancreatectomy from two European centres: An analysis of survival and disease-free survival explicative factorsThe first, second and third authors participated equally in the study report. HPB. 2006;8(6):465-73.	EMBASE	Double	EMBASE-PubMed	Acceptable	Author	Same			Different	Acceptable (more information was available)		Different	Acceptable		Same			Same			Same			Same
	Adham M, Mirza DF, Chapuis F, Mayer AD, Bramhall SR, Coldham C, et al. Results of vascular resections during pancreatectomy from two European centres: an analysis of survival and disease-free survival explicative factors. HPB (Oxford). 2006;8(6):465-73.	PubMed
8	Afdhal NH, Giannini EG, Tayyab G, Mohsin A, Lee JW, Andriulli A, et al. Eltrombopag before procedures in patients with cirrhosis and thrombocytopenia. The New England journal of medicine [serial on the Internet]. 2012; (8): Available from: http://onlinelibrary.wiley.com/o/cochrane/clcentral/articles/184/CN-00832184/frame.html	Cochrane Library	Double	Cochrane Library-EMBASE	Unacceptable	Author	Same			Same			Different	Acceptable		Same			Different	Unacceptable	Cochrane	Same			Different	Unacceptable	Cochrane
	Afdhal NH, Giannini EG, Tayyab G, Mohsin A, Lee JW, Andriulli A, et al. Eltrombopag before procedures in patients with cirrhosis and thrombocytopenia. New England Journal of Medicine. 2012;367(8):716-24.	EMBASE
9	Afzal NA, Brueton MJ, Fell JM, Baker A. Portal vein thrombosis and pancreatic failure. International Journal of Pancreatology. 2001;29(2):107-11.	EMBASE	Double	EMBASE-PubMed	Unacceptable	Author	Different	Acceptable		Different	Acceptable		Different	Acceptable		Same			Same			Same			Different	Unacceptable	EMBASE
	Afzal N, Brueton M, Fell J, Baker A. Portal Vein Thrombosis and Pancreatic Failure. Int J Gastrointest Cancer. 2001;29(2):107-12.	PubMed
10	Agarwal AK, Kumar K R, Agarwal S, Singh S. Significance of splenic vein thrombosis in chronic pancreatitis. American Journal of Surgery. 2008;196(2):149-54.	EMBASE	Double	EMBASE-PubMed	Unacceptable	Author	Different	Unacceptable	Uncertain (cannot be identified via the full text)	Same			Different	Acceptable		Different	Acceptable		Same			Same			Same
	Agarwal AK, Raj Kumar K, Agarwal S, Singh S. Significance of splenic vein thrombosis in chronic pancreatitis. Am J Surg. 2008 Aug;196(2):149-54.	PubMed
11	Aguas M, Bastida G, Nos P, Beltran B, Grueso JL, Ponce J. Septic thrombophlebitis of the superior mesenteric vein and multiple liver abscesses in a patient with Crohn's disease at onset. BMC Gastroenterology. 2007;7.	EMBASE	Double	EMBASE-PubMed	Unacceptable	Author	Different	Unacceptable	PubMed	Same			Different	Acceptable		Same			Same			Same			Different	Unacceptable	EMBASE
	Aguas M, Bastida G, Nos P, Beltran B, Grueso JL, Grueso J. Septic thrombophlebitis of the superior mesenteric vein and multiple liver abscesses in a patient with Crohn's disease at onset. BMC Gastroenterol. 2007;7:22.	PubMed
12	Alagille D, Le Tan V, Odievre M. The budd chiari syndrome and occlusive venous disease in children. remarks on 3 cases. ArchFrancPediat. 1968;25(9):1039-58.	EMBASE	Double	EMBASE-PubMed	Acceptable	Author	Same			Different	Acceptable		Different	Acceptable		Different	Acceptable		Same			Same			Same
	Alagille D, Le Tan V, Odievre M. [Budd-Chiari syndrome and veno-occlusive disease in children (apropos of 3 cases)]. Arch Fr Pediatr. 1968 Nov;25(9):1039-58.	PubMed
13	Allegra A, Alonci A, Penna G, D'Angelo A, Rizzotti P, Granata A, et al. JAK2-positive latent essential thrombocythemia and splanchnic vein thrombosis: The role of bone marrow biopsy for the diagnosis of myeloproliferative disease. Acta Haematologica. 2009;121(4):218-20.	EMBASE	Double	EMBASE-PubMed	Unacceptable	Author	Same			Different	Unacceptable	EMBASE	Different	Acceptable		Same			Same			Same			Same
	Allegra A, Alonci A, Penna G, D'Angelo A, Rizzotti P, Granata A, et al. JAK2 V617F-positive latent essential thrombocythemia and splanchnic vein thrombosis: the role of bone marrow biopsy for the diagnosis of myeloproliferative disease. Acta Haematol. 2009;121(4):218-20.	PubMed
14	Alvi AR, Bibi S, Rehman Z, Niazi SK. Acute mesenteric, portal and inferior vena cava (IVC) venous thrombosis: Optimal outcome achieved with anticoagulation. Journal of the Pakistan Medical Association. 2010;60(5):397-9.	EMBASE	Double	EMBASE-PubMed	Unacceptable	Author	Different	Unacceptable	Uncertain (no full text, no journal website)	Different	Acceptable		Different	Acceptable		Different	Acceptable		Same			Same			Same
	Alvi AR, Bibi S, ur Rehman Z, Niazi SK. Acute mesenteric, portal and inferior vena cava (IVC) venous thrombosis: optimal outcome achieved with anticoagulation. J Pak Med Assoc. 2010 May;60(5):397-9.	PubMed
15	Amano H, Miura F, Toyota N, Wada K, Katoh KI, Hayano K, et al. Pancreatectomy with reconstruction of the right and left hepatic arteries for locally advanced pancreatic cancer. Journal of Hepato-Biliary-Pancreatic Surgery. 2009;16(6):777-80.	EMBASE	Double	EMBASE-PubMed	Acceptable	Author	Different	Acceptable		Same			Different	Acceptable		Same			Same			Same			Same
	Amano H, Miura F, Toyota N, Wada K, Katoh K, Hayano K, et al. Pancreatectomy with reconstruction of the right and left hepatic arteries for locally advanced pancreatic cancer. J Hepatobiliary Pancreat Surg. 2009;16(6):777-80.	PubMed
16	Ames PRJ. Recurrent abdominal thrombosis despite heparin thromboprophylaxis in a patient with transient eosinophilia. Clinical and Applied Thrombosis/Hemostasis. 2011;17(2):229-31.	EMBASE	Double	EMBASE-PubMed	Acceptable	Author	Different	Acceptable		Same			Different	Acceptable		Different	Acceptable		Same			Same			Same
	Ames PR. Recurrent abdominal thrombosis despite heparin thromboprophylaxis in a patient with transient eosinophilia. Clin Appl Thromb Hemost. 2011 Apr;17(2):229-31.	PubMed
17	Amin MA, el-Gendy MM, Dawoud IE, Shoma A, Negm AM, Amer TA. Partial splenic embolization versus splenectomy for the management of hypersplenism in cirrhotic patients. World journal of surgery [serial on the Internet]. 2009; (8): Available from: http://onlinelibrary.wiley.com/o/cochrane/clcentral/articles/016/CN-00723016/frame.html.	Cochrane Library	Double	Cochrane Library-PubMed	Unacceptable	Author	Same			Same			Different	Acceptable		Different	Acceptable		Different	Unacceptable	Cochrane	Same			Different	Unacceptable	Cochrane
	Amin MA, el-Gendy MM, Dawoud IE, Shoma A, Negm AM, Amer TA. Partial splenic embolization versus splenectomy for the management of hypersplenism in cirrhotic patients. World J Surg. 2009 Aug;33(8):1702-10.	PubMed
18	Amitrano L, Brancaccio V, Guardascione MA, Margaglione M, Iannaccone L, D'Andrea G, et al. Inherited coagulation disorders in cirrhotic patients with portal vein thrombosis. Hepatology. 2000;31(2):345-8.	EMBASE	Double	EMBASE-PubMed	Acceptable	Author	Same			Same			Same			Different	Acceptable		Same			Same			Same
	Amitrano L, Brancaccio V, Guardascione MA, Margaglione M, Iannaccone L, D'Andrea G, et al. Inherited coagulation disorders in cirrhotic patients with portal vein thrombosis. Hepatology. 2000 Feb;31(2):345-8.	PubMed
19	Amitrano L, Guardascione MA, Ames PRJ. Coagulation abnormalities in cirrhotic patients with portal vein thrombosis. Clinical Laboratory. 2007;53(11-12):583-9.	EMBASE	Double	EMBASE-PubMed	Unacceptable	Author	Different	Acceptable		Same			Different	Acceptable		Same			Same			Different	Unacceptable	PubMed	Same
	Amitrano L, Guardascione MA, Ames PR. Coagulation abnormalities in cirrhotic patients with portal vein thrombosis. Clin Lab. 2007;53(9-12):583-9.	PubMed
20	Amitrano L, Guardascione MA, Brancaccio V, Iannaccone L, Ames PRJ, Balzano A. Portal and mesenteric venous thrombosis in cirrhotic patients [4]. Gastroenterology. 2002;123(4):1409-10.	EMBASE	Double	EMBASE-PubMed	Acceptable	Author	Different	Acceptable		Different	Acceptable		Same			Different	Acceptable		Same			Same			Same
	Amitrano L, Guardascione MA, Brancaccio V, Iannaccone L, Ames PR, Balzano A. Portal and mesenteric venous thrombosis in cirrhotic patients. Gastroenterology. 2002 Oct;123(4):1409-10.	PubMed
21	Amitrano L, Guardascione MA, Scaglione M, Pezzullo L, Sangiuliano N, Armellino MF, et al. Prognostic factors in noncirrhotic patients with splanchnic vein thromboses. American Journal of Gastroenterology. 2007;102(11):2464-70.	EMBASE	Double	EMBASE-PubMed	Acceptable	Author	Same			Same			Different	Acceptable		Different	Acceptable		Same			Same			Same
	Amitrano L, Guardascione MA, Scaglione M, Pezzullo L, Sangiuliano N, Armellino MF, et al. Prognostic factors in noncirrhotic patients with splanchnic vein thromboses. Am J Gastroenterol. 2007 Nov;102(11):2464-70.	PubMed
22	Andrews CJH, Andrews WHH, Orbach J. A sympathetic reflex elicited by distension of the mesenteric venous bed. Journal de Physiologie. 1972;226(1):119-31.	EMBASE	Double	EMBASE-PubMed	Acceptable	Author	Different	Acceptable		Same			Different	Acceptable		Different	Acceptable		Same			Same			Same
	Andrews CJ, Andrews WH, Orbach J. A sympathetic reflex elicited by distension of the mesenteric venous bed. J Physiol. 1972 Oct;226(1):119-31.	PubMed
23	Ang SF, Tan SH, Toh HC, Poon DYH, Ong SYK, Foo KF, et al. Activity of thalidomide and capecitabine in patients with advanced hepatocellular carcinoma. American Journal of Clinical Oncology: Cancer Clinical Trials. 2012;35(3):222-7.	EMBASE	Double	EMBASE-PubMed	Acceptable	Author	Different	Acceptable		Same			Different	Acceptable		Different	Acceptable		Same			Same			Same
	Ang SF, Tan SH, Toh HC, Poon DY, Ong SY, Foo KF, et al. Activity of thalidomide and capecitabine in patients with advanced hepatocellular carcinoma. Am J Clin Oncol. 2012 Jun;35(3):222-7.	PubMed
24	Angermayr B. Transjugular intrahepatic portosystemic shunt - current status in 2011. Acta Gastro-Enterologica Belgica. 2011;74(4):553-9.	EMBASE	Double	EMBASE-PubMed	Acceptable	Author	Same			Different	Acceptable		Different	Acceptable		Different	Acceptable		Same			Same			Same
	Angermayr B. Transjugular intrahepatic portosystemic shunt--current status in 2011. Acta Gastroenterol Belg. 2011 Dec;74(4):553-9.	PubMed
25	Arentsen JC, Van Den Anker-Lugtenburg PJ, Jonkers GH, Schipper MEI, Michiels JJ, Van Buuren HR. Short-segment jejunal stenosis complicating subacute portomesenteric venous thrombosis in a patient with protein S deficiency type II. American Journal of Gastroenterology. 1996;91(8):1653-4.	EMBASE	Double	EMBASE-PubMed	Acceptable	Author	Different	Acceptable		Same			Different	Acceptable		Different	Acceptable		Same			Same			Same
	Arentsen JC, van den Anker-Lugtenburg PJ, Jonkers GH, Schipper ME, Michiels JJ, van Buuren HR. Short-segment jejunal stenosis complicating subacute portomesenteric venous thrombosis in a patient with protein S deficiency type II. Am J Gastroenterol. 1996 Aug;91(8):1653-4.	PubMed
26	Attali P, Brauner M, Dumas JL, Safa P, Goldlust D. Abnormality of hepatic perfusion in superior vena caval obstruction syndrome. A case report diagnosed by CT scan. Journal de radiologie. 1998;79(3):267-9.	EMBASE	Double	EMBASE-EMBASE	Acceptable	Author	Same			Different	Acceptable		Different	Acceptable		Same			Same			Same			Same
	Attali P, Brauner M, Dumas JL, Safa P, Goldlust D. Abnormality of hepatic perfusion in superior vena caval obstruction. Report of one CT scan case. Journal de Radiologie. 1998;79(3):267-9.	EMBASE
27	Audet M, Baiocchi GL, Portolani N, Becmeur F, Cag M, Giulini SM, et al. A surgical solution to extrahepatic portal thrombosis and portal cavernoma: The splanchnic-intrahepatic portal bypass. Digestive and Liver Disease. 2003;35(12):903-6.	EMBASE	Double	EMBASE-PubMed	Unacceptable	Author	Different	Unacceptable	PubMed	Different	Acceptable		Different	Acceptable		Different	Acceptable		Same			Same			Same
	Audet M, Baiocchi GL, Portolani N, Becmeur F, Caga M, Giulini SM, et al. A surgical solution to extrahepatic portal thrombosis and portal cavernoma: the splanchnic-intrahepatic portal bypass. Dig Liver Dis. 2003 Dec;35(12):903-6.	PubMed
28	Auvert J, Vysas V, Weisgerber G. Portal hypertension due to Budd Chiari syndrome complicated by diffuse thrombophlebitis of the portal system. Treatment by implantation of the iliac vein into an accessory portal vein. Nouvelle Presse Medicale. 1974;3(35):2238-42.	EMBASE	Double	EMBASE-PubMed	Acceptable	Author	Same			Different	Acceptable		Different	Acceptable		Different	Acceptable		Same			Same			Same
	Auvert J, Vysas V, Weisgerber G. [Portal hypertension caused by Budd-Chiari syndrome complicated by diffuse thrombophlebitis of the portal system Cure by implantation of the cavo iliac axis into a segment of accessory portal vein]. Nouv Presse Med. 1974 Oct 19;3(35):2238-42.	PubMed
29	Awad N, Horrow MM, Parsikia A, Brady P, Zaki R, Fishman MDC, et al. Perioperative Management of Spontaneous Splenorenal Shunts in Orthotopic Liver Transplant Patients. Experimental and Clinical Transplantation. 2012;10(5):475-81.	EMBASE	Double	EMBASE-PubMed	Acceptable	Author	Different	Acceptable		Different	Acceptable		Different	Acceptable		Different	Acceptable		Same			Same			Same
	Awad N, Horrow MM, Parsikia A, Brady P, Zaki R, Fishman MD, et al. Perioperative management of spontaneous splenorenal shunts in orthotopic liver transplant patients. Exp Clin Transplant. 2012 Oct;10(5):475-81.	PubMed
30	Badea R, Badea G. Sonographic study of portal venous system thrombosis in liver tumours. Ultraschall in der Medizin. 1991;12(6):272-6.	EMBASE	Double	EMBASE-PubMed	Acceptable	Author	Same			Different	Acceptable		Different	Acceptable		Different	Acceptable		Same			Same			Same
	Badea R, Badea G. [Ultrasound studies of the portal vein system in liver tumors]. Ultraschall Med. 1991 Dec;12(6):272-6.	PubMed
31	Bae SH, Woo HY, Choi JY, Yoon SK, Kim SG, Kim YS, et al. High dose versus low dose hepatic arterial infusion chemotherapy for intractable, advanced hepatocellular carcinoma - prospective randomized trial. Journal of Hepatology [serial on the Internet]. 2009; (Suppl. No 1): Available from: http://onlinelibrary.wiley.com/o/cochrane/clcentral/articles/800/CN-00715800/frame.html.	Cochrane Library	Double	Cochrane Library-EMBASE	Unacceptable	Author	Same			Different	Acceptable		Different	Acceptable		Same			Different	Unacceptable	Cochrane	Different	Unacceptable	EMBASE	Different	Unacceptable	Cochrane
	Bae SH, Woo HY, Choi JY, Yoon SK, Kim SG, Kim YS, et al. High dose versus low dose hepatic arterial infusion chemotherapy for intractable, advanced hepatocellular carcinoma - Prospective randomized trial. Journal of Hepatology. 2009;50:S303-S4.	EMBASE
32	Ball CG, Gmora S, Vollmer Jr CM, Dixon E. An intraluminal lesion in the mid-common bile duct and right hepatic duct causing right portal vein obstruction. Journal of Hepatology. 2004;41(6):1060.	EMBASE	Double	EMBASE-PubMed	Unacceptable	Author	Different	Unacceptable	EMBASE	Same			Different	Acceptable		Different	Acceptable		Same			Same			Same
	Ball CG, Gmora S, Vollmer CM, Jr., Dixon E. An intraluminal lesion in the mid-common bile duct and right hepatic duct causing right portal vein obstruction. J Hepatol. 2004 Dec;41(6):1060.	PubMed
33	Bandeira Ferraz AA, De Albuquerque PC, Pessoa De Almeida Lopes E, Correa De Araujo Jr JG, Ferreira Carvalho AH, Machado Ferraz E. The influence of periportal (pipestem) fibrosis on long term results of surgical treatment for schistosomotic portal hypertension. Arquivos de Gastroenterologia. 2003;40(1):4-10.	EMBASE	Double	EMBASE-PubMed	Unacceptable	Title	Different	Unacceptable	EMBASE	Same			Different	Acceptable		Different	Acceptable		Same			Same			Same
	Ferraz AA, de Albuquerque PC, Lopes EP, de Araujo JG, Jr., Carvalho AH, Ferraz EM. The influence of periportal (pipestem) fibrosis on long term results of surgical treatment for schistosomotic portal hypertension. Arq Gastroenterol. 2003 Jan-Mar;40(1):4-10.	PubMed
34	Banyoczki G, Goebel N, Antonucci F, Zollikofer C, Stuckmann G. CT diagnosis in idiopathic thrombosis of the vena mesenterica superior. RoFo Fortschritte auf dem Gebiete der Rontgenstrahlen und der Neuen Bildgebenden Verfahren. 1990;153(2):192-6.	EMBASE	Double	EMBASE-PubMed	Acceptable	Author	Same			Different	Acceptable		Different	Acceptable		Different	Acceptable		Same			Same			Same
	Banyoczki G, Goebel N, Antonucci F, Zollikofer C, Stuckmann G. [CT diagnosis in idiopathic thrombosis of the superior mesenteric vein]. Rofo. 1990 Aug;153(2):192-6.	PubMed
35	Barbare JC, Bouché O, Bonnetain F, Raoul JL, Rougier P, Abergel A, et al. Randomized controlled trial of tamoxifen in advanced hepatocellular carcinoma. Journal of clinical oncology : official journal of the American Society of Clinical Oncology [serial on the Internet]. 2005; (19): Available from: http://onlinelibrary.wiley.com/o/cochrane/clcentral/articles/547/CN-00511547/frame.html.	Cochrane Library	Double	Cochrane Library-PubMed	Unacceptable	Author	Different	Acceptable		Same			Different	Acceptable		Different	Acceptable		Different	Unacceptable	Cochrane	Same			Different	Unacceptable	Cochrane
	Barbare JC, Bouche O, Bonnetain F, Raoul JL, Rougier P, Abergel A, et al. Randomized controlled trial of tamoxifen in advanced hepatocellular carcinoma. J Clin Oncol. 2005 Jul 1;23(19):4338-46.	PubMed
36	Bayraktar Y. Does hepatic vein outflow obstruction contribute to the pathogenesis of hepatocellular carcinoma? Journal of Clinical Gastroenterology. 1998;27(1):67-71.	EMBASE	Double	EMBASE-PubMed	Unacceptable	Author	Different	Unacceptable	EMBASE	Same			Different	Acceptable		Different	Acceptable		Same			Same			Same
	Bayraktar Y, Egesel T, Saglam F, Balkanci F, Van Thiel DH. Does hepatic vein outflow obstruction contribute to the pathogenesis of hepatocellular carcinoma? J Clin Gastroenterol. 1998 Jul;27(1):67-71.	PubMed
37	Bayraktar Y, Balkanci F, Bayraktar M, Koseoglu T, SerapArslan, Uzunalimoglu B, et al. Cavernous transformation of the portal vein is associated with pancreatic duct atrophy. Hepato-Gastroenterology. 1996;43(10):954-60.	EMBASE	Double	EMBASE-PubMed	Unacceptable	Author	Different	Unacceptable	EMBASE	Same			Different	Acceptable		Different	Acceptable		Same			Same			Same
	Bayraktar Y, Balkanci F, Bayraktar M, Koseoglu T, Serap A, Uzunalimoglu B, et al. Cavernous transformation of the portal vein is associated with pancreatic duct atrophy. Hepatogastroenterology. 1996 Jul-Aug;43(10):954-60.	PubMed
38	Bayraktar Y, Balkanci F, Ozenc A, Arslan S, Koseoglu T, Ozdemir A, et al. The 'pseudo-cholangiocarcinoma sign' in patients with cavernous transformation of the portal vein and its effect on the serum alkaline phosphatase and bilirubin levels. American Journal of Gastroenterology. 1995;90(11):2015-9.	EMBASE	Double	EMBASE-PubMed	Acceptable	Author	Same			Different	Acceptable		Different	Acceptable		Different	Acceptable		Same			Same			Same
	Bayraktar Y, Balkanci F, Ozenc A, Arslan S, Koseoglu T, Ozdemir A, et al. The "pseudo-cholangiocarcinoma sign" in patients with cavernous transformation of the portal vein and its effect on the serum alkaline phosphatase and bilirubin levels. Am J Gastroenterol. 1995 Nov;90(11):2015-9.	PubMed
39	Bayraktar Y, Harmanci O, Ersoy O, Aydinli M, Balkanci F. "Portal double ductopathy sign" in patients with portal vein cavernous transformation. Hepato-Gastroenterology [serial on the Internet]. 2008; (85): Available from: http://onlinelibrary.wiley.com/o/cochrane/clcentral/articles/636/CN-00665636/frame.html.	Cochrane Library	Double	Cochrane Library-PubMed	Unacceptable	Author	Same			Same			Different	Acceptable		Different	Acceptable		Different	Unacceptable	Cochrane	Same			Different	Unacceptable	Cochrane
	Bayraktar Y, Harmanci O, Ersoy O, Aydinli M, Balkanci F. "Portal double ductopathy sign" in patients with portal vein cavernous transformation. Hepatogastroenterology. 2008 Jul-Aug;55(85):1193-200.	PubMed
40	Bechtelsheimer H, Conrad A. Morphology of cavernous transformation of the portal vein. Leber Magen Darm. 1980;10(2):99-106.	EMBASE	Double	EMBASE-PubMed	Acceptable	Author	Same			Different	Acceptable		Same			Different	Acceptable		Same			Same			Same
	Bechtelsheimer H, Conrad A. [Morphology of cavernous transformation of the portal vein (author's transl)]. Leber Magen Darm. 1980 Apr;10(2):99-106.	PubMed
41	Beilin LB, Lundmark VO, Paulson P. Internal jugular venous autograft in extrahepatic portal hypertension. Surgery Gynecology and Obstetrics. 1976;142(1):62-4.	EMBASE	Double	EMBASE-PubMed	Unacceptable	Author	Different	Unacceptable	EMBASE	Same			Different	Acceptable		Different	Acceptable		Same			Same			Same
	Beilin LB, Lundmark VO, Paulson P, Smith JC, Sauvage LR. Internal jugular venous autograft in extrahepatic portal hypertension. Surg Gynecol Obstet. 1976 Jan;142(1):62-4.	PubMed
42	Bercovici JP, Darragon T, Le Roy JP. Acute post-gravidic Budd-Chiari syndrome. One case. Nouvelle Presse Medicale. 1980;9(28):1947-9.	EMBASE	Double	EMBASE-PubMed	Unacceptable	Author	Different	Unacceptable	EMBASE	Different	Acceptable		Different	Acceptable		Different	Acceptable		Same			Same			Same
	Bercovici JP, Darragon T, Le Roy JP, Emerit J, Le Menn G. [Acute post-gravidic Budd-Chiari syndrome. One case (author's transl)]. Nouv Presse Med. 1980 Jun 28;9(28):1947-9.	PubMed
43	Bergentz SE, Ericsson B, Hedner U. Thrombosis in the superior mesenteric and portal veins: report of a case treated with thrombectomy. Surgery. 1974;76(2):286-90.	EMBASE	Double	EMBASE-PubMed	Unacceptable	Author	Different	Unacceptable	EMBASE	Same			Same			Different	Acceptable		Same			Same			Same
	Bergentz SE, Ericsson B, Hedner U, Leandoer L, Nilsson IM. Thrombosis in the superior mesenteric and portal veins: report of a case treated with thrombectomy. Surgery. 1974 Aug;76(2):286-90.	PubMed
44	Besselink MGH. Splanchnic vein thrombosis complicating severe acute pancreatitis. HPB. 2011;13(12):831-2.	EMBASE	Double	EMBASE-PubMed	Acceptable	Author	Different	Acceptable		Same			Different	Acceptable		Different	Acceptable		Same			Same			Same
	Besselink MG. Splanchnic vein thrombosis complicating severe acute pancreatitis. HPB (Oxford). 2011 Dec;13(12):831-2.	PubMed
45	Bethke A, Kühne K, Platzek I, Stroszczynski C. Neoadjuvant treatment of colorectal liver metastases is associated with altered contrast enhancement on computed tomography. Cancer imaging : the official publication of the International Cancer Imaging Society [serial on the Internet]. 2011: Available from: http://onlinelibrary.wiley.com/o/cochrane/clcentral/articles/715/CN-00798715/frame.html.	Cochrane Library	Double	Cochrane Library-PubMed	Unacceptable	Author	Different	Acceptable		Same			Different	Acceptable		Same			Different	Unacceptable	Cochrane	Same			Different	Unacceptable	Cochrane
	Bethke A, Kuhne K, Platzek I, Stroszczynski C. Neoadjuvant treatment of colorectal liver metastases is associated with altered contrast enhancement on computed tomography. Cancer Imaging. 2011;11:91-9.	PubMed
46	Beyer D, Horsch S, Bohr M, Schmitz T. Roentgenographic findings of experimental bowel ischaemia in dogs following occlusion of the superior mesenteric artery. Fortschritte auf den Gebiete der Rontgenstrahlen und der Nuklearmedizin. 1980;132(4):377-85.	EMBASE	Double	EMBASE-PubMed	Unacceptable	Author	Same			Different	Unacceptable	PubMed	Different	Acceptable		Different	Acceptable		Same			Same			Same
	Beyer D, Horsch S, Bohr M, Schmitz T. [Roentgenographic findings of experimental bowel ischaemia is dogs following occlusion of the superior mesenteric artery (author's transl)]. Rofo. 1980 Apr;132(4):377-85.	PubMed
47	Bhargava DK, Pokharna R. Endoscopic variceal ligation versus endoscopic variceal ligation and endoscopic sclerotherapy: a prospective randomized study. The American journal of gastroenterology [serial on the Internet]. 1997; (6): Available from: http://onlinelibrary.wiley.com/o/cochrane/clcentral/articles/361/CN-00140361/frame.html.	Cochrane Library	Double	Cochrane Library-PubMed	Unacceptable	Author	Same			Same			Different	Acceptable		Different	Acceptable		Different	Unacceptable	Cochrane	Same			Different	Unacceptable	Cochrane
	Bhargava DK, Pokharna R. Endoscopic variceal ligation versus endoscopic variceal ligation and endoscopic sclerotherapy: a prospective randomized study. Am J Gastroenterol. 1997 Jun;92(6):950-3.	PubMed
48	Bhatnagar V, Goel P, Srivastava K, Das N. The role of nitric oxide in portal hypertension caused by extrahepatic portal vein obstruction. Journal of Indian Association of Pediatric Surgeons [serial on the Internet]. 2010; (4): Available from: http://onlinelibrary.wiley.com/o/cochrane/clcentral/articles/993/CN-00797993/frame.html.	Cochrane Library	Double	Cochrane Library-PubMed	Unacceptable	Title	Different	Unacceptable	Cochrane	Same			Different	Acceptable		Different	Acceptable		Different	Unacceptable	Cochrane	Same			Different	Unacceptable	Cochrane
	Goel P, Srivastava K, Das N, Bhatnagar V. The role of nitric oxide in portal hypertension caused by extrahepatic portal vein obstruction. J Indian Assoc Pediatr Surg. 2010 Oct;15(4):117-21.	PubMed
49	Bilbao JI, Longo JM, Rousseau H, De Villa V, Mansilla F, Alvarez- Cienfuegos J, et al. Transjugular intrahepatic portocaval shunt after thrombus disruption in partially thrombosed portal veins. CardioVascular and Interventional Radiology. 1994;17(2):106-9.	EMBASE	Double	EMBASE-PubMed	Acceptable	Author	Different	Acceptable		Same			Different	Acceptable		Different	Acceptable		Same			Same			Same
	Bilbao JI, Longo JM, Rousseau H, de Villa V, Mansilla F, Alvarez-Cienfuegos J, et al. Transjugular intrahepatic portocaval shunt after thrombus disruption in partially thrombosed portal veins. Cardiovasc Intervent Radiol. 1994 Mar-Apr;17(2):106-9.	PubMed
50	Bilbao JI, Rodriguez-Cabello J, Longo J, Zornoza G, Paramo J, Lecumberri FJ. Portal thrombosis: Percutaneous transhepatic treatment with urokinase - A case report. Gastrointestinal Radiology. 1989;14(4):326-8.	EMBASE	Double	EMBASE-PubMed	Acceptable	Author	Same			Different	Acceptable		Different	Acceptable		Different	Acceptable		Same			Same			Same
	Bilbao JI, Rodriguez-Cabello J, Longo J, Zornoza G, Paramo J, Lecumberri FJ. Portal thrombosis: percutaneous transhepatic treatment with urokinase--a case report. Gastrointest Radiol. 1989 Fall;14(4):326-8.	PubMed
51	Bisset IG, Strife JL, Balistreri WF. Evaluation of children for liver transplantation: Value of MR imaging and sonography. American Journal of Roentgenology [serial on the Internet]. 1990; (2): Available from: http://onlinelibrary.wiley.com/o/cochrane/clcentral/articles/065/CN-00358065/frame.html.	Cochrane Library	Double	Cochrane Library-PubMed	Unacceptable	Author	Different	Unacceptable	Cochrane	Different	Acceptable		Different	Acceptable		Different	Acceptable		Different	Unacceptable	Cochrane	Same			Different	Unacceptable	Cochrane
	Bisset GS, 3rd, Strife JL, Balistreri WF. Evaluation of children for liver transplantation: value of MR imaging and sonography. AJR Am J Roentgenol. 1990 Aug;155(2):351-6.	PubMed
52	Bjorkman JA, Ilebekk A, Jern C. Release of tissue-type plasminogen activator (t-PA) in the splanchnic circulation of the anaesthetised pig during high sympathetic tone. Thrombosis Research. 2009.	EMBASE	Double	EMBASE-PubMed	Unacceptable	Author	Same			Same			Different	Acceptable		Different	Unacceptable	EMBASE	Different	Unacceptable	EMBASE	Different	Unacceptable	EMBASE	Different	Unacceptable	EMBASE
	Bjorkman JA, Ilebekk A, Jern C. Release of tissue-type plasminogen activator (t-PA) in the splanchnic circulation of the anaesthetised pig during high sympathetic tone. Thromb Res. 2010 Mar;125(3):e106-9.	PubMed
53	Bleeker-Rovers CP, Jager G, Tack CJ, Van Der Meer JWM, Oyen WJG. F-18-fluorodeoxyglucose positron emission tomography leading to a diagnosis of septic thrombophlebitis of the portal vein: Description of a case history and review of the literature. Journal of Internal Medicine. 2004;255(3):419-23.	EMBASE	Double	EMBASE-PubMed	Acceptable	Author	Different	Acceptable		Different	Acceptable		Different	Acceptable		Different	Acceptable		Same			Same			Same
	Bleeker-Rovers CP, Jager G, Tack CJ, Van Der Meer JW, Oyen WJ. F-18-fluorodeoxyglucose positron emission tomography leading to a diagnosis of septic thrombophlebitis of the portal vein: description of a case history and review of the literature. J Intern Med. 2004 Mar;255(3):419-23.	PubMed
54	Bloss MF, Lenz Jr J, Gemery JM. Combined transabdominal and transjugular recanalization of thrombosed TIPS, portal and proximal splenic veins. CardioVascular and Interventional Radiology. 2003;26(2):189-91.	EMBASE	Double	EMBASE-PubMed	Unacceptable	Author	Different	Unacceptable	EMBASE	Same			Different	Acceptable		Different	Acceptable		Same			Same			Same
	Bloss MF, Lenz J, Jr., Gemery J. Combined transabdominal and transjugular recanalization of thrombosed TIPS, portal and proximal splenic veins. Cardiovasc Intervent Radiol. 2003 Mar-Apr;26(2):189-91.	PubMed
55	Bobbio F, Barboso G. Mechanism and anatomoclinical significance of opacification of the liver during lymphangiography. Minerva Chirurgica. 1970;25(4):628-31.	EMBASE	Double	EMBASE-EMBASE	Unacceptable	Author	Different	Unacceptable	Uncertain (no full text, no journal website)	Same			Same			Same			Same			Same			Different	Unacceptable	Uncertain (no full text, no journal website)
	Bobbio P, Barboso G. Mechanism and anatomoclinical significance of opacification of the liver during lymphangiography. Minerva Chirurgica. 1970;25(4):247-55.	EMBASE
56	Bogue CO, Leahy TR, Rea DJ, Bitnun A, Brandao LR, Kahr WHA, et al. Idiopathic suppurative pylephlebitis: Interventional radiological diagnosis and management. CardioVascular and Interventional Radiology. 2009;32(6):1304-7.	EMBASE	Double	EMBASE-PubMed	Acceptable	Author	Different	Acceptable		Different	Acceptable		Different	Acceptable		Different	Acceptable		Same			Same			Same
	Bogue CO, Leahy TR, Rea DJ, Bitnun A, Brandao LR, Kahr WH, et al. Idiopathic suppurative pylephlebitis: interventional radiological diagnosis and management. Cardiovasc Intervent Radiol. 2009 Nov;32(6):1304-7.	PubMed
57	Bolondi L, Bassi SL, Gaiani S, Barbara L. Sonography of chronic pancreatitis. Radiologic Clinics of North America. 1989;27(4):815-33.	EMBASE	Double	EMBASE-PubMed	Unacceptable	Author	Different	Unacceptable	Uncertain (cannot be identified via the full text)	Same			Different	Acceptable		Different	Acceptable		Same			Same			Same
	Bolondi L, Li Bassi S, Gaiani S, Barbara L. Sonography of chronic pancreatitis. Radiol Clin North Am. 1989 Jul;27(4):815-33.	PubMed
58	Botha JF, Campos BD, Grant WJ, Horslen SP, Sudan DL, Shaw Jr BW, et al. Portosystemic shunts in children: A 15-year experience. Journal of the American College of Surgeons. 2004;199(2):179-85.	EMBASE	Double	EMBASE-PubMed	Unacceptable	Author	Different	Unacceptable	EMBASE	Different	Acceptable		Different	Acceptable		Different	Acceptable		Same			Same			Same
	Botha JF, Campos BD, Grant WJ, Horslen SP, Sudan DL, Shaw BW, Jr., et al. Portosystemic shunts in children: a 15-year experience. J Am Coll Surg. 2004 Aug;199(2):179-85.	PubMed
59	Bouaniche M, Guedon C, Borg JY, Zalar A, Ducrotte P, Lerebours E. Antiphospholipid syndrome as a cause of portal vein thrombosis. Two cases. Gastroenterologie Clinique et Biologique. 1996;20(10):897-900.	EMBASE	Double	EMBASE-PubMed	Acceptable	Author	Same			Different	Acceptable		Different	Acceptable		Same			Same			Same			Same
	Bouaniche M, Guedon C, Borg JY, Zalar A, Ducrotte P, Lerebours E. [Portal thrombosis disclosing antiphospholipid syndrome. 2 cases]. Gastroenterol Clin Biol. 1996;20(10):897-900.	PubMed
60	Boughton BJ. Hepatic and portal vein thrombosis. British Medical Journal. 1991;302(6770):192-3.	EMBASE	Double	EMBASE-PubMed	Acceptable	Author	Same			Different	Acceptable		Different	Acceptable		Different	Acceptable		Same			Same			Same
	Boughton BJ. Hepatic and portal vein-thrombosis. BMJ. 1991 Jan 26;302(6770):192-3.	PubMed
61	Boylan JF, Klinck JR, Sandler AN, Arellano R, Greig PD, Nierenberg H, et al. Tranexamic acid reduces blood loss, transfusion requirements, and coagulation factor use in primary orthotopic liver transplantation. Anesthesiology [serial on the Internet]. 1996; (5): Available from: http://onlinelibrary.wiley.com/o/cochrane/clcentral/articles/561/CN-00133561/frame.html.	Cochrane Library	Triple	Cochrane Library(1)-EMBASE(1)-PubMed(1)	Unacceptable	Author	Same			Same			Different	Acceptable		Different	Acceptable		Different	Unacceptable	Cochrane	Same			Different	Unacceptable	Cochrane
	Boylan JF, Klinck JR, Sandler AN, Arellano R, Greig PD, Nierenberg H, et al. Tranexamic acid reduces blood loss, transfusion requirements, and coagulation factor use in primary orthotopic liver transplantation. Anesthesiology. 1996 Nov;85(5):1043-8; discussion 30A-31A.	PubMed
	Boylan JF, Klinck JR, Sandler AN, Arellano R, Greig PD, Nierenberg H, et al. Tranexamic acid reduces blood loss, transfusion requirements, and coagulation factor use in primary orthotopic liver transplantation. Anesthesiology. 1996;85(5):1043-8.	EMBASE
62	Bradley Iii EL. The natural history of splenic vein thrombosis due to chronic pancreatitis: Indications for surgery. International Journal of Pancreatology. 1987;2(2):87-92.	EMBASE	Double	EMBASE-PubMed	Unacceptable	Author	Different	Unacceptable	EMBASE	Different	Acceptable		Different	Acceptable		Different	Acceptable		Same			Same			Same
	Bradley EL, 3rd. The natural history of splenic vein thrombosis due to chronic pancreatitis: indications for surgery. Int J Pancreatol. 1987 Apr;2(2):87-92.	PubMed
63	Brandenburg VM, Frank RD, Wasmuth HE, Gartung C. Elevated levels of factor VIII:C as a possible risk factor for portal, splenic, and mesenteric vein thrombosis [3]. Gastroenterology. 2001;120(6):1563-4.	EMBASE	Double	EMBASE-PubMed	Acceptable	Author	Same			Different	Acceptable		Same			Different	Acceptable		Same			Same			Same
	Brandenburg VM, Frank RD, Wasmuth HE, Gartung C. Elevated levels of factor VIII:C as a possible risk factor for portal, splenic, and mesenteric vein thrombosis. Gastroenterology. 2001 May;120(6):1563-4.	PubMed
64	Broering DC, Kim JS, Mueller T, Fischer L, Ganschow R, Bicak T, et al. One hundred thirty-two consecutive pediatric liver transplants without hospital mortality: Lessons learned and outlook for the future. Annals of Surgery. 2004;240(6):1002-12.	EMBASE	Double	EMBASE-PubMed	Acceptable	Author	Same			Different	Acceptable		Different	Acceptable		Different	Acceptable		Same			Same			Different	Acceptable
	Broering DC, Kim JS, Mueller T, Fischer L, Ganschow R, Bicak T, et al. One hundred thirty-two consecutive pediatric liver transplants without hospital mortality: lessons learned and outlook for the future. Ann Surg. 2004 Dec;240(6):1002-12; discussion 12.	PubMed
65	Brueck M, Runde T, Rauber K, Kramer W. Portal and mesenteric venous thrombosis in inflammatory bowel disease treated by fibrinogen-guided thrombolysis with urokinase. Deutsche Medizinische Wochenschrift. 2006;131(3):84-8.	EMBASE	Double	EMBASE-PubMed	Acceptable	Author	Same			Different	Acceptable		Different	Acceptable		Different	Acceptable		Same			Same			Same
	Brueck M, Runde T, Rauber K, Kramer W. [Fibrinogen-guided thrombolysis with urokinase of a portal and mesenterial venous thrombosis during an acute episode of ulcerative colitis]. Dtsch Med Wochenschr. 2006 Jan 20;131(3):84-8.	PubMed
66	Bruet A, Fingerhut A, Lopez Y. Ileal varices revealed by recurrent hematuria in a patient with portal hypertension and Mekong schistosomiasis. American Journal of Gastroenterology. 1983;78(6):346-50.	EMBASE	Double	EMBASE-EMBASE	Unacceptable	Author	Different	Unacceptable	EMBASE	Different	Acceptable		Different	Acceptable		Different	Acceptable		Same			Same			Same
	Bruet A, Fingerhut A, Lopez Y, Bergue A, Taugourdeau P, Mathe C, et al. Ileal varices revealed by recurrent hematuria in a patient with portal hypertension and Mekong Schistosomiasis. Am J Gastroenterol. 1983 Jun;78(6):346-50.	EMBASE
67	Bruyneel M, De Caluwe JP, Des Grottes JM, Collart F. Homozygous hemoglobin C disease and splenomegaly in a patient native from ivory coast. Interest of splenectomy. Revue Medicale de Bruxelles. 2003;24(2):105-7.	EMBASE	Double	EMBASE-PubMed	Acceptable	Author	Different	Acceptable		Different	Acceptable		Different	Acceptable		Different	Acceptable		Same			Same			Same
	Bruyneel M, De Caluwe JP, des Grottes JM, Collart F. [Hemoglobinopathy C and splenomegaly in an Ivory Coast patient. Value of splenectomy]. Rev Med Brux. 2003 Apr;24(2):105-7.	PubMed
68	Buckley O, O'Brien J, Snow A, Stunell H, Lyburn I, Munk PL, et al. Imaging of Budd-Chiari syndrome. European Radiology. 2007;17(8):2071-8.	EMBASE	Double	EMBASE-PubMed	Unacceptable	Author	Different	Unacceptable	PubMed	Same			Different	Acceptable		Different	Acceptable		Same			Same			Same
	Buckley O, J OB, Snow A, Stunell H, Lyburn I, Munk PL, et al. Imaging of Budd-Chiari syndrome. Eur Radiol. 2007 Aug;17(8):2071-8.	PubMed
69	Burac L, Ciuce C, Sparchez Z, Sur G, Muresan C, Miu N. Inferior mesentericocaval shunt - An efficient therapeutical alternative in Budd Chiari syndrome associated with portal and splenic vein thrombosis in a teenager. Journal of Gastrointestinal and Liver Diseases. 2006;15(3):293-5.	EMBASE	Double	EMBASE-PubMed	Acceptable	Author	Same			Different	Acceptable		Different	Acceptable		Different	Acceptable		Same			Same			Same
	Burac L, Ciuce C, Sparchez Z, Sur G, Muresan C, Miu N. Inferior mesentericocaval shunt--an efficient therapeutical alternative in Budd Chiari syndrome associated with portal and splenic vein thrombosis in a teenager. J Gastrointestin Liver Dis. 2006 Sep;15(3):293-5.	PubMed
70	Burcharth F, Aagaard J, Sorensen TIA. Comparison of splenoportography and transhepatic portography in the diagnosis of portal vein thrombosis. Journal of Hepatology. 1986;2(3):351-7.	EMBASE	Double	EMBASE-PubMed	Unacceptable	Author	Different	Unacceptable	EMBASE	Same			Different	Acceptable		Same			Same			Same			Same
	Burcharth F, Aagaard J, Sorensen TI, Christensen U, Jensen LI. Comparison of splenoportography and transhepatic portography in the diagnosis of portal vein thrombosis. J Hepatol. 1986;2(3):351-7.	PubMed
71	Burgmans MC, Irani FG, Chan WY, Teo TK, Kao YH, Goh ASW, et al. Radioembolization After Portal Vein Embolization in a Patient with Multifocal Hepatocellular Carcinoma. CardioVascular and Interventional Radiology. 2012:1-5.	EMBASE	Double	EMBASE-PubMed	Acceptable	Author	Different	Acceptable		Same			Different	Acceptable		Different	Acceptable		Same			Same			Different	Acceptable
	Burgmans MC, Irani FG, Chan WY, Teo TK, Kao YH, Goh AS, et al. Radioembolization After Portal Vein Embolization in a Patient with Multifocal Hepatocellular Carcinoma. Cardiovasc Intervent Radiol. 2012 Apr 14.	PubMed
72	Cappellini MD, Grespi E, Cassinerio E, Bignamini D, Fiorelli G. Coagulation and splenectomy: An overview. 2005. p. 317-24.	EMBASE	Double	EMBASE-PubMed	Unacceptable	Author	Same			Different	Acceptable		Different	Unacceptable	EMBASE	Same			Different	Unacceptable	EMBASE	Same			Different	Acceptable
	Cappellini MD, Grespi E, Cassinerio E, Bignamini D, Fiorelli G. Coagulation and splenectomy: an overview. Ann N Y Acad Sci. 2005;1054:317-24.	PubMed
73	Capron JP, Lemay JL, Muir JF. Portal vein thrombosis and fatal pulmonary thromboembolism associated with oral contraceptive treatment. Journal of Clinical Gastroenterology. 1981;3(3):295-8.	EMBASE	Double	EMBASE-PubMed	Unacceptable	Author	Different	Unacceptable	EMBASE	Same			Different	Acceptable		Different	Acceptable		Same			Same			Same
	Capron JP, Lemay JL, Muir JF, Dupas JL, Lebrec D, Gineston JL. Portal vein thrombosis and fatal pulmonary thromboembolism associated with oral contraceptive treatment. J Clin Gastroenterol. 1981 Sep;3(3):295-8.	PubMed
74	Capron JP, Remond A, Lebrec D. Gastrointestinal bleeding due to chronic portal vein thrombosis in ulcerative colitis. Digestive Diseases and Sciences. 1979;24(3):232-5.	EMBASE	Double	EMBASE-PubMed	Unacceptable	Author	Different	Unacceptable	EMBASE	Same			Different	Acceptable		Different	Acceptable		Same			Same			Same
	Capron JP, Remond A, Lebrec D, Delamarre J, Dupas JL, Lorriaux A. Gastrointestinal bleeding due to chronic portal vein thrombosis in ulcerative colitis. Dig Dis Sci. 1979 Mar;24(3):232-5.	PubMed
75	Cardot F, Borg JY, Guedon C, Lerebours E, Colin R. Venous mesenteric ischemia: Infarction and transient ischemia. Gastroenterologie Clinique et Biologique. 1992;16(8-9):644-8.	EMBASE	Double	EMBASE-PubMed	Acceptable	Author	Same			Different	Acceptable		Different	Acceptable		Same			Same			Same			Same
	Cardot F, Borg JY, Guedon C, Lerebours E, Colin R. [Syndromes of venous mesenteric ischemia: infarction and transient ischemia]. Gastroenterol Clin Biol. 1992;16(8-9):644-8.	PubMed
76	Casey JJ, Lakey JRT, Ryan EA, Paty BW, Owen R, O'Kelly K, et al. Portal venous pressure changes after sequential clinical islet transplantation. Transplantation. 2002;74(7):913-5.	EMBASE	Double	EMBASE-PubMed	Acceptable	Author	Different	Acceptable		Same			Same			Different	Acceptable		Same			Same			Same
	Casey JJ, Lakey JR, Ryan EA, Paty BW, Owen R, O'Kelly K, et al. Portal venous pressure changes after sequential clinical islet transplantation. Transplantation. 2002 Oct 15;74(7):913-5.	PubMed
77	Castaldo P, Langnas AN, Stratta RJ, Lieberman RP, Wood RP, Shaw Jr BW. Successful liver transplantation in a patient with a thrombosed portomesenteric system after multiple failed shunts. American Journal of Gastroenterology. 1991;86(4):506-8.	EMBASE	Double	EMBASE-PubMed	Unacceptable	Author	Different	Unacceptable	EMBASE	Same			Different	Acceptable		Different	Acceptable		Same			Same			Same
	Castaldo P, Langnas AN, Stratta RJ, Lieberman RP, Wood RP, Shaw BW, Jr. Successful liver transplantation in a patient with a thrombosed portomesenteric system after multiple failed shunts. Am J Gastroenterol. 1991 Apr;86(4):506-8.	PubMed
78	Cavaliere G, Leanza A, Mirabella C, Rapisarda A, Meli S, Noto P, et al. Dangerous thrombophilic states and internal pathologies: 3 cases of thrombosis of the abdominal veins. European Review for Medical and Pharmacological Sciences. 2002;5(5-6):167-72.	EMBASE	Double	EMBASE-PubMed	Unacceptable	Author	Same			Same			Different	Acceptable		Different	Unacceptable	EMBASE	Same			Same			Same
	Cavaliere G, Leanza A, Mirabella C, Rapisarda A, Meli S, Noto P, et al. Dangerous thrombophilic states and internal pathologies: 3 cases of thrombosis of the abdominal veins. Eur Rev Med Pharmacol Sci. 2001 Sep-Dec;5(5-6):167-72.	PubMed
79	Cavallari A, Nardo B, Caraceni P. Arterialization of the portal vein in a patient with a dearterialized liver graft and massive necrosis [5]. New England Journal of Medicine. 2001;345(18):1352-3.	EMBASE	Double	EMBASE-PubMed	Acceptable	Author	Same			Different	Acceptable		Different	Acceptable		Different	Acceptable		Same			Same			Same
	Cavallari A, Nardo B, Caraceni P. Arterialization of the portal vein in a patient with a dearterialized liver graft and massive necrosis. N Engl J Med. 2001 Nov 1;345(18):1352-3.	PubMed
80	Chaffanjon PCJ, Brichon PY, Ranchoup Y, Gressin R, Sotto JJ. Portal vein thrombosis following splenectomy for hematologic disease: Prospective study with Doppler color flow imaging. World Journal of Surgery. 1998;22(10):1082-6.	EMBASE	Double	EMBASE-PubMed	Acceptable	Author	Different	Acceptable		Different	Acceptable		Different	Acceptable		Different	Acceptable		Same			Same			Same
	Chaffanjon PC, Brichon PY, Ranchoup Y, Gressin R, Sotto JJ. Portal vein thrombosis following splenectomy for hematologic disease: prospective study with Doppler color flow imaging. World J Surg. 1998 Oct;22(10):1082-6.	PubMed
81	Chaib E, Gama-Rodrigues J, Ribeiro Jr MAF, Herman P, Saad WA. Hepatic adenoma. Timing for surgery. Hepato-Gastroenterology. 2007;54(77):1382-7.	EMBASE	Double	EMBASE-PubMed	Unacceptable	Author	Different	Unacceptable	EMBASE	Same			Different	Acceptable		Different	Acceptable		Same			Same			Same
	Chaib E, Gama-Rodrigues J, Ribeiro MA, Jr., Herman P, Saad WA. Hepatic adenoma. Timing for surgery. Hepatogastroenterology. 2007 Jul-Aug;54(77):1382-7.	PubMed
82	Chan SC, Lo CM, Chok KSH, Sharr WW, Cheung TT, Tsang SH, et al. Modulation of graft vascular inflow guided by flowmetry and manometry in liver transplantation. Hepatobiliary and Pancreatic Diseases International. 2011;10(6):649-56.	EMBASE	Double	EMBASE-PubMed	Acceptable	Author	Different	Acceptable		Same			Different	Acceptable		Different	Acceptable		Same			Same			Same
	Chan SC, Lo CM, Chok KS, Sharr WW, Cheung TT, Tsang SH, et al. Modulation of graft vascular inflow guided by flowmetry and manometry in liver transplantation. Hepatobiliary Pancreat Dis Int. 2011 Dec;10(6):649-56.	PubMed
83	Charrada-Ben Farhat L, Miled B, Dali N, Dridi L, Jeribi R, Hamzaoui S, et al. Abnormality of hepatic perfusion secondary to superior vena cava obstruction: Three case reports. Journal de Radiologie. 2006;87(9):1079-83.	EMBASE	Double	EMBASE-PubMed	Acceptable	Author	Same			Different	Acceptable		Different	Acceptable		Different	Acceptable		Same			Same			Same
	Charrada-Ben Farhat L, Miled B, Dali N, Dridi L, Jeribi R, Hamzaoui S, et al. [Abnormality of hepatic perfusion secondary to superior vena cava obstruction: three case reports]. J Radiol. 2006 Sep;87(9):1079-83.	PubMed
84	Chau TN, Loke TKL, Leung VKS, Law ST, Lai MHY, Ho YW. Hepatic portal venous gas complicating septic thrombophlebitis of the superior mesenteric vein. Hong Kong Medical Journal. 2007;13(1):69-72.	EMBASE	Double	EMBASE-PubMed	Acceptable	Author	Different	Acceptable		Same			Different	Acceptable		Different	Acceptable		Same			Same			Same
	Chau TN, Loke TK, Leung VK, Law ST, Lai MH, Ho YW. Hepatic portal venous gas complicating septic thrombophlebitis of the superior mesenteric vein. Hong Kong Med J. 2007 Feb;13(1):69-72.	PubMed
85	Chen CY, Chang TT, Lin CY, Shin JS, Chem CY, Chi CH, et al. Endoscopic variceal ligation versus conservative treatment for patients with hepatocellular carcinoma and bleeding esophageal varices. Gastrointestinal Endoscopy [serial on the Internet]. 1995; (6): Available from: http://onlinelibrary.wiley.com/o/cochrane/clcentral/articles/233/CN-00125233/frame.html.	Cochrane Library	Double	Cochrane Library-EMBASE	Unacceptable	Author	Same			Same			Different	Acceptable		Same			Different	Unacceptable	Cochrane	Same			Different	Unacceptable	Cochrane
	Chen CY, Chang TT, Lin CY, Shin JS, Chem CY, Chi CH, et al. Endoscopic variceal ligation versus conservative treatment for patients with hepatocellular carcinoma and bleeding esophageal varices. Gastrointestinal Endoscopy. 1995;42(6):535-9.	EMBASE
86	Chen HL, Concejero AM, Huang TL, Chen TY, Tsang LLC, Wang CC, et al. Diagnosis and Interventional Radiological Treatment of Vascular and Biliary Complications After Liver Transplantation in Children With Biliary Atresia. Transplantation Proceedings. 2008;40(8):2534-6.	EMBASE	Double	EMBASE-PubMed	Acceptable	Author	Different	Acceptable		Different	Acceptable		Different	Acceptable		Different	Acceptable		Same			Same			Same
	Chen HL, Concejero AM, Huang TL, Chen TY, Tsang LL, Wang CC, et al. Diagnosis and interventional radiological treatment of vascular and biliary complications after liver transplantation in children with biliary atresia. Transplant Proc. 2008 Oct;40(8):2534-6.	PubMed
87	Chen WC, Hou MC, Lin HC, Lee FY, Yeh YY, Chang FY, et al. Feasibility and potential benefit of maintenance endoscopic variceal ligation in patients with unresectable hepatocellular carcinoma and acute esophageal variceal hemorrhage: a controlled trial. Gastrointestinal Endoscopy [serial on the Internet]. 2001; (1): Available from: http://onlinelibrary.wiley.com/o/cochrane/clcentral/articles/022/C…	Cochrane Library	Double	Cochrane Library-PubMed	Unacceptable	Author	Same			Same			Different	Acceptable		Different	Acceptable		Different	Unacceptable	Cochrane	Same			Different	Unacceptable	Cochrane
	Chen WC, Hou MC, Lin HC, Lee FY, Yeh YY, Chang FY, et al. Feasibility and potential benefit of maintenance endoscopic variceal ligation in patients with unresectable hepatocellular carcinoma and acute esophageal variceal hemorrhage: a controlled trial. Gastrointest Endosc. 2001 Jul;54(1):18-23.	PubMed
88	Cheng YF, Chen CL, Huang TL, Chen TY, Chen YS, Takatsuki M, et al. Risk factors for intraoperative portal vein thrombosis in pediatric living donor liver transplantation. Clinical Transplantation. 2004;18(4):390-4.	EMBASE	Double	EMBASE-PubMed	Acceptable	Author	Same			Same			Different	Acceptable		Different	Acceptable		Same			Same			Same
	Cheng YF, Chen CL, Huang TL, Chen TY, Chen YS, Takatsuki M, et al. Risk factors for intraoperative portal vein thrombosis in pediatric living donor liver transplantation. Clin Transplant. 2004 Aug;18(4):390-4.	PubMed
89	Chia EMY, Teo LLS, Venkatesh SK. Clinics in diagnostic imaging (128). Singapore Medical Journal. 2009;50(10):1023-9.	EMBASE	Double	EMBASE-PubMed	Acceptable	Author	Different	Acceptable		Different	Acceptable		Different	Acceptable		Different	Acceptable		Same			Same			Different	Acceptable
	Chia EM, Teo LL, Venkatesh SK. Clinics in diagnostic imaging (128). Portal pyaemia. Singapore Med J. 2009 Oct;50(10):1023-8; quiz 9.	PubMed
90	Choi JY, Lee JY, Jeong ML, Se HK, Min WL, Joon KH, et al. Routine intraoperative Doppler sonography in the evaluation of complications after living-related donor liver transplantation. Journal of Clinical Ultrasound. 2007;35(9):483-90.	EMBASE	Double	EMBASE-PubMed	Unacceptable	Author	Different	Unacceptable	EMBASE	Same			Different	Acceptable		Different	Acceptable		Same			Same			Same
	Choi JY, Lee JY, Lee JM, Kim SH, Lee MW, Han JK, et al. Routine intraoperative Doppler sonography in the evaluation of complications after living-related donor liver transplantation. J Clin Ultrasound. 2007 Nov-Dec;35(9):483-90.	PubMed
91	Choi SH, Lee JM, Lee KH, Kim SH, Kim YJ, An SK, et al. Relationship between various patterns transient increased hepatic attenuation on CT and portal vein thrombosis related to acute cholecystitis. American Journal of Roentgenology. 2004;183(2):437-42.	EMBASE	Double	EMBASE-PubMed	Acceptable	Author	Same			Different	Acceptable		Different	Acceptable		Different	Acceptable		Same			Same			Same
	Choi SH, Lee JM, Lee KH, Kim SH, Kim YJ, An SK, et al. Relationship between various patterns of transient increased hepatic attenuation on CT and portal vein thrombosis related to acute cholecystitis. AJR Am J Roentgenol. 2004 Aug;183(2):437-42.	PubMed
92	Chopra S, Dodd Iii GD, Chintapalli KN, Esola CC, Ghlatas AA. Mesenteric, omental, and retroperitoneal edema in cirrhosis: Frequency and spectrum of CT findings. Radiology. 1999;211(3):737-42.	EMBASE	Double	EMBASE-PubMed	Unacceptable	Author	Different	Unacceptable	EMBASE	Different	Acceptable		Same			Different	Acceptable		Same			Same			Same
	Chopra S, Dodd GD, 3rd, Chintapalli KN, Esola CC, Ghiatas AA. Mesenteric, omental, and retroperitoneal edema in cirrhosis: frequency and spectrum of CT findings. Radiology. 1999 Jun;211(3):737-42.	PubMed
93	Chou ST, Gibson JB. A histochemical study off the bile ducts in long term biliary obstruction in the rat. JPath. 1971;103(3):163-75.	EMBASE	Double	EMBASE-PubMed	Unacceptable	Author	Same			Different	Unacceptable	EMBASE	Different	Acceptable		Different	Acceptable		Same			Same			Same
	Chou ST, Gibson JB. A histochemical study of the bile ducts in long-term biliary obstruction in the rat. J Pathol. 1971 Mar;103(3):163-75.	PubMed
94	Chuma M, Fukumoto T, Kusunoki N, Tsuchida S, Kido MS, Takahashi M, et al. A case of Vp4 portal vein tumor thrombosis - A complete remission achieved with dual treatment of surgery plus percutaneous isolated hepatic perfusion. Japanese Journal of Cancer and Chemotherapy. 2010;37(12):2300-2.	EMBASE	Double	EMBASE-PubMed	Acceptable	Author	Different	Acceptable		Different	Acceptable		Different	Acceptable		Different	Acceptable		Same			Same			Same
	Chuma M, Fukumoto T, Kusunoki N, Tsuchida S, Kido M, Takahashi M, et al. [A case of Vp4 portal vein tumor thrombosis--a complete remission achieved with dual treatment of surgery plus percutaneous isolated hepatic perfusion]. Gan To Kagaku Ryoho. 2010 Nov;37(12):2300-2.	PubMed
95	Chung YH, Song IH, Song BC, Lee GC, Koh MS, Yoon HK, et al. Combined therapy consisting of intraarterial cisplatin infusion and systemic interferon-alpha for hepatocellular carcinoma patients with major portal vein thrombosis or distant metastasis. Cancer [serial on the Internet]. 2000; (9): Available from: http://onlinelibrary.wiley.com/o/cochrane/clcentral/articles/984/CN-00277984/frame.html.	Cochrane Library	Double	Cochrane Library-PubMed	Unacceptable	Author	Same			Same			Different	Acceptable		Different	Acceptable		Different	Unacceptable	Cochrane	Same			Different	Unacceptable	Cochrane
	Chung YH, Song IH, Song BC, Lee GC, Koh MS, Yoon HK, et al. Combined therapy consisting of intraarterial cisplatin infusion and systemic interferon-alpha for hepatocellular carcinoma patients with major portal vein thrombosis or distant metastasis. Cancer. 2000 May 1;88(9):1986-91.	PubMed
96	Cioni G, D'Alimonte P, Zerbinati F, Ventura P, Cristani A, Vignoli A, et al. Duplex-Doppler ultrasonography in the evaluation of cirrhotic patients with portal hypertension and in the analysis of their response to drugs. Journal of gastroenterology and hepatology [serial on the Internet]. 1992; (4): Available from: http://onlinelibrary.wiley.com/o/cochrane/clcentral/articles/706/CN-00086706/frame…	Cochrane Library	Double	Cochrane Library-PubMed	Unacceptable	Author	Same			Same			Different	Acceptable		Different	Acceptable		Different	Unacceptable	Cochrane	Same			Different	Unacceptable	Cochrane
	Cioni G, D'Alimonte P, Zerbinati F, Ventura P, Cristani A, Vignoli A, et al. Duplex-Doppler ultrasonography in the evaluation of cirrhotic patients with portal hypertension and in the analysis of their response to drugs. J Gastroenterol Hepatol. 1992 Jul-Aug;7(4):388-92.	PubMed
97	Coban S, Ertugrul B, Ekiz F, Akif Teber M, Yuksel O. Budd-Chiari syndrome and portal vein thrombosis due to essential thrombocytosis. Platelets. 2010;21(2):144-6.	EMBASE	Double	EMBASE-PubMed	Unacceptable	Author	Different	Unacceptable	EMBASE	Same			Same			Same			Same			Same			Same
	Coban S, Ertugrul I, Ekiz F, Akif Teber M, Yuksel O. Budd-Chiari syndrome and portal vein thrombosis due to essential thrombocytosis. Platelets. 2010;21(2):144-6.	PubMed
98	Coelho JCU, De Freitas ACT, Matias JEF, De Godoy JL, Zeni Neto C, Parolin MB, et al. Donor complications including the report of one death in right-lobe living-donor liver transplantation. Digestive Surgery. 2007;24(3):191-6.	EMBASE	Double	EMBASE-PubMed	Acceptable	Author	Different	Acceptable		Same			Different	Acceptable		Same			Same			Same			Same
	Coelho JC, de Freitas AC, Matias JE, de Godoy JL, Zeni Neto C, Parolin MB, et al. Donor complications including the report of one death in right-lobe living-donor liver transplantation. Dig Surg. 2007;24(3):191-6.	PubMed
99	Correa de Araujo R, Bestetti RB, Oliveira JSM. An unusual case of Budd-Chiari syndrome - a case report. Angiology. 1988;39(2):193-8.	EMBASE	Double	EMBASE-PubMed	Acceptable	Author	Different	Acceptable		Different	Acceptable		Same			Different	Acceptable		Same			Same			Same
	Correa de Araujo R, Bestetti RB, Oliveira JS. An unusual case of Budd-Chiari syndrome--a case report. Angiology. 1988 Feb;39(2):193-8.	PubMed
100	Costas KE, Levy AE, Bakthavatsalam R, Kuhr CS. Combined systemic venous and arterial augmentation of portal venous blood flow in orthotopic liver transplantation [2]. Transplantation. 2003;75(7):1081-2.	EMBASE	Double	EMBASE-PubMed	Acceptable	Author	Same			Different	Acceptable		Same			Different	Acceptable		Same			Same			Same
	Costas KE, Levy AE, Bakthavatsalam R, Kuhr CS. Combined systemic venous and arterial augmentation of portal venous blood flow in orthotopic liver transplantation. Transplantation. 2003 Apr 15;75(7):1081-2.	PubMed
101	Cretel E, Cacoub P, Amoura Z, Hausfater P, Elalamy I, Richemond J, et al. Resistance to activated protein C and portal vein thrombosis: Two cases and review of literature. Revue de Medecine Interne. 1999;20(7):602-6.	EMBASE	Double	EMBASE-PubMed	Acceptable	Author	Same			Different	Acceptable		Different	Acceptable		Different	Acceptable		Same			Same			Same
	Cretel E, Cacoub P, Amoura Z, Hausfater P, Elalamy I, Richemond J, et al. [Resistance to activated protein C and portal vein thrombosis: two new cases and review of the literature]. Rev Med Interne. 1999 Jul;20(7):602-6.	PubMed
102	Cronin Ii DC, Schechter L, Lohman RF, Limsrichamrern S, Winans CG, Gerzenshtein J, et al. Advances in pediatric liver transplantation: Continuous monitoring of portal venous and hepatic artery flow with an implantable Doppler probe. Transplantation. 2002;74(6):887-90.	EMBASE	Double	EMBASE-PubMed	Unacceptable	Author	Different	Unacceptable	EMBASE	Different	Acceptable		Same			Different	Acceptable		Same			Same			Same
	Cronin DC, 2nd, Schechter L, Lohman RF, Limsrichamrern S, Winans CG, Gerzenshtein J, et al. Advances in pediatric liver transplantation: continuous monitoring of portal venous and hepatic artery flow with an implantable Doppler probe. Transplantation. 2002 Sep 27;74(6):887-90.	PubMed
103	Davies RP, Sissons GRJ, McIntosh NA. Transjugular intrahepatic portocaval shunt (TIPS) and hepatic vein-to- caval stenting as salvage treatment of portal hypertension secondary to neoplasm. CardioVascular and Interventional Radiology. 1993;16(2):105-8.	EMBASE	Double	EMBASE-PubMed	Acceptable	Author	Different	Acceptable		Same			Different	Acceptable		Different	Acceptable		Same			Same			Same
	Davies RP, Sissons GR, McIntosh NA. Transjugular intrahepatic portocaval shunt (TIPS) and hepatic vein-to-caval stenting as salvage treatment of portal hypertension secondary to neoplasm. Cardiovasc Intervent Radiol. 1993 Mar-Apr;16(2):105-8.	PubMed
104	Davis CP, Debatin JF, Fuchs WA. MR angiography for evaluation of abdominal venous structures. Schweizerische Medizinische Wochenschrift. 1995;125(13):639-48.	EMBASE	Double	EMBASE-PubMed	Acceptable	Author	Same			Different	Acceptable		Different	Acceptable		Different	Acceptable		Same			Same			Same
	Davis CP, Debatin JF, Fuchs WA. [MRI venous angiography of the abdomen]. Schweiz Med Wochenschr. 1995 Apr 1;125(13):639-48.	PubMed
105	De Alcantara RV, Yamada RM, De Tommaso AMA, Bellomo-Brandao MA, Hessel G. Non-invasive predictors of esophageous varices in children and adolescents with chronic liver disease or extrahepatic portal venous obstruction. Jornal de Pediatria. 2012;88(4):341-6.	EMBASE	Double	EMBASE-PubMed	Unacceptable	Author	Different	Unacceptable	EMBASE	Same			Different	Acceptable		Different	Acceptable		Same			Same			Same
	Alcantara RV, Yamada RM, De Tommaso AM, Bellomo-Brandao MA, Hessel G. Non-invasive predictors of esophageous varices in children and adolescents with chronic liver disease or extrahepatic portal venous obstruction. J Pediatr (Rio J). 2012 Jul;88(4):341-6.	PubMed
106	De Cleva R, Herman P, Saad WA, Pugliese V, Zilberstein B, Gama Rodrigues JJ, et al. Postoperative portal vein thrombosis in patients with hepatosplenic mansonic schistosomiasis: Relationship with intraoperative portal pressure and flow. A prospective study. Hepato-Gastroenterology. 2005;52(65):1529-33.	EMBASE	Double	EMBASE-PubMed	Unacceptable	Author	Different	Unacceptable	Uncertain (cannot be identified via the full text)	Different	Acceptable		Different	Acceptable		Different	Acceptable		Same			Same			Same
	de Cleva R, Herman P, Saad WA, Pugliese V, Zilberstein B, Rodrigues JJ, et al. Postoperative portal vein thrombosis in patients with hepatosplenic mansonic schistosomiasis: relationship with intraoperative portal pressure and flow. A prospective study. Hepatogastroenterology. 2005 Sep-Oct;52(65):1529-33.	PubMed
107	De Luca M, Dugo M, Arduini R, Liessi G. Acute venous thrombosis of splenomesenteric portal axis: An unusual localization of thromboembolism in the nephrotic syndrome. American Journal of Nephrology. 1991;11(3):260-3.	EMBASE	Double	EMBASE-PubMed	Acceptable	Author	Same			Different	Acceptable		Different	Acceptable		Same			Same			Same			Same
	De Luca M, Dugo M, Arduini R, Liessi G. Acute venous thrombosis of spleno-mesenteric portal axis: an unusual localization of thromboembolism in the nephrotic syndrome. Am J Nephrol. 1991;11(3):260-3.	PubMed
108	De Stefano V, Teofili L, Leone G, Janssen HLA, Rosendaal FR. Acquired and inherited risk factors for splanchnic venous thrombosis [2] (multiple letters). Blood. 2001;97(10):3314-5.	EMBASE	Double	EMBASE-PubMed	Acceptable	Author	Different	Acceptable (some authors in reply)		Different	Acceptable		Same			Different	Acceptable		Same			Same			Same
	De Stefano V, Teofili L, Leone G. Acquired and inherited risk factors for splanchnic venous thrombosis. Blood. 2001 May 15;97(10):3314-5.	PubMed
109	De Ville De Goyet J, Alberti D, Clapuyt P, Falchetti D, Rigamonti V, Bax NMA, et al. Direct bypassing of extrahepatic portal venous obstruction in children: A new technique for combined hepatic portal revascularization and treatment of extrahepatic portal hypertension. Journal of Pediatric Surgery. 1998;33(4):597-601.	EMBASE	Double	EMBASE-PubMed	Acceptable	Author	Different	Acceptable		Different	Acceptable		Different	Acceptable		Different	Acceptable		Same			Same			Same
	de Ville de Goyet J, Alberti D, Clapuyt P, Falchetti D, Rigamonti V, Bax NM, et al. Direct bypassing of extrahepatic portal venous obstruction in children: a new technique for combined hepatic portal revascularization and treatment of extrahepatic portal hypertension. J Pediatr Surg. 1998 Apr;33(4):597-601.	PubMed
110	Delcenserie R, Bental A, Goll A, Butel J, Dupas JL. Pancreaticoportal fistula and subcutaneous fat necrosis. Gastroenterologie Clinique et Biologique. 1994;18(12):1132-7.	EMBASE	Double	EMBASE-PubMed	Acceptable	Author	Same			Different	Acceptable		Different	Acceptable		Same			Same			Same			Same
	Delcenserie R, Bental A, Goll A, Butel J, Dupas JL. [Pancreatic-portal fistula and subcutaneous fat necrosis]. Gastroenterol Clin Biol. 1994;18(12):1132-7.	PubMed
111	Delgado MG, Seijo S, Yepes I, Achecar L, Catalina MV, Garcia-Criado T, et al. Efficacy and Safety of Anticoagulation on Patients With Cirrhosis and Portal Vein Thrombosis. Clinical Gastroenterology and Hepatology. 2012;10(7):776-83.	EMBASE	Double	EMBASE-PubMed	Acceptable	Author	Different	Acceptable		Different	Acceptable		Different	Acceptable		Different	Acceptable		Same			Same			Same
	Delgado MG, Seijo S, Yepes I, Achecar L, Catalina MV, Garcia-Criado A, et al. Efficacy and safety of anticoagulation on patients with cirrhosis and portal vein thrombosis. Clin Gastroenterol Hepatol. 2012 Jul;10(7):776-83.	PubMed
112	Demachi H. A case of metastatic liver tumor showing portal vein thrombus and inferior vena cava thrombus. Japanese Journal of Clinical Radiology. 1988;33(4):515-8.	EMBASE	Double	EMBASE-PubMed	Unacceptable	Author	Different	Unacceptable	Uncertain (no full text, no journal website)	Different	Acceptable		Different	Acceptable		Different	Acceptable		Same			Same			Same
	Demachi H, Shimizu H, Inoue K, Rikimaru S, Sugiura H, Takashima T, et al. [A case of metastatic liver tumor showing portal vein thrombus and inferior vena cava thrombus]. Rinsho Hoshasen. 1988 Apr;33(4):515-8.	PubMed
113	Di Carlo I, Lombardo R, Di Raimondo F, Petrillo G, Puleo S. Acute portal vein thrombosis. Diagnosis and therapy. Minerva Chirurgica. 1997;52(7-8):955-8.	EMBASE	Double	EMBASE-PubMed	Acceptable	Author	Same			Different	Acceptable		Different	Acceptable		Different	Acceptable		Same			Same			Same
	Di Carlo I, Lombardo R, Di Raimondo F, Petrillo G, Puleo S. [Acute pre-hepatic portal thrombosis: diagnosis and therapy]. Minerva Chir. 1997 Jul-Aug;52(7-8):955-8.	PubMed
114	Doffoel M, Bonnetain F, Bouche O, Vetter D, Abergel A, Fratte S, et al. Multicentre randomised phase III trial comparing Tamoxifen alone or with Transarterial Lipiodol Chemoembolisation for unresectable hepatocellular carcinoma in cirrhotic patients (Federation Francophone de Cancerologie Digestive 9402). European Journal of Cancer [serial on the Internet]. 2008; (4): Available from: http://onlin…	Cochrane Library	Triple	Cochrane Library-PubMed	Unacceptable	Author	Different	Acceptable		Different	Acceptable		Different	Acceptable		Different	Acceptable		Different	Unacceptable	Cochrane	Same			Different	Unacceptable	Cochrane
	Doffoël M, Bonnetain F, Bouché O, Vetter D, Abergel A, Fratté S, et al. Multicentre randomised phase III trial comparing Tamoxifen alone or with Transarterial Lipiodol Chemoembolisation for unresectable hepatocellular carcinoma in cirrhotic patients (Fédération Francophone de Cancérologie Digestive 9402). European journal of cancer (Oxford, England : 1990) [serial on the Internet]. 2008; (4): Ava…	Cochrane Library
	Doffoel M, Bonnetain F, Bouche O, Vetter D, Abergel A, Fratte S, et al. Multicentre randomised phase III trial comparing Tamoxifen alone or with Transarterial Lipiodol Chemoembolisation for unresectable hepatocellular carcinoma in cirrhotic patients (Federation Francophone de Cancerologie Digestive 9402). Eur J Cancer. 2008 Mar;44(4):528-38.	PubMed
115	Dorffel Y, Wruck U, Ruckert RI, Romaniuk P, Dorffel W, Wermke W. Vascular complications in acute pancreatitis assessed by color duplex ultrasonography. Pancreas. 2000;21(2):126-33.	EMBASE	Double	EMBASE-PubMed	Unacceptable	Author	Different	Unacceptable	PubMed	Same			Same			Different	Acceptable		Same			Same			Same
	Dorffel T, Wruck T, Ruckert RI, Romaniuk P, Dorffel Q, Wermke W. Vascular complications in acute pancreatitis assessed by color duplex ultrasonography. Pancreas. 2000 Aug;21(2):126-33.	PubMed
116	Dos Santos Yamaguti WP, Paulin E, Shibao S, Chammas MC, Salge JM, Ribeiro M, et al. Air trapping: The major factor limiting diaphragm mobility in chronic obstructive pulmonary disease patients. Respirology. 2008;13(1):138-44.	EMBASE	Double	EMBASE-PubMed	Acceptable	Author	Same			Same			Same			Different	Acceptable		Same			Same			Same
	Dos Santos Yamaguti WP, Paulin E, Shibao S, Chammas MC, Salge JM, Ribeiro M, et al. Air trapping: The major factor limiting diaphragm mobility in chronic obstructive pulmonary disease patients. Respirology. 2008 Jan;13(1):138-44.	PubMed
117	Douma RA, Kok MGM, Verberne LM, Kamphuisen PW, Buller HR. Incidental venous thromboembolism in cancer patients: prevalence and consequence. Thrombosis Research. 2010;125(6):e306-e9.	EMBASE	Double	EMBASE-PubMed	Acceptable	Author	Different	Acceptable		Same			Different	Acceptable		Different	Acceptable		Same			Same			Same
	Douma RA, Kok MG, Verberne LM, Kamphuisen PW, Buller HR. Incidental venous thromboembolism in cancer patients: prevalence and consequence. Thromb Res. 2010 Jun;125(6):e306-9.	PubMed
118	Drott C, Henning R, Hedner U. Massive thrombosis of the superior mesenteric, splenic, and portal veins. Acta Chirurgica Scandinavica. 1978;144(1):57-60.	EMBASE	Double	EMBASE-PubMed	Acceptable	Author	Same			Different	Acceptable		Different	Acceptable		Same			Same			Same			Same
	Drott C, Henning R, Hedner U. Massive thrombosis of the superior mesenteric, splenic, and portal veins. Report of a case. Acta Chir Scand. 1978;144(1):57-60.	PubMed
119	Duca WJ, da Silva RF, Arroyo Jr PC, Sgnolf A, Cabral CM, Ayres DC, et al. Liver Transplantation Using University of Wisconsin or Celsior Preserving Solutions in the Portal Vein and Euro-Collins in the Aorta. Transplantation Proceedings. 2010;42(2):429-34.	EMBASE	Double	EMBASE-PubMed	Unacceptable	Author	Different	Unacceptable	EMBASE	Different	Acceptable		Different	Acceptable		Different	Acceptable		Same			Same			Same
	Duca WJ, da Silva RF, Arroyo PC, Jr., Sgnolf A, Cabral CM, Ayres DC, et al. Liver transplantation using University of Wisconsin or Celsior preserving solutions in the portal vein and Euro-Collins in the aorta. Transplant Proc. 2010 Mar;42(2):429-34.	PubMed
120	Duvoux C, Radier C, Gouault-Heilmann M, Texier JP, Le Cudonnec B, Dhumeaux D. A rare cause of portal vein thrombosis: The abdominal blunt trauma. Gastroenterologie Clinique et Biologique. 1994;18(2):165-7.	EMBASE	Double	EMBASE-PubMed	Acceptable	Author	Same			Different	Acceptable		Different	Acceptable		Same			Same			Same			Same
	Duvoux C, Radier C, Gouault-Heilmann M, Texier JP, Le Cudonnec B, Dhumeaux D. [A rare cause of portal vein thrombosis: closed abdominal trauma]. Gastroenterol Clin Biol. 1994;18(2):165-7.	PubMed
121	Edelman RR, Zhao B, Liu C, Wentz KU, Mattle HP, Fin JP, et al. MR angiography and dynamic flow evaluation of the portal venous system. American Journal of Roentgenology. 1989;153(4):755-60.	EMBASE	Double	EMBASE-PubMed	Unacceptable	Author	Different	Unacceptable	EMBASE	Same			Different	Acceptable		Different	Acceptable		Same			Same			Same
	Edelman RR, Zhao B, Liu C, Wentz KU, Mattle HP, Finn JP, et al. MR angiography and dynamic flow evaluation of the portal venous system. AJR Am J Roentgenol. 1989 Oct;153(4):755-60.	PubMed
122	Egesel T, Unsal I, Dikmen G, Bayraktar Y. The assessment of pancreatic exocrine function by bentiromide test in patients with chronic portal vein thrombosis. Pancreas [serial on the Internet]. 2002; (4): Available from: http://onlinelibrary.wiley.com/o/cochrane/clcentral/articles/032/CN-00411032/frame.html.	Cochrane Library	Double	Cochrane Library-PubMed	Unacceptable	Author	Same			Same			Different	Acceptable		Different	Acceptable		Different	Unacceptable	Cochrane	Same			Different	Unacceptable	Cochrane
	Egesel T, Unsal I, Dikmen G, Bayraktar Y. The assessment of pancreatic exocrine function by bentiromide test in patients with chronic portal vein thrombosis. Pancreas. 2002 Nov;25(4):355-9.	PubMed
123	Elhajj II, Salem ZMK, Birjawi GA, Taher AT, Soweid AM. Heterozygous prothrombin 20210G/A mutation, associated with hyperhomocysteinemia, and homozygous methylenetetrahydrofolate reductase 677C/T mutation, in a patient with portal and mesenteric venous thrombosis. Hematology Journal. 2004;5(6):540-2.	EMBASE	Double	EMBASE-PubMed	Acceptable	Author	Different	Acceptable		Same			Different	Acceptable		Same			Same			Same			Same
	Elhajj, II, Salem ZM, Birjawi GA, Taher AT, Soweid AM. Heterozygous prothrombin 20210G/A mutation, associated with hyperhomocysteinemia, and homozygous methylenetetrahydrofolate reductase 677C/T mutation, in a patient with portal and mesenteric venous thrombosis. Hematol J. 2004;5(6):540-2.	PubMed
124	Engelbrecht M, Akin O, Dixit D, Schwartz L. Bland and tumor thrombi in abdominal malignancies: Magnetic resonance imaging assessment in a large oncologic patient population. Abdominal Imaging. 2011;36(1):62-8.	EMBASE	Double	EMBASE-PubMed	Unacceptable	Title	Different	Unacceptable	PubMed	Different	Acceptable		Different	Acceptable		Different	Acceptable		Same			Same			Same
	Akin O, Dixit D, Schwartz L. Bland and tumor thrombi in abdominal malignancies: magnetic resonance imaging assessment in a large oncologic patient population. Abdom Imaging. 2011 Feb;36(1):62-8.	PubMed
125	Ersoz S, Cakmakli S, Gecim E, Turkcapar AG, Anadol E. The safety of total hepatic vascular occlusion in rabbits with acute extrahepatic cholestasis. European Surgical Research. 1996;28(2):104-10.	EMBASE	Double	EMBASE-PubMed	Acceptable	Author	Same			Same			Different	Acceptable		Same			Same			Same			Same
	Ersoz S, Cakmakh S, Gecim E, Turkcapar AG, Anadol E. The safety of total hepatic vascular occlusion in rabbits with acute extrahepatic cholestasis. Eur Surg Res. 1996;28(2):104-10.	PubMed
126	Estival JL, Debourdeau P, Zammit C, Teixeira L, Guerard S, Colle B. Spontaneous portal vein thrombosis associated with acute CMV infection in an immunocompetent patient. Presse Medicale. 2001;30(38):1876-8.	EMBASE	Double	EMBASE-PubMed	Acceptable	Author	Same			Different	Acceptable		Different	Acceptable		Different	Acceptable		Same			Same			Same
	Estival JL, Debourdeau P, Zammit C, Teixeira L, Guerard S, Colle B. [Spontaneous portal vein thrombosis associated with acute cytomegalovirus infection in an immunocompetent patient]. Presse Med. 2001 Dec 15;30(38):1876-8.	PubMed
127	Evans PC, Coleman N, Wreghitt TG, Wight DGD, Alexander GJM. Cytomegalovirus infection of bile duct epithelial cells, hepatic artery and portal venous endothelium in relation to chronic rejection of liver grafts. Journal of Hepatology. 1999;31(5):913-20.	EMBASE	Double	EMBASE-PubMed	Acceptable	Author	Different	Acceptable		Same			Different	Acceptable		Different	Acceptable		Same			Same			Same
	Evans PC, Coleman N, Wreghitt TG, Wight DG, Alexander GJ. Cytomegalovirus infection of bile duct epithelial cells, hepatic artery and portal venous endothelium in relation to chronic rejection of liver grafts. J Hepatol. 1999 Nov;31(5):913-20.	PubMed
128	Fan J, Zhou J, Wu ZQ, Qiu SJ, Wang XY, Shi YH, et al. Efficacy of different treatment strategies for hepatocellular carcinoma with portal vein tumor thrombosis. World journal of gastroenterology : WJG [serial on the Internet]. 2005; (8): Available from: http://onlinelibrary.wiley.com/o/cochrane/clcentral/articles/230/CN-00505230/frame.html.	Cochrane Library	Double	Cochrane Library-PubMed	Unacceptable	Author	Same			Same			Different	Acceptable		Different	Acceptable		Different	Unacceptable	Cochrane	Same			Different	Unacceptable	Cochrane
	Fan J, Zhou J, Wu ZQ, Qiu SJ, Wang XY, Shi YH, et al. Efficacy of different treatment strategies for hepatocellular carcinoma with portal vein tumor thrombosis. World J Gastroenterol. 2005 Feb 28;11(8):1215-9.	PubMed
129	Farid WRR, De Jonge J, Slieker JC, Zondervan PE, Thomeer MGJ, Metselaar HJ, et al. The importance of portal venous blood flow in ischemic-type biliary lesions after liver transplantation. American Journal of Transplantation. 2011;11(4):857-62.	EMBASE	Double	EMBASE-PubMed	Acceptable	Author	Different	Acceptable		Same			Different	Acceptable		Different	Acceptable		Same			Same			Same
	Farid WR, de Jonge J, Slieker JC, Zondervan PE, Thomeer MG, Metselaar HJ, et al. The importance of portal venous blood flow in ischemic-type biliary lesions after liver transplantation. Am J Transplant. 2011 Apr;11(4):857-62.	PubMed
130	Farmer AD, Saadeddin A, Bruckner Holt CEM, Bateman JM, Ahmed M, Syn WK. Portal vein thrombosis in the district general hospital: Management and clinical outcomes. European Journal of Gastroenterology and Hepatology. 2009;21(5):517-21.	EMBASE	Double	EMBASE-PubMed	Unacceptable	Author	Different	Unacceptable	PubMed	Different	Acceptable		Different	Acceptable		Different	Acceptable		Same			Same			Same
	Farmer AD, Saadeddin A, Holt CE, Bateman JM, Ahmed M, Syn WK. Portal vein thrombosis in the district general hospital: management and clinical outcomes. Eur J Gastroenterol Hepatol. 2009 May;21(5):517-21.	PubMed
131	Fechner L, Lotterer E, Fleig WE. Low level of protein S in a patient with portal vein thrombosis. Deutsche Medizinische Wochenschrift. 2004;129(34-35):1798-801.	EMBASE	Double	EMBASE-PubMed	Acceptable	Author	Same			Different	Acceptable		Different	Acceptable		Different	Acceptable		Same			Same			Same
	Fechner L, Lotterer E, Fleig WE. [Portal vein thrombosis in a patient with lowered protein S level]. Dtsch Med Wochenschr. 2004 Aug 20;129(34-35):1798-801.	PubMed
132	Ferraz-Neto BH, Sakabe D, Buttros DAB, Resende MB, Afonso RC. Portal vein aneurysm as late complication of liver trasplantation: A case report. Transplantation Proceedings. 2004;36(4):970-1.	EMBASE	Double	EMBASE-PubMed	Acceptable	Author	Different	Acceptable		Different	Acceptable		Different	Acceptable		Different	Acceptable		Same			Same			Same
	Ferraz-Neto BH, Sakabe D, Buttros DA, Resende MB, Afonso RC. Portal vein aneurysm as late complication of liver transplantation: a case report. Transplant Proc. 2004 May;36(4):970-1.	PubMed
133	Ferri PM, Ferreira AR, Fagundes EDT, Liu SM, Roquete MLV, Penna FJ. Portal vein thrombosis in children and adolescents: 20 years experience of a pediatric hepatology reference center. Arquivos de Gastroenterologia. 2012;49(1):69-76.	EMBASE	Double	EMBASE-PubMed	Acceptable	Author	Different	Acceptable		Same			Different	Acceptable		Different	Acceptable		Same			Same			Same
	Ferri PM, Ferreira AR, Fagundes ED, Liu SM, Roquete ML, Penna FJ. Portal vein thrombosis in children and adolescents: 20 years experience of a pediatric hepatology reference center. Arq Gastroenterol. 2012 Jan-Mar;49(1):69-76.	PubMed
134	Figueiras RG, Paz ML, Gonzalez SB, Martin CV. Case 158: Pylephlebitis. Radiology. 2010;255(3):1003-7.	EMBASE	Double	EMBASE-PubMed	Unacceptable	Title	Different	Unacceptable	PubMed	Same			Same			Different	Acceptable		Same			Same			Same
	Garcia Figueiras R, Linares Paz M, Baleato Gonzalez S, Villalba Martin C. Case 158: Pylephlebitis. Radiology. 2010 Jun;255(3):1003-7.	PubMed
135	Figueras J, Torras J, Rafecas A, Fabregat J, Ramos E, Moreno G, et al. Extra-anatomic venous graft for portal vein thrombosis in liver transplantation [2]. Transplant International. 1997;10(5):407-8.	EMBASE	Double	EMBASE-PubMed	Acceptable	Author	Same			Different	Acceptable		Different	Acceptable		Same			Same			Same			Same
	Figueras J, Torras J, Rafecas A, Fabregat J, Ramos E, Moreno G, et al. Extra-anatomic venous graft for portal vein thrombosis in liver transplantation. Transpl Int. 1997;10(5):407-8.	PubMed
136	Figueredo A, Germond C, Maroun J, Browman G, Walker-Dilks C, Wong S. Adjuvant therapy for stage II colon cancer after complete resection (Structured abstract). Cancer Prevention and Control [serial on the Internet]. 1997; (5): Available from: http://onlinelibrary.wiley.com/o/cochrane/cldare/articles/DARE-11998004000/frame.html.	Cochrane Library	Double	Cochrane Library-PubMed	Unacceptable	Author	Same			Different	Acceptable		Different	Acceptable		Different	Acceptable		Different	Unacceptable	Cochrane	Same			Different	Unacceptable	Cochrane
	Figueredo A, Germond C, Maroun J, Browman G, Walker-Dilks C, Wong S. Adjuvant therapy for stage II colon cancer after complete resection. Provincial Gastrointestinal Disease Site Group. Cancer Prev Control. 1997 Dec;1(5):379-92.	PubMed
137	Fogartie JA, Adams DB, Vujic I, Stanley Jr JH, Anderson MC. Splanchnic venous obstruction. A complication of chronic pancreatitis. American Surgeon. 1989;55(3):191-7.	EMBASE	Double	EMBASE-PubMed	Unacceptable	Author	Different	Unacceptable	EMBASE	Same			Different	Acceptable		Different	Acceptable		Same			Same			Same
	Fogartie JA, Adams DB, Vujic I, Stanley JH, Jr., Anderson MC. Splanchnic venous obstruction. A complication of chronic pancreatitis. Am Surg. 1989 Mar;55(3):191-7.	PubMed
138	Freling NJM, Schuur KH, Haagsma EB, Van Der Meer J. Ultrasound as first imaging modality in superior mesenteric and portal vein thrombosis. Journal of Clinical Ultrasound. 1986;14(7):554-7.	EMBASE	Double	EMBASE-PubMed	Unacceptable	Author	Different	Unacceptable	EMBASE	Same			Different	Acceptable		Different	Acceptable		Same			Same			Same
	Freling NJ, Schuur KH, Haagsma EB, vd Meer J. Ultrasound as first imaging modality in superior mesenteric and portal vein thrombosis. J Clin Ultrasound. 1986 Sep;14(7):554-7.	PubMed
139	Gaa J, Laub G, Edelman RR, Georgi M. First clinical results of ultrafast, gadolinium-enhanced dual-phase 3D MR-angiography in the abdomen. RoFo Fortschritte auf dem Gebiete der Rontgenstrahlen und der Neuen Bildgebenden Verfahren. 1998;169(2):135-9.	EMBASE	Double	EMBASE-PubMed	Acceptable	Author	Same			Different	Acceptable		Different	Acceptable		Different	Acceptable		Same			Same			Same
	Gaa J, Laub G, Edelman RR, Georgi M. [First clinical results of ultrafast, contrast-enhanced 2-phase 3D-angiography of the abdomen]. Rofo. 1998 Aug;169(2):135-9.	PubMed
140	Gabler R, Barnert J, Bohndorf K, Eberl T, Wienbeck M. Portal vein thrombosis after occlusion of a transjugular intrahepatic portosystemic stent shunt (TIPSS): Shunt dilatation with subsequent local and systemic thrombolysis. Deutsche Medizinische Wochenschrift. 1997;122(7):188-92	EMBASE	Double	EMBASE-PubMed	Acceptable	Author	Same			Different	Acceptable		Different	Acceptable		Different	Acceptable		Same			Same			Same
	Gabler R, Barnert J, Bohndorf K, Eberl T, Wienbeck M. [Portal vein thrombosis after occlusion of a transjugular intrahepatic portosystemic stent-shunt (TIPSS). Shunt dilatation with subsequent local and systemic thrombolysis]. Dtsch Med Wochenschr. 1997 Feb 14;122(7):188-92.	PubMed
141	Galmarini D, Zanoli PG, Riquier G. Hepatic vein pressure determination and phebography in the evaluation of portal hypertension. Savkmedj. 1969;43(33):157-70.	EMBASE	Double	EMBASE-EMBASE	Unacceptable	Author	Same			Different	Unacceptable	Uncertain (no full text, no journal website)	Different	Acceptable		Same			Same			Same			Different	Unacceptable	Uncertain (no full text, no journal website)
	Galmarini D, Zanoli PG, Riquier G. Hepatic vein pressure determination end phlebofraphy in the evaluation of portal hypertension. South African medical journal. 1969;43(33):1011-5.	EMBASE
142	Garlipp B, Gerhardt U, Linke J, Arlt G. APC resistance due to factor V Leiden mutation presenting as acute hemorrhagic jejunal infarction - Case report. Zeitschrift fur Gastroenterologie. 2008;46(2):206-10.	EMBASE	Double	EMBASE-PubMed	Acceptable	Author	Same			Different	Acceptable		Different	Acceptable		Different	Acceptable		Same			Same			Same
	Garlipp B, Gerhardt U, Linke J, Arlt G. [APC resistance due to factor V Leiden mutation presenting as acute hemorrhagic jejunal infarction--case report]. Z Gastroenterol. 2008 Feb;46(2):206-10.	PubMed
143	Garnier JM, Aillaud MF, Devred P, Juhan-Vague I, Unal D. Septicemia, portal thrombosis and hereditary protein C deficiency. Archives Francaises de Pediatrie. 1988;45(2):119-22.	EMBASE	Double	EMBASE-PubMed	Acceptable	Author	Same			Different	Acceptable		Different	Acceptable		Different	Acceptable		Same			Same			Same
	Garnier JM, Aillaud MF, Devred P, Juhan-Vague I, Unal D. [Septicemia, portal thrombosis and congenital protein C deficiency]. Arch Fr Pediatr. 1988 Feb;45(2):119-22.	PubMed
144	Gautier Benoit C, Houcke M. Atrophy of the left lobe of the liver due to thrombosis of the left branch of the portal vein. Medecine et Chirurgie Digestives. 1973;2(3):157-60.	EMBASE	Double	EMBASE-PubMed	Acceptable	Author	Different	Acceptable		Different	Acceptable		Different	Acceptable		Same			Same			Same			Same
	Gautier-Benoit C, Houcke M. [Left liver lobe atrophy due to thrombosis of the left branch of the portal vein]. Med Chir Dig. 1973;2(3):157-60.	PubMed
145	Gbazi C, Rode V, Caillot JL, Tran-Minh VA, Croisille M. Post-partum thrombosis of the superior mesenteric and portal veins, presenting as an abdominal mass. Journal de Radiologie. 1996;77(6):437-9.	EMBASE	Double	EMBASE-PubMed	Acceptable	Author	Same			Different	Acceptable		Different	Acceptable		Different	Acceptable		Same			Same			Same
	Gbazi C, Rode V, Caillot JL, Tran-Minh VA, Croisille M. [Postpartum mesenteric-portal thrombosis of pseudotumor presentation]. J Radiol. 1996 Jun;77(6):437-9.	PubMed
146	Genzini T, Crescentini F, Torricelli FCM, Antunes I, Hayashi A, Kim NJ, et al. Pancreas Retransplantation: Outcomes of 20 Cases. Transplantation Proceedings. 2006;38(6):1937-8.	EMBASE	Double	EMBASE-PubMed	Acceptable	Author	Different	Acceptable		Different	Acceptable		Different	Acceptable		Different	Acceptable		Same			Same			Same
	Genzini T, Crescentini F, Torricelli FC, Antunes I, Hayashi A, Kim NJ, et al. Pancreas retransplantation: outcomes of 20 cases. Transplant Proc. 2006 Jul-Aug;38(6):1937-8.	PubMed
147	Ghandur Mnaymneh L. Anemic infarction of the liver resulting from hepatic and portal vein thrombosis. Johns Hopkins Medical Journal. 1976;139(Sup.):78-81.	EMBASE	Double	EMBASE-PubMed	Acceptable	Author	Different	Acceptable		Same			Different	Acceptable		Different	Acceptable		Same			Different	Acceptable		Same
	Ghandur-Mnaymneh L. Anemic infarction of the liver resulting from hepatic and portal vein thrombosis. Johns Hopkins Med J. 1976 Dec;139 SUPPL:78-81.	PubMed
148	Gibelli NEM, Tannuri ACA, Pinho-Apezzato ML, Maksoud-Filho JG, Tannuri U. Extrahepatic portal vein thrombosis after umbilical catheterization: Is it a good choice for Rex shunt? Journal of Pediatric Surgery. 2011;46(1):214-6.	EMBASE	Double	EMBASE-PubMed	Acceptable	Author	Different	Acceptable		Different	Acceptable		Different	Acceptable		Different	Acceptable		Same			Same			Same
	Gibelli NE, Tannuri AC, Pinho-Apezzato ML, Maksoud-Filho JG, Tannuri U. Extrahepatic portal vein thrombosis after umbilical catheterization: is it a good choice for Rex shunt? J Pediatr Surg. 2011 Jan;46(1):214-6.	PubMed
149	Gibelli NEM, Tannuri ACA, Tannuri U, Santos MM, Pinho-Apezzato ML, Maksoud-Filho JG, et al. Rex shunt for acute portal vein thrombosis after pediatric liver transplantation in children with biliary atresia. Transplantation Proceedings. 2011;43(1):194-5.	EMBASE	Double	EMBASE-PubMed	Acceptable	Author	Different	Acceptable		Same			Different	Acceptable		Different	Acceptable		Same			Same			Same
	Gibelli NE, Tannuri AC, Tannuri U, Santos MM, Pinho-Apezzato ML, Maksoud-Filho JG, et al. Rex shunt for acute portal vein thrombosis after pediatric liver transplantation in children with biliary atresia. Transplant Proc. 2011 Jan-Feb;43(1):194-5.	PubMed
150	Gibson JB. Extrahepatic portal-venous obstruction. British journal of surgery. 1965;52(2):129-39.	EMBASE	Double	EMBASE-PubMed	Unacceptable	Author	Different	Unacceptable	EMBASE	Different	Acceptable		Different	Acceptable		Different	Acceptable		Same			Different	Unacceptable	PubMed	Same
	Gibson JB, Johnston GW, Fulton TT, Rodgers HW. EXTRAHEPATIC PORTAL-VENOUS OBSTRUCTION. Br J Surg. 1965 Feb;52:129-39.	PubMed
151	Goebel N, Hollmann J, Spiegel M. Diagnosis of thrombosis in the splenic, superior mesenteric and portal veins by computed tomography. Schweizerische Medizinische Wochenschrift. 1984;114(52):1954-8.	EMBASE	Double	EMBASE-PubMed	Acceptable	Author	Same			Different	Acceptable		Different	Acceptable		Different	Acceptable		Same			Same			Same
	Goebel N, Hollmann J, Spiegel M. [Computed tomographic diagnosis of thromboses of the splenic, superior mesenteric and portal veins]. Schweiz Med Wochenschr. 1984 Dec 29;114(52):1954-8.	PubMed
152	Goker H, Egesel T, Karakus S, Haznedaroglu IC, Apras S, Buyukasik Y, et al. Plasma thrombopoietin in patients with cavernous transformation of the portal vein. International Journal of Hematology. 2002;75(1):91-4.	EMBASE	Double	EMBASE-PubMed	Unacceptable	Author	Different	Unacceptable	PubMed	Same			Different	Acceptable		Different	Acceptable		Same			Same			Same
	Goker H, Egesel T, Karakus S, Haznedaroglu IC, Apras S, Buyukasic Y, et al. Plasma thrombopoietin in patients with cavernous transformation of the portal vein. Int J Hematol. 2002 Jan;75(1):91-4.	PubMed
153	Gong WD, Xue K, Chu YK, Wang Q, Yang W, Quan H, et al. [Percutaneous transhepatic embolization of gastroesophageal varices combined with partial splenic embolization for variceal bleeding and hypersplenism: a comparison with surgery] LA: Chi. Journal of Interventional Radiology [serial on the Internet]. 2010; (2): Available from: http://onlinelibrary.wiley.com/o/cochrane/clcentral/articles/378/CN…	Cochrane Library	Double	Cochrane Library-EMBASE	Unacceptable	Author	Same			Different	Acceptable		Different	Acceptable		Same			Different	Unacceptable	Cochrane	Same			Different	Unacceptable	Cochrane
	Gong WD, Xue K, Chu YK, Wang Q, Yang W, Quan H, et al. Percutaneous transhepatic embolization of gastroesophageal varices combined with partial splenic embolization for variceal bleeding and hypersplenism: A comparison with surgery. Journal of Interventional Radiology. 2010;19(2):105-9.	EMBASE
154	Gordon DH, Schaffner D, Bennett JM. Postsplenectomy thrombocytosis. Its association with mesenteric, portal, and/or renal vein thrombosis in patients with myeloproliferative disorders. Archives of Surgery. 1978;113(6):713-5.	EMBASE	Double	EMBASE-PubMed	Unacceptable	Author	Different	Unacceptable	EMBASE	Different	Acceptable		Different	Acceptable		Different	Acceptable		Same			Same			Same
	Gordon DH, Schaffner D, Bennett JM, Schwartz SI. Postsplenectomy thrombocytosis: its association with mesenteric, portal, and/or renal vein thrombosis in patients with myeloproliferative disorders. Arch Surg. 1978 Jun;113(6):713-5.	PubMed
155	Gorini P, Johansen K, Terblanche J. Portal decompression using the inferior mesenteric vein. HPB Surgery. 1998;10(6):365-70.	EMBASE	Double	EMBASE-PubMed	Acceptable	Author	Different	Acceptable		Same			Different	Acceptable		Same			Same			Same			Different	Acceptable
	Gorini P, Johansen K. Portal decompression using the inferior mesenteric vein. HPB Surg. 1998;10(6):365-9; discussion 9-70.	PubMed
156	Gorka W, Gorka TS, Lewall DB. Doppler ultrasound evaluation of advanced portal vein pulsatility in patients with normal echocardiograms. European journal of ultrasound : official journal of the European Federation of Societies for Ultrasound in Medicine and Biology [serial on the Internet]. 1998; (2): Available from: http://onlinelibrary.wiley.com/o/cochrane/clcentral/articles/783/CN-00157783/fra…	Cochrane Library	Double	Cochrane Library-EMBASE	Unacceptable	Author	Same			Same			Different	Acceptable		Same			Different	Unacceptable	Cochrane	Same			Different	Unacceptable	Cochrane
	Gorka W, Gorka TS, Lewall DB. Doppler ultrasound evaluation of advanced portal vein pulsatility in patients with normal echocardiograms. European Journal of Ultrasound. 1998;8(2):119-23.	EMBASE
157	Grieser C, Denecke T. What about the portal vein? MMW-Fortschritte der Medizin. 2010;152(18):5.	EMBASE	Double	EMBASE-PubMed	Acceptable	Author	Same			Different	Acceptable		Different	Acceptable		Different	Acceptable		Same			Same			Same
	Grieser C, Denecke T. [What is wrong with the portal vein? Idiopathic phlebothrombosis]. MMW Fortschr Med. 2010 May 6;152(18):5.	PubMed
158	Groszmann RJ, Blei AT, Kniaz JL. Portal pressure reduction induced by partial mechanical obstruction of the superior mesenteric artery in the anesthetized dog. Gastroenterology. 1978;75(2):187-92.	EMBASE	Double	EMBASE-PubMed	Unacceptable	Author	Different	Unacceptable	EMBASE	Same			Same			Different	Acceptable		Same			Same			Same
	Groszmann RJ, Blei AT, Kniaz JL, Storer EH, Conn HO. Portal pressure reduction induced by partial mechanical obstruction of the superior mesenteric artery in the anesthetized dog. Gastroenterology. 1978 Aug;75(2):187-92.	PubMed
159	Grunert RD. Catheterization of the hepatic veins and splenoportography in the diagnosis of portal hypertension. Chirurg. 1960;31(12):534-9.	EMBASE	Double	EMBASE-EMBASE	Unacceptable	Author	Same			Different	Unacceptable	EMBASE (lower)	Same			Different	Acceptable		Same			Same			Same
	Grunert RD. Catheterieation of the hepatic veins and splenoportography in the diagnosis of portal hypertension (German text). Chirurg. 1956;31(12):534-9.	EMBASE
160	Guenther R, Halbsguth A, Georgi M, Hoehn P. Retrograde pancreatic phlebography with simultaneous balloon occlusion of portal and arterial flow. An experimental study. Fortschritte auf den Gebiete der Rontgenstrahlen und der Nuklearmedizin. 1978;128(2):151-5.	EMBASE	Double	EMBASE-PubMed	Unacceptable	Author	Different	Unacceptable	EMBASE	Different	Acceptable		Different	Acceptable		Different	Acceptable		Same			Same			Same
	Gunther R, Halbsguth A, Georgi M, Hohn P. [Retrograde pancreatic phlebography with simultaneous balloon occlusion of portal and arterial flow. An experimental study (author's transl)]. Rofo. 1978 Feb;128(2):151-5.	PubMed
161	Guillou YM, Bleichner JP, Gobron F, Leroux A, Le Calve JL, Malledant Y. Mesenteric vein infarct associated with congenital antithrombin III (ATIII) deficiency. Annales de Chirurgie. 1996;50(1):72-5.	EMBASE	Double	EMBASE-PubMed	Acceptable	Author	Same			Different	Acceptable		Different	Acceptable		Same			Same			Same			Same
	Guillou YM, Bleichner JP, Gobron F, Leroux A, Le Calve JL, Malledant Y. [Mesenteric vein infarction associated with congenital antithrombin III (ATIII) deficiency]. Ann Chir. 1996;50(1):72-5.	PubMed
162	Guimaraes H, Castelo L, Guimaraes J, Cardoso A, D'Orey C, Mateus M, et al. Does umbilical vein catheterization to exchange transfusion lead to a portal vein thrombosis? European Journal of Pediatrics. 1998;157(6):461-3.	EMBASE	Double	EMBASE-PubMed	Acceptable	Author	Different	Acceptable		Same			Different	Acceptable		Different	Acceptable		Same			Same			Same
	Guimaraes H, Castelo L, Guimaraes J, Cardoso A, d'Orey C, Mateus M, et al. Does umbilical vein catheterization to exchange transfusion lead to portal vein thrombosis? Eur J Pediatr. 1998 Jun;157(6):461-3.	PubMed
163	Gupta IP, Sharma MP. Control of variceal bleed with metoclopramide. Indian journal of gastroenterology : official journal of the Indian Society of Gastroenterology [serial on the Internet]. 1991; (1): Available from: http://onlinelibrary.wiley.com/o/cochrane/clcentral/articles/940/CN-00073940/frame.html.	Cochrane Library	Double	Cochrane Library-PubMed	Unacceptable	Author	Same			Same			Different	Acceptable		Different	Acceptable		Different	Unacceptable	Cochrane	Same			Different	Unacceptable	Cochrane
	Gupta IP, Sharma MP. Control of variceal bleed with metoclopramide. Indian J Gastroenterol. 1991 Jan;10(1):10-1.	PubMed
164	Gurney D, Lip GYH, Blann AD. Prevalence of hereditary thrombophilia in patients with thrombosis in different venous systems. American Journal of Hematology. 2002;70(2):126-32.	EMBASE	Double	EMBASE-PubMed	Unacceptable	Title	Different	Unacceptable	EMBASE	Same			Different	Acceptable		Different	Acceptable		Same			Same			Same
	Bombeli T, Basic A, Fehr J. Prevalence of hereditary thrombophilia in patients with thrombosis in different venous systems. Am J Hematol. 2002 Jun;70(2):126-32.	PubMed
165	Gurusamy Kurinchi S, Kumar Y, Ramamoorthy R, Sharma D, Davidson Brian R. Vascular occlusion for elective liver resections. Cochrane Database of Systematic Reviews [serial on the Internet]. 2009; (1): Available from: http://onlinelibrary.wiley.com/doi/10.1002/14651858.CD007530/ab	Cochrane Library	Double	Cochrane Library-EMBASE	Unacceptable	Author	Different	Unacceptable	EMBASE	Same			Different	Acceptable		Same			Same			Same			Same
	Gurusamy KS, Kumar Y, Ramamoorthy R, Sharma D, Davidson BR. Vascular occlusion for elective liver resections. Cochrane Database of Systematic Reviews. 2009(1).	EMBASE
166	Haner C, Inderbitzi R, Badulescu M, Teuscher J. Septic pylephlebitis with detection of portal venous gas: A rare complication of left colonic diverticulitis. Schweizerische Medizinische Wochenschrift. 1998;128(36):1339-44.	EMBASE	Double	EMBASE-PubMed	Acceptable	Author	Same			Different	Acceptable		Different	Acceptable		Different	Acceptable		Same			Same			Same
	Haner C, Inderbitzi R, Badulescu M, Teuscher J. [Septic pylephlebitis with detection of gas in the portal vein: a rare complication of sigmoid diverticulitis]. Schweiz Med Wochenschr. 1998 Sep 5;128(36):1339-44.	PubMed
167	Hanig V, Stenzel G, Rossle M. Acute portal vein thrombosis in cirrhosis of the liver - Successful recanalisation with application of a portosystemic shunt. RoFo Fortschritte auf dem Gebiete der Rontgenstrahlen und der Neuen Bildgebenden Verfahren. 1996;165(4):403-5.	EMBASE	Double	EMBASE-PubMed	Acceptable	Author	Same			Different	Acceptable		Different	Acceptable		Different	Acceptable		Same			Same			Same
	Hanig V, Stenzel G, Rossle M. [Acute portal vein thrombosis in liver cirrhosis: successful recanalization with the use of a portosystemic shunt (TIPS)]. Rofo. 1996 Oct;165(4):403-5.	PubMed
168	Harch JM, Radin RD, Yellin AE, Donovan AJ. Pylethrombosis. Archives of Surgery. 1987;122(10):1116-9.	EMBASE	Double	EMBASE-PubMed	Acceptable	Author	Same			Same			Different	Acceptable		Different	Acceptable		Same			Same			Same
	Harch JM, Radin RD, Yellin AE, Donovan AJ. Pylethrombosis. Serendipitous radiologic diagnosis. Arch Surg. 1987 Oct;122(10):1116-9.	PubMed
169	Hariharan D, Singhal R, Kinra S, Chilton A. Post traumatic intra thoracic spleen presenting with upper GI bleed! - A case report. BMC Gastroenterology. 2006;6.	EMBASE	Double	EMBASE-PubMed	Unacceptable	Author	Same			Different	Acceptable		Different	Acceptable		Same			Same			Same			Different	Unacceptable	EMBASE
	Hariharan D, Singhal R, Kinra S, Chilton A. Post traumatic intra thoracic spleen presenting with upper GI bleed!--a case report. BMC Gastroenterol. 2006;6:38.	PubMed
170	Harward TRS, Green D, Bergan JJ, Rizzo RJ, Yao JST. Mesenteric venous thrombosis. Journal of Vascular Surgery. 1989;9(2):328-33.	EMBASE	Double	EMBASE-PubMed	Acceptable	Author	Different	Acceptable		Same			Different	Acceptable		Different	Acceptable		Same			Same			Same
	Harward TR, Green D, Bergan JJ, Rizzo RJ, Yao JS. Mesenteric venous thrombosis. J Vasc Surg. 1989 Feb;9(2):328-33.	PubMed
171	Haskal ZJ, Edmond J, Brown R, Ross H, Feingold ML, Train JS, et al. Mesenteric venous thrombosis [4] (multiple letters). New England Journal of Medicine. 2002;346(16):1252-3.	EMBASE	Double	EMBASE-PubMed	Acceptable	Author	Different	Acceptable (some authors in another letter)		Different	Acceptable		Different	Acceptable		Different	Acceptable		Same			Same			Different	Acceptable
	Haskal ZJ, Edmond J, Brown R. Mesenteric venous thrombosis. N Engl J Med. 2002 Apr 18;346(16):1252-3; author reply -3.	PubMed
172	Hayashima M, Matsushita T, Mackman N, Ito M, Adachi T, Katsumi A, et al. Fatal thrombosis of antithrombin-deficient mice is rescued differently in the heart and liver by intercrossing with low tissue factor mice. Journal of Thrombosis and Haemostasis. 2006;4(1):177-85.	EMBASE	Double	EMBASE-PubMed	Unacceptable	Author	Different	Unacceptable	EMBASE	Same			Different	Acceptable		Different	Acceptable		Same			Same			Same
	Hayashi M, Matsushita T, Mackman N, Ito M, Adachi T, Katsumi A, et al. Fatal thrombosis of antithrombin-deficient mice is rescued differently in the heart and liver by intercrossing with low tissue factor mice. J Thromb Haemost. 2006 Jan;4(1):177-85.	PubMed
173	Heisterkamp J, Van Hillegersberg R, Zondervan PE, Ijzermans JNM. Long-term effects of interstitial laser coagulation in porcine liver with portal inflow occlusion: Central versus peripheral lesions. Journal of Vascular and Interventional Radiology. 1999;10(6):825-31.	EMBASE	Double	EMBASE-PubMed	Unacceptable	Author	Different	Unacceptable	PubMed	Different	Acceptable		Different	Acceptable		Different	Acceptable		Same			Same			Same
	Heisterkamp J, van Hillegersberg R, Zondervan PE, JN IJ. Long-term effects of interstitial laser coagulation in porcine liver with portal inflow occlusion: central versus peripheral lesions. J Vasc Interv Radiol. 1999 Jun;10(6):825-31.	PubMed
174	Hellerich U, Pollak S. Spontaneous rupture of the gall-bladder due to hemorrhage from a varicose vein - An unusual complication of portal vein thrombosis. Beitrage zur Gerichtlichen Medizin. 1991;49:319-23.	EMBASE	Double	EMBASE-PubMed	Acceptable	Author	Same			Different	Acceptable		Different	Acceptable		Same			Same			Same			Same
	Hellerich U, Pollak S. [Spontaneous gallbladder rupture caused by "variceal hemorrhage"--an unusual complication of portal vein thrombosis]. Beitr Gerichtl Med. 1991;49:319-23.	PubMed
175	Henao EA, Bohannon WT, Silva Jr MB. Treatment of portal venous thrombosis with selective superior mesenteric artery infusion of recombinant tissue plasminogen activator. Journal of Vascular Surgery. 2003;38(6):1411-5.	EMBASE	Double	EMBASE-PubMed	Unacceptable	Author	Different	Unacceptable	EMBASE	Same			Different	Acceptable		Different	Acceptable		Same			Same			Same
	Henao EA, Bohannon WT, Silva MB, Jr. Treatment of portal venous thrombosis with selective superior mesenteric artery infusion of recombinant tissue plasminogen activator. J Vasc Surg. 2003 Dec;38(6):1411-5.	PubMed
176	Hirshfield G, Collier JD, Brown K, Taylor C, Frick T, Baglin TP, et al. Donor factor V leiden mutation and vascular thrombosis following liver transplantation. Liver Transplantation and Surgery. 1998;4(1):58-61.	EMBASE	Double	EMBASE-PubMed	Acceptable	Author	Same			Same			Different	Acceptable		Different	Acceptable		Same			Same			Same
	Hirshfield G, Collier JD, Brown K, Taylor C, Frick T, Baglin TP, et al. Donor factor V Leiden mutation and vascular thrombosis following liver transplantation. Liver Transpl Surg. 1998 Jan;4(1):58-61.	PubMed
177	Ho YP, Lin CJ, Su MY, Tseng JH, Chiu CT, Chen PC. Isolated varices over hepatic flexure colon indicating superior mesenteric venous thrombosis caused by uncinate pancreatic head cancer - A case report. World Journal of Gastroenterology. 2005;11(12):1886-9.	EMBASE	Double	EMBASE-PubMed	Acceptable	Author	Same			Different	Acceptable		Different	Acceptable		Different	Acceptable		Same			Same			Same
	Ho YP, Lin CJ, Su MY, Tseng JH, Chiu CT, Chen PC. Isolated varices over hepatic flexure colon indicating superior mesenteric venous thrombosis caused by uncinate pancreatic head cancer--a case report. World J Gastroenterol. 2005 Mar 28;11(12):1886-9.	PubMed
178	Hoek BV, Boer JD, Boudjema K, Williams R, Corsmit O, Terpstra OT. Auxiliary versus orthotopic liver transplantation for acute liver failure. Journal of Hepatology. 1999;30(4):699-705.	EMBASE	Double	EMBASE-PubMed	Unacceptable	Author	Different	Unacceptable	EMBASE	Different	Acceptable		Different	Acceptable		Different	Acceptable		Same			Same			Same
	van Hoek B, de Boer J, Boudjema K, Williams R, Corsmit O, Terpstra OT. Auxiliary versus orthotopic liver transplantation for acute liver failure. EURALT Study Group. European Auxiliary Liver Transplant Registry. J Hepatol. 1999 Apr;30(4):699-705.	PubMed
179	Hoekstra J, Bresser EL, Smalberg JH, Spaander MCW, Leebeek FWG, Janssen HLA. Long-term follow-up of patients with portal vein thrombosis and myeloproliferative neoplasms. Journal of Thrombosis and Haemostasis. 2011;9(11):2208-14.	EMBASE	Double	EMBASE-PubMed	Acceptable	Author	Different	Acceptable		Same			Different	Acceptable		Different	Acceptable		Same			Same			Same
	Hoekstra J, Bresser EL, Smalberg JH, Spaander MC, Leebeek FW, Janssen HL. Long-term follow-up of patients with portal vein thrombosis and myeloproliferative neoplasms. J Thromb Haemost. 2011 Nov;9(11):2208-14.	PubMed
180	Hoekstra J, Seijo S, Rautou PE, Ducarme G, Boudaoud L, Luton D, et al. Pregnancy in women with portal vein thrombosis: Results of a multicentric European study on maternal and fetal management and outcome. Journal of Hepatology. 2012.	EMBASE	Double	EMBASE-PubMed	Acceptable	Author	Same			Same			Different	Acceptable		Different	Acceptable		Same			Same			Same
	Hoekstra J, Seijo S, Rautou PE, Ducarme G, Boudaoud L, Luton D, et al. Pregnancy in women with portal vein thrombosis: Results of a multicentric European study on maternal and fetal management and outcome. J Hepatol. 2012 Aug 7.	PubMed
181	Hohne U, Friedrich M, Kunath U. An unusual case of cavernous transformation of the portal vein. Aktuelle Radiologie. 1995;5(2):109-11.	EMBASE	Double	EMBASE-PubMed	Acceptable	Author	Same			Different	Acceptable		Different	Acceptable		Different	Acceptable		Same			Same			Same
	Hohne U, Friedrich M, Kunath U. [An unusual case of cavernous portal vein transformation]. Aktuelle Radiol. 1995 Mar;5(2):109-11.	PubMed
182	Hricak H, Amparo E, Fisher MR. Abdominal venous system: Assessment using MR. Radiology. 1985;156(2):415-22.	EMBASE	Double	EMBASE-PubMed	Unacceptable	Author	Different	Unacceptable	EMBASE	Different	Acceptable		Same			Different	Acceptable		Same			Same			Same
	Hricak H, Amparo E, Fisher MR, Crooks L, Higgins CB. Abdominal venous system: assessment using MR. Radiology. 1985 Aug;156(2):415-22.	PubMed
183	Huang CJ, Liu MT, Chang KH, Chung CH, Wang KL. Seventy-two patients' experience with an implantable drug delivery system for chimotherapy or total parenteral nutrition. Chinese Medical Journal (Taipei). 1992;49(3):158-63.	EMBASE	Double	EMBASE-PubMed	Unacceptable	Author	Same			Different	Unacceptable	EMBASE	Different	Acceptable		Different	Acceptable		Same			Same			Same
	Huang CJ, Liu MT, Chang KH, Chung CH, Wang KL. Seventy-two patients' experience with an implantable drug delivery system for chemotherapy or total parenteral nutrition. Zhonghua Yi Xue Za Zhi (Taipei). 1992 Mar;49(3):158-63.	PubMed
184	Huang DZ, Le GR, Zhang QP, Li KL, Ye QF, Zhu W, et al. The value of color Doppler ultrasonography in monitoring normal orthotopic liver transplantation and postoperative complications. Hepatobiliary and Pancreatic Diseases International. 2003;2(1):54-8.	EMBASE	Double	EMBASE-PubMed	Acceptable	Author	Same			Same			Different	Acceptable		Different	Acceptable		Same			Same			Same
	Huang DZ, Le GR, Zhang QP, Li KY, Ye QF, Zhu W, et al. The value of color Doppler ultrasonography in monitoring normal orthotopic liver transplantation and postoperative complications. Hepatobiliary Pancreat Dis Int. 2003 Feb;2(1):54-8.	PubMed
185	Huang H, Deng M, Jin H, Liu A, Dirsch O, Dahmena U. Hepatic arterial perfusion is essential for the spontaneous recovery from focal hepatic venous outflow obstruction in rats. American Journal of Transplantation. 2011;11(11):2342-52.	EMBASE	Double	EMBASE-PubMed	Unacceptable	Author	Different	Unacceptable	EMBASE	Same			Different	Acceptable		Different	Acceptable		Same			Same			Same
	Huang H, Deng M, Jin H, Liu A, Dirsch O, Dahmen U. Hepatic arterial perfusion is essential for the spontaneous recovery from focal hepatic venous outflow obstruction in rats. Am J Transplant. 2011 Nov;11(11):2342-52.	PubMed
186	Huguet C, Parc R, Chabrun B, Lichtenstein H. Gastrointestinal haemorrhage secondary to diffuse splenoportal thrombosis. Emergency treatment by esophageal ligation using a Murphy button (4 cases). Medecine et Chirurgie Digestives. 1975;4(1):31-4.	EMBASE	Double	EMBASE-PubMed	Unacceptable	Author	Different	Unacceptable	Uncertain (no full text, no journal website)	Different	Acceptable		Different	Acceptable		Same			Same			Same			Same
	Huguet C, Parc R, Chabrun B, Lichenstein H. [Digestive hemorrhages in diffuse spleno-portal thrombosis. Emergency treatment with ligation of the esophagus on Murphy's button (apropos of 4 cases)]. Med Chir Dig. 1975;4(1):31-4.	PubMed
187	Hutchinson JM, Jennings JSR, Jones RL. Long-acting somatostatin analogue therapy in obscure-overt gastrointestinal bleeding in noncirrhotic portal hypertension: A case report and literature review. European Journal of Gastroenterology and Hepatology. 2010;22(6):754-8.	EMBASE	Double	EMBASE-PubMed	Acceptable	Author	Different	Acceptable		Different	Acceptable		Different	Acceptable		Different	Acceptable		Same			Same			Same
	Hutchinson JM, Jennings JS, Jones RL. Long-acting somatostatin analogue therapy in obscure-overt gastrointestinal bleeding in noncirrhotic portal hypertension: a case report and literature review. Eur J Gastroenterol Hepatol. 2010 Jun;22(6):754-8.	PubMed
188	Ibis M, Odemis B, Basar O, Cakal B, Beyazit F, Koklu S. Postpartum severe portal vein thrombosis and pyogenic liver abscess [4]. Journal of Clinical Gastroenterology. 2005;39(7):646.	EMBASE	Double	EMBASE-PubMed	Acceptable	Author	Same			Different	Acceptable		Different	Acceptable		Different	Acceptable		Same			Same			Same
	Ibis M, Odemis B, Basar O, Cakal B, Beyazt F, Koklu S. Postpartum severe portal vein thrombosis and pyogenic liver abscess. J Clin Gastroenterol. 2005 Aug;39(7):646.	PubMed
189	Ibrarullah M, Wagholikar G, Srinivas M, Mishra A, Reddy DG, Tlvd P. Acute mesenteric venous thrombosis complicating endoscopic variceal sclerotherapy with absolute alcohol. Indian Journal of Gastroenterology. 2003;22(1):27-9.	EMBASE	Double	EMBASE-PubMed	Unacceptable	Author	Different	Unacceptable	EMBASE	Same			Different	Acceptable		Different	Acceptable		Same			Same			Same
	Ibrarullah M, Wagholikar G, Srinivas M, Mishra A, Reddy DG, Prasadbabu TL. Acute mesenteric venous thrombosis complicating endoscopic variceal sclerotherapy with absolute alcohol. Indian J Gastroenterol. 2003 Jan-Feb;22(1):27-9.	PubMed
190	Ikeda T, Yanaga K, Lebeau G, Higashi H, Kikazoe S, Starzl TE. Hemodynamic and biochemical changes during normothermic and hypothermic sanguinous perfusion of the porcine hepatic graft. Transplantation. 1990;50(4):564-7.	EMBASE	Double	EMBASE-PubMed	Acceptable	Author	Same			Same			Same			Different	Acceptable		Same			Same			Same
	Ikeda T, Yanaga K, Lebeau G, Higashi H, Kakizoe S, Starzl TE. Hemodynamic and biochemical changes during normothermic and hypothermic sanguinous perfusion of the porcine hepatic graft. Transplantation. 1990 Oct;50(4):564-7.	PubMed
191	Imanaga H. Hemodynamic features of intrahepatic obstruction of the portal vein. Criticism on so-called Banti's syndrome. Acta Haemat Jap. 1963;26(7):812-9.	EMBASE	Double	EMBASE-PubMed	Unacceptable	Author	Same			Different	Acceptable		Different	Acceptable		Different	Acceptable		Same			Different	Unacceptable	Uncertain (no full text, no journal website)	Same
	Imanaga H. [HEMODYNAMICAL FEATURES OF INTRAHEPATIC OBSTRUCTION OF THE PORTAL VEIN--CRITICISM ON SO-CALLED BANTI'S SYNDROME]. Nihon Ketsueki Gakkai Zasshi. 1963 Dec;26:812-9.	PubMed
192	Ince AT, Bolukbas C, Dalay R, Sokmen HM, Kurdas OO, Suleymanlar I, et al. Rapid resolution of portal vein thrombosis and noncirrhotic portal hypertension following cyto-reductive therapy in a patient with chronic myeloid leukemia. Turkish Journal of Gastroenterology. 2003;14(2):141-4.	EMBASE	Double	EMBASE-PubMed	Unacceptable	Author	Different	Unacceptable	PubMed	Same			Different	Acceptable		Different	Acceptable		Same			Same			Same
	Ince AT, Bolukbas C, Dalay R, Sokmen HM, Kurdas OO. Rapid resolution of portal vein thrombosis and noncirrhotic portal hypertension following cyto-reductive therapy in a patient with chronic myeloid leukemia. Turk J Gastroenterol. 2003 Jun;14(2):141-4.	PubMed
193	Inokuchi K, Beppu K, Koyanagi N. Exclusion of nonisolated splenic vein in distal splenorenal shunt for prevention of portal malcirculation. Annals of Surgery. 1984;200(6):711-7.	EMBASE	Double	EMBASE-PubMed	Unacceptable	Author	Different	Unacceptable	EMBASE	Same			Different	Acceptable		Different	Acceptable		Same			Same			Same
	Inokuchi K, Beppu K, Koyanagi N, Nagamine K, Hashizume M, Sugimachi K. Exclusion of nonisolated splenic vein in distal splenorenal shunt for prevention of portal malcirculation. Ann Surg. 1984 Dec;200(6):711-7.	PubMed
194	Isakov Yu F, Stepanov EA, Razumovsky Yu A, Polyaev Yu A, Trifonova NA, Piroganov FF. Portal hypertension in children: Experience in venous shunting in early childhood. Khirurgiya. 1993;69(3):18-22.	EMBASE	Double	EMBASE-PubMed	Unacceptable	Author	Different	Unacceptable	Uncertain (no full text, no journal website)	Different	Acceptable		Different	Acceptable		Different	Acceptable		Different	Unacceptable	PubMed	Same			Same
	Isakov Iu F, Stepanov EA, Razumovskii A, Poliaev Iu A, Trifonova NA, Piroganov FF. [Portal hypertension in children: venous shunting in the early childhood]. Khirurgiia (Mosk). 1993 Mar(3):18-22.	PubMed
195	Ishizaki M, Kaibori M, Matsui K, Yanagimoto Y, Nakatake R, Kwon AH. The effect of sorafenib and intermittent hepatic arterial infusion chemotherapy using cisplatin for advanced hepatocellular carcinoma with portal vein tumor thrombus-a pilot study. Japanese Journal of Cancer and Chemotherapy. 2010;37(12):2679-82.	EMBASE	Double	EMBASE-PubMed	Acceptable	Author	Same			Different	Acceptable		Different	Acceptable		Different	Acceptable		Same			Same			Same
	Ishizaki M, Kaibori M, Matsui K, Yanagimoto Y, Nakatake R, Kwon AH. [The effect of sorafenib and intermittent hepatic arterial infusion chemotherapy using cisplatin for advanced hepatocellular carcinoma with portal vein tumor thrombus--a pilot study]. Gan To Kagaku Ryoho. 2010 Nov;37(12):2679-82.	PubMed
196	Jae Hoon L, Jae Hyung P, Yong Ho A. Membranous obstruction of the inferior vena cava: Comparison of findings at sonography, CT, and venography. American Journal of Roentgenology. 1992;159(3):515-20.	EMBASE	Double	EMBASE-PubMed	Unacceptable	Title	Different	Unacceptable	EMBASE	Different	Acceptable		Different	Acceptable		Different	Acceptable		Same			Same			Same
	Lim JH, Park JH, Auh YH. Membranous obstruction of the inferior vena cava: comparison of findings at sonography, CT, and venography. AJR Am J Roentgenol. 1992 Sep;159(3):515-20.	PubMed
197	Jana H, Vaclav L, Hynek M, Zdenek C, Vladislav T. Portal and mesenteric vein thromboses in a patient with prothrombin G20210 mutation, elevated lipoprotein (a), and high factor VIII. Clinical and Applied Thrombosis/Hemostasis. 2008;14(4):481-5	EMBASE	Double	EMBASE-PubMed	Unacceptable	Title	Different	Unacceptable	Uncertain (cannot be identified via the full text)	Same			Different	Acceptable		Different	Acceptable		Same			Same			Same
	Hirmerova J, Liska V, Mirka H, Chudacek Z, Treska V. Portal and mesenteric vein thromboses in a patient with prothrombin G20210 mutation, elevated lipoprotein (a), and high factor VIII. Clin Appl Thromb Hemost. 2008 Oct;14(4):481-5.	PubMed
198	Jandl H, Franke A. Portal vein thrombosis and ovulation inhibitors. Zeitschrift fur Arztliche Fortbildung. 1975;69(5):265-6.	EMBASE	Double	EMBASE-PubMed	Acceptable	Author	Same			Different	Acceptable		Different	Acceptable		Different	Acceptable		Same			Same			Same
	Jandl H, Franke A. [Portal vein thrombosis following the administration of ovulation inhibitors. A case report]. Z Arztl Fortbild (Jena). 1975 Mar 1;69(5):265-6.	PubMed
199	Janssen HLA, Wijnhoud A, Haagsma EB, Van Uum SHM, Van Nieuwkerk CMJ, Adang RP, et al. Extrahepatic portal vein thrombosis: Aetiology and determinants of survival. Gut. 2001;49(5):720-4.	EMBASE	Double	EMBASE-PubMed	Acceptable	Author	Different	Acceptable		Different	Acceptable		Same			Different	Acceptable		Same			Same			Same
	Janssen HL, Wijnhoud A, Haagsma EB, van Uum SH, van Nieuwkerk CM, Adang RP, et al. Extrahepatic portal vein thrombosis: aetiology and determinants of survival. Gut. 2001 Nov;49(5):720-4.	PubMed
200	Jin G, Rikkers LF, Fischer JE, Turcotte JG, Hyde GL, Lucas CE. Cause and management of upper gastrointestinal bleeding after distal splenorenal shunt. Surgery. 1992;112(4):719-27.	EMBASE	Double	EMBASE-PubMed	Acceptable	Author	Different	Acceptable (some authors in discussion)		Same			Same			Different	Acceptable		Same			Same			Different	Acceptable
	Jin G, Rikkers LF. Cause and management of upper gastrointestinal bleeding after distal splenorenal shunt. Surgery. 1992 Oct;112(4):719-25; discussion 25-7.	PubMed
201	Jin G, Rikkers LF, Knechtle SJ, Henderson JM, Estes NC, Turcotte JG, et al. Transabdominal esophagogastric devascularization as treatment for variceal hemorrhage. Surgery. 1996;120(4):641-9.	EMBASE	Double	EMBASE-PubMed	Acceptable	Author	Different	Acceptable (some authors in discussion)		Same			Same			Different	Acceptable		Same			Same			Different	Acceptable
	Jin G, Rikkers LF. Transabdominal esophagogastric devascularization as treatment for variceal hemorrhage. Surgery. 1996 Oct;120(4):641-7; discussion 7-9.	PubMed
202	Jin G, Rikkers LF. The significance of portal vein thrombosis after distal splenorenal shunt. Archives of Surgery. 1991;126(8):1011-6.	EMBASE	Double	EMBASE-PubMed	Acceptable	Author	Different	Acceptable		Same			Different	Acceptable		Different	Acceptable		Same			Same			Different	Acceptable
	Jin GL, Rikkers LF. The significance of portal vein thrombosis after distal splenorenal shunt. Arch Surg. 1991 Aug;126(8):1011-5; discussion 5-6.	PubMed
203	Joffe HS, O'Donovan TG, Glaun BP. Subdiaphragmatic total anomaous pulmonary venous drainage: Report of a successful surgical correction. American heart journal. 1971;81(2):250-4.	EMBASE	Double	EMBASE-EMBASE	Unacceptable	Author	Same			Same			Same			Same			Different	Unacceptable	EMBASE	Same			Same
	Joffe HS, O'Donovan TG, Glaun BP. Subdiaphragmatic total anomalous pulmonary venous drainage: Report of a successful surgical correction. American heart journal. 1971;1(2):250-4.	EMBASE
204	Johnson M. Essential thrombocytosis: Underemphasized cause of large-vessel thrombosis. Journal of Vascular Surgery. 1995;22(4):443-9.	EMBASE	Double	EMBASE-PubMed	Unacceptable	Author	Different	Unacceptable	EMBASE	Different	Acceptable		Different	Acceptable		Different	Acceptable		Same			Same			Different	Acceptable
	Johnson M, Gernsheimer T, Johansen K. Essential thrombocytosis: underemphasized cause of large-vessel thrombosis. J Vasc Surg. 1995 Oct;22(4):443-7; discussion 8-9.	PubMed
205	Joly V, Belmatoug N, Sibert A, Carbon C, Yeni P. Septic thrombophlebitis of the portal vein [8]. Clinical Infectious Diseases. 1996;23(2):417-8.	EMBASE	Double	EMBASE-PubMed	Acceptable	Author	Same			Different	Acceptable		Different	Acceptable		Different	Acceptable		Same			Same			Same
	Joly V, Belmatoug N, Sibert A, Carbon C, Yeni P. Septic thrombophlebitis of the portal vein. Clin Infect Dis. 1996 Aug;23(2):417-8.	PubMed
206	Juillet Y, Vayssairat M, Fiessinger JN. Thrombosis of the portal and superior mesenteric veins in a patient with a congenital and familial deficiency in antithrombin. III. Annales de Medecine Interne. 1979;130(2):53-7.	EMBASE	Double	EMBASE-PubMed	Unacceptable	Author	Different	Unacceptable	EMBASE	Different	Acceptable		Different	Acceptable		Same			Same			Same			Same
	Juillet Y, Vayssairat M, Fiessinger JN, Aiach M, Housset E. [Thrombosis of the portal and superior mesenteric veins in a patient with a congenital and familial deficiency in antithrombin III (author's transl)]. Ann Med Interne (Paris). 1979;130(2):53-7.	PubMed
207	Kakizaki S, Hamada T, Yoshinaga T, Higuchi T, Kashiwabara K, Takagi H, et al. Alcoholic chronic pancreatitis with simultaneous multiple severe complications - Extrahepatic portal obliteration, obstructive jaundice and duodenal stricture. Hepato-Gastroenterology. 2005;52(64):1274-7.	EMBASE	Double	EMBASE-PubMed	Acceptable	Author	Same			Different	Acceptable		Different	Acceptable		Different	Acceptable		Same			Same			Same
	Kakizaki S, Hamada T, Yoshinaga T, Higuchi T, Kashiwabara K, Takagi H, et al. Alcoholic chronic pancreatitis with simultaneous multiple severe complications--extrahepatic portal obliteration, obstructive jaundice and duodenal stricture. Hepatogastroenterology. 2005 Jul-Aug;52(64):1274-7.	PubMed
208	Kalenderian AC, Chabrot P, Buc E, Cassagnes L, Ravel A, Pezet D, et al. Preoperative portal vein embolization with Amplatzer(registered trademark) vascular plugs (AVP): A review of 17 cases. Journal de Radiologie. 2011;92(10):899-908.	EMBASE	Double	EMBASE-PubMed	Acceptable	Author	Same			Different	Acceptable		Different	Acceptable		Different	Acceptable		Same			Same			Same
	Kalenderian AC, Chabrot P, Buc E, Cassagnes L, Ravel A, Pezet D, et al. [Preoperative portal vein embolization with Amplatzer((R)) vascular plugs (AVP): a review of 17 cases]. J Radiol. 2011 Oct;92(10):899-908.	PubMed
209	Kalil AN, Dos Santos PAR, Azambuja DB, Beck PE. A Case of Retroperitoneal Lymphoma Presenting as Pancreatic Tumor. Hepato-Gastroenterology. 2004;51(55):259-61.	EMBASE	Double	EMBASE-PubMed	Unacceptable	Author	Different	Unacceptable	Uncertain (cannot be identified via the full text)	Different	Acceptable		Different	Acceptable		Different	Acceptable		Same			Same			Same
	Kalil AN, Reck dos Santos PA, Azambuja DB, Beck PE. A case of retroperitoneal lymphoma presenting as pancreatic tumor. Hepatogastroenterology. 2004 Jan-Feb;51(55):259-61.	PubMed
210	Kanematsu M, Semelka RC, Leonardou P, Mastropasqua M, Lee JKT. Hepatocellular carcinoma of diffuse type: MR imaging findings and clinical manifestations. Journal of Magnetic Resonance Imaging. 2003;18(2):189-95.	EMBASE	Double	EMBASE-PubMed	Acceptable	Author	Different	Acceptable		Same			Different	Acceptable		Different	Acceptable		Same			Same			Same
	Kanematsu M, Semelka RC, Leonardou P, Mastropasqua M, Lee JK. Hepatocellular carcinoma of diffuse type: MR imaging findings and clinical manifestations. J Magn Reson Imaging. 2003 Aug;18(2):189-95.	PubMed
211	Kaspar M, Ramsay MA, Nguyen AT, Cogswell M, Hurst G, Ramsay KJ. Continuous small-dose tranexamic acid reduces fibrinolysis but not transfusion requirements during orthotopic liver transplantation. Anesthesia and analgesia [serial on the Internet]. 1997; (2): Available from: http://onlinelibrary.wiley.com/o/cochrane/clcentral/articles/201/CN-00142201/frame.html.	Cochrane Library	Triple	Cochrane Library(1)-EMBASE(1)-PubMed(1)	Unacceptable	Author	Different	Acceptable		Same			Different	Acceptable		Different	Acceptable		Different	Unacceptable	Cochrane	Same			Different	Unacceptable	Cochrane
	Kaspar M, Ramsay MAE, Nguyen AT, Cogswell M, Hurst G, Ramsay KJ. Continuous small-dose tranexamic acid reduces fibrinolysis but not transfusion requirements during orthotopic liver transplantation. Anesthesia and Analgesia. 1997;85(2):281-5.	EMBASE
	Kaspar M, Ramsay MA, Nguyen AT, Cogswell M, Hurst G, Ramsay KJ. Continuous small-dose tranexamic acid reduces fibrinolysis but not transfusion requirements during orthotopic liver transplantation. Anesth Analg. 1997 Aug;85(2):281-5.	PubMed
212	Kawahara T, Kin T, Kashkoush S, Gala-Lopez B, Bigam DL, Kneteman NM, et al. Portal vein thrombosis is a potentially preventable complication in clinical islet transplantation. American Journal of Transplantation. 2011;11(12):2700-7.	EMBASE	Double	EMBASE-PubMed	Acceptable	Author	Same			Same			Different	Acceptable		Different	Acceptable		Same			Same			Same
	Kawahara T, Kin T, Kashkoush S, Gala-Lopez B, Bigam DL, Kneteman NM, et al. Portal vein thrombosis is a potentially preventable complication in clinical islet transplantation. Am J Transplant. 2011 Dec;11(12):2700-7.	PubMed
213	Kazanchyan PO, Ustinova SE, Popov VA, Bulkina OS, Tursunov BZ. A method of portalization of the left adrenal venous blood flow. Klinicheskaya Khirurgiya. 1991(12):28-31.	EMBASE	Double	EMBASE-PubMed	Unacceptable	Author	Different	Unacceptable	Uncertain (no full text, no journal website)	Different	Acceptable		Different	Acceptable		Different	Unacceptable	Uncertain (no full text, no journal website)	Same			Same			Same
	Kazanchian PO, Ustinova SE, Popov VA, Bulkina OS, Tursunov BZ. [A method of portalizing the venous blood flow of the left adrenal gland]. Klin Khir. 1990(12):28-31.	PubMed
214	Kidney DD, Forino MT, Cohen AJ, Hunter V. Portal venous thrombosis in acute cholecystitis. CT, ultrasound, Doppler and power Doppler findings. Clinical Radiology. 1998;53(6):459-61.	EMBASE	Double	EMBASE-PubMed	Acceptable	Author	Same			Different	Acceptable		Different	Acceptable		Different	Acceptable		Same			Same			Same
	Kidney DD, Forino MT, Cohen AJ, Hunter V. Case report: Portal venous thrombosis in acute cholecystitis. CT, ultrasound, Doppler and power Doppler findings. Clin Radiol. 1998 Jun;53(6):459-61.	PubMed
215	Kim JS, Han KH, Lee DY, Seong JS, Youn YH, Cheong JY, et al. [Concurrent chemo-radiation therapy for advanced hepatocellular carcinoma with portal vein thrombosis]. Taehan Kan Hakhoe chi = The Korean journal of hepatology [serial on the Internet]. 2002; (1): Available from: http://onlinelibrary.wiley.com/o/cochrane/clcentral/articles/375/CN-00422375/frame.html.	Cochrane Library	Double	Cochrane Library-PubMed	Unacceptable	Author	Same			Same			Different	Acceptable		Different	Acceptable		Different	Unacceptable	Cochrane	Same			Different	Unacceptable	Cochrane
	Kim JS, Han KH, Lee DY, Seong JS, Youn YH, Cheong JY, et al. [Concurrent chemo-radiation therapy for advanced hepatocellular carcinoma with portal vein thrombosis]. Taehan Kan Hakhoe Chi. 2002 Mar;8(1):71-9.	PubMed
216	Kim YS, Lim HK, Rhim H, Won JL, Jae WJ, Cheol KP. Recurrence of hepatocellular carcinoma after liver transplantation: Patterns and prognostic factors based on clinical and radiologic features. American Journal of Roentgenology. 2007;189(2):352-8.	EMBASE	Double	EMBASE-PubMed	Unacceptable	Author	Different	Unacceptable	EMBASE	Different	Acceptable		Different	Acceptable		Different	Acceptable		Same			Same			Same
	Kim YS, Lim HK, Rhim H, Lee WJ, Joh JW, Park CK. Recurrence of hepatocellular carcinoma after liver transplantation: patterns and prognostic factors based on clinical and radiologic features. AJR Am J Roentgenol. 2007 Aug;189(2):352-8.	PubMed
217	Kimura K, Okuda K, Takara K. Membranous obstruction of the portal vein. A case report. Gastroenterology. 1985;88(2):571-7.	EMBASE	Double	EMBASE-PubMed	Unacceptable	Author	Different	Unacceptable	EMBASE	Same			Same			Different	Acceptable		Same			Same			Different	Unacceptable	EMBASE
	Kimura K, Okuda K, Takara K, Matsutani S, Lesmana L. Membranous obstruction of the portal vein. A case report. Gastroenterology. 1985 Feb;88(2):571-5.	PubMed
218	Kirkpatrick IDC, Kroeker MA, Greenberg HM. Biphasic CT with mesenteric CT angiography in the evaluation of acute mesenteric ischemia: Initial experience. Radiology. 2003;229(1):91-8.	EMBASE	Double	EMBASE-PubMed	Acceptable	Author	Different	Acceptable		Different	Acceptable		Same			Different	Acceptable		Same			Same			Same
	Kirkpatrick ID, Kroeker MA, Greenberg HM. Biphasic CT with mesenteric CT angiography in the evaluation of acute mesenteric ischemia: initial experience. Radiology. 2003 Oct;229(1):91-8.	PubMed
219	Kluge S, Hahn KE, Lund CH, Gocht A, Kreymann G. Pylephlebitis (septic thrombophlebitis of the portal vein) with portal venous gas: An unusual focus of infection in a patient with septic shock. Deutsche Medizinische Wochenschrift. 2003;128(25-26):1391-4.	EMBASE	Double	EMBASE-PubMed	Acceptable	Author	Same			Different	Acceptable		Different	Acceptable		Different	Acceptable		Same			Same			Same
	Kluge S, Hahn KE, Lund CH, Gocht A, Kreymann G. [Pylephlebitis with air in the portal vein system. An unusual focus in a patient with sepsis]. Dtsch Med Wochenschr. 2003 Jun 20;128(25-26):1391-4.	PubMed
220	Koch H, Henning H, Grimm H, Soehendra N. Prophylactic sclerosing of esophageal varices--results of a prospective controlled study. Endoscopy [serial on the Internet]. 1986; (2): Available from: http://onlinelibrary.wiley.com/o/cochrane/clcentral/articles/044/CN-00042044/frame.html.	Cochrane Library	Double	Cochrane Library-PubMed	Unacceptable	Author	Same			Same			Different	Acceptable		Different	Acceptable		Different	Unacceptable	Cochrane	Same			Different	Unacceptable	Cochrane
	Koch H, Henning H, Grimm H, Soehendra N. Prophylactic sclerosing of esophageal varices--results of a prospective controlled study. Endoscopy. 1986 Mar;18(2):40-3.	PubMed
221	Koh MK, Ahmad H, Watanapa P, Jalleh RP, Habib NA, Couinaud C, et al. Beware the anomalous portal vein. HPB Surgery. 1994;7(3):237-40.	EMBASE	Double	EMBASE-PubMed	Acceptable	Author	Different	Acceptable (some authors in discussion)		Same			Different	Acceptable		Same			Same			Same			Different	Acceptable
	Koh MK, Ahmad H, Watanapa P, Jalleh RP, Habib NA. Beware the anomalous portal vein. HPB Surg. 1994;7(3):237-9; discussion 9-40.	PubMed
222	Kohli-Kumar M, Rich AJ, Pearson ADJ, Craft AW, Kernahan J. Comparison of saphenous versus jugular veins for central venous access in children with malignancy. Journal of Pediatric Surgery. 1992;27(5):609-11.	EMBASE	Double	EMBASE-PubMed	Acceptable	Author	Different	Acceptable		Same			Different	Acceptable		Different	Acceptable		Same			Same			Same
	Kohli-Kumar M, Rich AJ, Pearson AD, Craft AW, Kernahan J. Comparison of saphenous versus jugular veins for central venous access in children with malignancy. J Pediatr Surg. 1992 May;27(5):609-11.	PubMed
223	Kok T, Slooff MJH, Thijn CJP, Peeters PMJG, Verwer R, Bijleveld CMA, et al. Routine Doppler ultrasound for the detection of clinically unsuspected vascular complications in the early postoperative phase after orthotopic liver transplantation. Transplant International. 1998;11(4):272-6.	EMBASE	Double	EMBASE-PubMed	Acceptable	Author	Different	Acceptable		Same			Different	Acceptable		Same			Same			Same			Same
	Kok T, Slooff MJ, Thijn CJ, Peeters PM, Verwer R, Bijleveld CM, et al. Routine Doppler ultrasound for the detection of clinically unsuspected vascular complications in the early postoperative phase after orthotopic liver transplantation. Transpl Int. 1998;11(4):272-6.	PubMed
224	Kolmannskog F, Jakobsen JA, Schrumpf E, Bergan A. Duplex Doppler sonography and angiography in the evaluation for liver transplantation. Acta radiologica (Stockholm, Sweden : 1987) [serial on the Internet]. 1994; (1): Available from: http://onlinelibrary.wiley.com/o/cochrane/clcentral/articles/355/CN-00267355/frame.html.	Cochrane Library	Double	Cochrane Library-PubMed	Unacceptable	Author	Same			Same			Different	Acceptable		Different	Acceptable		Different	Unacceptable	Cochrane	Same			Different	Unacceptable	Cochrane
	Kolmannskog F, Jakobsen JA, Schrumpf E, Bergan A. Duplex Doppler sonography and angiography in the evaluation for liver transplantation. Acta Radiol. 1994 Jan;35(1):1-5.	PubMed
225	Konar NR. Venous bum in a case of splenic anaemia with portal obstruction. Indian Medical Gazette. 1952;87(4):145-8.	EMBASE	Double	EMBASE-PubMed	Unacceptable	Author	Same			Different	Unacceptable	Uncertain (no full text, no journal website)	Different	Acceptable		Different	Acceptable		Same			Same			Same
	Konar NR. Venous hum in a case of splenic anaemia with portal obstruction. Ind Med Gaz. 1952 Apr;87(4):145-8.	PubMed
226	Köninger J, Seiler CM, Sauerland S, Wente MN, Reidel MA, Müller MW, et al. Duodenum-preserving pancreatic head resection--a randomized controlled trial comparing the original Beger procedure with the Berne modification (ISRCTN No. 50638764). Surgery [serial on the Internet]. 2008; (4): Available from: http://onlinelibrary.wiley.com/o/cochrane/clcentral/articles/037/CN-00631037/frame.html.	Cochrane Library	Double	Cochrane Library-PubMed	Unacceptable	Author	Different	Acceptable		Same			Different	Acceptable		Different	Acceptable		Different	Unacceptable	Cochrane	Same			Different	Unacceptable	Cochrane
	Koninger J, Seiler CM, Sauerland S, Wente MN, Reidel MA, Muller MW, et al. Duodenum-preserving pancreatic head resection--a randomized controlled trial comparing the original Beger procedure with the Berne modification (ISRCTN No. 50638764). Surgery. 2008 Apr;143(4):490-8.	PubMed
227	Köveker G, Viebahn R, Schott U, Judt-Stelzer G, Becker HD, Lauchart W. [Does piggy-back liver transplantation have a detrimental effect on venous drainage?--A comparative duplex ultrasound study]. Langenbecks Archiv für Chirurgie Supplement Kongressband Deutsche Gesellschaft für Chirurgie Kongress [serial on the Internet]. 1996: Available from: http://onlinelibrary.wiley.com/o/cochrane/clcentral/…	Cochrane Library	Double	Cochrane Library-PubMed	Unacceptable	Author	Different	Acceptable		Same			Different	Acceptable		Same			Same			Different	Unacceptable	Cochrane	Different	Unacceptable	Cochrane
	Koveker G, Viebahn R, Schott U, Judt-Stelzer G, Becker HD, Lauchart W. [Does piggy-back liver transplantation have a detrimental effect on venous drainage?--A comparative duplex ultrasound study]. Langenbecks Arch Chir Suppl Kongressbd. 1996;113:402-4.	PubMed
228	Kowdley KV. Paradoxical cerebral emboli after transjugular intrahepatic portosystemic shunt and coil embolization for treatment of duodenal varices. American Journal of Gastroenterology. 1997;92(8):1372-3.	EMBASE	Double	EMBASE-PubMed	Unacceptable	Title	Different	Unacceptable	EMBASE	Same			Different	Acceptable		Different	Acceptable		Same			Same			Same
	Ponec RJ, Kowdley KV. Paradoxical cerebral emboli after transjugular intrahepatic portosystemic shunt and coil embolization for treatment of duodenal varices. Am J Gastroenterol. 1997 Aug;92(8):1372-3.	PubMed
229	Krauth MT, Lechner K, Neugebauer EAM, Pabinger I. The postoperative splenic/portal vein thrombosis after splenectomy and its prevention - An unresolved issue. Haematologica. 2008;93(8):1227-32.	EMBASE	Double	EMBASE-PubMed	Acceptable	Author	Different	Acceptable		Different	Acceptable		Same			Different	Acceptable		Same			Same			Same
	Krauth MT, Lechner K, Neugebauer EA, Pabinger I. The postoperative splenic/portal vein thrombosis after splenectomy and its prevention--an unresolved issue. Haematologica. 2008 Aug;93(8):1227-32.	PubMed
230	Ku Y, Maekawa Y, Tominaga M, Iwasaki T, Shiki H, Fukumoto T, et al. Suprahepatic vena cava anastomosis of the donor liver to the recipient retrohepatic vena cava in canine liver transplantation. European Surgical Research. 1992;24(3):155-9.	EMBASE	Double	EMBASE-PubMed	Acceptable	Author	Same			Same			Different	Acceptable		Same			Same			Same			Same
	Ku Y, Maekawa Y, Tominaga M, Iwasaki T, Shiki H, Fukumoto T, et al. Suprahepatic vena cava anastomosis of the donor liver to the recipient retrohepatic vena cava in canine liver transplantation. Eur Surg Res. 1992;24(3):155-9.	PubMed
231	Kunin N, Desjardins JF, Letoquart JP, Gamma ALA, Lebois E, Mambrini A. Portal system thrombosis after hematological splenectomy. Journal de Chirurgie. 1996;133(9-10):453-8.	EMBASE	Double	EMBASE-PubMed	Unacceptable	Author	Different	Unacceptable	Uncertain (no full text, no journal website)	Different	Acceptable		Different	Acceptable		Same			Same			Same			Same
	Kunin N, Desjardins JF, Letoquart JP, La Gamma A, Lebois E, Mambrini A. [Mesenteric-portal thrombosis after hematologic splenectomy]. J Chir (Paris). 1996;133(9-10):453-8.	PubMed
232	Kuszyk BS, Osterman Jr FA, Venbrux AC, Heath DG, Urban BA, Smith PA, et al. Portal venous system thrombosis: Helical CT angiography before transjugular intrahepatic portosystemic shunt creation. Radiology. 1998;206(1):179-86.	EMBASE	Double	EMBASE-PubMed	Unacceptable	Author	Different	Unacceptable	EMBASE	Different	Acceptable		Same			Different	Acceptable		Same			Same			Same
	Kuszyk BS, Osterman FA, Jr., Venbrux AC, Heath DG, Urban BA, Smith PA, et al. Portal venous system thrombosis: helical CT angiography before transjugular intrahepatic portosystemic shunt creation. Radiology. 1998 Jan;206(1):179-86.	PubMed
233	Lagasse JP, Bahallah ML, Salem N, Debillon G, Labarrière D, Serve MP, et al. [Acute thrombosis of the portal system. Treatment with alteplase and heparin or with heparin alone in 10 patients]. Gastroentérologie clinique et biologique [serial on the Internet]. 1997; (12): Available from: http://onlinelibrary.wiley.com/o/cochrane/clcentral/articles/638/CN-00150638/frame.html.	Cochrane Library	Triple	Cochrane Library(1)-EMBASE(1)-PubMed(1)	Unacceptable	Author	Different	Acceptable		Different	Acceptable		Different	Acceptable		Same			Different	Unacceptable	Cochrane	Same			Different	Unacceptable	Cochrane
	Lagasse JP, Bahallah ML, Salem N, Debillon G, Labarriere D, Serve MP, et al. Acute thrombosis of the portal venous system. Systemic treatment with heparin and a recombinant tissue plasminogen activator or heparin alone in 10 patients. Gastroenterologie Clinique et Biologique. 1997;21(12):919-23.	EMBASE
	Lagasse JP, Bahallah ML, Salem N, Debillon G, Labarriere D, Serve MP, et al. [Acute thrombosis of the portal system. Treatment with alteplase and heparin or with heparin alone in 10 patients]. Gastroenterol Clin Biol. 1997;21(12):919-23.	PubMed
234	Langnas AN, Marujo W, Stratta RJ, Wood RP, Shaw Jr BW. Vascular complications after orthotopic liver transplantation. American Journal of Surgery. 1991;161(1):76-83.	EMBASE	Double	EMBASE-PubMed	Unacceptable	Author	Different	Unacceptable	EMBASE	Same			Different	Acceptable		Different	Acceptable		Same			Same			Different	Acceptable
	Langnas AN, Marujo W, Stratta RJ, Wood RP, Shaw BW, Jr. Vascular complications after orthotopic liver transplantation. Am J Surg. 1991 Jan;161(1):76-82; discussion -3.	PubMed
235	Langnas AN, Marujo WC, Stratta RJ, Wood RP, Ranjan D, Ozaki C, et al. A selective approach to preexisting portal vein thrombosis in patients undergoing liver transplantation. American Journal of Surgery. 1992;163(1):132-6.	EMBASE	Double	EMBASE-PubMed	Acceptable	Author	Same			Same			Different	Acceptable		Different	Acceptable		Same			Same			Same
	Langnas AN, Marujo WC, Stratta RJ, Wood RP, Ranjan D, Ozaki C, et al. A selective approach to preexisting portal vein thrombosis in patients undergoing liver transplantation. Am J Surg. 1992 Jan;163(1):132-6.	PubMed
236	Latimer J, Bawa SM, Rees CJ, Hudson M, Rose JDG. Patency and reintervention rates during routine TIPSS surveillance. CardioVascular and Interventional Radiology. 1998;21(3):234-9.	EMBASE	Double	EMBASE-PubMed	Acceptable	Author	Different	Acceptable		Same			Different	Acceptable		Different	Acceptable		Same			Same			Same
	Latimer J, Bawa SM, Rees CJ, Hudson M, Rose JD. Patency and reintervention rates during routine TIPSS surveillance. Cardiovasc Intervent Radiol. 1998 May-Jun;21(3):234-9.	PubMed
237	Latzman GS, Kornbluth A, Murphy SJ, Legnani P, George J, Guller J, et al. Use of an intravascular thrombectomy device to treat life-threatening venous thrombosis in a patient with Crohn's disease and G20210A prothrombin gene mutation [3]. Inflammatory Bowel Diseases. 2007;13(4):505-8.	EMBASE	Double	EMBASE-PubMed	Acceptable	Author	Same			Different	Acceptable		Different	Acceptable		Different	Acceptable		Same			Same			Same
	Latzman GS, Kornbluth A, Murphy SJ, Legnani P, George J, Guller J, et al. Use of an intravascular thrombectomy device to treat life-threatening venous thrombosis in a patient with Crohn's disease and G20210A prothrombin gene mutation. Inflamm Bowel Dis. 2007 Apr;13(4):505-8.	PubMed
238	Launois B. Arterial and venous reconstruction techniques in liver transplantation. Presse Medicale. 1990;19(12):566-9.	EMBASE	Double	EMBASE-PubMed	Acceptable	Author	Same			Different	Acceptable		Different	Acceptable		Different	Acceptable		Same			Same			Same
	Launois B. [Technics of arterial and venous reconstruction in liver transplantation]. Presse Med. 1990 Mar 31;19(12):566-9.	PubMed
239	Leccia MT, Aubry-Artignan S, Brion JP, Voirin L, Beani JC, Amblard P. Suppurated thrombophlebitis revealing a Salmonella enteritidis septicemia. Annales de Dermatologie et de Venereologie. 1998;125(2):108-10.	EMBASE	Double	EMBASE-PubMed	Acceptable	Author	Same			Different	Acceptable		Different	Acceptable		Different	Acceptable		Same			Same			Same
	Leccia MT, Aubry-Artignan S, Brion JP, Voirin L, Beani JC, Amblard P. [Salmonella enteritidis septicemia manifesting as a suppurated thrombophlebitis]. Ann Dermatol Venereol. 1998 Feb;125(2):108-10.	PubMed
240	Lee HS, Kim JS, Choi IJ, Chung JW, Park JH, Kim CY. The safety and efficacy of transcatheter arterial chemoembolization in the treatment of patients with hepatocellular carcinoma and main portal vein obstruction. A prospective controlled study. Cancer [serial on the Internet]. 1997; (11): Available from: http://onlinelibrary.wiley.com/o/cochrane/clcentral/articles/398/CN-00140398/frame.html.	Cochrane Library	Double	Cochrane Library-PubMed	Unacceptable	Author	Same			Same			Different	Acceptable		Different	Acceptable		Different	Unacceptable	Cochrane	Same			Different	Unacceptable	Cochrane
	Lee HS, Kim JS, Choi IJ, Chung JW, Park JH, Kim CY. The safety and efficacy of transcatheter arterial chemoembolization in the treatment of patients with hepatocellular carcinoma and main portal vein obstruction. A prospective controlled study. Cancer. 1997 Jun 1;79(11):2087-94.	PubMed
241	Lee KH, Man JK, Jeong JY, Kim YJ, Lee HJ, Park SH, et al. Hepatic attenuation differences associated with obstruction of the portal or hepatic veins in patients with hepatic abscess. American Journal of Roentgenology. 2005;185(4):1015-23.	EMBASE	Double	EMBASE-PubMed	Unacceptable	Author	Different	Unacceptable	EMBASE	Same			Different	Acceptable		Different	Acceptable		Same			Same			Same
	Lee KH, Han JK, Jeong JY, Kim YJ, Lee HJ, Park SH, et al. Hepatic attenuation differences associated with obstruction of the portal or hepatic veins in patients with hepatic abscess. AJR Am J Roentgenol. 2005 Oct;185(4):1015-23.	PubMed
242	Lee KR, Preston DF, Martin andRobinson NLRG. Angiographic documentation of systemic portal venous shunting as a cause of a liver scan 'hot spot' in superior vena caval obstruction. American Journal of Roentgenology. 1976;127(4):637-9.	EMBASE	Double	EMBASE-PubMed	Unacceptable	Author	Different	Unacceptable	EMBASE	Different	Acceptable		Different	Acceptable		Different	Acceptable		Same			Same			Same
	Lee KR, Preston DF, Martin NL, Robinson RG. Angiographic documentation of systemic-portal venous shunting as a cause of a liver scan ""hot spot'' in superior vena caval obstruction. AJR Am J Roentgenol. 1976 Oct;127(4):637-9.	PubMed
243	Leebeek FWG, Lameris JS, Van Buuren HR, Gomez E, Madretsma S, Sonneveld P. Budd-Chiari syndrome, portal vein and mesenteric vein thrombosis in a patient homozygous for factor V Leiden mutation treated by TIPS and thrombolysis. British Journal of Haematology. 1998;102(4):929-31.	EMBASE	Double	EMBASE-PubMed	Acceptable	Author	Different	Acceptable		Same			Different	Acceptable		Different	Acceptable		Same			Same			Same
	Leebeek FW, Lameris JS, van Buuren HR, Gomez E, Madretsma S, Sonneveld P. Budd-Chiari syndrome, portal vein and mesenteric vein thrombosis in a patient homozygous for factor V Leiden mutation treated by TIPS and thrombolysis. Br J Haematol. 1998 Sep;102(4):929-31.	PubMed
244	Lefrancois C, Derlon A, Le Querrec A, Justum AM, Gautier P, Maurel J, et al. Mesenteric venous thromboses. Risk factors, treatment and outcome. Case-study of 18 patients. Annales Francaises d'Anesthesie et de Reanimation. 1994;13(2):182-94.	EMBASE	Double	EMBASE-PubMed	Acceptable	Author	Same			Different	Acceptable		Different	Acceptable		Same			Same			Same			Same
	Lefrancois C, Derlon A, Le Querrec A, Justum AM, Gautier P, Maurel J, et al. [Mesentric venous thrombosis. Risk factors, treatment and outcome. An analysis of 18 cases]. Ann Fr Anesth Reanim. 1994;13(2):182-94.	PubMed
245	Leger L, Lenriot JP, Duclos JM, Lemaigre G. 187 Porto caval anatomoses. Statistical analysis of prognostic factors. II. Comparative study of the results of anastomosis with or without interruption of the portal vein. Journal de Chirurgie. 1975;109(4):429-50.	EMBASE	Double	EMBASE-PubMed	Acceptable	Author	Same			Different	Acceptable		Different	Acceptable		Different	Acceptable		Same			Same			Same
	Leger L, Lenriot JP, Duclos JM, Lemaigre G. [Study of 187 portacaval anastomoses. Statistical analysis of prognostic factors. II. Comparative study of the results of anastomoses with and without interruption of the portal trunk. Discussion]. J Chir (Paris). 1975 Apr;109(4):429-50.	PubMed
246	Lerut J. Portal vein thrombosis and liver transplantation [2]. Transplant International. 1998;11(1):70.	EMBASE	Double	EMBASE-PubMed	Acceptable	Author	Same			Different	Acceptable		Different	Acceptable		Same			Same			Same			Same
	Lerut J. Portal vein thrombosis and liver transplantation. Transpl Int. 1998;11(1):70.	PubMed
247	Li C, Zhang W, Zhang R, Zhang L, Wu P, Zhang F. Therapeutic effects and prognostic factors in high-intensity focused ultrasound combined with chemoembolisation for larger hepatocellular carcinoma. European journal of cancer (Oxford, England : 1990) [serial on the Internet]. 2010; (13): Available from: http://onlinelibrary.wiley.com/o/cochrane/clcentral/articles/482/CN-00768482/frame.html.	Cochrane Library	Double	Cochrane Library-PubMed	Unacceptable	Author	Same			Same			Different	Acceptable		Different	Acceptable		Different	Unacceptable	Cochrane	Same			Different	Unacceptable	Cochrane
	Li C, Zhang W, Zhang R, Zhang L, Wu P, Zhang F. Therapeutic effects and prognostic factors in high-intensity focused ultrasound combined with chemoembolisation for larger hepatocellular carcinoma. Eur J Cancer. 2010 Sep;46(13):2513-21.	PubMed
248	Li J, Jianyong Y, Wei C, Wenquan Z. Vascular and biliary complications after liver transplantation: Interventional treatment. Chinese Medical Journal. 2002;115(11):1679-82.	EMBASE	Double	EMBASE-PubMed	Acceptable	Title	Different	Acceptable		Different	Acceptable		Different	Acceptable		Different	Acceptable		Same			Same			Same
	Jiang L, Yang J, Chen W, Zhuang W. Vascular and biliary complications after liver transplantation: interventional treatment. Chin Med J (Engl). 2002 Nov;115(11):1679-82.	PubMed
249	Li Q, Wang J, Sun Y, Cui YL, Juzi JT, Li HX, et al. Efficacy of postoperative transarterial chemoembolization and portal vein chemotherapy for patients with hepatocellular carcinoma complicated by portal vein tumor thrombosis--a randomized study. World journal of surgery [serial on the Internet]. 2006; (11): Available from: http://onlinelibrary.wiley.com/o/cochrane/clcentral/articles/725/CN-00576…	Cochrane Library	Triple	Cochrane Library(1)-EMBASE(1)-PubMed(1)	Unacceptable	Author	Same			Different	Acceptable		Different	Acceptable		Different	Acceptable		Different	Unacceptable	Cochrane	Same			Different	Unacceptable	Cochrane
	Li Q, Wang J, Sun Y, Cui YL, Juzi JT, Li HX, et al. Efficacy of postoperative transarterial chemoembolization and portal vein chemotherapy for patients with hepatocellular carcinoma complicated by portal vein tumor thrombosis - A randomized study. World Journal of Surgery. 2006;30(11):2004-11.	EMBASE
	Li Q, Wang J, Sun Y, Cui YL, Juzi JT, Li HX, et al. Efficacy of postoperative transarterial chemoembolization and portal vein chemotherapy for patients with hepatocellular carcinoma complicated by portal vein tumor thrombosis--a randomized study. World J Surg. 2006 Nov;30(11):2004-11; discussion 12-3.	PubMed
250	Li Q, Wang J, Sun Y, Cui YL, Juzi JT, Qian BY, et al. Postoperative transhepatic arterial chemoembolization and portal vein chemotherapy for patients with hepatocellular carcinoma: a randomized study with 131 cases. Digestive surgery [serial on the Internet]. 2006; (4): Available from: http://onlinelibrary.wiley.com/o/cochrane/clcentral/articles/940/CN-00571940/frame.html.	Cochrane Library	Double	Cochrane Library-PubMed	Unacceptable	Author	Same			Same			Different	Acceptable		Same			Different	Unacceptable	Cochrane	Same			Different	Unacceptable	Cochrane
	Li Q, Wang J, Sun Y, Cui YL, Juzi JT, Qian BY, et al. Postoperative transhepatic arterial chemoembolization and portal vein chemotherapy for patients with hepatocellular carcinoma: a randomized study with 131 cases. Dig Surg. 2006;23(4):235-40.	PubMed
251	Liang HL, Liu WC, Huang JS, Chen MCY, Lai KH, Pan HB, et al. TIPS in patients with cranial porta hepatis: Ultrasound-guided transhepatic portohepatic-portocaval puncture in single needle pass. American Journal of Roentgenology. 2011;196(4):914-8.	EMBASE	Double	EMBASE-PubMed	Acceptable	Author	Different	Acceptable		Different	Acceptable		Different	Acceptable		Different	Acceptable		Same			Same			Same
	Liang HL, Liu WC, Huang JS, Chen MC, Lai KH, Pan HB, et al. TIPS in patients with cranial porta hepatis: ultrasound-guided transhepatic portohepatic-portocaval puncture in single needle pass. AJR Am J Roentgenol. 2011 Apr;196(4):914-8.	PubMed
252	Liang HL, Yang CF, Pan HB, Lai KH, Cheng JS, Lo GH, et al. Small hepatocellular carcinoma: Safety and efficacy of single high-dose percutaneous acetic acid injection for treatment. Radiology. 2000;214(3):769-74.	EMBASE	Double	EMBASE-PubMed	Acceptable	Author	Same			Different	Acceptable		Same			Different	Acceptable		Same			Same			Same
	Liang HL, Yang CF, Pan HB, Lai KH, Cheng JS, Lo GH, et al. Small hepatocellular carcinoma: safety and efficacy of single high-dose percutaneous acetic acid injection for treatment. Radiology. 2000 Mar;214(3):769-74.	PubMed
253	Liang MK, Marks JL. Postsplenectomy portal, mesenteric, and splenic vein thrombosis [2]. Archives of Surgery. 2007;142(6):575.	EMBASE	Double	EMBASE-PubMed	Acceptable	Author	Same			Different	Acceptable		Different	Acceptable		Different	Acceptable		Same			Same			Same
	Liang MK, Marks JL. Postsplenectomy portal, mesenteric, and splenic vein thrombosis. Arch Surg. 2007 Jun;142(6):575.	PubMed
254	Lim GM, Jeffrey Jr RB, Ralls PW, Marn CS. Septic thrombosis of the portal vein: CT and clinical observations. Journal of Computer Assisted Tomography. 1989;13(4):656-8.	EMBASE	Double	EMBASE-PubMed	Unacceptable	Author	Different	Unacceptable	EMBASE	Same			Different	Acceptable		Different	Acceptable		Same			Same			Same
	Lim GM, Jeffrey RB, Jr., Ralls PW, Marn CS. Septic thrombosis of the portal vein: CT and clinical observations. J Comput Assist Tomogr. 1989 Jul-Aug;13(4):656-8.	PubMed
255	Lim JW, Kim KJ, ye Duk BD, Byeon JS, Myung SJ, Yang SK, et al. Enterovenous fistulization: A rare complication of Crohn's disease. World Journal of Gastroenterology. 2011;17(47):5227-30.	EMBASE	Double	EMBASE-PubMed	Unacceptable	Author	Different	Unacceptable	EMBASE	Different	Acceptable		Different	Acceptable		Different	Acceptable		Same			Same			Same
	Lim JW, Kim KJ, Ye BD, Byeon JS, Myung SJ, Yang SK, et al. Enterovenous fistulization: a rare complication of Crohn's disease. World J Gastroenterol. 2011 Dec 21;17(47):5227-30.	PubMed
256	Lin HYH, Lin ZY, Shih PMC, Chuang WL. Acute pancreatitis complicated with transient portal venous thrombosis in one patient with hepatocellular carcinoma and cirrhosis. Kaohsiung Journal of Medical Sciences. 2007;23(5):254-8.	EMBASE	Double	EMBASE-PubMed	Acceptable	Author	Different	Acceptable		Same			Different	Acceptable		Different	Acceptable		Same			Same			Same
	Lin HY, Lin ZY, Shih PM, Chuang WL. Acute pancreatitis complicated with transient portal venous thrombosis in one patient with hepatocellular carcinoma and cirrhosis. Kaohsiung J Med Sci. 2007 May;23(5):254-8.	PubMed
257	Lin J, Zhou KR, Chen ZW, Wang JH, Yan ZP, Wang YXJ. 3D contrast-enhanced MR portography and direct X-ray portography: A correlation study. European Radiology. 2003;13(6):1277-85.	EMBASE	Double	EMBASE-PubMed	Acceptable	Author	Different	Acceptable		Different	Acceptable		Different	Acceptable		Different	Acceptable		Same			Same			Same
	Lin J, Zhou KR, Chen ZW, Wang JH, Yan ZP, Wang YX. 3D contrast-enhanced MR portography and direct X-ray portography: a correlation study. Eur Radiol. 2003 Jun;13(6):1277-85.	PubMed
258	Lin N, Liu B, Xu RY, Fang HP, Deng MH. Splenectomy with endoscopic variceal ligation is superior to splenectomy with pericardial devascularization in treatment of portal hypertension. World Journal of Gastroenterology [serial on the Internet]. 2006; (45): Available from: http://onlinelibrary.wiley.com/o/cochrane/clcentral/articles/476/CN-00613476/frame.html.	Cochrane Library	Double	Cochrane Library-EMBASE	Unacceptable	Author	Same			Same			Different	Acceptable		Same			Different	Unacceptable	Cochrane	Same			Different	Unacceptable	Cochrane
	Lin N, Liu B, Xu RY, Fang HP, Deng MH. Splenectomy with endoscopic variceal ligation is superior to splenectomy with pericardial devascularization in treatment of portal hypertension. World Journal of Gastroenterology. 2006;12(45):7375-9.	EMBASE
259	Lin YL, Yang PM, Huang GT, Lee TH, Chau SH, Tsang YM, et al. Variceal bleeding due to segmental portal hypertension caused by chronic pancreatitis [6]. American Journal of Emergency Medicine. 1995;13(6):676-7.	EMBASE	Double	EMBASE-PubMed	Acceptable	Author	Same			Different	Acceptable		Different	Acceptable		Different	Acceptable		Same			Same			Same
	Lin YL, Yang PM, Huang GT, Lee TH, Chau SH, Tsang YM, et al. Variceal bleeding due to segmental portal hypertension caused by chronic pancreatitis. Am J Emerg Med. 1995 Nov;13(6):676-7.	PubMed
260	Liu B, Lin N, Xu RY. [Splenectomy combined with endoscopic variceal ligation in treating portal hypertension]. Zhong nan da xue xue bao Yi xue ban = Journal of Central South University Medical sciences [serial on the Internet]. 2004; (1): Available from: http://onlinelibrary.wiley.com/o/cochrane/clcentral/articles/071/CN-00561071/frame.html.	Cochrane Library	Double	Cochrane Library-PubMed	Unacceptable	Author	Same			Same			Different	Acceptable		Different	Acceptable		Different	Unacceptable	Cochrane	Same			Different	Unacceptable	Cochrane
	Liu B, Lin N, Xu RY. [Splenectomy combined with endoscopic variceal ligation in treating portal hypertension]. Zhong Nan Da Xue Xue Bao Yi Xue Ban. 2004 Feb;29(1):87-9.	PubMed
261	Liu HSY, Kho BCS, Chan JCW, Cheung FMF, Lau KY, Choi FPT, et al. Venous thromboembolism in the Chinese population - Experience in a regional hospital in Hong Kong. Hong Kong Medical Journal. 2002;8(6):400-5.	EMBASE	Double	EMBASE-PubMed	Acceptable	Author	Different	Acceptable		Different	Acceptable		Different	Acceptable		Different	Acceptable		Same			Same			Same
	Liu HS, Kho BC, Chan JC, Cheung FM, Lau KY, Choi FP, et al. Venous thromboembolism in the Chinese population--experience in a regional hospital in Hong Kong. Hong Kong Med J. 2002 Dec;8(6):400-5.	PubMed
262	Liu Y, Wu MC, Qian GX, Zhang BH. Detection of circulating hepatocellular carcinoma cells in peripheral venous blood by reverse transcription-polymerase chain reaction. Hepatobiliary & pancreatic diseases international : HBPD INT [serial on the Internet]. 2002; (1): Available from: http://onlinelibrary.wiley.com/o/cochrane/clcentral/articles/786/CN-00458786/frame.html.	Cochrane Library	Double	Cochrane Library-EMBASE	Unacceptable	Author	Same			Same			Different	Acceptable		Same			Different	Unacceptable	Cochrane	Same			Different	Unacceptable	Cochrane
	Liu Y, Wu MC, Qian GX, Zhang BH. Detection of circulating hepatocellular carcinoma cells in peripheral venous blood by reverse transcription-polymerase chain reaction. Hepatobiliary and Pancreatic Diseases International. 2002;1(1):72-6.	EMBASE
263	Lo GH, Lin CY, Lai KH, Malik U, Ng WW, Lee FY, et al. Endoscopic injection sclerotherapy versus conservative treatment for patients with unresectable hepatocellular carcinoma and bleeding esophageal varices. Gastrointestinal Endoscopy [serial on the Internet]. 1991; (2): Available from: http://onlinelibrary.wiley.com/o/cochrane/clcentral/articles/415/CN-00075415/frame.html.	Cochrane Library	Double	Cochrane Library-PubMed	Unacceptable	Author	Same			Same			Different	Acceptable		Different	Acceptable		Different	Unacceptable	Cochrane	Same			Different	Unacceptable	Cochrane
	Lo GH, Lin CY, Lai KH, Malik U, Ng WW, Lee FY, et al. Endoscopic injection sclerotherapy versus conservative treatment for patients with unresectable hepatocellular carcinoma and bleeding esophageal varices. Gastrointest Endosc. 1991 Mar-Apr;37(2):161-4.	PubMed
264	Loinaz C, Gomez R, Jimenez C, Gonzalez-Pinto I, Garcia I, Gimeno A, et al. Liver transplantation in patients with portal thrombosis: Results in 76 patients. Transplantation Proceedings. 2002;34(1):248-9.	EMBASE	Double	EMBASE-PubMed	Acceptable	Author	Same			Different	Acceptable		Different	Acceptable		Different	Acceptable		Same			Same			Same
	Loinaz C, Gomez R, Jimenez C, Gonzalez-Pinto I, Garcia I, Gimeno A, et al. Liver transplantation in patients with portal thrombosis: results in 76 patients. Transplant Proc. 2002 Feb;34(1):248-9.	PubMed
265	Lomas DJ, Britton PD, Alexander GJM, Calne RY. A comparison of MR and duplex Doppler ultrasound for vascular assessment prior to orthotopic liver transplantation. Clinical Radiology. 1994;49(5):307-10.	EMBASE	Double	EMBASE-PubMed	Acceptable	Author	Different	Acceptable		Same			Different	Acceptable		Different	Acceptable		Same			Same			Same
	Lomas DJ, Britton PD, Alexander GJ, Calne RY. A comparison of MR and duplex Doppler ultrasound for vascular assessment prior to orthotopic liver transplantation. Clin Radiol. 1994 May;49(5):307-10.	PubMed
266	Longree L, Focan C, Dallemagne B, Delforge M, Jehaes C, Malherbe R, et al. [Tolerance of adjuvant treatment combining postoperative intraportal chemotherapy and a systemic treatment based on 5-fluorouracil in colorectal carcinoma with a histologically poor prognosis]. Acta gastro-enterologica Belgica [serial on the Internet]. 1992; (4): Available from: http://onlinelibrary.wiley.com/o/cochrane/cl…	Cochrane Library	Double	Cochrane Library-PubMed	Unacceptable	Author	Same			Same			Different	Acceptable		Different	Acceptable		Different	Unacceptable	Cochrane	Same			Different	Unacceptable	Cochrane
	Longree L, Focan C, Dallemagne B, Delforge M, Jehaes C, Malherbe R, et al. [Tolerance of adjuvant treatment combining postoperative intraportal chemotherapy and a systemic treatment based on 5-fluorouracil in colorectal carcinoma with a histologically poor prognosis]. Acta Gastroenterol Belg. 1992 Jul-Aug;55(4):341-9.	PubMed
267	Looser C, Stain SC, Baer HU, Triller J, Blumgart LH. Staging of hilar cholangiocarcinoma by ultrasound and duplex sonography: a comparison with angiography and operative findings. The British journal of radiology [serial on the Internet]. 1992; (778): Available from: http://onlinelibrary.wiley.com/o/cochrane/clcentral/articles/003/CN-00260003/frame.html.	Cochrane Library	Double	Cochrane Library-PubMed	Unacceptable	Author	Same			Same			Different	Acceptable		Different	Acceptable		Different	Unacceptable	Cochrane	Same			Different	Unacceptable	Cochrane
	Looser C, Stain SC, Baer HU, Triller J, Blumgart LH. Staging of hilar cholangiocarcinoma by ultrasound and duplex sonography: a comparison with angiography and operative findings. Br J Radiol. 1992 Oct;65(778):871-7.	PubMed
268	Lore JM. Thepathogenesis of ascites and a consideration of pre-existing portacaval shunts in cirrhosis and metastatic carcinoma. Rhode Island Medical Journal, Providence. 1955;38(5):257-9+64.	EMBASE	Double	EMBASE-EMBASE	Acceptable	Author	Same			Different	Acceptable		Different	Acceptable		Same			Same			Same			Different	Acceptable
	Lore JM. The pathogenesis of ascites and a consideration of pre-existing portacaval shunts in cirrhosis and metastatic carcinoma. Rhode Island medical journal. 1955;38(5):257-9.	EMBASE
269	Lucas Jr RV, Adams Jr P, Anderson RC, Varco RL, Edwards JE, Lester RG. Total anomalous pulmonary venous connection to the portal venous system: A cause of pulmonary venous obstruction. American journal of roentgenology. 1961;86(3):561-75.	EMBASE	Double	EMBASE-PubMed	Unacceptable	Author	Different	Unacceptable	EMBASE	Different	Acceptable		Different	Acceptable		Different	Acceptable		Same			Different	Unacceptable	PubMed	Same
	Lucas RV, Jr., Adams P, Jr., Anderson RC, Varco RL, Edwards JE, Lester RG. Total anomalous pulmonary venous connection to the portal venous system: a cause of pulmonary venous obstruction. Am J Roentgenol Radium Ther Nucl Med. 1961 Sep;86:561-75.	PubMed
270	Luska G, Langer HE, LeBlanc S. Mesenteric vein thrombosis after percutaneous transhepatic portal vein catheterisation for the localization of an insulinoma. Fortschritte auf den Gebiete der Rontgenstrahlen und der Nuklearmedizin. 1984;141(1):68-70.	EMBASE	Double	EMBASE-PubMed	Acceptable	Author	Different	Acceptable		Different	Acceptable		Different	Acceptable		Different	Acceptable		Same			Same			Same
	Luska G, Langer HE, Le Blanc S. [Mesenteric vein thrombosis following percutaneous transhepatic portal vein catheterization for the localization of an insulinoma]. Rofo. 1984 Jul;141(1):68-70.	PubMed
271	Lytkin MI, Putilin VM, Plotkin LL. Thrombosis of mesenteric veins (Russian). Vestnik Khirurgii Imeni IIGrekova. 1974;113(7):10-7.	EMBASE	Double	EMBASE-PubMed	Acceptable	Author	Same			Different	Acceptable		Different	Acceptable		Different	Acceptable		Same			Same			Same
	Lytkin MI, Putilin VM, Plotkin LL. [Thrombosis of the mesenteric veins]. Vestn Khir Im I I Grek. 1974 Jul;113(7):10-7.	PubMed
272	Ma JC, Zhao J, Su QH, Zhang DH, Guo Y, Ji ZZ. [Effects of alprostadil in prevention of portal vein thrombogenesis after splenectomy and devascularization: a clinical observation of 76 patients with portal hypertension]. Zhonghua yi xue za zhi [serial on the Internet]. 2008; (8): Available from: http://onlinelibrary.wiley.com/o/cochrane/clcentral/articles/513/CN-00667513/frame.html.	Cochrane Library	Double	Cochrane Library-EMBASE	Unacceptable	Author	Same			Different	Acceptable		Different	Acceptable		Same			Different	Unacceptable	Cochrane	Same			Different	Unacceptable	Cochrane
	Ma JC, Zhao J, Su QH, Zhang DH, Guo Y, Ji ZZ. Effects of alprostadil in prevention of portal vein thrombogenesis after splenectomy and devascularization: A clinical observation of 76 patients with portal hypertension. National Medical Journal of China. 2008;88(8):524-6.	EMBASE
273	Macchia G, Morganti AG, Valentini V, Trodella L, Brizi MG, Cina G, et al. Mesenteric vein thrombosis after surgery and radiotherapy for pancreatic carcinoma. A case report. Tumori. 2004;90(2):262-4.	EMBASE	Double	EMBASE-PubMed	Acceptable	Author	Same			Same			Same			Different	Acceptable		Same			Same			Same
	Macchia G, Morganti AG, Valentini V, Trodella L, Brizi MG, Cina G, et al. Mesenteric vein thrombosis after surgery and radiotherapy for pancreatic carcinoma. A case report. Tumori. 2004 Mar-Apr;90(2):262-4.	PubMed
274	Macpherson AIS. Portal hypertension due to extrahepatic portal venous obstruction. A review of 40 cases. Journal of the Royal College of Surgeons of Edinburgh. 1984;29(1):4-10.	EMBASE	Double	EMBASE-PubMed	Acceptable	Author	Different	Acceptable		Same			Different	Acceptable		Different	Acceptable		Same			Same			Same
	Macpherson AI. Portal hypertension due to extrahepatic portal venous obstruction. A review of 40 cases. J R Coll Surg Edinb. 1984 Jan;29(1):4-10.	PubMed
275	Maddrey WC, Sen Gupta KP, Basu Mallik KC. Extrahepatic obstruction of the portal venous system. Surgery Gynecology and Obstetrics. 1968;127(5):989-98.	EMBASE	Double	EMBASE-PubMed	Unacceptable	Author	Different	Unacceptable	Uncertain (cannot be identified via the full text)	Same			Different	Acceptable		Different	Acceptable		Same			Same			Same
	Maddrey WC, Sen Gupta KP, Mallik KC, Iber FL, Basu AK. Extrahepatic obstruction of the portal venous system. Surg Gynecol Obstet. 1968 Nov;127(5):989-98.	PubMed
276	Madonna P, De Stefano V, Coppola A, Cerbone AM, Di Minno G, Chamouard P. G20210A prothrombin gene mutation and other trombophilic polymorphisms in patients with portal or hepatic venous thrombosis (Multiple letters) [1]. Gastroenterology. 2001;120(4):1059-60.	EMBASE	Double	EMBASE-PubMed	Acceptable	Author	Different	Acceptable (some authors in reply)		Different	Acceptable		Same			Different	Acceptable		Same			Same			Same
	Madonna P, De Stefano V, Coppola A, Cerbone AM, Di Minno G. G20210A prothrombin gene mutation and other trombophilic polymorphisms in patients with portal or hepatic venous thrombosis. Gastroenterology. 2001 Mar;120(4):1059-60.	PubMed
277	Mahmoud AEA, Elias E, Beauchamp N, Wilde JT. Prevalence of the factor V Leiden mutation in hepatic and portal vein thrombosis. Gut. 1997;40(6):798-800.	EMBASE	Double	EMBASE-PubMed	Acceptable	Author	Different	Acceptable		Same			Same			Different	Acceptable		Same			Same			Same
	Mahmoud AE, Elias E, Beauchamp N, Wilde JT. Prevalence of the factor V Leiden mutation in hepatic and portal vein thrombosis. Gut. 1997 Jun;40(6):798-800.	PubMed
278	Mahmoud AEA, Helmy AS, Billingham L, Elias E. Poor prognosis and limited therapeutic options in patients with Budd-Chiari syndrome and portal venous system thrombosis. European Journal of Gastroenterology and Hepatology. 1997;9(5):485-9.	EMBASE	Double	EMBASE-PubMed	Acceptable	Author	Different	Acceptable		Same			Different	Acceptable		Different	Acceptable		Same			Same			Same
	Mahmoud AE, Helmy AS, Billingham L, Elias E. Poor prognosis and limited therapeutic options in patients with Budd-Chiari syndrome and portal venous system thrombosis. Eur J Gastroenterol Hepatol. 1997 May;9(5):485-9.	PubMed
279	Mahmud Al Haq S, Ishwar Visweshwar N, Qutub Contractor Q. Thrombolysis of acute portal vein thrombus. Indian Journal of Gastroenterology. 1996;15(1):22-3.	EMBASE	Double	EMBASE-PubMed	Unacceptable	Title	Different	Unacceptable	Uncertain (cannot be identified via the full text)	Same			Different	Acceptable		Different	Acceptable		Same			Same			Same
	Al Haq SM, Visweshwar NI, Contractor QQ. Thrombolysis of acute portal vein thrombus. Indian J Gastroenterol. 1996 Jan;15(1):22-3.	PubMed
280	Mahoux P, Benacerraf R, Flamant Y, Maillard JN. Biliary surgery in portal thrombosis. Interest of intraarterial vasopressin during operation. Annales de Chirurgie. 1976;30(2):103-6.	EMBASE	Double	EMBASE-PubMed	Acceptable	Author	Same			Different	Acceptable		Different	Acceptable		Different	Acceptable		Same			Same			Same
	Mahoux P, Benacerraf R, Flamant Y, Maillard JN. [Biliary surgery in portal thrombosis. Interest of intra-arterial vasopressin during operation (author's transl)]. Ann Chir. 1976 Feb;30(2):103-6.	PubMed
281	Makdissi FF, Herman P, Machado MAC, Pugliese V, D'Albuquerque LAC, Saad WA. Portal vein thrombosis after esophagogastric devascularization and splenectomy in schistosomal portal hypertension patients. What's the real importance? Arquivos de Gastroenterologia. 2009;46(1):50-6.	EMBASE	Double	EMBASE-PubMed	Acceptable	Author	Different	Acceptable		Different	Acceptable		Different	Acceptable		Different	Acceptable		Same			Same			Same
	Makdissi FF, Herman P, Machado MA, Pugliese V, D'Albuquerque LA, Saad WA. [Portal vein thrombosis after esophagogastric devascularization and splenectomy in schistosomal portal hypertension patients: what's the real importance?]. Arq Gastroenterol. 2009 Jan-Mar;46(1):50-6.	PubMed
282	Malenchini M, Braier LO, Almasque Dedeu R. Lack of correlation between splenoportography during life and after death. False image of portal obstruction caused by currents of non-opacified blood. Prensa Medica Argentina. 1956;43(45):3354-8.	EMBASE	Double	EMBASE-PubMed	Acceptable	Author	Same			Different	Acceptable		Same			Same			Same			Same			Same
	Malenchini M, Braier LO, Almasque Dedeu R. Splenoportography. Lack of correlation between splenoportography during life and after death. False image of portal obstruction caused by currents of non-opacified blood. Prensa Medica Argentina. 1956;43(45):3354-8.	PubMed
283	Mallet-Guy P, Devic G, Fhit R, Soler A, Blondet P. Ligation of the thoracic part of the inferior vena cava. Ligation of the supra-hepatic veins. Lyon Chirurgical. 1952;47(7):807-24.	EMBASE	Double	EMBASE-EMBASE	Unacceptable	Author	Different	Unacceptable	Uncertain (no full text, no journal website)	Different	Acceptable		Same			Same			Same			Same			Same
	Mallet-Guy P, Devic G, Feit R, Soler A, Blondet P. Experimental study of ascites due to post-hepatic venous stenosis. Ligation of the thoracic part of the inferior vena cava. Ligation of the supra-hepatic veins. Lyon Chirurgical. 1952;47(7):807-24.	EMBASE
284	Mamiya Y, Kanazawa H, Narahara Y, Osada Y, Yoshimoto H, Nakatuka K, et al. A case of successful TIPS placement for gastrointestinal hemorrhage from portal hypertensive gastrogpathy due to complete portal venous thrombosis. Japanese Journal of Gastroenterology. 2000;97(4):466-71.	EMBASE	Double	EMBASE-PubMed	Acceptable	Author	Same			Different	Acceptable		Different	Acceptable		Different	Acceptable		Same			Same			Same
	Mamiya Y, Kanazawa H, Narahara Y, Osada Y, Yoshimoto H, Nakatuka K, et al. [A case of successful TIPS placement for gastrointestinal hemorrhage from portal hypertensive gastropathy due to complete portal venous thrombosis]. Nihon Shokakibyo Gakkai Zasshi. 2000 Apr;97(4):466-71.	PubMed
285	Mandell MS, Durham J, Kumpe D, Trotter JF, Everson GT, Niemann CU. The effects of desflurane and propofol on portosystemic pressure in patients with portal hypertension. Anesthesia and analgesia [serial on the Internet]. 2003; (6): Available from: http://onlinelibrary.wiley.com/o/cochrane/clcentral/articles/086/CN-00459086/frame.html.	Cochrane Library	Double	Cochrane Library-EMBASE	Unacceptable	Author	Same			Different	Acceptable		Different	Acceptable		Same			Different	Unacceptable	Cochrane	Same			Different	Unacceptable	Cochrane
	Mandell MS, Durham J, Kumpe D, Trotter JF, Everson GT, Niemann CU. The Effects of Desflurane and Propofol on Portosystemic Pressure in Patients with Portal Hypertension. Anesthesia and Analgesia. 2003;97(6):1573-7.	EMBASE
286	Mann O, Haag K, Hauenstein KH, Rossle M, Pausch J. Septic portal vein thrombosis: Successful treatment by local fibrinolysis and transjugular portosystemic stent shunt (TIPS). Deutsche Medizinische Wochenschrift. 1995;120(36):1201-6.	EMBASE	Double	EMBASE-PubMed	Acceptable	Author	Same			Different	Acceptable		Different	Acceptable		Different	Acceptable		Same			Same			Same
	Mann O, Haag K, Hauenstein KH, Rossle M, Pausch J. [Septic portal vein thrombosis. Its successful therapy by local fibrinolysis and a transjugular portasystemic stent-shunt (TIPS)]. Dtsch Med Wochenschr. 1995 Sep 8;120(36):1201-6.	PubMed
287	Margarit C, Lopez De Cenarruzabeitia I, Lazaro JL, Cancino JD, Rojas LH, Escartin A, et al. Portacaval shunt and inferior vena cava preservation in orthotopic liver transplantation. Transplantation Proceedings. 2005;37(9):3896-8.	EMBASE	Double	EMBASE-PubMed	Unacceptable	Author	Different	Unacceptable	PubMed	Same			Different	Acceptable		Different	Acceptable		Same			Same			Same
	Margarit C, de Cenarruzabeitia IL, Lazaro JL, Cancino JD, Rojas LH, Escartin A, et al. Portacaval shunt and inferior vena cava preservation in orthotopic liver transplantation. Transplant Proc. 2005 Nov;37(9):3896-8.	PubMed
288	Marius Braun M, Bar-Nathan N, Shaharabani E, Aizner S, Tur-Kaspa R, Belenky A, et al. Postshunt hepatic encephalopathy in liver transplant recipients. Transplantation. 2009;87(5):734-9.	EMBASE	Double	EMBASE-PubMed	Unacceptable	Author	Different	Unacceptable	EMBASE	Same			Same			Different	Acceptable		Same			Same			Same
	Braun MM, Bar-Nathan N, Shaharabani E, Aizner S, Tur-Kaspa R, Belenky A, et al. Postshunt hepatic encephalopathy in liver transplant recipients. Transplantation. 2009 Mar 15;87(5):734-9.	PubMed
289	Marwan IK, Fawzy ATI, Egawa H, Inomata Y, Uemoto S, Asonuma K, et al. Innovative techniques for and results of portal vein reconstruction in living-related liver transplantation. Surgery. 1999;125(3):265-70.	EMBASE	Double	EMBASE-PubMed	Acceptable	Author	Different	Acceptable		Same			Same			Different	Acceptable		Same			Same			Same
	Marwan IK, Fawzy AT, Egawa H, Inomata Y, Uemoto S, Asonuma K, et al. Innovative techniques for and results of portal vein reconstruction in living-related liver transplantation. Surgery. 1999 Mar;125(3):265-70.	PubMed
290	Marzelle J. Portal and mesenteric veins thrombosis. Etiology, clinical manifestations and treatment. Annales de Gastroenterologie et d'Hepatologie. 1990;26(2):51-60.	EMBASE	Double	EMBASE-PubMed	Unacceptable	Author	Same			Different	Acceptable		Different	Acceptable		Different	Acceptable		Same			Same			Different	Unacceptable	Uncertain (no full text, no journal website)
	Marzelle J. [Portal and mesenteric thrombosis. Etiology, clinical manifestations and treatment]. Ann Gastroenterol Hepatol (Paris). 1990 Mar-Apr;26(2):51-9.	PubMed
291	Matzander U. The present status of portal vein surgery in liver cirrhosis. Leber Magen Darm. 1975;5(5):214-22.	EMBASE	Double	EMBASE-PubMed	Acceptable	Author	Same			Different	Acceptable		Same			Different	Acceptable		Same			Same			Same
	Matzander U. [The present status of portal vein surgery in liver cirrhosis (author's transl)]. Leber Magen Darm. 1975 Oct;5(5):214-22.	PubMed
292	Maunoury V, Plane C, Ernst O, Seguy D, Quandalle P. Absence of caudal inferior vena cava revealed by gastrointestinal bleeding from duodenal varices in an adult. Gastroenterologie Clinique et Biologique. 1994;18(10):889-91.	EMBASE	Double	EMBASE-PubMed	Acceptable	Author	Same			Different	Acceptable		Different	Acceptable		Same			Same			Same			Same
	Maunoury V, Plane C, Ernst O, Seguy D, Quandalle P. [Absence of subrenal inferior vena cava revealed by rupture of duodenal varices in an adult]. Gastroenterol Clin Biol. 1994;18(10):889-91.	PubMed
293	McCormick A, Burroughs AK. Relation between liver pathology and prognosis in patients with portal hypertension. World Journal of Surgery. 1994;18(2):171-5.	EMBASE	Double	EMBASE-PubMed	Unacceptable	Author	Different	Unacceptable	EMBASE	Same			Different	Acceptable		Different	Acceptable		Same			Same			Same
	McCormick PA, Burroughs AK. Relation between liver pathology and prognosis in patients with portal hypertension. World J Surg. 1994 Mar-Apr;18(2):171-5.	PubMed
294	Merritt CRB. Ultrasonographic demonstration of portal vein thrombosis. Radiology. 1979;133(2):425-7.	EMBASE	Double	EMBASE-PubMed	Acceptable	Author	Different	Acceptable		Same			Same			Different	Acceptable		Same			Same			Same
	Merritt CR. Ultrasonographic demonstration of portal vein thrombosis. Radiology. 1979 Nov;133(2):425-7.	PubMed
295	Meyer RG, Orth T, Kreitner KF, Schirmacher P, Meyer Zum Buschenfelde KH, Gerken G. Persisting pulmonal opacification caused by a portopulmonary shunt in a patient with portal vein thrombosis. Zeitschrift fur Gastroenterologie. 1998;36(11):971-5.	EMBASE	Double	EMBASE-PubMed	Acceptable	Author	Same			Different	Acceptable		Different	Acceptable		Different	Acceptable		Same			Same			Same
	Meyer RG, Orth T, Kreitner KF, Schirmacher P, Meyer zum Buschenfelde KH, Gerken G. [Persistent pulmonary opacification as a sequela of portopulmonary shunt in portal vein thrombosis]. Z Gastroenterol. 1998 Nov;36(11):971-5.	PubMed
296	Michiels JJ, Commandeur S, Hoogenboom GJ, Wegman JJ, Scholten L, Rijssel RH, et al. JAK2V617F positive early stage myeloproliferative disease (essential thrombocythemia) as the cause of portal vein thrombosis in two middle-aged women: Therapeutic implications in view of the literature. Annals of Hematology. 2007;86(11):793-800.	EMBASE	Double	EMBASE-PubMed	Unacceptable	Author	Different	Unacceptable	EMBASE	Different	Acceptable		Different	Acceptable		Different	Acceptable		Same			Same			Same
	Michiels JJ, Commandeur S, Hoogenboom GJ, Wegman JJ, Scholten L, van Rijssel RH, et al. JAK2(V617F) positive early stage myeloproliferative disease (essential thrombocythemia) as the cause of portal vein thrombosis in two middle-aged women: therapeutic implications in view of the literature. Ann Hematol. 2007 Nov;86(11):793-800.	PubMed
297	Milleret P, Combe J, Courvoisier JN. Spontaneous external biliary fistula and portal thrombosis in association with alveolar echinococcus of the liver. Palliative mesenterico caval anastomosis and cysto jejunostomy. Chirurgie - Memoires de l'Academie de Chirurgie. 1976;102(3):177-85.	EMBASE	Double	EMBASE-PubMed	Unacceptable	Author	Different	Unacceptable	Uncertain (no full text, no journal website)	Different	Acceptable		Different	Acceptable		Different	Acceptable		Same			Same			Same
	Milleret P, Combe J, Courvoisier JN, Gallinet D, Weill F. [Spontaneous external biliary fistula and portal thrombosis during the development of alveolar echinococcosis of the liver]. Chirurgie. 1976 Feb;102(3):177-85.	PubMed
298	Mitchell AWM, Jackson JE. Trans-anastomotic porto-portal varices in patients with gastrointestinal haemorrhage. Clinical Radiology. 2000;55(3):207-11.	EMBASE	Double	EMBASE-PubMed	Acceptable	Author	Different	Acceptable		Same			Different	Acceptable		Different	Acceptable		Same			Same			Same
	Mitchell AW, Jackson JE. Trans-anastomotic porto-portal varices in patients with gastrointestinal haemorrhage. Clin Radiol. 2000 Mar;55(3):207-11.	PubMed
299	Mitra SK. Hepatic vascular changes in human and experimental cirrhosis. Journal of Pathology and Bacteriology. 1966;92(2):156-64.	EMBASE	Double	EMBASE-EMBASE	Unacceptable	Author	Same			Different	Unacceptable	EMBASE (lower)	Same			Same			Same			Same			Different	Unacceptable	Uncertain (no full text, no journal website)
	Mitra SK. Hepatic vascular changks in human and experimental cirrhosis. Journal of Pathology and Bacteriology. 1966;92(2):405-14.	EMBASE
300	Miyazaki H, Isada A, Ohira K, Masutani M, Okushiba SI, Shimizu M, et al. Inflammatory pseudotumor of the mesentery causing portal venous thrombosis and cavernomatous transformation. Internal Medicine. 2002;41(8):633-7.	EMBASE	Double	EMBASE-PubMed	Acceptable	Author	Different	Acceptable		Same			Different	Acceptable		Different	Acceptable		Same			Same			Same
	Miyazaki H, Isada A, Ohira K, Masutani M, Okushiba S, Shimizu M, et al. Inflammatory pseudotumor of the mesentery causing portal venous thrombosis and cavernomatous transformation. Intern Med. 2002 Aug;41(8):633-7.	PubMed
301	Mizuno S, Hori T, Iida T, Yogi S, Usui M, Sakurai H, et al. Use of an interpositional venous graft posterior to the pancreas for LDLT patients with portal vein thrombosis. Hepato-Gastroenterology. 2007;54(74):541-4.	EMBASE	Double	EMBASE-PubMed	Acceptable	Author	Same			Same			Different	Acceptable		Different	Acceptable		Same			Same			Same
	Mizuno S, Hori T, Iida T, Yagi S, Usui M, Sakurai H, et al. Use of an interpositional venous graft posterior to the pancreas for LDLT patients with portal vein thrombosis. Hepatogastroenterology. 2007 Mar;54(74):541-4.	PubMed
302	Modiba MCM, Koto Z, Lowan TA, Magano S, Segal I, Esser J, et al. Distal splenorenal shunt for non-cirrhotic variceal bleeding in black South Africans. South African Journal of Surgery. 1994;32(3):87-90.	EMBASE	Double	EMBASE-PubMed	Acceptable	Author	Different	Acceptable		Same			Different	Acceptable		Different	Acceptable		Same			Same			Same
	Modiba MC, Koto Z, Lowan TA, Magano S, Segal I, Esser J, et al. Distal splenorenal shunt for non-cirrhotic variceal bleeding in black South Africans. S Afr J Surg. 1994 Sep;32(3):87-90.	PubMed
303	Mohammed AH, Khot UP, Thomas D. Portal venous gas - Case report and review of the literature. Anaesthesia. 2007;62(4):400-4.	EMBASE	Double	EMBASE-PubMed	Acceptable	Author	Same			Different	Acceptable		Same			Different	Acceptable		Same			Same			Same
	Mohammed AH, Khot UP, Thomas D. Portal venous gas--case report and review of the literature. Anaesthesia. 2007 Apr;62(4):400-4.	PubMed
304	Mohr HH, Godderz W, Buschenfelde KHMZ. Duplex ultrasound of hepatic and portal veins. Medizinische Klinik. 1998;93(11):669-77.	EMBASE	Double	EMBASE-PubMed	Unacceptable	Author	Different	Unacceptable	Uncertain (no full text, no journal website)	Different	Acceptable		Different	Acceptable		Different	Acceptable		Same			Same			Same
	Mohr HH, Godderz W, Meyer zum Buschenfelde KH. [Duplex ultrasound of the liver and portal vein system]. Med Klin (Munich). 1998 Nov 15;93(11):669-77.	PubMed
305	Molina-Infante J, Sanz-Garcia C, Catalina-Rodriguez MV, Nogales-Rincon O, Matilla-Pena A, Nunez-Martinez O, et al. Massive abdominal vein thrombosis with acute liver failure and toxic megacolon as onset of ulcerative colitis. Gastroenterologia y Hepatologia. 2005;28(9):551-4.	EMBASE	Double	EMBASE-PubMed	Acceptable	Author	Same			Different	Acceptable		Different	Acceptable		Different	Acceptable		Same			Same			Same
	Molina-Infante J, Sanz-Garcia C, Catalina-Rodriguez MV, Nogales-Rincon O, Matilla-Pena A, Nunez-Martinez O, et al. [Massive abdominal vein thrombosis with acute liver failure and toxic megacolon as onset of ulcerative colitis]. Gastroenterol Hepatol. 2005 Nov;28(9):551-4.	PubMed
306	Moreno GE, Garcia GI, Gonzalez Pinto I, Gomez SR, Loinaz SC, Riano CD, et al. Results of orthotopic liver transplantation: A personal experience. Hepato-Gastroenterology. 1992;39(5):405-12.	EMBASE	Double	EMBASE-PubMed	Acceptable	Author	Same			Different	Acceptable		Different	Acceptable		Different	Acceptable		Same			Same			Same
	Moreno GE, Garcia GI, Gonzalez Pinto I, Gomez SR, Loinaz SC, Riano CD, et al. Results of orthotopic liver transplantation: a personal experience. Hepatogastroenterology. 1992 Oct;39(5):405-12.	PubMed
307	Mori H, Hayashi K, Uetani M. High-attenuation recent thrombus of the portal vein: CT demonstration and clinical significance. Radiology. 1987;163(2):352-6.	EMBASE	Double	EMBASE-PubMed	Unacceptable	Author	Different	Unacceptable	EMBASE	Same			Same			Different	Acceptable		Same			Same			Different	Unacceptable	EMBASE
	Mori H, Hayashi K, Uetani M, Matsuoka Y, Iwao M, Maeda H. High-attenuation recent thrombus of the portal vein: CT demonstration and clinical significance. Radiology. 1987 May;163(2):353-6.	PubMed
308	Mukherjee AK, Ramalingaswami V, Nayak NC. Hepatoportal sclerosis - its relationship to intrahepatic portal venous thrombosis. Indian Journal of Medical Research. 1979;69(1):152-60.	EMBASE	Double	EMBASE-PubMed	Unacceptable	Author	Same			Different	Acceptable		Different	Acceptable		Different	Acceptable		Same			Different	Unacceptable	PubMed	Same
	Mukherjee AK, Ramalingaswami V, Nayak NC. Hepatoportal sclerosis--its relationship to intrahepatic portal venous thrombosis. Indian J Med Res. 1979 Jan;69:152-60.	PubMed
309	Murad SD, Dom VAL, Ritman EL, De Groen PC, Beigley PE, Abraham SC, et al. Early changes of the portal tract on microcomputed tomography images in a newly-developed rat model for Budd-Chiari syndrome. Journal of Gastroenterology and Hepatology. 2008;23(10):1561-6.	EMBASE	Double	EMBASE-PubMed	Unacceptable	Author	Different	Unacceptable	EMBASE	Same			Different	Acceptable		Different	Acceptable		Same			Same			Same
	Darwish Murad S, Dom VA, Ritman EL, de Groen PC, Beigley PE, Abraham SC, et al. Early changes of the portal tract on microcomputed tomography images in a newly-developed rat model for Budd-Chiari syndrome. J Gastroenterol Hepatol. 2008 Oct;23(10):1561-6.	PubMed
310	Murad SD, Valla DC, De Groen PC, Zeitoun G, Haagsma EB, Kuipers EJ, et al. Pathogenesis and treatment of Budd-Chiari syndrome combined with portal vein thrombosis. American Journal of Gastroenterology. 2006;101(1):83-90.	EMBASE	Double	EMBASE-PubMed	Unacceptable	Author	Different	Unacceptable	EMBASE	Same			Different	Acceptable		Different	Acceptable		Same			Same			Same
	Darwish Murad S, Valla DC, de Groen PC, Zeitoun G, Haagsma EB, Kuipers EJ, et al. Pathogenesis and treatment of Budd-Chiari syndrome combined with portal vein thrombosis. Am J Gastroenterol. 2006 Jan;101(1):83-90.	PubMed
311	Musset D, Ghemard O, Kunstlinger F. Ultrasonographic diagnosis of partial thrombosis of the large abdominal venous trunks. Journal de Radiologie. 1982;63(12):717-21.	EMBASE	Double	EMBASE-PubMed	Acceptable	Author	Same			Different	Acceptable		Different	Acceptable		Different	Acceptable		Same			Same			Same
	Musset D, Ghemard O, Kunstlinger F. [Echographic diagnosis of partial thrombosis of the large venous trunks of the abdomen]. J Radiol. 1982 Dec;63(12):717-21.	PubMed
312	Myszor MF, Calam J, Hodgson HJF. Portal and mesenteric vein thrombosis in two diabetic patients. Diabetic Medicine. 1987;4(5):485-7.	EMBASE	Double	EMBASE-PubMed	Acceptable	Author	Different	Acceptable		Same			Different	Acceptable		Different	Acceptable		Same			Same			Same
	Myszor MF, Calam J, Hodgson HJ. Portal and mesenteric vein thrombosis in two diabetic patients. Diabet Med. 1987 Sep-Oct;4(5):485-7.	PubMed
313	Nagano H, Sakon M, Eguchi H, Kondo M, Yamamoto T, Ota H, et al. Hepatic resection followed by IFN-(alpha) and 5-FU for advanced hepatocellular carcinoma with tumor thrombus in the major portal branch. Hepato-Gastroenterology. 2007;54(73):172-9.	EMBASE	Double	EMBASE-PubMed	Acceptable	Author	Same			Same			Different	Acceptable		Different	Acceptable		Same			Same			Same
	Nagano H, Sakon M, Eguchi H, Kondo M, Yamamoto T, Ota H, et al. Hepatic resection followed by IFN-alpha and 5-FU for advanced hepatocellular carcinoma with tumor thrombus in the major portal branch. Hepatogastroenterology. 2007 Jan-Feb;54(73):172-9.	PubMed
314	Nakajima Y, Hata Y, Isai H, Kimura J, Ito K, Omura T, et al. Efficacy of color Doppler ultrasonogram and arterial ketone body ratio in detection of hepatic arterial and portal thrombosis after liver transplantation. Transplantation Proceedings. 1994;26(4):2233-4.	EMBASE	Double	EMBASE-PubMed	Acceptable	Author	Same			Same			Different	Acceptable		Different	Acceptable		Same			Same			Same
	Nakajima Y, Hata Y, Isai H, Kimura J, Ito K, Omura T, et al. Efficacy of color Doppler ultrasonogram and arterial ketone body ratio in detection of hepatic arterial and portal thrombosis after liver transplantation. Transplant Proc. 1994 Aug;26(4):2233-4.	PubMed
315	Nakanuma Y, Ohta G, Kurumaya H. Pathological study on livers with noncirrhotic portal hypertension and portal venous thromboembolic occlusion; Report of seven autopsy cases. American Journal of Gastroenterology. 1984;79(10):782-9.	EMBASE	Double	EMBASE-PubMed	Unacceptable	Author	Different	Unacceptable	EMBASE	Different	Acceptable		Different	Acceptable		Different	Acceptable		Same			Same			Same
	Nakanuma Y, Ohta G, Kurumaya H, Tanino M, Doishita K, Takayanagi N, et al. Pathological study on livers with noncirrhotic portal hypertension and portal venous thromboembolic occlusion: report of seven autopsy cases. Am J Gastroenterol. 1984 Oct;79(10):782-9.	PubMed
316	Nakanuma Y, Tsuneyama K, Makoto O, Katayanagi K. Pathology and pathogenesis of idiopathic portal hypertension with an emphasis on the liver. Pathology Research and Practice. 2001;197(2):65-76.	EMBASE	Double	EMBASE-PubMed	Unacceptable	Author	Different	Unacceptable	EMBASE	Same			Different	Acceptable		Same			Same			Same			Same
	Nakanuma Y, Tsuneyama K, Ohbu M, Katayanagi K. Pathology and pathogenesis of idiopathic portal hypertension with an emphasis on the liver. Pathol Res Pract. 2001;197(2):65-76.	PubMed
317	Nakao A, Nonami T, Haranda A, Kasuga T, Takagi H. Portal vein resection with a new antithrombogenic catheter. Surgery. 1990;108(5):913-8.	EMBASE	Double	EMBASE-PubMed	Unacceptable	Author	Different	Unacceptable	EMBASE	Same			Same			Different	Acceptable		Same			Same			Same
	Nakao A, Nonami T, Harada A, Kasuga T, Takagi H. Portal vein resection with a new antithrombogenic catheter. Surgery. 1990 Nov;108(5):913-8.	PubMed
318	Nemcek Jr AA, Vogelzang RL. SIR 2004 film panel case: Hepatic actinomycosis from pelvic inflammatory disease causing portal vein thrombosis. Journal of Vascular and Interventional Radiology. 2004;15(12):1363-5.	EMBASE	Double	EMBASE-PubMed	Unacceptable	Author	Different	Unacceptable	EMBASE	Different	Acceptable		Different	Acceptable		Different	Acceptable		Same			Same			Same
	Nemcek AA, Jr., Vogelzang RL. SIR 2004 Film Panel Case: hepatic actinomycosis from pelvic inflammatory disease causing portal vein thrombosis. J Vasc Interv Radiol. 2004 Dec;15(12):1363-5.	PubMed
319	Ng KKC, Lam CM, Poon RTP, Shek TWH, Fan ST, Wong J. Delayed portal vein thrombosis after experimental radiofrequency ablation near the main portal vein. British Journal of Surgery. 2004;91(5):632-9.	EMBASE	Double	EMBASE-PubMed	Acceptable	Author	Different	Acceptable		Same			Different	Acceptable		Different	Acceptable		Same			Same			Same
	Ng KK, Lam CM, Poon RT, Shek TW, Fan ST, Wong J. Delayed portal vein thrombosis after experimental radiofrequency ablation near the main portal vein. Br J Surg. 2004 May;91(5):632-9.	PubMed
320	Ng SSM, Yiu RYC, Lee JFY, Li JCM, Leung KL. Portal venous gas and thrombosis in a Chinese patient with fulminant Crohn's colitis: A case report with literature review. World Journal of Gastroenterology. 2006;12(34):5582-6.	EMBASE	Double	EMBASE-PubMed	Acceptable	Author	Different	Acceptable		Different	Acceptable		Different	Acceptable		Different	Acceptable		Same			Same			Same
	Ng SS, Yiu RY, Lee JF, Li JC, Leung KL. Portal venous gas and thrombosis in a Chinese patient with fulminant Crohn's colitis: a case report with literature review. World J Gastroenterol. 2006 Sep 14;12(34):5582-6.	PubMed
321	Ng SSM, Yu SCH, Lee JFY, Lai PBS, Lau WY. Hepatic venous outflow obstruction after piggyback liver transplantation by an unusual mechanism: Report of a case. World Journal of Gastroenterology. 2006;12(33):5416-8.	EMBASE	Double	EMBASE-PubMed	Acceptable	Author	Different	Acceptable		Different	Acceptable		Different	Acceptable		Different	Acceptable		Same			Same			Same
	Ng SS, Yu SC, Lee JF, Lai PB, Lau WY. Hepatic venous outflow obstruction after piggyback liver transplantation by an unusual mechanism: report of a case. World J Gastroenterol. 2006 Sep 7;12(33):5416-8.	PubMed
322	Nghiem HV, Freeny PC, Winter Iii TC, Mack LA, Yuan C. Phase-contrast MR angiography of the portal venous system: Preoperative findings in liver transplant recipients. American Journal of Roentgenology. 1994;163(2):445-50.	EMBASE	Double	EMBASE-PubMed	Unacceptable	Author	Different	Unacceptable	EMBASE	Different	Acceptable		Different	Acceptable		Different	Acceptable		Same			Same			Same
	Nghiem HV, Freeny PC, Winter TC, 3rd, Mack LA, Yuan C. Phase-contrast MR angiography of the portal venous system: preoperative findings in liver transplant recipients. AJR Am J Roentgenol. 1994 Aug;163(2):445-50.	PubMed
323	Nieuwenhuijs VB, Chen JW, John L, Ring J, Harley H, Dolan PM, et al. Liver transplantation: A small-volume unit experience. ANZ Journal of Surgery. 2008;78(3):128-33.	EMBASE	Double	EMBASE-PubMed	Acceptable	Author	Same			Different	Acceptable		Different	Acceptable		Different	Acceptable		Same			Same			Same
	Nieuwenhuijs VB, Chen JW, John L, Ring J, Harley H, Dolan PM, et al. Liver transplantation: a small-volume unit experience. ANZ J Surg. 2008 Mar;78(3):128-33.	PubMed
324	Nolte W, Wiltfang J, Schindler CG, Unterberg K, Finkenstaedt M, Niedmann PD, et al. Bright basal ganglia in T1-weighted magnetic resonance images are frequent in patients with portal vein thrombosis without liver cirrhosis and not suggestive of hepatic encephalopathy. Journal of Hepatology [serial on the Internet]. 1998; (3): Available from: http://onlinelibrary.wiley.com/o/cochrane/clcentral/art…	Cochrane Library	Double	Cochrane Library-EMBASE	Unacceptable	Author	Same			Same			Different	Acceptable		Same			Different	Unacceptable	Cochrane	Same			Different	Unacceptable	Cochrane
	Nolte W, Wiltfang J, Schindler CG, Unterberg K, Finkenstaedt M, Niedmann PD, et al. Bright basal ganglia in T1-weighted magnetic resonance images are frequent in patients with portal vein thrombosis without liver cirrhosis and not suggestive of hepatic encephalopathy. Journal of Hepatology. 1998;29(3):443-9.	EMBASE
325	Northup PG, Sundaram V, Fallon MB, Reddy KR, Balogun RA, Sanyal AJ, et al. Hypercoagulation and thrombophilia in liver disease. Journal of Thrombosis and Haemostasis. 2008;6(1):2-9.	EMBASE	Double	EMBASE-PubMed	Acceptable	Author	Same			Same			Different	Acceptable		Different	Acceptable		Same			Same			Same
	Northup PG, Sundaram V, Fallon MB, Reddy KR, Balogun RA, Sanyal AJ, et al. Hypercoagulation and thrombophilia in liver disease. J Thromb Haemost. 2008 Jan;6(1):2-9.	PubMed
326	Noun R, Sauvanet A, Belghiti J. Appraisal of the order of revascularization in human liver grafting: a controlled study. Journal of the American College of Surgeons [serial on the Internet]. 1997; (1): Available from: http://onlinelibrary.wiley.com/o/cochrane/clcentral/articles/225/CN-00141225/frame.html.	Cochrane Library	Double	Cochrane Library-PubMed	Unacceptable	Author	Same			Same			Different	Acceptable		Different	Acceptable		Different	Unacceptable	Cochrane	Same			Different	Unacceptable	Cochrane
	Noun R, Sauvanet A, Belghiti J. Appraisal of the order of revascularization in human liver grafting: a controlled study. J Am Coll Surg. 1997 Jul;185(1):70-3.	PubMed
327	O'Connell PJ, Hawthorne WJ, Holmes-Walker DJ, Nankivell BJ, Gunton JE, Patel AT, et al. Clinical islet transplantation in type 1 diabetes mellitus: Results of Australia's first trial. Medical Journal of Australia. 2006;184(5):221-5.	EMBASE	Double	EMBASE-PubMed	Acceptable	Author	Same			Different	Acceptable		Different	Acceptable		Different	Acceptable		Same			Same			Same
	O'Connell PJ, Hawthorne WJ, Holmes-Walker DJ, Nankivell BJ, Gunton JE, Patel AT, et al. Clinical islet transplantation in type 1 diabetes mellitus: results of Australia's first trial. Med J Aust. 2006 Mar 6;184(5):221-5.	PubMed
328	Oderich GS, Panneton JM, Hofer J, Bower TC, Cherry Jr KJ, Sullivan T, et al. Iatrogenic operative injuries of abdominal and pelvic veins: A potentially lethal complication. Journal of Vascular Surgery. 2004;39(5):931-6.	EMBASE	Double	EMBASE-PubMed	Unacceptable	Author	Different	Unacceptable	EMBASE	Different	Acceptable		Different	Acceptable		Different	Acceptable		Same			Same			Same
	Oderich GS, Panneton JM, Hofer J, Bower TC, Cherry KJ, Jr., Sullivan T, et al. Iatrogenic operative injuries of abdominal and pelvic veins: a potentially lethal complication. J Vasc Surg. 2004 May;39(5):931-6.	PubMed
329	Oei TK, Van Engelshoven JMA. Ultrasonographic and computed tomographic findings of thromboembolism of the portal system by superior mesenteric vein thrombosis as a complication of appendicitis. Fortschritte auf den Gebiete der Rontgenstrahlen und der Nuklearmedizin. 1984;140(4):473-5.	EMBASE	Double	EMBASE-PubMed	Acceptable	Author	Different	Acceptable		Same			Different	Acceptable		Different	Acceptable		Same			Same			Same
	Oei TK, van Engelshoven JM. Ultrasonographic and computed tomographic findings of thromboembolism of the portal system by superior mesenteric vein thrombosis as a complication of appendicitis. Rofo. 1984 Apr;140(4):473-5.	PubMed
330	Ogren M, Bergqvist D, Bjorck M, Acosta S, Sternby NH. High incidence of concomitant venous thromboembolism in patients with portal vein thrombosis: A population study based on 23 796 consecutive autopsies [8]. Journal of Thrombosis and Haemostasis. 2007;5(1):198-200.	EMBASE	Double	EMBASE-PubMed	Acceptable	Author	Same			Different	Acceptable		Different	Acceptable		Different	Acceptable		Same			Same			Same
	Ogren M, Bergqvist D, Bjorck M, Acosta S, Sternby NH. High incidence of concomitant venous thromboembolism in patients with portal vein thrombosis: a population study based on 23 796 consecutive autopsies. J Thromb Haemost. 2007 Jan;5(1):198-200.	PubMed
331	Ohnishi K, Saito M, Terabayashi H. Development of portal vein thrombosis complicating idiopathic portal hypertension. A case report. Gastroenterology. 1985;88(4):1034-40.	EMBASE	Double	EMBASE-PubMed	Unacceptable	Author	Different	Unacceptable	EMBASE	Same			Same			Different	Acceptable		Same			Same			Same
	Ohnishi K, Saito M, Terabayashi H, Nomura F, Okuda K. Development of portal vein thrombosis complicating idiopathic portal hypertension. A case report. Gastroenterology. 1985 Apr;88(4):1034-40.	PubMed
332	Ohta M, Hashizume M, Tomikawa M, Kamakura T, Akazawa K, Ueno K, et al. Endoscopic injection sclerotherapy for esophageal varices associated with concomitant portal venous thrombus of hepatocellular carcinoma. Journal of Surgical Oncology. 1995;59(2):125-30.	EMBASE	Double	EMBASE-PubMed	Acceptable	Author	Same			Same			Different	Acceptable		Different	Acceptable		Same			Same			Same
	Ohta M, Hashizume M, Tomikawa M, Kamakura T, Akazawa K, Ueno K, et al. Endoscopic injection sclerotherapy for esophageal varices associated with concomitant portal venous thrombus of hepatocellular carcinoma. J Surg Oncol. 1995 Jun;59(2):125-30.	PubMed
333	Okamoto M, Suzuki T, Fujiki M, Nobori S, Ushigome H, Sakamoto S, et al. A rare case of functional pancreas graft with newly developed collateral venous drainage after complete portal thrombosis: LETTER to the EDITOR. Transplant International. 2009;22(7):763-5.	EMBASE	Double	EMBASE-PubMed	Acceptable	Author	Same			Different	Acceptable		Different	Acceptable		Different	Acceptable		Same			Same			Same
	Okamoto M, Suzuki T, Fujiki M, Nobori S, Ushigome H, Sakamoto S, et al. A rare case of functional pancreas graft with newly developed collateral venous drainage after complete portal thrombosis. Transpl Int. 2009 Jul;22(7):763-5.	PubMed
334	Oleske A, Hines GL. Portal Venous Aneurysms-Report of 4 Cases. Annals of Vascular Surgery. 2010;24(5):695.e5-.e8.	EMBASE	Double	EMBASE-PubMed	Acceptable	Author	Same			Different	Acceptable		Different	Acceptable		Different	Acceptable		Same			Same			Different	Acceptable
	Oleske A, Hines GL. Portal venous aneurysms--report of 4 cases. Ann Vasc Surg. 2010 Jul;24(5):695 e5-8.	PubMed
335	Olivero G, Franchello A, Visetti E, Orlando E, Enrichens F, Foco A, et al. Segmental portal hypertension due to splenic vein thrombosis. Minerva Chirurgica. 1990;45(1-2):11-7.	EMBASE	Double	EMBASE-PubMed	Acceptable	Author	Same			Different	Acceptable		Different	Acceptable		Different	Acceptable		Same			Same			Same
	Olivero G, Franchello A, Visetti E, Orlando E, Enrichens F, Foco A, et al. [Segmental portal hypertension caused by splenic vein thrombosis]. Minerva Chir. 1990 Jan;45(1-2):11-7.	PubMed
336	Orloff MJ. Experimental ascites. vi. the effects of hepatic venous outflow obstruction and ascites on aldosterone secretion. Surgery. 1964;56(1):83-98.	EMBASE	Double	EMBASE-PubMed	Unacceptable	Author	Different	Unacceptable	EMBASE	Different	Acceptable		Same			Different	Acceptable		Same			Different	Unacceptable	PubMed	Same
	Orloff MJ, Ross TH, Baddeley RM, Nutting RO, Spitz BR, Sloop RD, et al. EXPERIMENTAL ASCITES. VI. THE EFFECTS OF HEPATIC VENOUS OUTFLOW OBSTRUCTION AND ASCITES ON ALDOSTERONE SECRETION. Surgery. 1964 Jul;56:83-98.	PubMed
337	Orloff MJ, Wall MH, Hickman EB, Spitz BR. Experimental ascites. iu. production of ascites by direct ligation of hepatic veins. Surgery. 1963;54(4):627-39.	EMBASE	Double	EMBASE-EMBASE	Unacceptable	Author	Same			Different	Unacceptable	Uncertain (no full text, no journal website)	Same			Same			Same			Same			Same
	Orloff MJ, Wall MH, Hickman EB, Spitz BR. Experimental ascites. III. Production of ascites by direct ligation of hepatic veins. Surgery. 1963;54(4):627-39.	EMBASE
338	Orozco H, Mercado MA, Martinez R, Tielve M, Chan C, Vasquez M, et al. Is splenectomy necessary in devascularization procedures for treatment of bleeding portal hypertension? Archives of surgery (Chicago, Ill : 1960) [serial on the Internet]. 1998; (1): Available from: http://onlinelibrary.wiley.com/o/cochrane/clcentral/articles/926/CN-00146926/frame.html.	Cochrane Library	Double	Cochrane Library-PubMed	Unacceptable	Author	Same			Same			Different	Acceptable		Different	Acceptable		Different	Unacceptable	Cochrane	Same			Different	Unacceptable	Cochrane
	Orozco H, Mercado MA, Martinez R, Tielve M, Chan C, Vasquez M, et al. Is splenectomy necessary in devascularization procedures for treatment of bleeding portal hypertension? Arch Surg. 1998 Jan;133(1):36-8.	PubMed
339	Otrock ZK, Soweid AM, Salem ZM, Jamali FR. Portal, splenic and mesenteric vein thrombosis in a patient with factor V Leiden mutation and antithrombin III deficiency [4]. Annals of Hematology. 2006;85(6):413-4.	EMBASE	Double	EMBASE-PubMed	Acceptable	Author	Same			Different	Acceptable		Different	Acceptable		Different	Acceptable		Same			Same			Same
	Otrock ZK, Soweid AM, Salem ZM, Jamali FR. Portal, splenic and mesenteric vein thrombosis in a patient with factor V Leiden mutation and antithrombin III deficiency. Ann Hematol. 2006 Jun;85(6):413-4.	PubMed
340	Owen RJT, Ryan EA, O'Kelly K, Lakey JRT, McCarthy MC, Paty BW, et al. Percutaneous transhepatic pancreatic islet cell transplantation in type 1 diabetes mellitus: Radiologic aspects. Radiology. 2003;229(1):165-70.	EMBASE	Double	EMBASE-PubMed	Acceptable	Author	Different	Acceptable		Different	Acceptable		Same			Different	Acceptable		Same			Same			Same
	Owen RJ, Ryan EA, O'Kelly K, Lakey JR, McCarthy MC, Paty BW, et al. Percutaneous transhepatic pancreatic islet cell transplantation in type 1 diabetes mellitus: radiologic aspects. Radiology. 2003 Oct;229(1):165-70.	PubMed
341	Ozbulbul NI, Yurdakul M, Tola M. Cirrhosis without hepatocellular carcinoma? A 64-slice CT study. Diagnostic and Interventional Radiology. 2011;17(3):239-42.	EMBASE	Double	EMBASE-PubMed	Unacceptable	Author	Same			Different	Unacceptable	EMBASE	Different	Acceptable		Different	Acceptable		Same			Same			Same
	Ozbulbul NI, Yurdakul M, Tola M. Does the right inferior phrenic artery have a supplying role in liver cirrhosis without hepatocellular carcinoma? A 64-slice CT study. Diagn Interv Radiol. 2011 Sep;17(3):239-42.	PubMed
342	Papanicolaou N, Harmatz P, Simeone JF. Sonographic demonstration of reversible portal vein thrombosis following splenectomy in an adolescent. Journal of Clinical Ultrasound. 1984;12(9):575-7.	EMBASE	Double	EMBASE-PubMed	Unacceptable	Author	Different	Unacceptable	EMBASE	Same			Different	Acceptable		Different	Acceptable		Same			Same			Same
	Papanicolaou N, Harmatz P, Simeone JF, Truman JT, Ferrucci JT, Jr. Sonographic demonstration of reversible portal vein thrombosis following splenectomy in an adolescent. J Clin Ultrasound. 1984 Nov-Dec;12(9):575-7.	PubMed
343	Parker Iii HH, Bynoe RP, Nottingham JM. Thrombosis of the portal venous system after splenectomy for trauma. Journal of Trauma - Injury, Infection and Critical Care. 2003;54(1):193-6.	EMBASE	Double	EMBASE-PubMed	Unacceptable	Author	Different	Unacceptable	EMBASE	Same			Different	Acceptable		Different	Acceptable		Same			Same			Same
	Parker HH, 3rd, Bynoe RP, Nottingham JM. Thrombosis of the portal venous system after splenectomy for trauma. J Trauma. 2003 Jan;54(1):193-6.	PubMed
344	Paskonis M, Jurgaitis J, Mehrabi A, Kashfi A, Fonouni H, Strupas K, et al. Surgical strategies for liver transplantation in the case of portal vein thrombosis - Current role of cavoportal hemitransposition and renoportal anastomosis. Clinical Transplantation. 2006;20(5):551-62.	EMBASE	Double	EMBASE-PubMed	Acceptable	Author	Same			Different	Acceptable		Different	Acceptable		Different	Acceptable		Same			Same			Same
	Paskonis M, Jurgaitis J, Mehrabi A, Kashfi A, Fonouni H, Strupas K, et al. Surgical strategies for liver transplantation in the case of portal vein thrombosis--current role of cavoportal hemitransposition and renoportal anastomosis. Clin Transplant. 2006 Sep-Oct;20(5):551-62.	PubMed
345	Peng BG, He Q, Li JP, Zhou F. Adjuvant transcatheter arterial chemoembolization improves efficacy of hepatectomy for patients with hepatocellular carcinoma and portal vein tumor thrombus. American journal of surgery [serial on the Internet]. 2009; (3): Available from: http://onlinelibrary.wiley.com/o/cochrane/clcentral/articles/331/CN-00722331/frame.html.	Cochrane Library	Double	Cochrane Library-PubMed	Unacceptable	Author	Same			Same			Different	Acceptable		Different	Acceptable		Different	Unacceptable	Cochrane	Same			Different	Unacceptable	Cochrane
	Peng BG, He Q, Li JP, Zhou F. Adjuvant transcatheter arterial chemoembolization improves efficacy of hepatectomy for patients with hepatocellular carcinoma and portal vein tumor thrombus. Am J Surg. 2009 Sep;198(3):313-8.	PubMed
346	Peng SY, Wang JW, Liu TB, Cai XJ, Xu B, Deng GL, et al. Hepatocellular carcinoma with bile duct thrombi: Analysis of surgical treatment. Hepato-Gastroenterology. 2004;51(57):801-4.	EMBASE	Double	EMBASE-PubMed	Acceptable	Author	Same			Different	Acceptable		Different	Acceptable		Different	Acceptable		Same			Same			Same
	Peng SY, Wang JW, Liu YB, Cai XJ, Xu B, Deng GL, et al. Hepatocellular carcinoma with bile duct thrombi: analysis of surgical treatment. Hepatogastroenterology. 2004 May-Jun;51(57):801-4.	PubMed
347	Penteado S, Machado MCC, Cunha JEM, Jukemura J, Montagnini AL, Bacchella T. Alternative treatment for gallbladder stones in portal venous thrombosis. Hepato-Gastroenterology. 2003;50(53):1223-4.	EMBASE	Double	EMBASE-PubMed	Acceptable	Author	Different	Acceptable		Same			Different	Acceptable		Different	Acceptable		Same			Same			Same
	Penteado S, Machado MC, Cunha JE, Jukemura J, Montagnini AL, Bacchella T. Alternative treatment for gallbladder stones in portal venous thrombosis. Hepatogastroenterology. 2003 Sep-Oct;50(53):1223-4.	PubMed
348	Petruzzo P, Silva M, Feitosa LC, Dawahra M, Lefrançois N, Dubernard JM, et al. Simultaneous pancreas-kidney transplantation: portal versus systemic venous drainage of the pancreas allografts. Clinical transplantation [serial on the Internet]. 2000; (4 Pt 1): Available from: http://onlinelibrary.wiley.com/o/cochrane/clcentral/articles/880/CN-00329880/frame.html.	Cochrane Library	Double	Cochrane Library-EMBASE	Unacceptable	Author	Different	Unacceptable	Cochrane	Different	Acceptable		Different	Acceptable		Same			Different	Unacceptable	Cochrane	Different	Acceptable		Different	Unacceptable	Cochrane
	Petruzzo P, Da Silva M, Feitosa LC, Dawahra M, Lefrancois N, Dubernard JM, et al. Simultaneous pancreas-kidney transplantation: Portal versus systemic venous drainage of the pancreas allografts. Clinical Transplantation. 2000;14(4 I):287-91.	EMBASE
349	Pinar A, Saenz R, Rebollo J, Gomez-Parra M, Carrasco F, Herrerias JM, et al. Portal and mesenteric vein thrombosis in a patient heterozygous for a mutation (ARG506 -> Gln) in the factor V gen (factor V Leiden). Journal of Clinical Gastroenterology. 1998;27(4):361-3.	EMBASE	Double	EMBASE-PubMed	Acceptable	Author	Same			Different	Acceptable		Different	Acceptable		Different	Acceptable		Same			Same			Same
	Pinar A, Saenz R, Rebollo J, Gomez-Parra M, Carrasco F, Herrerias JM, et al. Portal and mesenteric vein thrombosis in a patient heterozygous for a mutation (Arg506-->Gln) in the factor V gen (factor V Leiden). J Clin Gastroenterol. 1998 Dec;27(4):361-3.	PubMed
350	Plemmons RM, Dooley DP, Longfleld RN. Septic thrombophlebitis of the portal vein (pylephlebitis): Diagnosis and management in the modern era. Clinical Infectious Diseases. 1995;21(5):1114-20.	EMBASE	Double	EMBASE-PubMed	Acceptable	Author	Same			Different	Acceptable		Different	Acceptable		Different	Acceptable		Same			Same			Same
	Plemmons RM, Dooley DP, Longfield RN. Septic thrombophlebitis of the portal vein (pylephlebitis): diagnosis and management in the modern era. Clin Infect Dis. 1995 Nov;21(5):1114-20.	PubMed
351	Plessier A, Darwish-Murad S, Hernandez-Guerra M, Consigny Y, Fabris F, Trebicka J, et al. Acute portal vein thrombosis unrelated to cirrhosis: A prospective multicenter follow-up study. Hepatology. 2010;51(1):210-8.	EMBASE	Double	EMBASE-PubMed	Acceptable	Author	Same			Different	Acceptable		Same			Different	Acceptable		Same			Same			Same
	Plessier A, Darwish-Murad S, Hernandez-Guerra M, Consigny Y, Fabris F, Trebicka J, et al. Acute portal vein thrombosis unrelated to cirrhosis: a prospective multicenter follow-up study. Hepatology. 2010 Jan;51(1):210-8.	PubMed
352	Politoske D, Ralls P, Korula J. Portal vein thrombosis following endoscopic variceal sclerotherapy. Prospective controlled comparison in patients with cirrhosis. Digestive diseases and sciences [serial on the Internet]. 1996; (1): Available from: http://onlinelibrary.wiley.com/o/cochrane/clcentral/articles/195/CN-00123195/frame.html.	Cochrane Library	Double	Cochrane Library-PubMed	Unacceptable	Author	Same			Same			Different	Acceptable		Different	Acceptable		Different	Unacceptable	Cochrane	Same			Different	Unacceptable	Cochrane
	Politoske D, Ralls P, Korula J. Portal vein thrombosis following endoscopic variceal sclerotherapy. Prospective controlled comparison in patients with cirrhosis. Dig Dis Sci. 1996 Jan;41(1):185-90.	PubMed
353	Pruvot FR, Declerck N, Hennaux M, Mensier E, L'Hermine C, Paris JC, et al. Late portal vein thrombosis due to hematoma after liver transplantation. Gastroenterologie Clinique et Biologique. 1993;17(6-7):495-8.	EMBASE	Double	EMBASE-PubMed	Acceptable	Author	Same			Different	Acceptable		Different	Acceptable		Same			Same			Same			Same
	Pruvot FR, Declerck N, Hennaux M, Mensier E, L'Hermine C, Paris JC, et al. [Late portal vein thrombosis caused by hematoma after liver transplantation]. Gastroenterol Clin Biol. 1993;17(6-7):495-8.	PubMed
354	Pulini S, D'Amico E, Basilico R, Mereu M, Bacci F, Spadano A, et al. Portal venous thrombosis in a young patient with idiopathic myelofibrosis and intrahepatic extramedullary hematopoiesis: A difficult diagnosis, prognosis and management [9]. Leukemia. 2007;21(11):2373-5.	EMBASE	Double	EMBASE-PubMed	Acceptable	Author	Same			Different	Acceptable		Same			Different	Acceptable		Same			Same			Same
	Pulini S, D'Amico E, Basilico R, Mereu M, Bacci F, Spadano A, et al. Portal venous thrombosis in a young patient with idiopathic myelofibrosis and intrahepatic extramedullary hematopoiesis: a difficult diagnosis, prognosis and management. Leukemia. 2007 Nov;21(11):2373-5.	PubMed
355	Qazi SA, Khalid K, Hameed AMA, Al-Wahabi K, Galul R, Al-Salamah SM. Transabdominal gastro-esophageal devascularization and esophageal transection for bleeding esophageal varices after failed injection sclerotherapy: Long-term follow-up report. World Journal of Surgery. 2006;30(7):1329-37.	EMBASE	Double	EMBASE-PubMed	Acceptable	Author	Different	Acceptable		Different	Acceptable		Different	Acceptable		Different	Acceptable		Same			Same			Same
	Qazi SA, Khalid K, Hameed AM, Al-Wahabi K, Galul R, Al-Salamah SM. Transabdominal gastro-esophageal devascularization and esophageal transection for bleeding esophageal varices after failed injection sclerotherapy: long-term follow-up report. World J Surg. 2006 Jul;30(7):1329-37.	PubMed
356	Qi X, Han G, Jianhong W, Wu K, Fan D. Degree of portal vein thrombosis. Hepatology. 2010;51(3):1089-90.	EMBASE	Double	EMBASE-PubMed	Unacceptable	Author	Different	Unacceptable	EMBASE	Same			Same			Different	Acceptable		Same			Same			Same
	Qi X, Han G, Wang J, Wu K, Fan D. Degree of portal vein thrombosis. Hepatology. 2010 Mar;51(3):1089-90.	PubMed
357	Quancard X, Melon B. Post-partum development of a mesenteric venous infarct and portal thrombosis in a young woman taking an oral contraceptive. Journal des Maladies Vasculaires. 1981;6(4):307-11.	EMBASE	Double	EMBASE-PubMed	Acceptable	Author	Same			Different	Acceptable		Different	Acceptable		Same			Same			Same			Same
	Quancard X, Melon B. [Post-partum development of a mesenteric venous infarct and portal thrombosis in a young woman taking an oral contraceptive (author's transl)]. J Mal Vasc. 1981;6(4):307-11.	PubMed
358	Rabache A, Crinquette JF, Vermersch A, Cuingnet P, Maunoury V, Hanon D, et al. Pancreatico-portal fistula: A rare complication of chronic pancreatitis. Gastroenterologie Clinique et Biologique. 1994;18(12):1138-41.	EMBASE	Double	EMBASE-PubMed	Acceptable	Author	Same			Different	Acceptable		Different	Acceptable		Same			Same			Same			Same
	Rabache A, Crinquette JF, Vermersch A, Cuingnet P, Maunoury V, Hanon D, et al. [Pancreatic-portal fistula. A rare complication of chronic pancreatitis]. Gastroenterol Clin Biol. 1994;18(12):1138-41.	PubMed
359	Rabe C, Balta Z, Wullner U, Heller J, Hammerstingl C, Tiemman K, et al. Biliary metal stents and air embolism: A note of caution. Endoscopy. 2006;38(6):648-50.	EMBASE	Double	EMBASE-PubMed	Acceptable	Author	Same			Different	Acceptable		Same			Different	Acceptable		Same			Same			Same
	Rabe C, Balta Z, Wullner U, Heller J, Hammerstingl C, Tiemann K, et al. Biliary metal stents and air embolism: a note of caution. Endoscopy. 2006 Jun;38(6):648-50.	PubMed
360	Rabin A, Beylot J, Diard F, Delorme G. Venous complications in primary carcinoma of the liver. Journal de Radiologie. 1974;55(12):889-91.	EMBASE	Double	EMBASE-PubMed	Acceptable	Author	Same			Different	Acceptable		Different	Acceptable		Different	Acceptable		Same			Same			Same
	Rabin A, Beylot J, Diard F, Delorme G. [Venous complications in primary carcinoma of the liver (author's transl)]. J Radiol Electrol Med Nucl. 1974 Dec;55(12):889-91.	PubMed
361	Radvan GH, Salmon P, De Carle DJ. Bleeding gastric fundal varices. Angiography and balloon tamponade. Medical Journal of Australia. 1980;1(9):428-30.	EMBASE	Double	EMBASE-PubMed	Acceptable	Author	Different	Acceptable		Different	Acceptable		Different	Acceptable		Different	Acceptable		Same			Same			Same
	Radvan GH, Salmon P, de Carle DJ. Reports of cases: bleeding gastric fundal varices: angiography and balloon tamponade. Med J Aust. 1980 May 3;1(9):428-30.	PubMed
362	Raju S, Tackett Jr P, Neglen P. Spontaneous Onset of Bacterial Cellulitis in Lower Limbs with Chronic Obstructive Venous Disease. European Journal of Vascular and Endovascular Surgery. 2008;36(5):606-10.	EMBASE	Double	EMBASE-EMBASE	Unacceptable	Author	Same			Same			Same			Same			Same			Same			Different	Unacceptable	EMBASE (upper)
	Raju S, Tackett Jr P, Neglen P. Spontaneous Onset of Bacterial Cellulitis in Lower Limbs with Chronic Obstructive Venous Disease. European Journal of Vascular and Endovascular Surgery. 2008;36(5):606-11.	EMBASE
363	Ramos AP, Reigada CPH, Ataide EC, Almeida JRS, Cardoso AR, Caruy CA, et al. Portal Vein Thrombosis and Liver Transplantation: Long Term. Transplantation Proceedings. 2010;42(2):498-501.	EMBASE	Double	EMBASE-PubMed	Acceptable	Author	Different	Acceptable		Different	Acceptable		Different	Acceptable		Different	Acceptable		Same			Same			Same
	Ramos AP, Reigada CP, Ataide EC, Almeida JR, Cardoso AR, Caruy CA, et al. Portal vein thrombosis and liver transplantation: long term. Transplant Proc. 2010 Mar;42(2):498-501.	PubMed
364	Raoul JL, Guyader D, Bretagne JF, Duvauferrier R, Bourguet P, Bekhechi D, et al. Randomized controlled trial for hepatocellular carcinoma with portal vein thrombosis: intra-arterial iodine-131-iodized oil versus medical support. Journal of nuclear medicine : official publication, Society of Nuclear Medicine [serial on the Internet]. 1994; (11): Available from: http://onlinelibrary.wiley.com/o/coc…	Cochrane Library	Double	Cochrane Library-PubMed	Unacceptable	Author	Same			Same			Different	Acceptable		Different	Acceptable		Different	Unacceptable	Cochrane	Same			Different	Unacceptable	Cochrane
	Raoul JL, Guyader D, Bretagne JF, Duvauferrier R, Bourguet P, Bekhechi D, et al. Randomized controlled trial for hepatocellular carcinoma with portal vein thrombosis: intra-arterial iodine-131-iodized oil versus medical support. J Nucl Med. 1994 Nov;35(11):1782-7.	PubMed
365	Raoul JL, Guyader D, Bretagne JF, Heautot JF, Duvauferrier R, Bourguet P, et al. Prospective randomized trial of chemoembolization versus intra-arterial injection of 131I-labeled-iodized oil in the treatment of hepatocellular carcinoma. Hepatology (Baltimore, Md) [serial on the Internet]. 1997; (5): Available from: http://onlinelibrary.wiley.com/o/cochrane/clcentral/articles/100/CN-00145100/frame…	Cochrane Library	Double	Cochrane Library-PubMed	Unacceptable	Author	Same			Same			Different	Acceptable		Different	Acceptable		Different	Unacceptable	Cochrane	Same			Different	Unacceptable	Cochrane
	Raoul JL, Guyader D, Bretagne JF, Heautot JF, Duvauferrier R, Bourguet P, et al. Prospective randomized trial of chemoembolization versus intra-arterial injection of 131I-labeled-iodized oil in the treatment of hepatocellular carcinoma. Hepatology. 1997 Nov;26(5):1156-61.	PubMed
366	Rasmussen A, Hjortrup A, Kirkegaard P. Intraoperative measurement of graft blood flow - A necessity in liver transplantation. Transplant International. 1997;10(1):74-7.	EMBASE	Double	EMBASE-PubMed	Acceptable	Author	Same			Different	Acceptable		Different	Acceptable		Same			Same			Same			Same
	Rasmussen A, Hjortrup A, Kirkegaard P. Intraoperative measurement of graft blood flow--a necessity in liver transplantation. Transpl Int. 1997;10(1):74-7.	PubMed
367	Rector Jr WG, Xu Y, Goldstein L. Membranous obstruction of the inferior vena cava in the United States. Medicine. 1985;64(2):134-43.	EMBASE	Double	EMBASE-PubMed	Unacceptable	Author	Different	Unacceptable	EMBASE	Same			Different	Acceptable		Different	Acceptable		Same			Same			Same
	Rector WG, Jr., Xu YH, Goldstein L, Peters RL, Reynolds TB. Membranous obstruction of the inferior vena cava in the United States. Medicine (Baltimore). 1985 Mar;64(2):134-43.	PubMed
368	Reh TE, Srivisal S, Schmidt Iii EH. Portal venous thrombosis in ulcerative colitis: CT diagnosis with angiographic correlation. Journal of Computer Assisted Tomography. 1980;4(4):545-7.	EMBASE	Double	EMBASE-PubMed	Unacceptable	Author	Different	Unacceptable	EMBASE	Same			Different	Acceptable		Different	Acceptable		Same			Same			Same
	Reh TE, Srivisal S, Schmidt EH, 3rd. Portal venous thrombosis in ulcerative colitis: CT diagnosis with angiographic correlation. J Comput Assist Tomogr. 1980 Aug;4(4):545-7.	PubMed
369	Rehan VK, Cronin CMG, Bowman JM. Neonatal portal vein thrombosis successfully treated by regional streptokinase infusion. European Journal of Pediatrics. 1994;153(6):456-9.	EMBASE	Double	EMBASE-PubMed	Acceptable	Author	Different	Acceptable		Same			Different	Acceptable		Different	Acceptable		Same			Same			Same
	Rehan VK, Cronin CM, Bowman JM. Neonatal portal vein thrombosis successfully treated by regional streptokinase infusion. Eur J Pediatr. 1994 Jun;153(6):456-9.	PubMed
370	Robbie LA, Bennett B, Keyt BA, Booth NA. Abdominal venous thrombosis in neonates and infants: Role of prothrombotic risk factors - A multicentre case-control study. British Journal of Haematology. 2000;111(2):534-9.	EMBASE	Double	EMBASE-PubMed	Unacceptable	Title	Different	Unacceptable	EMBASE	Different	Acceptable		Different	Acceptable		Different	Acceptable		Same			Same			Same
	Heller C, Schobess R, Kurnik K, Junker R, Gunther G, Kreuz W, et al. Abdominal venous thrombosis in neonates and infants: role of prothrombotic risk factors - a multicentre case-control study. For the Childhood Thrombophilia Study Group. Br J Haematol. 2000 Nov;111(2):534-9.	PubMed
371	Robertson AGN, Burroughs A, Davidson BR. Isolated venous thrombosis: A new cause of acute graft failure in a non-piggyback liver transplant (case report). Hepato-Gastroenterology. 2007;54(79):2117-9.	EMBASE	Double	EMBASE-PubMed	Acceptable	Author	Different	Acceptable		Different	Acceptable		Different	Acceptable		Different	Acceptable		Same			Same			Same
	Robertson AG, Burroughs A, Davidson BR. Isolated venous thrombosis: a new cause of acute graft failure in a non-piggyback liver transplant (case report). Hepatogastroenterology. 2007 Oct-Nov;54(79):2117-9.	PubMed
372	Rodrigues C, Siciliano RF, Zeigler R, Varejao Strabelli TM. Bacteroides fragilis endocarditis: A case report and review of literature. Brazilian Journal of Infectious Diseases. 2012;16(1):100-4.	EMBASE	Double	EMBASE-PubMed	Unacceptable	Author	Different	Unacceptable	EMBASE	Different	Acceptable		Different	Acceptable		Different	Acceptable		Same			Same			Same
	Rodrigues C, Siciliano RF, Zeigler R, Strabelli TM. Bacteroides fragilis endocarditis: a case report and review of literature. Braz J Infect Dis. 2012 Jan-Feb;16(1):100-4.	PubMed
373	Rodriguez HF, Diaz Bonnet R, Rodriguez-Perez D. Extrahepatic portai hypertension (portal vein thrombosis) diagnosed by percutaneous splenic venography. Annals of Internal Medicine. 1956;44(4):772-80.	EMBASE	Double	EMBASE-PubMed	Unacceptable	Author	Different	Unacceptable	PubMed	Same			Different	Acceptable		Different	Acceptable		Same			Same			Same
	Rodriguez HF, Bonnet RD, Rodriguez-Perez D. Extrahepatic portal hypertension (portal vein thrombosis) diagnosed by percutaneous splenic venography. Ann Intern Med. 1956 Apr;44(4):772-80.	PubMed
374	Roloff D, Hirche U, Pastor B. Studies on the general situation and the anatomically explicable complications in umbilical vein catheterization. Monatsschrift fur Kinderheilkunde. 1973;121(7):465-7.	EMBASE	Double	EMBASE-PubMed	Acceptable	Author	Same			Different	Acceptable		Different	Acceptable		Different	Acceptable		Same			Same			Same
	Roloff D, Hirche U, Pastor B. [Position and anatomically comprehensible complications of umbilical vein catheterization]. Monatsschr Kinderheilkd. 1973 Jul;121(7):465-7.	PubMed
375	Romagnuolo J, Sadowski DC, Lalor E, Jewell L, Thomson ABR. Cholestatic hepatocellular injury with azathioprine: A case report and review of the mechanisms of hepatotoxicity. Canadian Journal of Gastroenterology. 1998;12(7):479-83.	EMBASE	Double	EMBASE-PubMed	Acceptable	Author	Different	Acceptable		Different	Acceptable		Different	Acceptable		Different	Acceptable		Same			Same			Same
	Romagnuolo J, Sadowski DC, Lalor E, Jewell L, Thomson AB. Cholestatic hepatocellular injury with azathioprine: a case report and review of the mechanisms of hepatotoxicity. Can J Gastroenterol. 1998 Oct;12(7):479-83.	PubMed
376	Rosemurgy AS, Bloomston M, Clark WC, Thometz DP, Zervos EE. H-graft portacaval shunts versus TIPS: ten-year follow-up of a randomized trial with comparison to predicted survivals. Annals of Surgery [serial on the Internet]. 2005; (2): Available from: http://onlinelibrary.wiley.com/o/cochrane/clcentral/articles/536/CN-00575536/frame.html.	Cochrane Library	Double	Cochrane Library-EMBASE	Unacceptable	Author	Same			Different	Acceptable		Different	Acceptable		Same			Different	Unacceptable	Cochrane	Same			Different	Unacceptable	Cochrane
	Rosemurgy AS, Bloomston M, Clark WC, Thometz DP, Zervos EE. H-graft portacaval shunts versus TIPS: Ten-year follow-up of a randomized trial with comparison to predicted survivals. Annals of Surgery. 2005;241(2):238-46.	EMBASE
377	Rosen A, Korobkin M, Silverman PM. Mesenteric vein thrombosis: CT identification. American Journal of Roentgenology. 1984;143(1):83-6.	EMBASE	Double	EMBASE-PubMed	Unacceptable	Author	Different	Unacceptable	EMBASE	Same			Different	Acceptable		Different	Acceptable		Same			Same			Same
	Rosen A, Korobkin M, Silverman PM, Dunnick NR, Kelvin FM. Mesenteric vein thrombosis: CT identification. AJR Am J Roentgenol. 1984 Jul;143(1):83-6.	PubMed
378	Rossi P, Maccioni F, Salvatori FM, Bezzi M, Gandini R, Broglia L, et al. [Transjugular intrahepatic portosystemic shunt (TIPS): indications and results after 22 months of experience]. La Radiologia medica [serial on the Internet]. 1994; (5): Available from: http://onlinelibrary.wiley.com/o/cochrane/clcentral/articles/279/CN-00102279/frame.html.	Cochrane Library	Double	Cochrane Library-PubMed	Unacceptable	Author	Same			Same			Different	Acceptable		Different	Acceptable		Different	Unacceptable	Cochrane	Same			Different	Unacceptable	Cochrane
	Rossi P, Maccioni F, Salvatori FM, Bezzi M, Gandini R, Broglia L, et al. [Transjugular intrahepatic portosystemic shunt (TIPS): indications and results after 22 months of experience]. Radiol Med. 1994 May;87(5):585-96.	PubMed
379	Rothwell Jackson RL. Proximal gastric resection in the treatment of bleeding gastro esophageal varices in patients with portal hypertension due to extrahepatic obstruction. BritJSurg. 1970;57(7):1233-4.	EMBASE	Double	EMBASE-PubMed	Unacceptable	Author	Different	Unacceptable	EMBASE	Different	Acceptable		Different	Acceptable		Different	Acceptable		Same			Same			Different	Unacceptable	EMBASE
	Rothwell-Jackson RL, Hunt AH. Proximal gastric resection in the treatment of bleeding gastro-oesophageal varices in patients with portal hypertension due to extrahepatic obstruction. Br J Surg. 1970 Jul;57(7):487-94.	PubMed
380	LaPointe Rudow D, Brown Jr RS, Emond JC, Marratta D, Bellemare S, Kinkhabwala M. One-year morbidity after donor right hepatectomy. Liver Transplantation. 2004;10(11):1428-31.	EMBASE	Double	EMBASE-PubMed	Unacceptable	Author	Different	Unacceptable	EMBASE	Same			Different	Acceptable		Different	Acceptable		Same			Same			Same
	Rudow DL, Brown RS, Jr., Emond JC, Marratta D, Bellemare S, Kinkhabwala M. One-year morbidity after donor right hepatectomy. Liver Transpl. 2004 Nov;10(11):1428-31.	PubMed
381	Russi EW, Bansky G, Pfaltz M. Budd-Chiari syndrome in sarcoidosis. American Journal of Gastroenterology. 1986;81(1):71-5.	EMBASE	Double	EMBASE-PubMed	Unacceptable	Author	Different	Unacceptable	Uncertain (no full text, no journal website)	Same			Different	Acceptable		Different	Acceptable		Same			Same			Same
	Russi EW, Bansky G, Pfaltz M, Spinas G, Hammer B, Senning A. Budd-Chiari syndrome in sarcoidosis. Am J Gastroenterol. 1986 Jan;81(1):71-5.	PubMed
382	Safka V, Hulek P, Krajina A, Dulicek P, Fejfar T, Jirkovsky V, et al. Budd-Chiari syndrome and TIPS - Twelve years' experience. Casopis Lekaru Ceskych. 2005;144(SUPPL. 3):3S38-3S42.	EMBASE	Double	EMBASE-PubMed	Acceptable	Author	Same			Different	Acceptable		Different	Acceptable		Same			Same			Different	Acceptable		Different	Acceptable
	Safka V, Hulek P, Krajina A, Dulicek P, Fejfar T, Jirkovsky V, et al. [Budd-Chiari syndrome and TIPS--twelve years' experience]. Cas Lek Cesk. 2005;144 Suppl 3:38-42.	PubMed
383	Saif MW, Siddiqui IAP, Sohail MA. Management of ascites due to gastrointestinal malignancy. Annals of Saudi Medicine. 2009;29(5):369-77.	EMBASE	Double	EMBASE-PubMed	Acceptable	Author	Different	Acceptable		Same			Different	Acceptable		Different	Acceptable		Same			Same			Same
	Saif MW, Siddiqui IA, Sohail MA. Management of ascites due to gastrointestinal malignancy. Ann Saudi Med. 2009 Sep-Oct;29(5):369-77.	PubMed
384	Sakcak I, Eris C, Olmez A, Kayaalp C, Ylmaz S. Replacement of the vena cava with aortic graft for living donor liver transplantation in Budd-Chiari syndrome associated with hydatid cyst surgery: A case report. Transplantation Proceedings. 2012;44(6):1757-8.	EMBASE	Double	EMBASE-PubMed	Unacceptable	Author	Different	Unacceptable	EMBASE	Different	Acceptable		Different	Acceptable		Different	Acceptable		Same			Same			Same
	Sakcak I, Eris C, Olmez A, Kayaalp C, Yilmaz S. Replacement of the vena cava with aortic graft for living donor liver transplantation in Budd-Chiari syndrome associated with hydatid cyst surgery: a case report. Transplant Proc. 2012 Jul-Aug;44(6):1757-8.	PubMed
385	Saleh Elalfy M, Andrawes NG, Sadek AM, Hussein O, Abdou A. D-dimer and portal vein status in splenectomized egyptian (beta)-thalassemia major patients: A prospective singlethalassemia center experience. Pediatric Hematology and Oncology. 2012;29(3):247-53.	EMBASE	Double	EMBASE-PubMed	Unacceptable	Title	Different	Unacceptable	EMBASE	Different	Acceptable		Different	Acceptable		Different	Acceptable		Same			Same			Same
	Elalfy MS, Andrawes NG, Sadek AM, Hussein O, Abdou A. D-dimer and portal vein status in splenectomized Egyptian beta-thalassemia major patients: a prospective single-thalassemia center experience. Pediatr Hematol Oncol. 2012 Apr;29(3):247-53.	PubMed
386	Salvalaggio PRO, Koffron AJ, Fryer JP, Abecassis MM. Liver transplantation with simultaneous removal of an intracardiac transjugular intrahepatic portosystemic shunt and a vena cava filter without the utilization of cardiopulmonary bypass. Liver Transplantation. 2005;11(2):229-32.	EMBASE	Double	EMBASE-PubMed	Acceptable	Author	Different	Acceptable		Same			Different	Acceptable		Different	Acceptable		Same			Same			Same
	Salvalaggio PR, Koffron AJ, Fryer JP, Abecassis MM. Liver transplantation with simultaneous removal of an intracardiac transjugular intrahepatic portosystemic shunt and a vena cava filter without the utilization of cardiopulmonary bypass. Liver Transpl. 2005 Feb;11(2):229-32.	PubMed
387	Salzedas-Netto AA, Duarte AAB, Linhares MM, Mattar RH, Medeiros KL, Cury EK, et al. Variation of the Rex shunt for treating concurrent obstruction of the portal and superior mesenteric veins. Journal of Pediatric Surgery. 2011;46(10):2018-20.	EMBASE	Double	EMBASE-PubMed	Acceptable	Author	Different	Acceptable		Same			Different	Acceptable		Different	Acceptable		Same			Same			Same
	Salzedas-Netto AA, Duarte AA, Linhares MM, Mattar RH, Medeiros KL, Cury EK, et al. Variation of the Rex shunt for treating concurrent obstruction of the portal and superior mesenteric veins. J Pediatr Surg. 2011 Oct;46(10):2018-20.	PubMed
388	Samama MM, Gerotziafas G, Conard J, Horellou MH, Elalamy I. Clinical aspects and laboratory problems in hereditary thrombophilia. Haemostasis. 1999;29(2-3):76-99.	EMBASE	Double	EMBASE-PubMed	Acceptable	Author	Different	Acceptable		Same			Same			Same			Same			Same			Same
	Samama M, Gerotziafas G, Conard J, Horellou M, Elalamy I. Clinical aspects and laboratory problems in hereditary thrombophilia. Haemostasis. 1999;29(2-3):76-99.	PubMed
389	Santana P, Jeffrey Jr RB, Bastidas A. Acute thrombosis of a giant portal venous aneurysm: Value of color Doppler sonography. Journal of Ultrasound in Medicine. 2002;21(6):701-4.	EMBASE	Double	EMBASE-PubMed	Unacceptable	Author	Different	Unacceptable	EMBASE	Different	Acceptable		Different	Acceptable		Different	Acceptable		Same			Same			Same
	Santana P, Jeffrey RB, Jr., Bastidas A. Acute thrombosis of a giant portal venous aneurysm: value of color Doppler sonography. J Ultrasound Med. 2002 Jun;21(6):701-4.	PubMed
390	Sanyal AJ, Freedman AM, Luketic VA, Purdum PP, Shiffman ML, Cole PE, et al. Transjugular intrahepatic portosystemic shunts compared with endoscopic sclerotherapy for the prevention of recurrent variceal hemorrhage. A randomized, controlled trial. Annals of internal medicine [serial on the Internet]. 1997; (11): Available from: http://onlinelibrary.wiley.com/o/cochrane/clcentral/articles/672/CN-00…	Cochrane Library	Double	Cochrane Library-PubMed	Unacceptable	Author	Different	Acceptable		Same			Different	Acceptable		Different	Acceptable		Different	Unacceptable	Cochrane	Same			Different	Unacceptable	Cochrane
	Sanyal AJ, Freedman AM, Luketic VA, Purdum PP, 3rd, Shiffman ML, Cole PE, et al. Transjugular intrahepatic portosystemic shunts compared with endoscopic sclerotherapy for the prevention of recurrent variceal hemorrhage. A randomized, controlled trial. Ann Intern Med. 1997 Jun 1;126(11):849-57.	PubMed
391	Sarin SK, Kumar M, Garg S, Hissar S, Pandey C, Sharma BC. High dose vitamin K3 infusion in advanced hepatocellular carcinoma. Journal of gastroenterology and hepatology [serial on the Internet]. 2006; (9): Available from: http://onlinelibrary.wiley.com/o/cochrane/clcentral/articles/840/CN-00585840/frame.html.	Cochrane Library	Double	Cochrane Library-PubMed	Unacceptable	Author	Same			Same			Different	Acceptable		Different	Acceptable		Different	Unacceptable	Cochrane	Same			Different	Unacceptable	Cochrane
	Sarin SK, Kumar M, Garg S, Hissar S, Pandey C, Sharma BC. High dose vitamin K3 infusion in advanced hepatocellular carcinoma. J Gastroenterol Hepatol. 2006 Sep;21(9):1478-82.	PubMed
392	Sato Y, Yamamoto S, Oya H, Kobayashi T, Kokai H, Hanyu O, et al. A complete physiological orthotopic living related partial pancreatic transplantation alone with pancreatic duct to duct anastomosis for type 1 diabetes mellitus. Hepato-Gastroenterology. 2009;56(89):249-51.	EMBASE	Double	EMBASE-PubMed	Acceptable	Author	Same			Same			Different	Acceptable		Different	Acceptable		Same			Same			Same
	Sato Y, Yamamoto S, Oya H, Kobayashi T, Kokai H, Hanyu O, et al. A complete physiological orthotopic living related partial pancreatic transplantation alone with pancreatic duct to duct anastomosis for type I diabetes mellitus. Hepatogastroenterology. 2009 Jan-Feb;56(89):249-51.	PubMed
393	Sawamura R, Louzada-Junior P, Ferriani VPL, Ramalho LNZ, Fernandes MIM. Hepatoportal sclerosis and extrahepatic portal venous obstruction associated with anti-phospholipid antibody syndrome in child. Journal of Tropical Pediatrics. 2011;57(3):222-4.	EMBASE	Double	EMBASE-PubMed	Acceptable	Author	Different	Acceptable		Same			Different	Acceptable		Different	Acceptable		Same			Same			Same
	Sawamura R, Louzada-Junior P, Ferriani VP, Ramalho LN, Fernandes MI. Hepatoportal sclerosis and extrahepatic portal venous obstruction associated with anti-phospholipid antibody syndrome in child. J Trop Pediatr. 2011 Jun;57(3):222-4.	PubMed
394	Schiefke I, Halm U, Paasch U, Ponisch W, Berr F, Mossner J. Pyodermia gangraenosum and portal vein thrombosis in a 33-year-old woman. Deutsche Medizinische Wochenschrift. 1999;124(6):142-5.	EMBASE	Double	EMBASE-PubMed	Acceptable	Author	Different	Acceptable		Different	Acceptable		Different	Acceptable		Different	Acceptable		Same			Same			Same
	Schiefke I, Halm U, Paasch U, Ponisch W, Berr F, Mossner J. [Pyoderma gangrenosum and portal vein thrombosis in a 33-year-old female patient]. Dtsch Med Wochenschr. 1999 Feb 12;124(6):142-5.	PubMed
395	Schmets L, Hagege H, Merlet C, Zylberberg H, Chousterman M. Double portal and hepatic venous thrombosis revealing a paroxysmal nocturnal hemoglobinuria and regressive with heparin. Gastroenterologie Clinique et Biologique. 1993;17(12):955-8.	EMBASE	Double	EMBASE-PubMed	Acceptable	Author	Same			Different	Acceptable		Different	Acceptable		Same			Same			Same			Same
	Schmets L, Hagege H, Merlet C, Zylberberg H, Chousterman M. [Porto-hepatic thrombosis, revealing paroxysmal nocturnal hemoglobinuria, followed by regression induced by heparin therapy]. Gastroenterol Clin Biol. 1993;17(12):955-8.	PubMed
396	Schobess R, Junker R, Auberger K, Munchow N, Burdach S, Nowak-Gottl U. Factor V G1691A and prothrombin G20210A in childhood spontaneous venous thrombosis - Evidence of an age-dependent thrombotic onset in carriers of factor V G1691A and prothrombin G20210A mutation. European Journal of Pediatrics, Supplement. 1999;158(3):S105-S8.	EMBASE	Double	EMBASE-PubMed	Acceptable	Author	Same			Different	Acceptable		Different	Acceptable		Different	Acceptable		Same			Different	Acceptable		Different	Acceptable
	Schobess R, Junker R, Auberger K, Munchow N, Burdach S, Nowak-Gottl U. Factor V G1691A and prothrombin G20210A in childhood spontaneous venous thrombosis--evidence of an age-dependent thrombotic onset in carriers of factor V G1691A and prothrombin G20210A mutation. Eur J Pediatr. 1999 Dec;158 Suppl 3:S105-8.	PubMed
397	Schoch P, Schumacher F. Arrosion of vena portae as a complication in pancreatic pseudocyst. Rontgen-Blatter. 1982;35(12):444-6.	EMBASE	Double	EMBASE-PubMed	Acceptable	Author	Same			Different	Acceptable		Different	Acceptable		Different	Acceptable		Same			Same			Same
	Schoch P, Schumacher F. [Erosion of the vena portae as a complication in pancreatic pseudocyst]. Rontgenblatter. 1982 Dec;35(12):444-6.	PubMed
398	Seeley TT, Blumenfeld CM, Ikeda R. Hepatic infarction. Human Pathology. 1972;3(2):265-76.	EMBASE	Double	EMBASE-PubMed	Unacceptable	Author	Different	Unacceptable	EMBASE	Same			Different	Acceptable		Different	Acceptable		Same			Same			Same
	Seeley TT, Blumenfeld CM, Ikeda R, Knapp W, Ruebner BH. Hepatic infarction. Hum Pathol. 1972 Jun;3(2):265-76.	PubMed
399	Seki S, Sakaguchi H, Kobayashi S, Kitada T, Nakamura K, Yamada RS. Transjugular intrahepatic portosystemic shunt in combination with oral anticoagulant for Budd-Chiari syndrome. Hepato-Gastroenterology. 2001;48(41):1447-9.	EMBASE	Double	EMBASE-PubMed	Acceptable	Author	Different	Acceptable		Same			Different	Acceptable		Different	Acceptable		Same			Same			Same
	Seki S, Sakaguchi H, Kobayashi S, Kitada T, Nakamura K, Yamada R. Transjugular intrahepatic portosystemic shunt in combination with oral anticoagulant for Budd-Chiari syndrome. Hepatogastroenterology. 2001 Sep-Oct;48(41):1447-9.	PubMed
400	Semin RN. Splenoportograpuy and intrasplenic manometry in hepatic bilharziasis. Gastroenterologia (Basel). 1960;93(2):86-106.	EMBASE	Double	EMBASE-EMBASE	Acceptable	Author	Same			Same			Different	Acceptable		Same			Same			Same			Same
	Semin RN. Splenoportography and intrasplenic manometry in hepatic bilharziasis. Gastroenterologia. 1960;93(2):86-106.	EMBASE
401	Semiz-Oysu A, Keussen I, Cwikiel W. Interventional radiological management of prehepatic obstruction the splanchnic venous system. CardioVascular and Interventional Radiology. 2007;30(4):688-95.	EMBASE	Double	EMBASE-PubMed	Acceptable	Author	Same			Different	Acceptable		Different	Acceptable		Different	Acceptable		Same			Same			Same
	Semiz-Oysu A, Keussen I, Cwikiel W. Interventional radiological management of prehepatic obstruction of [corrected] the splanchnic venous system. Cardiovasc Intervent Radiol. 2007 Jul-Aug;30(4):688-95.	PubMed
402	Senzole M, Cholongitas EC, Patch D, Burroughs AK. Update on the classification, assessment of prognosis and therapy of Budd-Chiari syndrome. Nature Clinical Practice Gastroenterology and Hepatology. 2005;2(4):182-90.	EMBASE	Double	EMBASE-PubMed	Unacceptable	Author	Different	Unacceptable	EMBASE	Same			Different	Acceptable		Different	Acceptable		Same			Same			Same
	Senzolo M, Cholongitas EC, Patch D, Burroughs AK. Update on the classification, assessment of prognosis and therapy of Budd-Chiari syndrome. Nat Clin Pract Gastroenterol Hepatol. 2005 Apr;2(4):182-90.	PubMed
403	Senzolo M, Cholongitas E, Davies N, Marelli L, Shusang V, Patch D, et al. Transjugular Intrahepatic Portosystemic Shunt (TIPS), the preferred therapeutic option for Budd Chiari syndrome associated with portal vein thrombosis [3]. American Journal of Gastroenterology. 2006;101(9):2163-4.	EMBASE	Double	EMBASE-PubMed	Acceptable	Author	Same			Different	Acceptable		Different	Acceptable		Different	Acceptable		Same			Same			Different	Acceptable
	Senzolo M, Cholongitas E, Davies N, Marelli L, Shusang V, Patch D, et al. Transjugular Intrahepatic Portosystemic Shunt (TIPS), the preferred therapeutic option for Budd Chiari syndrome associated with portal vein thrombosis. Am J Gastroenterol. 2006 Sep;101(9):2163-4; author reply 4-5.	PubMed
404	Senzolo M, Cholongitas E, Tibballs J, Patch D, Triantos CK, Samonakis D, et al. Relief of biliary obstruction due to portal vein cavernoma using a transjugular intrahepatic portosystemic shunt (TIPS) without the need for long-term stenting. Endoscopy. 2006;38(7):760.	EMBASE	Double	EMBASE-PubMed	Acceptable	Author	Same			Same			Same			Different	Acceptable		Same			Same			Same
	Senzolo M, Cholongitas E, Tibballs J, Patch D, Triantos CK, Samonakis D, et al. Relief of biliary obstruction due to portal vein cavernoma using a transjugular intrahepatic portosystemic shunt (TIPS) without the need for long-term stenting. Endoscopy. 2006 Jul;38(7):760.	PubMed
405	Senzolo M, Patch D, Cholongitas E, Burroughs AK. Transjugular intrahepatic portosystemic shunt for portal vein thrombosis with and without underlying cirrhosis [3]. CardioVascular and Interventional Radiology. 2007;30(3):545.	EMBASE	Double	EMBASE-PubMed	Acceptable	Author	Same			Different	Acceptable		Different	Acceptable		Different	Acceptable		Same			Same			Different	Acceptable
	Senzolo M, Patch D, Cholongitas E, Burroughs AK. Transjugular intrahepatic portosystemic shunt for portal vein thrombosis with and without underlying cirrhosis. Cardiovasc Intervent Radiol. 2007 May-Jun;30(3):545; author reply 6.	PubMed
406	Senzolo M, Sartori TM, Rossetto V, Burra P, Cillo U, Boccagni P, et al. Prospective evaluation of anticoagulation and transjugular intrahepatic portosistemic shunt for the management of portal vein thrombosis in cirrhosis. Liver International. 2012;32(6):919-27.	EMBASE	Double	EMBASE-PubMed	Unacceptable	Author	Different	Unacceptable	PubMed	Same			Different	Acceptable		Different	Acceptable		Same			Same			Same
	Senzolo M, T MS, Rossetto V, Burra P, Cillo U, Boccagni P, et al. Prospective evaluation of anticoagulation and transjugular intrahepatic portosystemic shunt for the management of portal vein thrombosis in cirrhosis. Liver Int. 2012 Jul;32(6):919-27.	PubMed
407	Shah SR, Nagral SS, Mathur SK, Horsmans Y. Results of a modified Sugiura's devascularisation in the management of 'unshuntable' portal hypertension. HPB Surgery. 1999;11(4):235-9.	EMBASE	Double	EMBASE-PubMed	Acceptable	Author	Different	Acceptable		Different	Acceptable		Different	Acceptable		Same			Same			Same			Same
	Shah SR, Nagral SS, Mathur SK. Results of a modified sugiura's devascularisation in the management of "unshuntable" portal hypertension. HPB Surg. 1999;11(4):235-9.	PubMed
408	Shaked A, McDiarmid SV, Harrison RE, Gelebert HA, Colonna Iii JO, Busutil RW. Hepatic artery thrombosis resulting in gas gangrene of the transplanted liver. Surgery. 1992;111(4):462-5.	EMBASE	Double	EMBASE-PubMed	Unacceptable	Author	Different	Unacceptable	EMBASE	Same			Same			Different	Acceptable		Same			Same			Same
	Shaked A, McDiarmid SV, Harrison RE, Gelebert HA, Colonna JO, 3rd, Busuttil RW. Hepatic artery thrombosis resulting in gas gangrene of the transplanted liver. Surgery. 1992 Apr;111(4):462-5.	PubMed
409	Shaked G, Czeiger D, Rozental A. Acute portal vein occlusion in a patient with Crohn's disease [7]. Journal of Gastroenterology and Hepatology. 2005;20(9):1472-3.	EMBASE	Double	EMBASE-PubMed	Acceptable	Author	Same			Different	Acceptable		Different	Acceptable		Different	Acceptable		Same			Same			Same
	Shaked G, Czeiger D, Rozental A. Acute portal vein occlusion in a patient with Crohn's disease. J Gastroenterol Hepatol. 2005 Sep;20(9):1472-3.	PubMed
410	Sheil AGR, Stephen MS, Chui AKK, Ling J, Bookallil MJ. A liver transplantation technique in a patient with a thrombosed portal vein and a functioning renal-lieno shunt. Clinical Transplantation. 1997;11(1):71-3.	EMBASE	Double	EMBASE-PubMed	Acceptable	Author	Different	Acceptable		Same			Different	Acceptable		Different	Acceptable		Same			Same			Same
	Sheil AG, Stephen MS, Chui AK, Ling J, Bookallil MJ. A liver transplantation technique in a patient with a thrombosed portal vein and a functioning renal-lieno shunt. Clin Transplant. 1997 Feb;11(1):71-3.	PubMed
411	Shetty S, Ghosh K. Thrombophilic dimension of Budd chiari syndrome and portal venous thrombosis - A concise review. Thrombosis Research. 2011;127(6):505-12.	EMBASE	Double	EMBASE-PubMed	Acceptable	Author	Same			Different	Acceptable		Different	Acceptable		Different	Acceptable		Same			Same			Same
	Shetty S, Ghosh K. Thrombophilic dimension of Budd chiari syndrome and portal venous thrombosis--a concise review. Thromb Res. 2011 Jun;127(6):505-12.	PubMed
412	Shi J, Lai ECH, Li N, Guo WX, Xue J, Lau WY, et al. Surgical treatment of hepatocellular carcinoma with portal vein tumor thrombus. Annals of Surgical Oncology. 2010;17(8):2073-80.	EMBASE	Double	EMBASE-PubMed	Acceptable	Author	Different	Acceptable		Same			Different	Acceptable		Different	Acceptable		Same			Same			Same
	Shi J, Lai EC, Li N, Guo WX, Xue J, Lau WY, et al. Surgical treatment of hepatocellular carcinoma with portal vein tumor thrombus. Ann Surg Oncol. 2010 Aug;17(8):2073-80.	PubMed
413	Shim CS, Cho YD, Kim JO, Bong HK, Kim YS, Lee JS, et al. A case of portal and splenic vein thrombosis after histoacryl injection therapy in gastric varices. Endoscopy. 1996;28(5):461.	EMBASE	Double	EMBASE-PubMed	Acceptable	Author	Same			Different	Acceptable		Same			Different	Acceptable		Same			Same			Same
	Shim CS, Cho YD, Kim JO, Bong HK, Kim YS, Lee JS, et al. A case of portal and splenic vein thrombosis after Histoacryl injection therapy in gastric varices. Endoscopy. 1996 Jun;28(5):461.	PubMed
414	Shirouzu Y, Kasahara M, Morioka D, Sakamoto S, Taira K, Uryuhara K, et al. Vascular reconstruction and complications in living donor liver transplantation in infants weighing less then 6 kilograms: The Kyoto experience. Liver Transplantation. 2006;12(8):1224-32.	EMBASE	Double	EMBASE-PubMed	Acceptable	Author	Same			Different	Acceptable		Different	Acceptable		Different	Acceptable		Same			Same			Same
	Shirouzu Y, Kasahara M, Morioka D, Sakamoto S, Taira K, Uryuhara K, et al. Vascular reconstruction and complications in living donor liver transplantation in infants weighing less than 6 kilograms: the Kyoto experience. Liver Transpl. 2006 Aug;12(8):1224-32.	PubMed
415	Siddiqui MN. Bile duct obstruction due to portal biliopathy in extrahepatic portal hypertension: Surgical management [6]. British Journal of Surgery. 1999;86(1):138.	EMBASE	Double	EMBASE-PubMed	Acceptable	Author	Same			Different	Acceptable		Different	Acceptable		Different	Acceptable		Same			Same			Same
	Siddiqui MN. Bile duct obstruction due to portal biliopathy in extrahepatic portal hypertension: surgical management. Br J Surg. 1999 Jan;86(1):138.	PubMed
416	Sieders E, Peeters PMJG, Ten Vergert EM, De Jong KP, Porte RJ, Zwaveling JH, et al. Early vascular complications after pediatric liver transplantation. Liver Transplantation. 2000;6(3):326-32.	EMBASE	Double	EMBASE-PubMed	Acceptable	Author	Different	Acceptable		Same			Different	Acceptable		Different	Acceptable		Same			Same			Same
	Sieders E, Peeters PM, TenVergert EM, de Jong KP, Porte RJ, Zwaveling JH, et al. Early vascular complications after pediatric liver transplantation. Liver Transpl. 2000 May;6(3):326-32.	PubMed
417	Silva MA, Tekin K, Aytekin F, Bramhall SR, Buckels JAC, Mirza DF. Surgery for hilar cholangiocarcinoma; a 10 year experience of a tertiary referral centre in the UK. European Journal of Surgical Oncology. 2005;31(5):533-9.	EMBASE	Double	EMBASE-PubMed	Acceptable	Author	Different	Acceptable		Same			Different	Acceptable		Different	Acceptable		Same			Same			Same
	Silva MA, Tekin K, Aytekin F, Bramhall SR, Buckels JA, Mirza DF. Surgery for hilar cholangiocarcinoma; a 10 year experience of a tertiary referral centre in the UK. Eur J Surg Oncol. 2005 Jun;31(5):533-9.	PubMed
418	Singh P, Yadav N, Visvalingam V, Indaram A, Bank S. Pylephlebitis - Diagnosis and management [17]. American Journal of Gastroenterology. 2001;96(4):1312-3.	EMBASE	Double	EMBASE-PubMed	Acceptable	Author	Same			Different	Acceptable		Different	Acceptable		Different	Acceptable		Same			Same			Same
	Singh P, Yadav N, Visvalingam V, Indaram A, Bank S. Pylephlebitis--diagnosis and management. Am J Gastroenterol. 2001 Apr;96(4):1312-3.	PubMed
419	Singh SJ, Martin HCO. Insertion of an implantable venous access device in the groin using inferior epigastric vein. Journal of Pediatric Surgery. 2001;36(4):579-81.	EMBASE	Double	EMBASE-PubMed	Acceptable	Author	Different	Acceptable		Same			Different	Acceptable		Different	Acceptable		Same			Same			Same
	Singh SJ, Martin HC. Insertion of an implantable venous access device in the groin using inferior epigastric vein. J Pediatr Surg. 2001 Apr;36(4):579-81.	PubMed
420	Skelly MM, Ryder SD. Images in hepatology. Journal of Hepatology. 1999;31(2):365.	EMBASE	Double	EMBASE-PubMed	Acceptable	Author	Same			Different	Acceptable		Different	Acceptable		Different	Acceptable		Same			Same			Same
	Skelly MM, Ryder SD. Images in Hepatology. Liver abscesses with bilioportal fistula. J Hepatol. 1999 Aug;31(2):365.	PubMed
421	Smalberg JH, Kruip MJHA, Janssen HLA, Rijken DC, Leebeek FWG, De Maat MPM. Hypercoagulability and hypofibrinolysis and risk of deep vein thrombosis and splanchnic vein thrombosis: Similarities and differences. Arteriosclerosis, Thrombosis, and Vascular Biology. 2011;31(3):485-93.	EMBASE	Double	EMBASE-PubMed	Acceptable	Author	Different	Acceptable		Different	Acceptable		Different	Acceptable		Different	Acceptable		Same			Same			Same
	Smalberg JH, Kruip MJ, Janssen HL, Rijken DC, Leebeek FW, de Maat MP. Hypercoagulability and hypofibrinolysis and risk of deep vein thrombosis and splanchnic vein thrombosis: similarities and differences. Arterioscler Thromb Vasc Biol. 2011 Mar;31(3):485-93.	PubMed
422	Smalberg JH, Spaander MVMCW, Jie KSG, Pattynama PMT, Van Buuren HR, Van Den Berg B, et al. Risks and benefits of transcatheter thrombolytic therapy in patients with splanchnic venous thrombosis. Thrombosis and Haemostasis. 2008;100(6):1084-8.	EMBASE	Double	EMBASE-PubMed	Acceptable	Author	Different	Acceptable		Same			Same			Different	Acceptable		Same			Same			Same
	Smalberg JH, Spaander MV, Jie KS, Pattynama PM, van Buuren HR, van den Berg B, et al. Risks and benefits of transcatheter thrombolytic therapy in patients with splanchnic venous thrombosis. Thromb Haemost. 2008 Dec;100(6):1084-8.	PubMed
423	Soderlund S. Portal hypertension in children portahypertension hos barn. Nordisk Medicin. 1960;64(34):184-90.	EMBASE	Double	EMBASE-EMBASE	Unacceptable	Author	Same			Different	Acceptable		Same			Same			Same			Same			Different	Unacceptable	Uncertain (no full text, no journal website)
	Soderlund S. Portal hypertension in children. Nordisk Medicin. 1960;64(34):1068-73.	EMBASE
424	Spaander MCW, Van Buuren HR, Hansen BE, Janssen HLA. Ascites in patients with noncirrhotic nonmalignant extrahepatic portal vein thrombosis. Alimentary Pharmacology and Therapeutics. 2010;32(4):529-34.	EMBASE	Double	EMBASE-PubMed	Acceptable	Author	Different	Acceptable		Same			Different	Acceptable		Different	Acceptable		Same			Same			Same
	Spaander MC, van Buuren HR, Hansen BE, Janssen HL. Ascites in patients with noncirrhotic nonmalignant extrahepatic portal vein thrombosis. Aliment Pharmacol Ther. 2010 Aug;32(4):529-34.	PubMed
425	Spanier BWM, Frederiks J, Janssen HLA. Aetiology of extrahepatic portal vein thrombosis [3] (multiple letters). Gut. 2002;51(5):755-6.	EMBASE	Double	EMBASE-PubMed	Acceptable	Author	Different	Acceptable (some authors in reply)		Different	Acceptable		Same			Different	Acceptable		Same			Same			Different	Acceptable
	Spanier BW, Frederiks J. Aetiology of extrahepatic portal vein thrombosis. Gut. 2002 Nov;51(5):755-6; author reply 6.	PubMed
426	Squizzato A, Gerdes VEA. Viral Hepatitis and Thrombosis: A Narrative Review. Seminars in Thrombosis & Hemostasis. 2012;38(5):530-4.	EMBASE	Double	EMBASE-PubMed	Acceptable	Author	Different	Acceptable		Different	Acceptable		Different	Acceptable		Different	Acceptable		Same			Same			Same
	Squizzato A, Gerdes VE. Viral hepatitis and thrombosis: a narrative review. Semin Thromb Hemost. 2012 Jul;38(5):530-4.	PubMed
427	Stange B. Indication, technique, and outcome of portal vein arterialization in orthotopic liver transplantation. Transplantation Proceedings. 2001;33(1-2):1414-5.	EMBASE	Double	EMBASE-PubMed	Unacceptable	Author	Different	Unacceptable	EMBASE	Same			Different	Acceptable		Different	Acceptable		Same			Same			Same
	Stange B, Glanemann M, Nussler NC, Bechstein WO, Neuhaus P, Settmacher U. Indication, technique, and outcome of portal vein arterialization in orthotopic liver transplantation. Transplant Proc. 2001 Feb-Mar;33(1-2):1414-5.	PubMed
428	Stankovics J, Nagy A, Mehes K, Melegh B. Umbilical venous catheterization and development of Banti syndrome: The possible role of the factor V Leiden mutation [3]. European Journal of Pediatrics. 1998;157(8):696.	EMBASE	Double	EMBASE-PubMed	Acceptable	Author	Same			Different	Acceptable		Different	Acceptable		Different	Acceptable		Same			Same			Same
	Stankovics J, Nagy A, Mehes K, Melegh B. Umbilical venous catheterization and development of Banti syndrome: the possible role of the factor V Leiden mutation. Eur J Pediatr. 1998 Aug;157(8):696.	PubMed
429	Steinkamp HJ, Jochens R, Zendel W, Zwicker C, Langer R, Bechstein WO, et al. Colour duplex sonography (CDS) of liver transplants: Its vascular status. RoFo Fortschritte auf dem Gebiete der Rontgenstrahlen und der Neuen Bildgebenden Verfahren. 1993;159(3):222-8.	EMBASE	Double	EMBASE-PubMed	Acceptable	Author	Same			Different	Acceptable		Different	Acceptable		Different	Acceptable		Same			Same			Same
	Steinkamp HJ, Jochens R, Zendel W, Zwicker C, Langer R, Bechstein WO, et al. [Color duplex sonography of liver transplantation. The vascular status]. Rofo. 1993 Sep;159(3):222-8.	PubMed
430	Steurer W, Malaise J, Mark W, Koenigsrainer A, Margreiter R. Spectrum of surgical complications after simultaneous pancreas-kidney transplantation in a prospectively randomized study of two immunosuppressive protocols. Nephrology, dialysis, transplantation : official publication of the European Dialysis and Transplant Association - European Renal Association [serial on the Internet]. 2005: Availa…	Cochrane Library	Double	Cochrane Library-EMBASE	Unacceptable	Author	Same			Different	Acceptable		Different	Acceptable		Same			Different	Unacceptable	Cochrane	Different	Unacceptable	Cochrane	Different	Unacceptable	Cochrane
	Steurer W, Malaise J, Mark W, Koenigsrainer A, Margreiter R. Spectrum of surgical complications after simultaneous pancreas-kidney transplantation in a prospectively randomized study of two immunosuppressive protocols. Nephrology Dialysis Transplantation. 2005;20(SUPPL. 2):ii54-ii61.	EMBASE
431	Stratta RJ, Alloway RR, Lo A, Hodge EE. Does surgical technique influence outcomes after simultaneous kidney-pancreas transplantation? Transplantation proceedings [serial on the Internet]. 2004; (4): Available from: http://onlinelibrary.wiley.com/o/cochrane/clcentral/articles/895/CN-00510895/frame.html.	Cochrane Library	Double	Cochrane Library-EMBASE	Unacceptable	Author	Same			Same			Different	Acceptable		Same			Different	Unacceptable	Cochrane	Same			Different	Unacceptable	Cochrane
	Stratta RJ, Alloway RR, Lo A, Hodge EE. Does surgical technique influence outcomes after simultaneous kidney-pancreas transplantation? Transplantation Proceedings. 2004;36(4):1076-7.	EMBASE
432	Stratta RJ, Shokouh-Amiri MH, Egidi MF, Grewal HP, Lo A, Kizilisik AT, et al. Long-term experience with simultaneous kidney-pacreas transplantation with portal-enteric drainage and tacrolimus/mycophenolate mofetil-based immunosuppression. Clinical Transplantation. 2003;17(SUPPL. 9):69-77.	EMBASE	Double	EMBASE-PubMed	Acceptable	Author	Same			Same			Different	Acceptable		Same			Same			Different	Acceptable		Same
	Stratta RJ, Shokouh-Amiri MH, Egidi MF, Grewal HP, Lo A, Kizilisik AT, et al. Long-term experience with simultaneous kidney-pancreas transplantation with portal-enteric drainage and tacrolimus/mycophenolate mofetil-based immunosuppression. Clin Transplant. 2003;17 Suppl 9:69-77.	PubMed
433	Subramanyam BR, Balthazar EJ, Lefleur RS. Portal venous thrombosis: Correlative analysis of sonography, CT, and angiography. American Journal of Gastroenterology. 1984;79(10):773-6.	EMBASE	Double	EMBASE-PubMed	Unacceptable	Author	Different	Unacceptable	EMBASE	Different	Acceptable		Different	Acceptable		Different	Acceptable		Same			Same			Same
	Subramanyam BR, Balthazar EJ, Lefleur RS, Horii SC, Hulnick DH. Portal venous thrombosis: correlative analysis of sonography, CT and angiography. Am J Gastroenterol. 1984 Oct;79(10):773-6.	PubMed
434	Sun B, Luo M, Lu Z, Meng Y, Wu S, Wu M. Clinical studies of laser ablation in treatment of primary liver carcinoma-associated portal vein tumor thrombus. Clinical and applied thrombosis/hemostasis : official journal of the International Academy of Clinical and Applied Thrombosis/Hemostasis [serial on the Internet]. 2010; (6): Available from: http://onlinelibrary.wiley.com/o/cochrane/clcentral/art…	Cochrane Library	Double	Cochrane Library-PubMed	Unacceptable	Author	Same			Same			Different	Acceptable		Different	Acceptable		Different	Unacceptable	Cochrane	Same			Different	Unacceptable	Cochrane
	Sun B, Luo M, Lu Z, Meng Y, Wu S, Wu M. Clinical studies of laser ablation in treatment of primary liver carcinoma-associated portal vein tumor thrombus. Clin Appl Thromb Hemost. 2010 Dec;16(6):694-7.	PubMed
435	Sung JJ, Yeo W, Suen R, Lee YT, Chung SC, Chan FK, et al. Injection sclerotherapy for variceal bleeding in patients with hepatocellular carcinoma: cyanoacrylate versus sodium tetradecyl sulphate. Gastrointestinal Endoscopy [serial on the Internet]. 1998; (3): Available from: http://onlinelibrary.wiley.com/o/cochrane/clcentral/articles/269/CN-00681269/frame.html.	Cochrane Library	Double	Cochrane Library-PubMed	Unacceptable	Author	Same			Same			Different	Acceptable		Different	Acceptable		Different	Unacceptable	Cochrane	Same			Different	Unacceptable	Cochrane
	Sung JJ, Yeo W, Suen R, Lee YT, Chung SC, Chan FK, et al. Injection sclerotherapy for variceal bleeding in patients with hepatocellular carcinoma: cyanoacrylate versus sodium tetradecyl sulphate. Gastrointest Endosc. 1998 Mar;47(3):235-9.	PubMed
436	Sung JY, Shaffer EA, Olson ME, Leung JWC, Lam K, Costerton JW. Bacterial invasion of the biliary system by way of the portal-venous system. Hepatology. 1991;14(2):313-7.	EMBASE	Double	EMBASE-PubMed	Acceptable	Author	Different	Acceptable		Same			Same			Different	Acceptable		Same			Same			Same
	Sung JY, Shaffer EA, Olson ME, Leung JW, Lam K, Costerton JW. Bacterial invasion of the biliary system by way of the portal-venous system. Hepatology. 1991 Aug;14(2):313-7.	PubMed
437	Suzuki M, Itoh H, Konishi H. Hepatocellular carcinoma involving the portal vein. Journal of Computer Assisted Tomography. 1982;6(4):831-2.	EMBASE	Double	EMBASE-PubMed	Unacceptable	Author	Different	Unacceptable	EMBASE	Same			Different	Acceptable		Different	Acceptable		Same			Same			Same
	Suzuki M, Itoh H, Konishi H, Ida M, Matsui O, Takashima T. Hepatocellular carcinoma involving the portal vein. J Comput Assist Tomogr. 1982 Aug;6(4):831-2.	PubMed
438	Szczepanik AB, Proniewski J, Huszcza S. Portal venous system after endoscopic sclerotherapy of esophageal varices in patients with liver cirrhosis - Prospective study with Doppler sonography. Hepato-Gastroenterology. 2005;52(65):1448-51.	EMBASE	Double	EMBASE-PubMed	Acceptable	Author	Same			Different	Acceptable		Different	Acceptable		Different	Acceptable		Same			Same			Same
	Szczepanik AB, Proniewski J, Huszcza S. Portal venous system after endoscopic sclerotherapy of esophageal varices in patients with liver cirrhosis--prospective study with Doppler sonography. Hepatogastroenterology. 2005 Sep-Oct;52(65):1448-51.	PubMed
439	Takatsuki M, Chen CL, Chen YS, Cheng YF, Huang TL. Systemic thrombolytic therapy for late-onset portal vein thrombosis after lining-donor liver transplantation. Transplantation. 2004;77(7):1014-8.	EMBASE	Double	EMBASE-PubMed	Unacceptable	Author	Same			Different	Unacceptable	EMBASE	Same			Different	Acceptable		Same			Same			Same
	Takatsuki M, Chen CL, Chen YS, Cheng YF, Huang TL. Systemic thrombolytic therapy for late-onset portal vein thrombosis after living-donor liver transplantation. Transplantation. 2004 Apr 15;77(7):1014-8.	PubMed
440	Tannuri U, Velhote MCP, Santos MM, Gibelli NE, Ayoub AA, Maksoud-Filho JG, et al. Pediatric liver transplantation: Fourteen years of experience at the Children Institute in Sao Paulo, Brazil. Transplantation Proceedings. 2004;36(4):941-2.	EMBASE	Double	EMBASE-PubMed	Acceptable	Author	Different	Acceptable		Different	Acceptable		Different	Acceptable		Different	Acceptable		Same			Same			Same
	Tannuri U, Velhote MC, Santos MM, Gibelli NE, Ayoub AA, Maksoud-Filho JG, et al. Pediatric liver transplantation: fourteen years of experience at the children institute in Sao Paulo, Brazil. Transplant Proc. 2004 May;36(4):941-2.	PubMed
441	Tanoue S, Kiyosue H, Komatsu E, Hori Y, Maeda T, Mori H. Symptomatic intrahepatic portosystemic venous shunt: Angiographic findings and transcatheter embolization with an alternative approach. American Journal of Roentgenology. 2003;181(1):71-8.	EMBASE	Double	EMBASE-PubMed	Unacceptable	Author	Same			Different	Unacceptable	PubMed	Different	Acceptable		Different	Acceptable		Same			Same			Same
	Tanoue S, Kiyosue H, Komatsu E, Hori Y, Maeda T, Mori H. Symptomatic intrahepatic portosystemic venous shunt: embolization with an alternative approach. AJR Am J Roentgenol. 2003 Jul;181(1):71-8.	PubMed
442	Tarantino L, Francica G, Sordelli I, Esposito F, Giorgio A, Sorrentino P, et al. Diagnosis of benign and malignant portal vein thrombosis in cirrhotic patients with hepatocellular carcinoma: Color Doppler US, contrast-enhanced US, and fine-needle biopsy. Abdominal Imaging. 2006;31(5):537-44.	EMBASE	Double	EMBASE-PubMed	Acceptable	Author	Same			Different	Acceptable		Different	Acceptable		Different	Acceptable		Same			Same			Same
	Tarantino L, Francica G, Sordelli I, Esposito F, Giorgio A, Sorrentino P, et al. Diagnosis of benign and malignant portal vein thrombosis in cirrhotic patients with hepatocellular carcinoma: color Doppler US, contrast-enhanced US, and fine-needle biopsy. Abdom Imaging. 2006 Sep-Oct;31(5):537-44.	PubMed
443	Teh LG, Van Schie G, Cameron D, Sieunarine K. Systemic to portal shunting following vena cava obstruction: Computed tomography and venographic appearances. Australasian Radiology. 2002;46(3):312-5.	EMBASE	Double	EMBASE-PubMed	Unacceptable	Author	Different	Unacceptable	PubMed	Same			Different	Acceptable		Different	Acceptable		Same			Same			Same
	Teh LG, Schie Gv G, Cameron D, Sieunarine K. Systemic to portal shunting following vena cava obstruction: Computed tomography and venographic appearances. Australas Radiol. 2002 Sep;46(3):312-5.	PubMed
444	Terasaki M, Kitai T, Morimoto T, Kumada K, Sasaki H, Nakano M, et al. Hemodynamics and hepatic energy metabolism in canine model of acute hepatic venous occlusion with mesocaval shunt. European Surgical Research. 1994;26(1):19-27.	EMBASE	Double	EMBASE-PubMed	Acceptable	Author	Same			Same			Different	Acceptable		Same			Same			Same			Same
	Terasaki M, Kitai T, Morimoto T, Kumada K, Sasaki H, Nakano M, et al. Hemodynamics and hepatic energy metabolism in canine model of acute hepatic venous occlusion with mesocaval shunt. Eur Surg Res. 1994;26(1):19-27.	PubMed
445	Thian YL, Low ASC, Chow PKH, Ooi LL, Chung AYF, Low SCS, et al. Atypical enhancement pattern of hepatocellular carcinoma with portal vein thrombosis on multiphasic CT. Annals of the Academy of Medicine Singapore. 2011;40(10):454-9.	EMBASE	Double	EMBASE-PubMed	Acceptable	Author	Different	Acceptable		Same			Different	Acceptable		Different	Acceptable		Same			Same			Same
	Thian YL, Low AS, Chow PK, Ooi LL, Chung AY, Low SC, et al. Atypical enhancement pattern of hepatocellular carcinoma with portal vein thrombosis on multiphasic CT. Ann Acad Med Singapore. 2011 Oct;40(10):454-9.	PubMed
446	Thomas SE, Hickman RO, Tapper D, Shaw DWW, Fouser LS, McDonald RA. Asymptomatic inferior vena cava abnormalities in three children with end-stage renal disease: Risk factors and screening guidelines for pretransplant diagnosis. Pediatric Transplantation. 2000;4(1):28-34.	EMBASE	Double	EMBASE-PubMed	Acceptable	Author	Different	Acceptable		Different	Acceptable		Different	Acceptable		Different	Acceptable		Same			Same			Same
	Thomas SE, Hickman RO, Tapper D, Shaw DW, Fouser LS, McDonald RA. Asymptomatic inferior vena cava abnormalities in three children with end-stage renal disease: risk factors and screening guidelines for pretransplant diagnosis. Pediatr Transplant. 2000 Feb;4(1):28-34.	PubMed
447	Tlili-Graies K, Jemni L, Allegue M, Kraiem C, Chatti N, Ben Romdhane MH, et al. Portal cavernoma and inferior vena caval thrombosis. A presentation of Behcet's disease. Annales de Medecine Interne. 1988;139(6):445-6.	EMBASE	Double	EMBASE-PubMed	Unacceptable	Author	Same			Different	Acceptable		Different	Acceptable		Same			Same			Same			Different	Unacceptable	Uncertain (no full text, no journal website)
	Tlili-Graies K, Jemni L, Allegue M, Kraiem C, Chatti N, Ben Romdhane MH, et al. [Portal cavernoma and inferior caval thrombosis disclosing Behcet's disease]. Ann Med Interne (Paris). 1988;139(6):444-6.	PubMed
448	Tournoux-Facon C, Paoletti X, Barbare JC, Bouché O, Rougier P, Dahan L, et al. Development and validation of a new prognostic score of death for patients with hepatocellular carcinoma in palliative setting. Journal of Hepatology [serial on the Internet]. 2011; (1): Available from: http://onlinelibrary.wiley.com/o/cochrane/clcentral/articles/073/CN-00781073/frame.html.	Cochrane Library	Double	Cochrane Library-PubMed	Unacceptable	Author	Different	Acceptable		Same			Different	Acceptable		Different	Acceptable		Different	Unacceptable	Cochrane	Same			Different	Unacceptable	Cochrane
	Tournoux-Facon C, Paoletti X, Barbare JC, Bouche O, Rougier P, Dahan L, et al. Development and validation of a new prognostic score of death for patients with hepatocellular carcinoma in palliative setting. J Hepatol. 2011 Jan;54(1):108-14.	PubMed
449	Toyosaka A, Okamoto E, Mitsunobu M, Oriyama T, Nakao N, Miura K, et al. Pathologic and radiographic studies of intrahepatic metastasis in hepatocellular carcinoma; the role of efferent vessels. HPB Surgery. 1996;10(2):97-104.	EMBASE	Double	EMBASE-PubMed	Acceptable	Author	Different	Acceptable (some authors in discussion)		Same			Different	Acceptable		Same			Same			Same			Different	Acceptable
	Toyosaka A, Okamoto E, Mitsunobu M, Oriyama T, Nakao N, Miura K. Pathologic and radiographic studies of intrahepatic metastasis in hepatocellular carcinoma; the role of efferent vessels. HPB Surg. 1996;10(2):97-103; discussion -4.	PubMed
450	Trigaux JP, Lacrosse M, Daube A. Venous return by the paraumbilical and hepatic veins in case of superior vena cava obstruction. Abdominal Imaging. 1996;21(6):504-6.	EMBASE	Double	EMBASE-PubMed	Acceptable	Author	Different	Acceptable		Same			Different	Acceptable		Different	Acceptable		Same			Same			Same
	Trigaux J, Lacrosse M, Daube A. Venous return by the paraumbilical and hepatic veins in case of superior vena cava obstruction. Abdom Imaging. 1996 Nov-Dec;21(6):504-6.	PubMed
451	Troppmann C, Gruessner AC, Benedetti E, Papalois BE, Dunn DL, Najarian JS, et al. Vascular graft thrombosis after pancreatic transplantation: Univariate and multivariate operative and nonoperative risk factor analysis. Journal of the American College of Surgeons. 1996;182(4):285-316.	EMBASE	Double	EMBASE-PubMed	Acceptable	Author	Same			Different	Acceptable		Different	Acceptable		Different	Acceptable		Same			Same			Same
	Troppmann C, Gruessner AC, Benedetti E, Papalois BE, Dunn DL, Najarian JS, et al. Vascular graft thrombosis after pancreatic transplantation: univariate and multivariate operative and nonoperative risk factor analysis. J Am Coll Surg. 1996 Apr;182(4):285-316.	PubMed
452	Tsang LLC, Chen CL, Huang TL, Chen TY, Wang CC, Ou HY, et al. Preoperative Imaging Evaluation of Potential Living Liver Donors: Reasons for Exclusion From Donation in Adult Living Donor Liver Transplantation. Transplantation Proceedings. 2008;40(8):2460-2.	EMBASE	Double	EMBASE-PubMed	Acceptable	Author	Different	Acceptable		Different	Acceptable		Different	Acceptable		Different	Acceptable		Same			Same			Same
	Tsang LL, Chen CL, Huang TL, Chen TY, Wang CC, Ou HY, et al. Preoperative imaging evaluation of potential living liver donors: reasons for exclusion from donation in adult living donor liver transplantation. Transplant Proc. 2008 Oct;40(8):2460-2.	PubMed
453	Tsatsanidi KN, Eramishantsev AK. Diagnosis and therapy of extrahepatic portal hypertension due to splenic vein occlusion (Russian). Khirurgiya. 1975;51(1):75-81.	EMBASE	Double	EMBASE-PubMed	Unacceptable	Author	Same			Different	Acceptable		Different	Acceptable		Different	Acceptable		Different	Unacceptable	PubMed	Same			Same
	Tsatsanidi KN, Eramishantsev AK. [Diagnosis and treatment of extrahepatic portal hypertension caused by occlusion of the splenic vein]. Khirurgiia (Mosk). 1975 Jan(1):75-81.	PubMed
454	Tscholl-Ducommun J. Venous thrombosis in the portal venous system and liver cirrhosis. Paraneoplastic syndrome? Archives d'Anatomie et de Cytologie Pathologiques. 1980;28(3):163-8.	EMBASE	Double	EMBASE-PubMed	Acceptable	Author	Same			Different	Acceptable		Different	Acceptable		Same			Same			Same			Same
	Tscholl-Ducommun J. [Venous thrombosis in the portal venous system and liver cirrhosis. Paraneoplastic syndrome? (author's transl)]. Arch Anat Cytol Pathol. 1980;28(3):163-8.	PubMed
455	Tsuji Y, Inoue T, Murakami H, Hino Y, Matsuda H, Okita Y. Deep vein thrombosis caused by congenial interruption of the inferior vena cava: A case report. Angiology. 2001;52(10):721-5.	EMBASE	Double	EMBASE-PubMed	Acceptable	Author	Same			Different	Acceptable		Same			Different	Acceptable		Same			Same			Same
	Tsuji Y, Inoue T, Murakami H, Hino Y, Matsuda H, Okita Y. Deep vein thrombosis caused by congenial interruption of the inferior vena cava--a case report. Angiology. 2001 Oct;52(10):721-5.	PubMed
456	Tufano A, Guida A, Dario Di Minno MN, Prisco D, Cerbone AM, Di Minno G. Prevention of venous thromboembolism in medical patients with thrombocytopenia or with platelet dysfunction: A review of the literature. Seminars in Thrombosis and Hemostasis. 2011;37(3):267-74.	EMBASE	Double	EMBASE-PubMed	Unacceptable	Author	Different	Unacceptable	Uncertain (cannot be identified via the full text)	Different	Acceptable		Different	Acceptable		Different	Acceptable		Same			Same			Same
	Tufano A, Guida A, Di Minno MN, Prisco D, Cerbone AM, Di Minno G. Prevention of venous thromboembolism in medical patients with thrombocytopenia or with platelet dysfunction: a review of the literature. Semin Thromb Hemost. 2011 Apr;37(3):267-74.	PubMed
457	Uchiyama T, Takahashi H, Hosono K, Endo H, Akiyama T, Yoneda K, et al. Portal vein thrombosis treated using danaparoid sodium and antithrombin III. Hepato-Gastroenterology. 2010;57(97):52-3.	EMBASE	Double	EMBASE-PubMed	Unacceptable	Author	Different	Unacceptable	PubMed	Same			Different	Acceptable		Different	Acceptable		Same			Same			Same
	Uchiyama T, Hirokazu T, Hosono K, Endo H, Akiyama T, Yoneda K, et al. Portal vein thrombosis treated using danaparoid sodium and antithrombin III. Hepatogastroenterology. 2010 Jan-Feb;57(97):52-3.	PubMed
458	Uhlmann F, Martin H, Ringk H, Krocker J. Hepar lobatum carcinomatosum due to chemotherapy of a metastatic breast carcinoma. General and Diagnostic Pathology. 1995;141(3-4):279-84.	EMBASE	Double	EMBASE-PubMed	Acceptable	Author	Same			Same			Different	Acceptable		Different	Acceptable		Same			Same			Same
	Uhlmann F, Martin H, Ringk H, Krocker J. Hepar lobatum carcinomatosum due to chemotherapy of a metastatic breast carcinoma. Gen Diagn Pathol. 1996 Mar;141(3-4):279-84.	PubMed
459	Vagn Nielsen O, Malmstrom J, Pagel J, Efsen F. Treatment of extrahepatic obstruction of the portal vein system. Scandinavian Journal of Gastroenterology. 1973;8(7):599-604.	EMBASE	Double	EMBASE-PubMed	Unacceptable	Author	Different	Unacceptable	Uncertain (no full text, no journal website)	Same			Different	Acceptable		Same			Same			Same			Same
	Nielsen OV, Malmstrom J, Pagel J, Efsen F. Treatment of extrahepatic obstruction of the portal vein system. Scand J Gastroenterol. 1973;8(7):599-604.	PubMed
460	Van den Berg MK, Aarts NJM, Van 't Wout JW. Two patients with fever, chills and pain in the right upper abdominal quadrant accompanied by hyperbilirubinaemia: Pylephlebitis. Nederlands Tijdschrift voor Geneeskunde. 2003;147(28):1337-40.	EMBASE	Double	EMBASE-PubMed	Acceptable	Author	Different	Acceptable		Different	Acceptable		Different	Acceptable		Different	Acceptable		Same			Same			Same
	van den Berg MK, Aarts NJ, van 't Wout JW. [Two patients with fever, chills and pain in the right upper abdominal quadrant accompanied by hyperbilirubinaemia: pylephlebitis]. Ned Tijdschr Geneeskd. 2003 Jul 12;147(28):1337-40.	PubMed
461	Van Gansbeke D, Avni EF, Delcour C. Sonographic features of portal vein thrombosis. American Journal of Roentgenology. 1985;144(4):749-52.	EMBASE	Double	EMBASE-PubMed	Unacceptable	Author	Different	Unacceptable	EMBASE	Same			Different	Acceptable		Different	Acceptable		Same			Same			Same
	Van Gansbeke D, Avni EF, Delcour C, Engelholm L, Struyven J. Sonographic features of portal vein thrombosis. AJR Am J Roentgenol. 1985 Apr;144(4):749-52.	PubMed
462	Van Gulik TM, Van Den Esschert JW, De Graaf W, Van Lienden KP, Busch ORC, Heger M, et al. Controversies in the use of portal vein embolization. Digestive Surgery. 2008;25(6):436-44.	EMBASE	Double	EMBASE-PubMed	Acceptable	Author	Different	Acceptable		Same			Different	Acceptable		Same			Same			Same			Same
	van Gulik TM, van den Esschert JW, de Graaf W, van Lienden KP, Busch OR, Heger M, et al. Controversies in the use of portal vein embolization. Dig Surg. 2008;25(6):436-44.	PubMed
463	Van 't Riet M, Burger JWA, Van Muiswinkel JM, Kazemier G, Schipperus MR, Bonjer HJ. Diagnosis and treatment of portal vein thrombosis following splenectomy. British Journal of Surgery. 2000;87(9):1229-33.	EMBASE	Double	EMBASE-PubMed	Acceptable	Author	Different	Acceptable		Same			Different	Acceptable		Different	Acceptable		Same			Same			Same
	van't Riet M, Burger JW, van Muiswinkel JM, Kazemier G, Schipperus MR, Bonjer HJ. Diagnosis and treatment of portal vein thrombosis following splenectomy. Br J Surg. 2000 Sep;87(9):1229-33.	PubMed
464	Van Wijngaarden P, Van Der Wiel HE, Tetteroo GWM, Bode WA. A patient with gastric fundal varices and colonic varices due to splenic vein thrombosis. Netherlands Journal of Medicine. 1997;51(5):187-91.	EMBASE	Double	EMBASE-PubMed	Acceptable	Author	Different	Acceptable		Same			Different	Acceptable		Different	Acceptable		Same			Same			Same
	Van Wijngaarden P, Van der Wiel HE, Tetteroo GW, Bode WA. A patient with gastric fundal varices and colonic varices due to splenic vein thrombosis. Neth J Med. 1997 Nov;51(5):187-91.	PubMed
465	Vargsn R, Gullu G, Fitoz S, Yagmurlu A. En-bloc stapling of the splenic hilum in laparoscopic splenectomy. Minimally Invasive Therapy and Allied Technologies. 2007;16(6):360-2.	EMBASE	Double	EMBASE-PubMed	Unacceptable	Author	Different	Unacceptable	EMBASE	Same			Different	Acceptable		Same			Same			Same			Same
	Vargun R, Gollu G, Fitoz S, Yagmurlu A. En-bloc stapling of the splenic hilum in laparoscopic splenectomy. Minim Invasive Ther Allied Technol. 2007;16(6):360-2.	PubMed
466	Varsamidakis N, Davidson BR, Hobbs K, Rikkers LF, Franco D. Duodeno-jejunal varicosities following extrahepatic portal vein thrombosis. HPB Surgery. 1991;5(2):147-53.	EMBASE	Double	EMBASE-PubMed	Unacceptable	Author	Different	Acceptable (some authors in discussion)		Same			Different	Acceptable		Different	Unacceptable	EMBASE	Same			Same			Different	Acceptable
	Varsamidakis N, Davidson BR, Hobbs K. Duodeno-jejunal varicosities following extrahepatic portal vein thrombosis. HPB Surg. 1992;5(2):147-51; discussion 51-3.	PubMed
467	Venturing M, Angeli E, Maffi P, Fiorina P, Bertuzzi F, Salvioni M, et al. Technique, complications, and therapeutic efficacy of percutaneous transplantation of human pancreatic islet cells in type 1 diabetes: The role of US. Radiology. 2005;234(2):617-24.	EMBASE	Double	EMBASE-PubMed	Unacceptable	Author	Different	Unacceptable	EMBASE	Different	Acceptable		Same			Different	Acceptable		Same			Same			Same
	Venturini M, Angeli E, Maffi P, Fiorina P, Bertuzzi F, Salvioni M, et al. Technique, complications, and therapeutic efficacy of percutaneous transplantation of human pancreatic islet cells in type 1 diabetes: the role of US. Radiology. 2005 Feb;234(2):617-24.	PubMed
468	Verma V, Cronin Ii DC, Dachman AH. Portal and mesenteric venous calcification in patients with advanced cirrhosis. American Journal of Roentgenology. 2001;176(2):489-92.	EMBASE	Double	EMBASE-PubMed	Unacceptable	Author	Different	Unacceptable	EMBASE	Same			Different	Acceptable		Different	Acceptable		Same			Same			Same
	Verma V, Cronin DC, 2nd, Dachman AH. Portal and mesenteric venous calcification in patients with advanced cirrhosis. AJR Am J Roentgenol. 2001 Feb;176(2):489-92.	PubMed
469	Vianna RM, Mangus RS, Kubal C, Fridell JA, Beduschi T, Joseph Tector A. Multivisceral transplantation for diffuse portomesenteric thrombosis. Annals of Surgery. 2012;255(6):1144-50.	EMBASE	Double	EMBASE-PubMed	Unacceptable	Author	Different	Unacceptable	EMBASE	Same			Different	Acceptable		Different	Acceptable		Same			Same			Same
	Vianna RM, Mangus RS, Kubal C, Fridell JA, Beduschi T, Tector AJ. Multivisceral transplantation for diffuse portomesenteric thrombosis. Ann Surg. 2012 Jun;255(6):1144-50.	PubMed
470	Vigo M, De Faveri D, Biondetti Jr PR, Benedetti L. CT demonstration of portal and superior mesenteric vein thrombosis in hepatocellular carcinoma. Journal of Computer Assisted Tomography. 1980;4(5):627-9.	EMBASE	Double	EMBASE-PubMed	Unacceptable	Author	Different	Unacceptable	EMBASE	Same			Different	Acceptable		Different	Acceptable		Same			Same			Same
	Vigo M, De Faveri D, Biondetti PR, Jr., Benedetti L. CT demonstration of portal and superior mesenteric vein thrombosis in hepatocellular carcinoma. J Comput Assist Tomogr. 1980 Oct;4(5):627-9.	PubMed
471	Villa E, Ferretti I, Grottola A, Buttafoco P, Buono MG, Giannini F, et al. Hormonal therapy with megestrol in inoperable hepatocellular carcinoma characterized by variant oestrogen receptors. British journal of cancer [serial on the Internet]. 2001; (7): Available from: http://onlinelibrary.wiley.com/o/cochrane/clcentral/articles/158/CN-00327158/frame.html.	Cochrane Library	Double	Cochrane Library-PubMed	Unacceptable	Author	Same			Same			Different	Acceptable		Different	Acceptable		Different	Unacceptable	Cochrane	Same			Different	Unacceptable	Cochrane
	Villa E, Ferretti I, Grottola A, Buttafoco P, Buono MG, Giannini F, et al. Hormonal therapy with megestrol in inoperable hepatocellular carcinoma characterized by variant oestrogen receptors. Br J Cancer. 2001 Apr 6;84(7):881-5.	PubMed
472	Villar JM, Lopez AC, Macayo Sanchez AJ. Idiopathic eosinophilia associated with portal vein and massive thrombosis: Successful thrombolysis with streptokinase. Medical Science Monitor. 2006;12(6):CS53-CS6.	EMBASE	Double	EMBASE-PubMed	Unacceptable	Author	Different	Unacceptable	Uncertain (cannot be identified via the full text)	Different	Acceptable		Different	Acceptable		Different	Acceptable		Same			Same			Different	Acceptable
	Monterrubio Villar J, Cordoba Lopez A, Macayo Sanchez AJ. Idiopathic eosinophilia associated with portal vein and massive thrombosis: successful thrombolysis with streptokinase. Med Sci Monit. 2006 Jun;12(6):CS53-6.	PubMed
473	Villeneuve JP, Pomier-Layrargues G, Infante-Rivard C, Willems B, Huet PM, Marleau D, et al. Propranolol for the prevention of recurrent variceal hemorrhage: a controlled trial. Hepatology (Baltimore, Md) [serial on the Internet]. 1986; (6): Available from: http://onlinelibrary.wiley.com/o/cochrane/clcentral/articles/893/CN-00045893/frame.html.	Cochrane Library	Double	Cochrane Library-PubMed	Unacceptable	Author	Same			Same			Different	Acceptable		Different	Acceptable		Different	Unacceptable	Cochrane	Same			Different	Unacceptable	Cochrane
	Villeneuve JP, Pomier-Layrargues G, Infante-Rivard C, Willems B, Huet PM, Marleau D, et al. Propranolol for the prevention of recurrent variceal hemorrhage: a controlled trial. Hepatology. 1986 Nov-Dec;6(6):1239-43.	PubMed
474	Vogelzang RL, Gore RM, Anschuetz SL, Blei AT. Thrombosis of the splanchnic veins: CT diagnosis. American Journal of Roentgenology. 1987;150(1):93-6.	EMBASE	Double	EMBASE-PubMed	Unacceptable	Author	Same			Same			Different	Acceptable		Different	Unacceptable	EMBASE	Same			Same			Same
	Vogelzang RL, Gore RM, Anschuetz SL, Blei AT. Thrombosis of the splanchnic veins: CT diagnosis. AJR Am J Roentgenol. 1988 Jan;150(1):93-6.	PubMed
475	Vos LJM, Potocky V, Broker FHL. Splenic vein thrombosis with oesophageal varices: a late complication of umbilical vein catheterization. Annals of Surgery. 1974;180(2):152-6.	EMBASE	Double	EMBASE-PubMed	Unacceptable	Author	Different	Unacceptable	EMBASE	Same			Different	Acceptable		Different	Acceptable		Same			Same			Same
	Vos LJ, Potocky V, Broker FH, de Vries JA, Postma L, Edens E. Splenic vein thrombosis with oesophageal varices: a late complication of umbilical vein catheterization. Ann Surg. 1974 Aug;180(2):152-6.	PubMed
476	Wahlen Jacquet CN, Limet R. Budd-Chiari syndrome treated by atrial-portal shunt. Acta Chirurgica Belgica. 1982;82(2):103-11.	EMBASE	Double	EMBASE-PubMed	Unacceptable	Author	Different	Unacceptable	Uncertain (no full text, no journal website)	Different	Acceptable		Different	Acceptable		Different	Acceptable		Same			Same			Same
	Wahlen C, Jacquet N, Limet R. [Budd-Chiari syndrome treated by atrial-portal shunt (author's transl)]. Acta Chir Belg. 1982 Mar-Apr;82(2):103-11.	PubMed
477	Wales LR, Morishima MS, Allan TNK. Portal vein thrombosis: diagnosis via percutaneous transhepatic needle. American Journal of Roentgenology. 1980;134(4):842-4.	EMBASE	Double	EMBASE-PubMed	Acceptable	Author	Different	Acceptable		Same			Different	Acceptable		Different	Acceptable		Same			Same			Same
	Wales LR, Morishima MS, Allan TN. Portal vein thrombosis: diagnosis via percutaneous transhepatic needle. AJR Am J Roentgenol. 1980 Apr;134(4):842-4.	PubMed
478	Walker RM. Portocaval anastomosis. Lancet. 1957;272(6959):57-9.	EMBASE	Triple	EMBASE-EMBASE	Unacceptable	Author	Same			Different	Unacceptable	EMBASE (middle, lower)	Same			Same			Same			Same			Same
	Walker RM. Portac&val anastomosis. Lancet. 1957;272(6959):57-9.	EMBASE
	Walker RM. Portacaval anastomosis. Lancet. 1957;272(6959):57-9.	EMBASE
479	Walser EM, McNees SW, DeLa Pena O, Crow WN, Morgan RA, Soloway R, et al. Portal venous thrombosis: Percutaneous therapy and outcome. Journal of Vascular and Interventional Radiology. 1998;9(1 I):119-27.	EMBASE	Double	EMBASE-PubMed	Unacceptable	Author	Different	Unacceptable	PubMed	Different	Acceptable		Different	Acceptable		Different	Acceptable		Same			Different	Acceptable		Same
	Walser EM, NcNees SW, DeLa Pena O, Crow WN, Morgan RA, Soloway R, et al. Portal venous thrombosis: percutaneous therapy and outcome. J Vasc Interv Radiol. 1998 Jan-Feb;9(1 Pt 1):119-27.	PubMed
480	Walser EM, Runyan BR, Heckman MG, Bridges MD, Willingham DL, Paz-Fumagalli R, et al. Extrahepatic portal biliopathy: Proposed etiology on the basis of anatomic and clinical features. Radiology. 2010;258(1):146-53.	EMBASE	Double	EMBASE-PubMed	Unacceptable	Author	Same			Different	Acceptable		Same			Different	Unacceptable	EMBASE	Same			Same			Same
	Walser EM, Runyan BR, Heckman MG, Bridges MD, Willingham DL, Paz-Fumagalli R, et al. Extrahepatic portal biliopathy: proposed etiology on the basis of anatomic and clinical features. Radiology. 2011 Jan;258(1):146-53.	PubMed
481	Wang H, Kopac D, Brisebois R, Sample C, Shapiro AM. Randomized controlled trial to investigate the impact of anticoagulation on the incidence of splenic or portal vein thrombosis after laparoscopic splenectomy. Canadian journal of surgery Journal canadien de chirurgie [serial on the Internet]. 2011; (4): Available from: http://onlinelibrary.wiley.com/o/cochrane/clcentral/articles/012/CN-00801012/…	Cochrane Library	Double	Cochrane Library-PubMed	Unacceptable	Author	Same			Same			Different	Acceptable		Different	Acceptable		Different	Unacceptable	Cochrane	Same			Different	Unacceptable	Cochrane
	Wang H, Kopac D, Brisebois R, Sample C, Shapiro AM. Randomized controlled trial to investigate the impact of anticoagulation on the incidence of splenic or portal vein thrombosis after laparoscopic splenectomy. Can J Surg. 2011 Aug;54(4):227-31.	PubMed
482	Warren WD, Fomon JJ, Viamonte M. Spontaneous reversal of portal venous blood flow in cirrhosis. Surgery Gynecology and Obstetrics. 1968;126(2):315-23.	EMBASE	Double	EMBASE-EMBASE	Unacceptable	Author	Different	Unacceptable	EMBASE	Same			Same			Same			Same			Same			Same
	Warren WD, Fomon JJ, Viamonte M, Martinez LO, Kaiser M. Spontaneous reversal of portal venous blood flow in cirrhosis. Surgery Gynecology and Obstetrics. 1968;126(2):315-23.	EMBASE
483	Watanabe H, Shinzawa H, Saito T, Ishibashi M, Shirahata N, Miyano S, et al. Successful emergency treatment with a transjugular intrahepatic portosystemic shunt for life-threatening Budd-Chiari syndrome with portal thrombotic obstruction. Hepato-Gastroenterology. 2000;47(33):839-41.	EMBASE	Double	EMBASE-PubMed	Acceptable	Author	Same			Same			Different	Acceptable		Different	Acceptable		Same			Same			Same
	Watanabe H, Shinzawa H, Saito T, Ishibashi M, Shirahata N, Miyano S, et al. Successful emergency treatment with a transjugular intrahepatic portosystemic shunt for life-threatening Budd-Chiari syndrome with portal thrombotic obstruction. Hepatogastroenterology. 2000 May-Jun;47(33):839-41.	PubMed
484	Watase M, Sakon M, Monden M, Miyoshi Y, Tono T, Ichikawa T, et al. A case of splenic vein occlusion caused by the intravenous tumor thrombus of nonfunctioning islet cell carcinoma. Surgery Today. 1992;22(1):62-5.	EMBASE	Double	EMBASE-PubMed	Acceptable	Author	Same			Same			Different	Acceptable		Same			Same			Same			Same
	Watase M, Sakon M, Monden M, Miyoshi Y, Tono T, Ichikawa T, et al. A case of splenic vein occlusion caused by the intravenous tumor thrombus of nonfunctioning islet cell carcinoma. Surg Today. 1992;22(1):62-5.	PubMed
485	Weill F, Tongio J, Pacalon D. Portal venous return in cases of obstruction of the inferior vena cava. Phlebographic study of five cases. Journal de Radiologie. 1975;56(4):331-7.	EMBASE	Double	EMBASE-PubMed	Unacceptable	Author	Different	Unacceptable	EMBASE	Different	Acceptable		Different	Acceptable		Different	Acceptable		Same			Same			Same
	Weill F, Tongio J, Pacalon D, Gallinet D, Gillet M. [Portal venous return in cases of obstruction of the inferior vena cava. Phlebographic study of five cases (author's transl)]. J Radiol Electrol Med Nucl. 1975 Apr;56(4):331-7.	PubMed
486	Wermke W. Sonography in prehepatic block. Deutsche Medizinische Wochenschrift. 1987;112(3):90-5.	EMBASE	Double	EMBASE-PubMed	Acceptable	Author	Same			Different	Acceptable		Different	Acceptable		Different	Acceptable		Same			Same			Same
	Wermke W. [Sonography in prehepatic portal vein occlusion]. Dtsch Med Wochenschr. 1987 Jan 16;112(3):90-5.	PubMed
487	Westaby D, Macdougall BR, Melia W, Theodossi A, Williams R. A prospective randomized study of two sclerotherapy techniques for esophageal varices. Hepatology (Baltimore, Md) [serial on the Internet]. 1983; (5): Available from: http://onlinelibrary.wiley.com/o/cochrane/clcentral/articles/267/CN-00032267/frame.html.	Cochrane Library	Double	Cochrane Library-PubMed	Unacceptable	Author	Same			Same			Different	Acceptable		Different	Acceptable		Different	Unacceptable	Cochrane	Same			Different	Unacceptable	Cochrane
	Westaby D, Macdougall BR, Melia W, Theodossi A, Williams R. A prospective randomized study of two sclerotherapy techniques for esophageal varices. Hepatology. 1983 Sep-Oct;3(5):681-4.	PubMed
488	Westaby D, Melia WM, Macdougall BR, Hegarty JE, Williams R. Injection sclerotherapy for oesophageal varices: a prospective randomised trial of different treatment schedules. Gut [serial on the Internet]. 1984; (2): Available from: http://onlinelibrary.wiley.com/o/cochrane/clcentral/articles/609/CN-00178609/frame.html.	Cochrane Library	Double	Cochrane Library-PubMed	Unacceptable	Author	Same			Same			Different	Acceptable		Different	Acceptable		Different	Unacceptable	Cochrane	Same			Different	Unacceptable	Cochrane
	Westaby D, Melia WM, Macdougall BR, Hegarty JE, Williams R. Injection sclerotherapy for oesophageal varices: a prospective randomised trial of different treatment schedules. Gut. 1984 Feb;25(2):129-32.	PubMed
489	White SA, Davies JE, Pollard C, Swift SM, Clayton HA, Sutton CD, et al. Pancreas resection and islet autotransplantation for end-stage chronic pancreatitis. Annals of surgery [serial on the Internet]. 2001; (3): Available from: http://onlinelibrary.wiley.com/o/cochrane/clcentral/articles/673/CN-00325673/frame.html.	Cochrane Library	Double	Cochrane Library-EMBASE	Unacceptable	Author	Same			Same			Different	Acceptable		Same			Different	Unacceptable	Cochrane	Same			Different	Unacceptable	Cochrane
	White SA, Davies JE, Pollard C, Swift SM, Clayton HA, Sutton CD, et al. Pancreas resection and islet autotransplantation for end-stage chronic pancreatitis. Annals of Surgery. 2001;233(3):423-31.	EMBASE
490	White SA, London NJM, Johnson PRV, Davies JE, Pollard C, Contractor HH, et al. The risks of total pancreatectomy and splenic islet autotransplantation. Cell Transplantation. 2000;9(1):19-24.	EMBASE	Double	EMBASE-PubMed	Acceptable	Author	Different	Acceptable		Same			Different	Acceptable		Different	Acceptable		Same			Same			Same
	White SA, London NJ, Johnson PR, Davies JE, Pollard C, Contractor HH, et al. The risks of total pancreatectomy and splenic islet autotransplantation. Cell Transplant. 2000 Jan-Feb;9(1):19-24.	PubMed
491	Williams S, Chan AKC. Neonatal portal vein thrombosis: Diagnosis and management. Seminars in Fetal and Neonatal Medicine. 2011;16(6):329-39.	EMBASE	Double	EMBASE-PubMed	Acceptable	Author	Different	Acceptable		Different	Acceptable		Different	Acceptable		Different	Acceptable		Same			Same			Same
	Williams S, Chan AK. Neonatal portal vein thrombosis: diagnosis and management. Semin Fetal Neonatal Med. 2011 Dec;16(6):329-39.	PubMed
492	Wils A, Van Der Linden E, Van Hoek B, Pattynama PMT. Transjugular intrahepatic portosystemic shunt in patients with chronic portal vein occlusion and cavernous transformation. Journal of Clinical Gastroenterology. 2009;43(10):982-4.	EMBASE	Double	EMBASE-PubMed	Acceptable	Author	Different	Acceptable		Same			Different	Acceptable		Different	Acceptable		Same			Same			Same
	Wils A, van der Linden E, van Hoek B, Pattynama PM. Transjugular intrahepatic portosystemic shunt in patients with chronic portal vein occlusion and cavernous transformation. J Clin Gastroenterol. 2009 Nov-Dec;43(10):982-4.	PubMed
493	Winninger AL, Sudan N, Leenhardt P. Morphologic study of experimental revascularization of the ischemic intestine. Archives Francaises des Maladies de l'Appareil Digestif. 1973;62(4):315-21.	EMBASE	Double	EMBASE-PubMed	Unacceptable	Author	Different	Unacceptable	EMBASE	Different	Acceptable		Different	Acceptable		Different	Acceptable		Same			Same			Same
	Winninger AL, Sudan N, Leehardt P, Monticelli J, Lebreuil G, Devin R. [Morphological study of experimental revascularization of the ischemic intestine]. Arch Fr Mal App Dig. 1973 Jun;62(4):315-21.	PubMed
494	Witte MH, Witte CL, Davis WM. Peritoneal transudate. A diagnostic clue to portal system obstruction in patients with intraabdominal neoplasms or peritonitis. J Amer Med Ass. 1972;221(12):1380-3.	EMBASE	Double	EMBASE-PubMed	Unacceptable	Author	Different	Unacceptable	EMBASE	Different	Acceptable		Different	Acceptable		Different	Acceptable		Same			Same			Same
	Witte MH, Witte CL, Davis WM, Cole WR, Dumont AE. Peritoneal transudate. A diagnostic clue to portal system obstruction in patients with intra-abdominal neoplasms or peritonitis. JAMA. 1972 Sep 18;221(12):1380-3.	PubMed
495	Wolf P, Boudjema K, Ellero B, Jaegle ML, Fischbach M, Geisert J, et al. Renal transplantation in case of thrombosis of the inferior vena cava. Implantation of the graft vein on the portal vein. Presse Medicale. 1988;17(19):957-9.	EMBASE	Double	EMBASE-PubMed	Acceptable	Author	Same			Different	Acceptable		Different	Acceptable		Different	Acceptable		Same			Same			Same
	Wolf P, Boudjema K, Ellero B, Jaegle ML, Fischbach M, Geisert J, et al. [Renal transplantation in thrombosis of the inferior vena cava. Implantation of the graft vein in the portal vein]. Presse Med. 1988 May 21;17(19):957-9.	PubMed
496	Wong PC, Crain EJ, Watson CA, Wexler RR, Lam PYS, Quan ML, et al. Razaxaban, a direct factor Xa inhibitor, in combination with aspirin and/ or clopidogrel improves low-dose antithrombotic activity without enhancing bleeding liability in rabbits. Journal of Thrombosis and Thrombolysis. 2007;24(1):43-51.	EMBASE	Double	EMBASE-PubMed	Acceptable	Author	Different	Acceptable		Same			Different	Acceptable		Different	Acceptable		Same			Same			Same
	Wong PC, Crain EJ, Watson CA, Wexler RR, Lam PY, Quan ML, et al. Razaxaban, a direct factor Xa inhibitor, in combination with aspirin and/or clopidogrel improves low-dose antithrombotic activity without enhancing bleeding liability in rabbits. J Thromb Thrombolysis. 2007 Aug;24(1):43-51.	PubMed
497	Woo DH, LaBerge JM, Gordon RL, Wilson MW, Kerlan Jr RK. Management of Portal Venous Complications After Liver Transplantation. Techniques in Vascular and Interventional Radiology. 2007;10(3):233-9.	EMBASE	Double	EMBASE-PubMed	Unacceptable	Author	Different	Unacceptable	EMBASE	Different	Acceptable		Different	Acceptable		Different	Acceptable		Same			Same			Same
	Woo DH, Laberge JM, Gordon RL, Wilson MW, Kerlan RK, Jr. Management of portal venous complications after liver transplantation. Tech Vasc Interv Radiol. 2007 Sep;10(3):233-9.	PubMed
498	Woodall CE, Scoggins CR, Ellis SF, Tatum CM, Hahl MJ, Ravindra KV, et al. Is selective internal radioembolization safe and effective for patients with inoperable hepatocellular carcinoma and venous thrombosis? Journal of the American College of Surgeons [serial on the Internet]. 2009; (3): Available from: http://onlinelibrary.wiley.com/o/cochrane/clcentral/articles/899/CN-00683899/frame.html.	Cochrane Library	Triple	Cochrane Library(1)-EMBASE(1)-PubMed(1)	Unacceptable	Author	Same			Different	Acceptable		Different	Acceptable		Same			Different	Unacceptable	Cochrane	Same			Different	Unacceptable	Cochrane
	Woodall CE, Scoggins CR, Ellis SF, Tatum CM, Hahl MJ, Ravindra KV, et al. Is Selective Internal Radioembolization Safe and Effective for Patients with Inoperable Hepatocellular Carcinoma and Venous Thrombosis? Journal of the American College of Surgeons. 2009;208(3):375-82.	EMBASE
	Woodall CE, Scoggins CR, Ellis SF, Tatum CM, Hahl MJ, Ravindra KV, et al. Is selective internal radioembolization safe and effective for patients with inoperable hepatocellular carcinoma and venous thrombosis? J Am Coll Surg. 2009 Mar;208(3):375-82.	PubMed
499	Woodle ES, Darcy M, White HM, Perdrizet GA, Vesely TM, Picus D, et al. Intrahepatic portosystemic vascular stents: A bridge to hepatic transplantation. Surgery. 1993;113(3):344-51.	EMBASE	Double	EMBASE-PubMed	Acceptable	Author	Same			Different	Acceptable		Same			Different	Acceptable		Same			Same			Same
	Woodle ES, Darcy M, White HM, Perdrizet GA, Vesely TM, Picus D, et al. Intrahepatic portosystemic vascular stents: a bridge to hepatic transplantation. Surgery. 1993 Mar;113(3):344-51.	PubMed
500	Xue H, Zhang H, Zhang Y, Jiang Q. [Portal anticoagulation in preventing thrombosis after porta-azygous devascularization for portal hypertension]. Zhonghua wai ke za zhi [Chinese journal of surgery] [serial on the Internet]. 2000; (11): Available from: http://onlinelibrary.wiley.com/o/cochrane/clcentral/articles/561/CN-00527561/frame.html.	Cochrane Library	Double	Cochrane Library-PubMed	Unacceptable	Author	Same			Same			Different	Acceptable		Different	Acceptable		Different	Unacceptable	Cochrane	Same			Different	Unacceptable	Cochrane
	Xue H, Zhang H, Zhang Y, Jiang Q. [Portal anticoagulation in preventing thrombosis after porta-azygous devascularization for portal hypertension]. Zhonghua Wai Ke Za Zhi. 2000 Nov;38(11):855-7.	PubMed
501	Yamakawa O. Cruveilhier-Baumgarten syndrome in which venous hum disappeared following endoscopic variceal sclerotherapy. Journal of Gastroenterology. 1996;31(4):618-22.	EMBASE	Double	EMBASE-PubMed	Unacceptable	Author	Different	Unacceptable	EMBASE	Same			Different	Acceptable		Different	Acceptable		Same			Same			Same
	Yamakawa O, Ohta H, Watanabe H, Motoo Y, Okai T, Kadoya M, et al. Cruveilhier-Baumgarten syndrome in which venous hum disappeared following endoscopic variceal sclerotherapy. J Gastroenterol. 1996 Aug;31(4):618-22.	PubMed
502	Yamamoto T, Kuyama Y, Takeuchi K, Nagashima N, Honjo H, Sakurai N, et al. Hepatic encephalopathy due to portal venous thrombosis in a patient with pancreatic tumor [1]. Pancreas. 2003;26(3):313-4.	EMBASE	Double	EMBASE-PubMed	Acceptable	Author	Same			Different	Acceptable		Same			Different	Acceptable		Same			Same			Same
	Yamamoto T, Kuyama Y, Takeuchi K, Nagashima N, Honjo H, Sakurai N, et al. Hepatic encephalopathy due to portal venous thrombosis in a patient with pancreatic tumor. Pancreas. 2003 Apr;26(3):313-4.	PubMed
503	Yamashita Y. Prognostic factors in the treatment of hepatocellular carcinoma with transcatheter arterial embolization and arterial infusion. Cancer [serial on the Internet]. 1991; (2): Available from: http://onlinelibrary.wiley.com/o/cochrane/clcentral/articles/074/CN-00291074/frame.html.	Cochrane Library	Double	Cochrane Library-PubMed	Unacceptable	Author	Different	Unacceptable	Cochrane	Same			Different	Acceptable		Different	Acceptable		Different	Unacceptable	Cochrane	Same			Different	Unacceptable	Cochrane
	Yamashita Y, Takahashi M, Koga Y, Saito R, Nanakawa S, Hatanaka Y, et al. Prognostic factors in the treatment of hepatocellular carcinoma with transcatheter arterial embolization and arterial infusion. Cancer. 1991 Jan 15;67(2):385-91.	PubMed
504	Yao HS, Wang WJ, Wang Q, Gao WC, Xiang HG, Hu ZQ, et al. Randomized clinical trial of vessel sealing system (LigaSure) in esophagogastric devascularization and splenectomy in patients with portal hypertension. American journal of surgery [serial on the Internet]. 2011; (1): Available from: http://onlinelibrary.wiley.com/o/cochrane/clcentral/articles/864/CN-00798864/frame.html.	Cochrane Library	Double	Cochrane Library-PubMed	Unacceptable	Author	Same			Same			Different	Acceptable		Different	Acceptable		Different	Unacceptable	Cochrane	Same			Different	Unacceptable	Cochrane
	Yao HS, Wang WJ, Wang Q, Gao WC, Xiang HG, Hu ZQ, et al. Randomized clinical trial of vessel sealing system (LigaSure) in esophagogastric devascularization and splenectomy in patients with portal hypertension. Am J Surg. 2011 Jul;202(1):82-90.	PubMed
505	Yeong ML, Swinburn B, Kennedy M, Nicholson G. Hepatic veno-occlusive disease associated with comfrey ingestion. Journal of gastroenterology and hepatology. 1990;5(2):211-4.	EMBASE	Double	EMBASE-EMBASE	Acceptable	Author	Same			Different	Acceptable		Different	Acceptable		Same			Same			Same			Same
	Yeong ML, Swinburn B, Kennedy M, Nicholson G. Case report: Hepatic veno-occlusive disease associated with comfrey ingestion. Journal of Gastroenterology and Hepatology. 1990;5(2):211-4.	EMBASE
506	Yoshida M, Watanabe Y, Horiuchi A, Yamamoto Y, Sugishita H, Kawachi K. Portal and splenic venous thrombosis after splenectomy in patients with hyperspienism. Hepato-Gastroenterology. 2009;56(90):538-41.	EMBASE	Double	EMBASE-PubMed	Acceptable	Author	Same			Same			Different	Acceptable		Different	Acceptable		Same			Same			Same
	Yoshida M, Watanabe Y, Horiuchi A, Yamamoto Y, Sugishita H, Kawachi K. Portal and splenic venous thrombosis after splenectomy in patients with hypersplenism. Hepatogastroenterology. 2009 Mar-Apr;56(90):538-41.	PubMed
507	Yoshida Y. Ultrasonic diagnosis of tumor thrombosis of the portal vein and inferior vena cava. Japanese Journal of Clinical Radiology. 1982;27(3):335-42.	EMBASE	Double	EMBASE-PubMed	Unacceptable	Author	Different	Unacceptable	EMBASE	Different	Acceptable		Different	Acceptable		Different	Acceptable		Same			Same			Same
	Yoshida Y, Suematsu T, Nishiyama S, Onishi R, Yuri H, Ogawa E, et al. [Ultrasonic diagnosis of tumor thrombosis of the portal vein and inferior vena cava (author's transl)]. Rinsho Hoshasen. 1982 Mar;27(3):335-42.	PubMed
508	Zadrozny D, Gacyk W, Draczkowski T, Kostro J. [Changes in portal circulation after esophageal transection]. Wiadomo?ci lekarskie (Warsaw, Poland : 1960) [serial on the Internet]. 1997: Available from: http://onlinelibrary.wiley.com/o/cochrane/clcentral/articles/506/CN-00145506/frame.html.	Cochrane Library	Double	Cochrane Library-PubMed	Unacceptable	Author	Same			Same			Different	Acceptable		Same			Different	Unacceptable	Cochrane	Different	Unacceptable	Cochrane	Different	Unacceptable	Cochrane
	Zadrozny D, Gacyk W, Draczkowski T, Kostro J. [Changes in portal circulation after esophageal transection]. Wiad Lek. 1997;50 Suppl 1 Pt 1:318-21.	PubMed
509	Zajko AB, Bron KM. Hepatopetal collaterals after portal vein thrombosis following liver transplantations. CardioVascular and Interventional Radiology. 1986;9(1):46-8.	EMBASE	Double	EMBASE-PubMed	Acceptable	Author	Same			Same			Different	Acceptable		Same			Same			Same			Same
	Zajko AB, Bron KM. Hepatopetal collaterals after portal vein thrombosis following liver transplantation. Cardiovasc Intervent Radiol. 1986;9(1):46-8.	PubMed
510	Zajko AB, Bron KM, Starzl TE. Angiography of liver transplantation patients. Radiology. 1985;157(2):305-11.	EMBASE	Double	EMBASE-PubMed	Unacceptable	Author	Different	Unacceptable	EMBASE	Same			Same			Different	Acceptable		Same			Same			Same
	Zajko AB, Bron KM, Starzl TE, Van Thiel DH, Gartner JC, Iwatsuki S, et al. Angiography of liver transplantation patients. Radiology. 1985 Nov;157(2):305-11.	PubMed
511	Zanotelli ML, Vieira S, Alencastro R, Kieling C, Leipnitz I, Ferreira C, et al. Management of vascular complications after pediatric liver transplantation. Transplantation Proceedings. 2004;36(4):945-6.	EMBASE	Double	EMBASE-PubMed	Acceptable	Author	Same			Same			Different	Acceptable		Different	Acceptable		Same			Same			Same
	Zanotelli ML, Vieira S, Alencastro R, Kieling C, Leipnitz I, Ferreira C, et al. Management of vascular complications after pediatric liver transplantation. Transplant Proc. 2004 May;36(4):945-6.	PubMed
512	Zargar SA, Javid G, Khan BA, Shah OJ, Yattoo GN, Shah AH, et al. Endoscopic ligation versus sclerotherapy in adults with extrahepatic portal venous obstruction: a prospective randomized study (Structured abstract). Gastrointestinal Endoscopy [serial on the Internet]. 2005; (1): Available from: http://onlinelibrary.wiley.com/o/cochrane/cleed/articles/NHSEED-22005000275/frame.html.	Cochrane Library	Triple	Cochrane Library-PubMed	Unacceptable	Author	Same			Different	Acceptable		Different	Acceptable		Different	Acceptable		Different	Unacceptable	Cochrane	Same			Different	Unacceptable	Cochrane
	Zargar SA, Javid G, Khan BA, Shah OJ, Yattoo GN, Shah AH, et al. Endoscopic ligation vs. sclerotherapy in adults with extrahepatic portal venous obstruction: a prospective randomized study. Gastrointestinal Endoscopy [serial on the Internet]. 2005; (1): Available from: http://onlinelibrary.wiley.com/o/cochrane/clcentral/articles/168/CN-00511168/frame.html.	Cochrane Library
	Zargar SA, Javid G, Khan BA, Shah OJ, Yattoo GN, Shah AH, et al. Endoscopic ligation vs. sclerotherapy in adults with extrahepatic portal venous obstruction: a prospective randomized study. Gastrointest Endosc. 2005 Jan;61(1):58-66.	PubMed
513	Zargar SA, Javid G, Khan BA, Yattoo GN, Shah AH, Gulzar GM, et al. Endoscopic ligation compared with sclerotherapy for bleeding esophageal varices in children with extrahepatic portal venous obstruction. Hepatology (Baltimore, Md) [serial on the Internet]. 2002; (3): Available from: http://onlinelibrary.wiley.com/o/cochrane/clcentral/articles/547/CN-00407547/frame.html.	Cochrane Library	Double	Cochrane Library-PubMed	Unacceptable	Author	Same			Same			Different	Acceptable		Different	Acceptable		Different	Unacceptable	Cochrane	Same			Different	Unacceptable	Cochrane
	Zargar SA, Javid G, Khan BA, Yattoo GN, Shah AH, Gulzar GM, et al. Endoscopic ligation compared with sclerotherapy for bleeding esophageal varices in children with extrahepatic portal venous obstruction. Hepatology. 2002 Sep;36(3):666-72.	PubMed
514	Zhang Y, Zhao H, Yan D, Xue H, Lau WY. Superior mesenteric vein-caval-right atrium y shunt for treatment of Budd-Chiari syndrome with obstruction to the inferior vena cava and the hepatic veins-a study of 62 patients. Journal of Surgical Research. 2011;169(1):e93-e9.	EMBASE	Double	EMBASE-PubMed	Acceptable	Author	Same			Different	Acceptable		Different	Acceptable		Different	Acceptable		Same			Same			Different	Acceptable
	Zhang Y, Zhao H, Yan D, Xue H, Lau WY. Superior mesenteric vein-caval-right atrium Y shunt for treatment of Budd-Chiari syndrome with obstruction to the inferior vena cava and the hepatic veins--a study of 62 patients. J Surg Res. 2011 Jul;169(1):e93-9.	PubMed
515	Zhao M, Wang JP, Li W, Huang ZL, Zhang FJ, Fan WJ, et al. [Comparison of safety and efficacy for transcatheter arterial chemoembolization alone and plus radiofrequency ablation in the treatment of single branch portal vein tumor thrombus of hepatocellular carcinoma and their prognosis factors]. Zhonghua yi xue za zhi [serial on the Internet]. 2011; (17): Available from: http://onlinelibrary.wiley…	Cochrane Library	Double	Cochrane Library-PubMed	Unacceptable	Author	Same			Same			Different	Acceptable		Different	Acceptable		Different	Unacceptable	Cochrane	Same			Different	Unacceptable	Cochrane
	Zhao M, Wang JP, Li W, Huang ZL, Zhang FJ, Fan WJ, et al. [Comparison of safety and efficacy for transcatheter arterial chemoembolization alone and plus radiofrequency ablation in the treatment of single branch portal vein tumor thrombus of hepatocellular carcinoma and their prognosis factors]. Zhonghua Yi Xue Za Zhi. 2011 May 10;91(17):1167-72.	PubMed
516	Zheng RQ, Kudo M, Minami Y, Inui K, Chung H. Stage IV hepatocellular carcinoma with portal venous tumor thrombus: Complete response after combined therapy of repeated arterial chemoembolization and radiofrequency ablation [2]. Journal of Gastroenterology. 2003;38(4):406-9.	EMBASE	Double	EMBASE-PubMed	Acceptable	Author	Same			Different	Acceptable		Different	Acceptable		Same			Same			Same			Same
	Zheng RQ, Kudo M, Minami Y, Inui K, Chung H. Stage IV hepatocellular carcinoma with portal venous tumor thrombus: complete response after combined therapy of repeated arterial chemoembolization and radiofrequency ablation. J Gastroenterol. 2003;38(4):406-9.	PubMed
517	Zins M, Lenoir S, Strauss C, Palau R. Mesenterico-portal venous system as a major collateral in inferior vena caval obstruction. Journal de Radiologie. 1997;78(9):662-4.	EMBASE	Double	EMBASE-PubMed	Acceptable	Author	Same			Different	Acceptable		Different	Acceptable		Different	Acceptable		Same			Same			Same
	Zins M, Lenoir S, Strauss C, Palau R. [Cavo-mesenterico-portal shunt in inferior vena cava obstruction]. J Radiol. 1997 Sep;78(9):662-4.	PubMed
518	Zirinsky K, Markisz JA, Rubenstein WA, Cahill PT, Knowles RJR, Auh YH, et al. MR imaging of portal venous thrombosis: Correlation with CT and sonography. American Journal of Roentgenology. 1987;150(2):283-8.	EMBASE	Double	EMBASE-PubMed	Unacceptable	Author	Different	Acceptable		Different	Acceptable		Different	Acceptable		Different	Unacceptable	EMBASE	Same			Same			Same
	Zirinsky K, Markisz JA, Rubenstein WA, Cahill PT, Knowles RJ, Auh YH, et al. MR imaging of portal venous thrombosis: correlation with CT and sonography. AJR Am J Roentgenol. 1988 Feb;150(2):283-8.	PubMed
519 new added	Sakalkale RP, Reeve P. Portal venous thrombophlebitis in a case of perforated appendicitis: Lessons from a case. New Zealand Medical Journal. 2006;119(1234).	EMBASE	Double	EMBASE-PubMed	Acceptable	Author	Different	Acceptable		Different	Acceptable		Different	Acceptable		Same			Same			Same			Different	Unacceptable	EMBASE
	Sakalkale R, Reeve P. Portal venous thrombophlebitis in a case of perforated appendicitis: lessons from a case. N Z Med J. 2006;119(1234):U1984.	PubMed
