# Supplementary material for: Find Duplicates among the PubMed, EMBASE, and Cochrane Library Databases in Systematic Review
Source: PLoS One. 2013 Aug 20;8(8):e71838. doi: 10.1371/journal.pone.0071838 (PMC3748039; doi:10.1371/journal.pone.0071838)
Supplement: File S3 — Type-II duplicates identified by hand-searching method in portal vein thrombosis literatures. (XLS) [file pone.0071838.s003.xls]

## Sheet: Abs-Abs
No. Group	No. Redundant Ref.	References	Databases	Type of duplicates	Origin	Type
1	1	Bartlett D, Lloyd C, Mirza D, McKiernan P, Newsome P. Nitisinone treatment reduces the need for liver transplantation in children with Tyrosinaemia Type 1 and is associated with improved post-transplant renal tubular function. Gut. 2010;59:A47-A8.	EMBASE	Duplicate pubilcation Abstract-Abstract	EMBASE-EMBASE	Double duplicates
	2	Bartlett DC, Lloyd C, Mirza D, McKiernan PJ, Newsome PN. Nitisinone treatment reduces the need for liver transplantation in children with tyrosinaemia type 1 and is associated with improved post-transplant renal tubular function. Hepatology. 2010;52:1030A-1A.	EMBASE
2	3	Bertacco A, D'Amico F, Vitale A, Senzolo M, Boccagni P, Gringeri E, et al. Liver transplantation with modified cavoportal hemitrasposition in jak 2 mutation for budd-chiari syndrome complicated by thrombosis of the portal-venous system. Liver Transplantation. 2012;18:S178.	EMBASE	Duplicate pubilcation Abstract-Abstract	EMBASE-EMBASE	Double duplicates
	4	D'Amico F, Vitale A, Bertacco A, Cillo U. Liver transplantation with modified cavoportal hemitrasposition in jak 2 mutation for budd-chiari syndrome complicated by thrombosis of the portal-venous system. HPB. 2012;14:503.	EMBASE
3	5	Boillot O, Pittau G, Gelas T, Adham M, Dumortier J, Bouffard Y, et al. Split liver transplantation in adult and pediatric recipients: A 16 year experience in a single center. American Journal of Transplantation. 2009;9:288-9.	EMBASE	Duplicate pubilcation Abstract-Abstract	EMBASE-EMBASE	Double duplicates
	6	Boillot O, Pittau G, Gelas T, Adham M, Dumortier J, Guillaud O, et al. Split liver transplantation in adult and pediatric recipients: A 16 year experience in a single center. Liver Transplantation. 2009;15:S225.	EMBASE
4	7	Bourdeaux C, Pire A, Janssens M, De Magnee C, Smet F, Sokal E, et al. Liver transplantation during infancy provides similar overall results and might enhance prope/operational tolerance in the long term. Liver Transplantation. 2010;16:S116.	EMBASE	Duplicate pubilcation Abstract-Abstract	EMBASE-EMBASE	Double duplicates
	8	Bourdeaux C, Pire A, Janssens M, De Magnee C, Smet F, Sokal E, et al. Does liver transplantation during infancy provide better allograft acceptance and enhanced long-term tolerance? American Journal of Transplantation. 2010;10:454.	EMBASE
5	9	Chan SC, Lo CM, Chan AC, Chok KS, Cheung TT, Tsang SH, et al. Flowmetry and manometry guided graft vascular inflow modulation scheme in liver transplantation. Liver Transplantation. 2010;16:S208-S9.	EMBASE	Duplicate pubilcation Abstract-Abstract	EMBASE-EMBASE	Double duplicates
	10	Chan SC, Lo CM, Sharr WW, Cheung TT, Ng KK, Fan ST. Flowmetry and manometry guided graft vascular inflow modulation scheme in liver transplantation. Hepatology International. 2010;4(1):326.	EMBASE
6	11	Ciacio O, Vibert E, Khalfallah M, Adam R, Castaing D. Results of liver resection in patients with portal vein tumor thrombus complicating hepatocellular carcinoma. HPB. 2012;14:455.	EMBASE	Duplicate pubilcation Abstract-Abstract	EMBASE-EMBASE	Double duplicates
	12	Vibert E, Khalfallah M, Salloum C, Gorden L, De La Serna S, Adam R, et al. Results of liver resection in patients with portal vein tumor thrombus complicating hepatocellular carcinoma. HPB. 2010;12:152.	EMBASE
7	13	Diago T, Gunasekaran G, Brown C, Quintini C, Aucejo F, Hashimoto K, et al. Reno-portal by-pass in patients with severe portal vein thrombosis and large spleno-renal shunts: Should it represent the revascularization technique of choice? American Journal of Transplantation. 2011;11:80.	EMBASE	Duplicate pubilcation Abstract-Abstract	EMBASE-EMBASE	Double duplicates
	14	Diago T, Brown C, D'Amico G, Quintini C, Aucejo F, Hashimoto K, et al. Reno-portal by-pass in patients with severe portal vein thrombosis and large spleno-renal shunts: Should it represent the revascularization technique of choice? American Journal of Transplantation. 2011;11:332-3.	EMBASE
8	15	Giorgio A, Farella N, Di Sarno A, De Stefano G, Scognamiglio U, De Rogatis A, et al. Hepatocellular carcinoma in cirrhosis extended in the main portal vein: A randomised controlled trial comparing Percutaneous Radiofrequency ablation of both Hepatocellular carcinoma nodules and the portal venous tumor thrombus plus Sorafenib with Sorafenib alone. Digestive and Liver Disease. 2011;43:S140-S1.	EMBASE	Duplicate pubilcation Abstract-Abstract	EMBASE-EMBASE	Triple duplicates
	16	Giorgio A, Farella N, Di Sarno A, Scognamiglio U, De Stefano G, De Rogatis A, et al. Hepatocellular carcinoma in cirrhosis extended in the main portal vein: A randomised controlled trial comparing percutaneous radiofrequency ablation of both hepatocellular carcinoma nodules and the portal venous tumor thrombus plus sorafenib with sorafenib alone. Digestive and Liver Disease. 2011;43:S94-S5.	EMBASE
	17	Giorgio A, Farella N, Di Sarno A, Scognamiglio U, De Stefano G, De Rogatis A, et al. Western trial comparing percutaneous radiofrequency of both hepatocellular carcinoma and the portal venous tumor thrombus plus sorafenib with sorafenib alone. Journal of Hepatology. 2011;54:S542.	EMBASE
9	18	Girelli R, Frigerio I, Giardino A, Salvia R, Bassi C, Pederzoli P. One hundred consecutive patients treated with radiofrequency ablation for stage III pancreatic cancer: Results from a single institution. HPB. 2011;13:113.	EMBASE	Duplicate pubilcation Abstract-Abstract	EMBASE-EMBASE	Double duplicates
	19	Frigerio I, Giardino A, Girelli R, Salvia R, Partelli S, Pederzoli P, et al. One hundred consecutive patients treated with radiofrequency ablation for stage III pancreatic cancer: Results from a single institution. Pancreatology. 2010;10(2-3):281.	EMBASE
10	20	Goffette PP, Ciccarelli O, Bonacorsi E, Lerut JP. Transjugular intrahepatic portosystemic stent-shunt placement in liver-transplant recipients. Journal of Vascular and Interventional Radiology. 2011;22(3):S34.	EMBASE	Duplicate pubilcation Abstract-Abstract	EMBASE-EMBASE	Triple duplicates
	21	Goffette PP, Ciccarelli O, Bonacorsi E, Wittebole X, Lerut J. Transjugular intrahepatic portosystemic stent-shunt placement in liver-transplant recipients. CardioVascular and Interventional Radiology. 2011;34:500.	EMBASE
	22	Goffette PP, Ciccarelli O, Tancredi I, Bonacorsi E, Lerut J. Transjugular intrahepatic portosystemic stent-shunt placement in liver-transplant recipients. CardioVascular and Interventional Radiology. 2010;33:301.	EMBASE
11	23	Goonewardene SS, Gupta R, Bhasin N, Jackson R, Murthy B. Gas in the portal system and portal vein pyaemia: A rare condition. Journal of Gastroenterology and Hepatology. 2010;25:A19.	EMBASE	Duplicate pubilcation Abstract-Abstract	EMBASE-EMBASE	Double duplicates
	24	Goonewardene S, Bhasin N. Critical care cases: Gas in the portal system and portal vein pyaemia: A rare condition. Critical Care Medicine. 2010;38:A283.	EMBASE
12	25	Huang H, Deng M, Jin H, Liu A, Dahmen U, Dirsch O. Reduction of hepatic arterial perfusion by inhibition of nitric oxide production impairs the recovery from focal hepatic venous outflow obstruction in liver resected rats. Transplant International. 2011;24:202.	EMBASE	Duplicate pubilcation Abstract-Abstract	EMBASE-EMBASE	Double duplicates
	26	Huang H, Deng M, Jin H, Deng A, Dahmen U, Dirsch O. Reduction of hepatic arterial perfusion by inhibition of nitric oxide production impairs the recovery from focal hepatic venous outflow obstruction in liver resected rats. Transplant International. 2011;24:41-2.	EMBASE
13	27	Kamachi H, Kamiyama T, Tahara M, Kakisaka T, Yokoo H, Nakanishi K, et al. Major hepatic resection combined with portal vein or hepatic artery reconstruction for advanced biliary carcinoma in the hepatic hilum. HPB. 2011;13:27.	EMBASE	Duplicate pubilcation Abstract-Abstract	EMBASE-EMBASE	Double duplicates
	28	Kamachi H, Turuga Y, Kakisaaka T, Yamashita K, Yokoo H, Nakanishi K, et al. Major hepatic resection combined with portal vein or hepatic arterial reconstruction for advanced biliary carcinoma in the hepatic hilum. HPB. 2012;14:347.	EMBASE
14	29	Kim KH, Moon DB, Ha TY, Jung DH, Jung SW, Park YH, et al. Right Hepatectomy with portal vein tumor thrombectomy for Hepatocellular carcinoma. HPB. 2011;13:106.	EMBASE	Duplicate pubilcation Abstract-Abstract	EMBASE-EMBASE	Double duplicates
	30	Kim K, Park G, Park P, Namgung J, Jung S, Yun S, et al. Right hepatectomy with portal vein tumor thrombectomy for HCC. HPB. 2011;13:32.	EMBASE
15	31	Ledezma CJ, Guimaraes M, Hannegan C, Schonholz C, Selby B, Uflacker R, et al. Percutaneous transhepatic pancreatic islet cell autotransplantation as an adjunct to total pancreatectomy for chronic pancreatitis: A modified approach. Journal of Vascular and Interventional Radiology. 2012;23(3):S93.	EMBASE	Duplicate pubilcation Abstract-Abstract	EMBASE-EMBASE	Double duplicates
	32	Guimaraes M, Ledezma C, Schonholz C, Hannegan C, Anderson MB, Selby JB. Percutaneous transhepatic pancreatic islet cell autotransplantation as an adjunct to total pancreatectomy for chronic pancreatitis: A modified approach. CardioVascular and Interventional Radiology. 2012;35:S173.	EMBASE
16	33	Malde DJ, Oliveira-Cunha M, Aldouri A, Menon KV, Smith AM. Pancreaticoduodenectomy with portal vein resection is safe and results in comparable survival. HPB. 2012;14:671.	EMBASE	Duplicate pubilcation Abstract-Abstract	EMBASE-EMBASE	Double duplicates
	34	Malde DJ, Oliviera-Cunha M, Aldouri A, Menon K, Smith AM. Pancreaticoduodenectomy with portal vein resection is safe and results in comparable survival. Pancreatology. 2012;12(3):e10-e1.	EMBASE
17	35	Moon DB, Lee SG, Hwang S, Kim KH, Ahn CS, Ha TY, et al. Outcome or living donor liver transplantation for hepatocellular carcinoma with portal vein invasion. Is it contraindication for liver transplantation? Liver Transplantation. 2011;17:S88.	EMBASE	Duplicate pubilcation Abstract-Abstract	EMBASE-EMBASE	Double duplicates
	36	Moon DB, Lee SG, Hwang S, Kim KH, Ahn CS, Ha TY, et al. Outcome of living donor liver transplantation for hepatocellular carcinoma with portal vein invasion. Is it contraindication for liver transplantation? HPB. 2011;13:132.	EMBASE
18	37	Pellicelli AM, Guarascio P, D'Ambrosio C, Lusi AE, Villani R, Fondacaro L, et al. Portal vein thrombosis in cirrhotic patients: Safety and efficacy of low dosage of enoxaparin. Journal of Hepatology. 2010;52:S80.	EMBASE	Duplicate pubilcation Abstract-Abstract	EMBASE-EMBASE	Double duplicates
	38	Pellicelli AM, Guarascio P, D'Ambrosio C, Lusi AE, Villani R, Fondacaro L, et al. Portal vein thrombosis in cirrhotic patients: Safety and efficacy of low dosage of enoxaparin. Hepatology International. 2010;4(1):266.	EMBASE
19	39	Pribramska V, Vege SS, Trna J, Kamath PS, Chari ST. Natural history of splanchnic venous thrombosis in acute pancreatitis: A population-based study. Gastroenterology. 2009;136(5):A541.	EMBASE	Duplicate pubilcation Abstract-Abstract	EMBASE-EMBASE	Double duplicates
	40	Vege SS, Pribramska V, Trna J, Kamath PS, Chari ST. Natural history of splanchnic venous thrombosis in acute pancreatitis: A population-based study. Pancreas. 2009;38(8):1059.	EMBASE
20	41	Renner MK, Redwan B, Winter MP, Panzenboeck A, Jakowitsch J, Sadushi-Kolici R, et al. Reinfusion of spleen cells is correcting altered thrombus organisation after splenectomy. Cardiovascular Research. 2010;87:S95.	EMBASE	Duplicate pubilcation Abstract-Abstract	EMBASE-EMBASE	Double duplicates
	42	Renner MK, Redwan B, Winter MP, Panzenboeck A, Jakowitsch J, Sadushi-Kolici R, et al. Reinfusion of spleen cells is correcting altered thrombus organisation after splenectomy. American Journal of Respiratory and Critical Care Medicine. 2010;181(1).	EMBASE
21	43	Renner MK, Winter MP, Alimohammadi A, Panzenbock A, Puthenkalam S, Bergmeister H, et al. The role of B-lymphocytes in thrombus resolution. Journal fur Kardiologie. 2011;18(5-6):178.	EMBASE	Duplicate pubilcation Abstract-Abstract	EMBASE-EMBASE	Double duplicates
	44	Renner MK, Winter MP, Alimohammadi A, Panzenboeck A, Bergmeister H, Bonderman D, et al. The role of B-lymphocytes in thrombus resolution. European Heart Journal. 2011;32:3-4.	EMBASE
22	45	Rofaiel G, Langnas A. Outcome of adult liver transplant patients with preexisting portal vein thrombosis, a single institution experience. Liver Transplantation. 2009;15:S163.	EMBASE	Duplicate pubilcation Abstract-Abstract	EMBASE-EMBASE	Double duplicates
	46	Rofaiel G, Langnas A. Outcome of adult liver transplant patients with preexisting portal vein thrombosis, a single institution experience. American Journal of Transplantation. 2010;10:72-3.	EMBASE
23	47	Soliman H, Shoreem H, Ibrahiem T, Osman M, Hegazy O, Saleh S, et al. Outflow reconstruction using native liver veins in right lobe grafts without mhv harvesting: 3 years experience. Journal of Hepatology. 2011;54:S232.	EMBASE	Duplicate pubilcation Abstract-Abstract	EMBASE-EMBASE	Double duplicates
	48	Soliman JR, Ibrahim T, Osman M, Marwan I, Hegazy O, Shoreim H. Outflow reconstruction using native liver veins in right lobe grafts without mhv harvesting: 3 years experience. HPB. 2010;12:372-3.	EMBASE
24	49	Tarantino L, Sabbatino F, Ripa C, Perrotta M, Iside G, Nocera V. Advanced HCC ablation after dowstaging with Sorafenib. Digestive and Liver Disease. 2011;43:S241.	EMBASE	Duplicate pubilcation Abstract-Abstract	EMBASE-EMBASE	Double duplicates
	50	Tarantino L, Sabbatino F. Advanced HCC ablation after downstaging with Sorafenib. CardioVascular and Interventional Radiology. 2011;34:607-8.	EMBASE
25	51	Tarantino L, Sabbatino F, Sordelli I, Ripa C, Celiento M, Cuccorese G, et al. Repeated loco-regional treatments: High survival rates in cirrhotic patients with hepatocellular carcinoma highly compliant to scheduled follow-up. Digestive and Liver Disease. 2011;43:S200.	EMBASE	Duplicate pubilcation Abstract-Abstract	EMBASE-EMBASE	Double duplicates
	52	Tarantino L, Sabbatino F, Sordelli I, Ripa C, Perrotta M, Celiento M, et al. Long-term results of repeated loco-regional treatments in cirrhotic patients with hepatocellular carcinoma highly compliant to scheduled follow-up. CardioVascular and Interventional Radiology. 2010;33:272-3.	EMBASE
26	53	Uflacker R, Morgan K, Adams D, Guimaraes M. Autologous pancreatic islet cell autotransplantation following total pancreatectomy: A modified approach. CardioVascular and Interventional Radiology. 2010;33:177.	EMBASE	Duplicate pubilcation Abstract-Abstract	EMBASE-EMBASE	Double duplicates
	54	Uflacker R, Fortes M, Guimaraes M, Morgan KA, Adams DB. Autologous pancreatic islet cell autotransplantation following total pancreatectomy: A modified approach. Journal of Vascular and Interventional Radiology. 2010;21(2):S65.	EMBASE
27	55	Vennarecci G, Carpanese L, Sciuto R, Santoro R, Visco U, Miglioresi L, et al. Use of hepatic intra-arterial infusion of yttrium-90 microsphere as downstaging and bridge to liver transplantation in patients with hepatocellular carcinoma. Liver Transplantation. 2011;17:S274.	EMBASE	Duplicate pubilcation Abstract-Abstract	EMBASE-EMBASE	Double duplicates
	56	Vennarecci G, Santoro R, Lepiane P, Laurenzi A, Colace L, Moroni E, et al. Use of hepatic intra-arterial infusion of yttrium-90 microsphere as downstaging and bridge to liver transplantation in patients with hepatocellular carcinoma. HPB. 2012;14:200.	EMBASE
28	57	Yoon S, Lee SG, Hwang S, Kim KH, Ahn CS, Kim KW. Clinical consequence of hepatic parenchymal infarct of non- vascular origin following liver transplantation. Liver Transplantation. 2011;17:S239.	EMBASE	Duplicate pubilcation Abstract-Abstract	EMBASE-EMBASE	Double duplicates
	58	Yoon S, Lee SG. Clinical consequence of hepatic parenchymal infarct of non-vascular origin following liver transplantation. Transplant International. 2011;24:346.	EMBASE
29	59	Zegarac M, Nikolic S, Inic M, Djurisic I, Buta M, Kocic M. Selective Pringle maneuver at resection of liver metastases. European Surgery - Acta Chirurgica Austriaca. 2011;43:19.	EMBASE	Duplicate pubilcation Abstract-Abstract	EMBASE-EMBASE	Double duplicates
	60	Zegarac M, Inic M, Nikolic S, Kocic M, Spurnic I, Djurisic I, et al. Selective Pringle maneuver at resection of liver metastases. European Journal of Surgical Oncology. 2010;36(9):906.	EMBASE
30	61	An J, Lim YS, Shim JH, Lee D, Kim KM. Long-term outcome after endoscopic obturation using n-butyl-2-cyanoacrylate for gastric varices in patients with hepatocellular carcinoma and portal vein tumor thrombosis. Hepatology. 2011;54:942A.	EMBASE	Duplicate pubilcation Abstract-Abstract	EMBASE-EMBASE	Double duplicates
	62	An J, Lim YS, Shim JH, Lee D, Kim KM. Long-term outcome after endoscopic obturation using N-butyl-2-cyanoacrylate for gastric varices in patients with hepatocellular carcinoma and portal vein tumor thrombosis. Hepatology International. 2012;6(1):233.	EMBASE
31	63	Rathi S, Sazawal S, Sharma B, Seth T, Saraya A, Saxena R. Role of JAK2 mutation in patients with splanchnic vein thrombosis: Aiims experience. Haematologica. 2009;94:409.	EMBASE	Duplicate pubilcation Abstract-Abstract	EMBASE-EMBASE	Double duplicates
	64	Rathi S, Sazawal S, Chhikara S, Seth T, Saraya A, Saxena R. Prevalence of the activating JAK2 V617F mutation in patients with splanchnic vein thrombosis: AIIMS experience. Indian Journal of Hematology and Blood Transfusion. 2009;25(4):187.	EMBASE

## Sheet: Abs-Art
No. Group	No. Redundant Ref.	References	Databases	Type of duplicates	Origin	Type
1	1	Akbulut S, Kayaalp C, Yilmaz M, Ozdemir F, Yilmaz S. Auxiliary reno-portal anastomosis in living donor liver transplantation: A novel technique for recipients with low portal inflow. Liver Transplantation. 2012;18:S227.	EMBASE	Duplicate pubilcation Abstract-Ful text	EMBASE-EMBASE	Double duplicates
	2	Akbulut S, Kayaalp C, Yilmaz M, Yilmaz S. Auxiliary reno-portal anastomosis in living donor liver transplantation: A technique for recipients with low portal inflow. Transplant International. 2012;25(6):e73-e5.	EMBASE
2	3	Araten DJ, Notaro R, Kernan NA, Boulad F, Castro-Malaspina H, Small TN, et al. Thrombolytic therapy for reversal of thrombosis in paroxysmal nocturnal hemoglobinuria (PNH). Blood. 2010;116(21).	EMBASE	Duplicate pubilcation Abstract-Ful text	EMBASE-EMBASE	Double duplicates
	4	Araten DJ, Notaro R, Thaler HT, Kernan N, Boulad F, Castro-Malaspina H, et al. Thrombolytic therapy is effective in paroxysmal nocturnal hemoglobinuria: A series of nine patients and a review of the literature. Haematologica. 2012;97(3):344-52.	EMBASE
3	5	Ariizumi S, Takahashi Y, Kotera Y, Katagiri S, Yamamoto M. Impact of hepatectomy for solitary huge Hepatocellular Carcinoma. HPB. 2011;13:139.	EMBASE	Duplicate pubilcation Abstract-Ful text	EMBASE-EMBASE	Double duplicates
	6	Ariizumi SI, Kotera Y, Takahashi Y, Katagiri S, Yamamoto M. Impact of hepatectomy for huge solitary hepatocellular carcinoma. Journal of Surgical Oncology. 2012.	EMBASE
4	7	Awad N, Ortiz J, Zaki R, Khanmoradi K, Campos S. Management of spontaneous splenorenal shunts (SRS) in orthotopic liver transplant candidates. American Journal of Gastroenterology. 2011;106:S123.	EMBASE	Duplicate pubilcation Abstract-Ful text	EMBASE-EMBASE	Double duplicates
	8	Awad N, Horrow MM, Parsikia A, Brady P, Zaki R, Fishman MDC, et al. Perioperative Management of Spontaneous Splenorenal Shunts in Orthotopic Liver Transplant Patients. Experimental and Clinical Transplantation. 2012;10(5):475-81.	EMBASE
5	9	Baek K, Kim J, Um J, Park S, Lee J, Park J, et al. Prognostic factors in patients with advanced hepatocellular carcinoma treated with sorafenib: A comparison with previously known prognostic models. Journal of Clinical Oncology. 2011;29(4).	EMBASE	Duplicate pubilcation Abstract-Ful text	EMBASE(1)-EMBASE(2)	Triple duplicates
	10	Baek KK, Kim J, Kim JE, Park SH, Lee JY, Park JO, et al. Prognostic factors in patients with advanced hepatocellular carcinoma treated with sorafenib: A retrospective comparison with previously known prognostic models. Annals of Oncology. 2010;21:viii259.	EMBASE
	11	Baek KK, Kim JH, Uhm JE, Park SH, Lee J, Park JO, et al. Prognostic factors in patients with advanced hepatocellular carcinoma treated with sorafenib: A retrospective comparison with previously known prognostic models. Oncology. 2011;80(3-4):167-74.	EMBASE
6	12	Ban D, Shimada K, Nara S, Esaki M, Sakamoto Y, Kosuge T. Efficacy of hepatectomy and tumor thrombectomy for hepatocellular carcinoma with tumor thrombus extending to the main portal vein. Gastroenterology. 2009;136(5):A894.	EMBASE	Duplicate pubilcation Abstract-Ful text	EMBASE-EMBASE	Double duplicates
	13	Ban D, Shimada K, Yamamoto Y, Nara S, Esaki M, Sakamoto Y, et al. Efficacy of a hepatectomy and a tumor thrombectomy for hepatocellular carcinoma with tumor thrombus extending to the main portal vein. J Gastrointest Surg. 2009 Nov;13(11):1921-8.	PubMed
7	14	Boone J, Sherwani S, De Wolf A. Successful use of low dose recombinant tissue plasminogen activator (rTPA) for treatment of intracardiac thrombosis/pulmonary embolism during liver transplantation (LTx). Liver Transplantation. 2010;16:S86.	EMBASE	Duplicate pubilcation Abstract-Ful text	EMBASE-EMBASE	Double duplicates
	15	Boone JD, Sherwani SS, Herborn JC, Patel KM, De Wolf AM. The successful use of low-dose recombinant tissue plasminogen activator for treatment of intracardiac/pulmonary thrombosis during liver transplantation. Anesthesia and Analgesia. 2011;112(2):319-21.	EMBASE
8	16	Bourguet P, Raoul JL, Guyader D, Duvauferrier R, Bretagne JF. Randomized controlled trial for hepatocellular carcinoma with portal vein thrombosis: intra-arterial injection of 131 I labeled iodized oil vs medical support. European Journal of Nuclear Medicine [serial on the Internet]. 1992; (8): Available from: http://onlinelibrary.wiley.com/o/cochrane/clcentral/articles/282/CN-00544282/frame.html.	Cochrane	Duplicate pubilcation Abstract-Ful text	Cochrane(2)-PubMed(1)	Triple duplicates
	17	Raoul JL, Guyader D, Bretagne JF, Duvauferrier R, Bourguet P, Bekhechi D, et al. Randomized controlled trial for hepatocellular carcinoma (HCC) with portal vein thrombosis: intra-arterial injection of 131 I labeled iodized oil vs medical support. Gastroenterology [serial on the Internet]. 1992; (4 (Pt 2)): Available from: http://onlinelibrary.wiley.com/o/cochrane/clcentral/articles/916/CN-0054591…	Cochrane
	18	Raoul JL, Guyader D, Bretagne JF, Duvauferrier R, Bourguet P, Bekhechi D, et al. Randomized controlled trial for hepatocellular carcinoma with portal vein thrombosis: intra-arterial iodine-131-iodized oil versus medical support. J Nucl Med. 1994 Nov;35(11):1782-7.	PubMed
9	19	Carnevale FC, Santos ACB, Seda-Neto J, Zurstrassen CE, Moreira AM, Motta-Leal-Filho JM, et al. Portal vein obstruction after liver transplantation in children treated by simultaneous minilaparotomy and transhepatic approaches: Initial experience. CardioVascular and Interventional Radiology. 2010;33:299.	EMBASE	Duplicate pubilcation Abstract-Ful text	EMBASE-PubMed	Double duplicates
	20	Carnevale FC, Santos AC, Seda-Neto J, Zurstrassen CE, Moreira AM, Carone E, et al. Portal vein obstruction after liver transplantation in children treated by simultaneous minilaparotomy and transhepatic approaches: initial experience. Pediatr Transplant. 2011 Feb;15(1):47-52.	PubMed
10	21	Chang NK, Kim JW, Yim NY, Kim JK. Effect of RFA in incompletely treated hepatocellular carcinoma after transcatheter arterial chemoembolization. Journal of Vascular and Interventional Radiology. 2012;23(4):577.e17.	EMBASE	Duplicate pubilcation Abstract-Ful text	EMBASE-PubMed	Double duplicates
	22	Chang NK, Shin SS, Kim JW, Kim HJ, Jeong YY, Heo SH, et al. Effect of ultrasound-guided radiofrequency ablation in incompletely treated hepatocellular carcinoma after transcatheter arterial chemoembolization. Korean J Radiol. 2012 Jan-Feb;13 Suppl 1:S104-11.	PubMed
11	23	Choi BK, Yang SH, Kim JH, Seo JW, Kang EM, Kim SH, et al. A case of acute portal vein thrombosis in patient with protein C, S deficiency syndrome totally recanalized by anticoagulant therapy. Hepatology International. 2011;5(1):352.	EMBASE	Duplicate pubilcation Abstract-Article	EMBASE-PubMed	Double duplicates
	24	Choi BK, Yang SH, Suh KH, Hwang JA, Lee MH, Si WK, et al. A case of portal vein thrombosis by protein C and s deficiency completely recanalized by anticoagulation therapy. Chonnam Med J. 2011 Dec;47(3):185-8.	PubMed
12	25	De Cristofaro R, Zocco M, Di Stasio E, Lancellotti S, Pompili M, Rapaccini G, et al. Thrombotic risk factors in patients with liver cirrhosis: correlation with meld scoring system and portal vein thrombosis development. Journal of Thrombosis and Haemostasis. 2009;7(S2):428-9.	EMBASE	Duplicate pubilcation Abstract-Ful text	EMBASE-PubMed	Double duplicates
	26	Zocco MA, Di Stasio E, De Cristofaro R, Novi M, Ainora ME, Ponziani F, et al. Thrombotic risk factors in patients with liver cirrhosis: correlation with MELD scoring system and portal vein thrombosis development. J Hepatol. 2009 Oct;51(4):682-9.	PubMed
13	27	Delahousse B, Labat V, Hammamy B, Perarnau J, Gruel Y. Comparative study of coagulation in the portal and systemic circulations of cirrhotic patients. Journal of Thrombosis and Haemostasis. 2009;7(S2):545.	EMBASE	Duplicate pubilcation Abstract-Ful text	EMBASE-PubMed	Double duplicates
	28	Delahousse B, Labat-Debelleix V, Decalonne L, d'Alteroche L, Perarnau JM, Gruel Y. Comparative study of coagulation and thrombin generation in the portal and jugular plasma of patients with cirrhosis. Thromb Haemost. 2010 Oct;104(4):741-9.	PubMed
14	29	Doffoel M, Vetter D, Bouche O, Bonnetain F, Abergel A, Fratte S, et al. Multicenter randomized Phase III trial comparing Tamoxifen alone or with Transarterial Lipiodol Chemoembolization (TLC) for unresectable hepatocellular carcinoma (HCC) in cirrhotic patients. Journal of Clinical Oncology [serial on the Internet]. 2005; (16S, Part I of II): Available from: http://onlinelibrary.wiley.com/o/cochr…	EMBASE	Duplicate pubilcation Abstract-Ful text	EMBASE-PubMed	Double duplicates
	30	Doffoel M, Bonnetain F, Bouche O, Vetter D, Abergel A, Fratte S, et al. Multicentre randomised phase III trial comparing Tamoxifen alone or with Transarterial Lipiodol Chemoembolisation for unresectable hepatocellular carcinoma in cirrhotic patients (Federation Francophone de Cancerologie Digestive 9402). Eur J Cancer. 2008 Mar;44(4):528-38.	PubMed
15	31	Echeverri GJ, McGrath K, Bottino R, Hara H, Van Der Windt DJ, Ekser B, et al. Endoscopic gastric submucosal transplantation of islets: Technique and initial results. American Journal of Transplantation. 2009;9:354.	EMBASE	Duplicate pubilcation Abstract-Ful text	EMBASE-PubMed	Double duplicates
	32	Echeverri GJ, McGrath K, Bottino R, Hara H, Dons EM, van der Windt DJ, et al. Endoscopic gastric submucosal transplantation of islets (ENDO-STI): technique and initial results in diabetic pigs. Am J Transplant. 2009 Nov;9(11):2485-96.	PubMed
16	33	Eun JR, Lee H, Kim TN, Kim JW, Jang JC. Hepatic arterial infusion chemotherapy with high-dose 5-fluorouracil, cisplatin (plus or minus) interferon-alfa for the treatment of advanced hepatocellular carcinoma with portal vein tumor thrombosis. Hepatology. 2009;50:1119A.	EMBASE	Duplicate pubilcation Abstract-Ful text	EMBASE-PubMed	Double duplicates
	34	Eun JR, Lee HJ, Moon HJ, Kim TN, Kim JW, Chang JC. Hepatic arterial infusion chemotherapy using high-dose 5-fluorouracil and cisplatin with or without interferon-(alpha) for the treatment of advanced hepatocellular carcinoma with portal vein tumor thrombosis. Scandinavian Journal of Gastroenterology. 2009;44(12):1477-86.	PubMed
17	35	Farid WRR, Slieker JC, Van Eijck CHJ, Lange JF, Van Bommel J, Metselaar HJ, et al. Significant contribution of the portal vein to blood flow through the common bile duct. American Journal of Transplantation. 2011;11:500-1.	EMBASE	Duplicate pubilcation Abstract-Ful text	EMBASE-PubMed	Double duplicates
	36	Farid WR, de Jonge J, Slieker JC, Zondervan PE, Thomeer MG, Metselaar HJ, et al. The importance of portal venous blood flow in ischemic-type biliary lesions after liver transplantation. Am J Transplant. 2011 Apr;11(4):857-62.	PubMed
18	37	Giorgio A, De Stefano G, Di Sarno A, Farella N, Scognamiglio U, De Rogatis A, et al. Hepatocellular carcinoma (HCC) in cirrhosis: Long-term results of percutaneous radiofrequency ablation of both the nodule and the portal venous tumor thrombus. Digestive and Liver Disease. 2011;43:S140.	EMBASE	Duplicate pubilcation Abstract-Ful text	EMBASE-PubMed	Double duplicates
	38	Giorgio A, Di Sarno A, De Stefano G, Farella N, Scognamiglio U, De Stefano M, et al. Hepatocellular carcinoma with cirrhosis: Are patients with neoplastic main portal vein invasion eligible for percutaneous radiofrequency ablation of both the nodule and the portal venous tumor thrombus? American Journal of Roentgenology. 2009;193(4):948-54.	PubMed
19	39	Guiu B, Deschamps F, Aho S, Munck F, Dromain C, Boige V, et al. Liver and biliary injuries following transarterial chemoembolization of endocrine tumors and hepatocellular carcinoma: Lipiodol versus drug-eluting beads. CardioVascular and Interventional Radiology. 2011;34:508.	EMBASE	Duplicate pubilcation Abstract-Ful text	EMBASE-EMBASE	Double duplicates
	40	Guiu B, Deschamps F, Aho S, Munck F, Dromain C, Boige V, et al. Liver/biliary injuries following chemoembolisation of endocrine tumours and hepatocellular carcinoma: Lipiodol vs. drug-eluting beads. Journal of Hepatology. 2012;56(3):609-17.	EMBASE
20	41	Han G, Qi X, He C, Yin Z, Wang J, Xia J, et al. Transjugular intrahepatic portosystemic shunt for symptomatic portal vein thrombosis in patients with cirrhosis. Hepatology. 2010;52:1078A-9A.	EMBASE	Duplicate pubilcation Abstract-Ful text	EMBASE-PubMed	Double duplicates
	42	Han G, Qi X, He C, Yin Z, Wang J, Xia J, et al. Transjugular intrahepatic portosystemic shunt for portal vein thrombosis with symptomatic portal hypertension in liver cirrhosis. J Hepatol. 2011 Jan;54(1):78-88.	PubMed
21	43	Hoekstra J, Seijo S, Rautou PE, Ducarme G, Luton D, Alijotas-Reig J, et al. Pregnancy in women with portal vein thrombosis (PVT): Results of a multicentric european study on maternal and foetal management and outcome. Hepatology. 2010;52:904A.	EMBASE	Duplicate pubilcation Abstract-Ful text	EMBASE-PubMed	Double duplicates
	44	Hoekstra J, Seijo S, Rautou PE, Ducarme G, Boudaoud L, Luton D, et al. Pregnancy in women with portal vein thrombosis: Results of a multicentric European study on maternal and fetal management and outcome. J Hepatol. 2012 Aug 7.	PubMed
22	45	Inarrairaegui M, Thurston KG, Rodriguez M, Martinez-Cuesta A, Bilbao JI, D'Avola D, et al. 90Y radioembolization using resin microspheres in patients with hepatocellular carcinoma and portal vein thrombosis. Hepatology. 2009;50:1105A.	EMBASE	Duplicate pubilcation Abstract-Ful text	EMBASE-PubMed	Double duplicates
	46	Inarrairaegui M, Thurston KG, Bilbao JI, D'Avola D, Rodriguez M, Arbizu J, et al. Radioembolization with use of yttrium-90 resin microspheres in patients with hepatocellular carcinoma and portal vein thrombosis. J Vasc Interv Radiol. 2010 Aug;21(8):1205-12.	PubMed
23	47	Ishizaki M, Kaibori M, Matsui K, Kwon AH. Effect of sorafenib and intermittent hepatic arterial infusion chemotherapy using cisplatin for advanced hepatocellular carcinoma with portal vein tumor thrombus. Hepatology International. 2011;5(1):421.	EMBASE	Duplicate pubilcation Abstract-Ful text	EMBASE-PubMed	Double duplicates
	48	Ishizaki M, Kaibori M, Matsui K, Yanagimoto Y, Nakatake R, Kwon AH. [The effect of sorafenib and intermittent hepatic arterial infusion chemotherapy using cisplatin for advanced hepatocellular carcinoma with portal vein tumor thrombus--a pilot study]. Gan To Kagaku Ryoho. 2010 Nov;37(12):2679-82.	PubMed
24	49	Kang HY, Baek DS, Lim SS, Shin KC, Shin HD, Yun SY, et al. Phlebosclerotic colitis in a cirrhotic patient with portal hypertension: The first case in Korea. Hepatology International. 2009;3(1):208.	EMBASE	Duplicate pubilcation Abstract-Ful text	EMBASE-PubMed	Double duplicates
	50	Kang HY, Noh R, Kim SM, Shin HD, Yun SY, Song IH. Phlebosclerotic colitis in a cirrhotic patient with portal hypertension: the first case in Korea. J Korean Med Sci. 2009 Dec;24(6):1195-9.	PubMed
25	51	Kasai K, Sawara K, Kasai Y, Ushio A, Oikawa K, Takikawa Y, et al. Evaluation of newly developed combination therapy of intra-arterial 5-fluorouracil and systemic pegylated interferon (alpha)-2b for advanced hepatocellular carcinoma with portal venous invasion. Hepatology International. 2010;4(1):305.	EMBASE	Duplicate pubilcation Abstract-Ful text	EMBASE-EMBASE	Quadruple duplicates
	52	Kasai K, Sawara K, Suzuki K. Evaluation of newly developed combination therapy of intra-arterial 5- fluorouracil and systemic pegylated interferon (alpha)-2B for advanced hepatocellular carcinoma with portal venous invasion. Gastroenterology. 2010;138(5):S812.	EMBASE
	53	Sawara K, Kasai K, Suzuki K. Evaluation of newly developed combination therapy of intra-arterial 5-fluorouracil and systemic pegylated interferon a-2B for advanced hepatocellular carcinoma with portal venous invasion. Gastroenterology. 2009;136(5):A860.	EMBASE
	54	Kasai K, Kuroda H, Ushio A, Sawara K, Takikawa Y, Suzuki K. Evaluation of newly developed combination therapy of intra-arterial 5-fluorouracil and systemic pegylated interferon (alpha)-2b for advanced hepatocellular carcinoma with portal venous invasion: Preliminary results. Hepatology Research. 2009;39(2):117-25.	EMBASE
26	55	Kawaoka T, Aikata H, Hashimoto Y, Katamura Y, Takaki S, Waki K, et al. Transarterial infusion chemotherapy using cisplatin-lipiodol suspension with or without embolization for unresectable hepatocellular carcinoma. Hepatology. 2009;50:1142A.	EMBASE	Duplicate pubilcation Abstract-Ful text	EMBASE-PubMed	Double duplicates
	56	Kawaoka T, Aikata H, Takaki S, Katamura Y, Hiramatsu A, Waki K, et al. Transarterial infusion chemotherapy using cisplatin-lipiodol suspension with or without embolization for unresectable hepatocellular carcinoma. Cardiovasc Intervent Radiol. 2009 Jul;32(4):687-94.	PubMed
27	57	Khan I, Al-Shaqrani MA, Arain ZB, Al-Hebbi HA, Wali SH, Bassas AF. One hundred and thirty-seven living donor pediatric liver transplants at Riyadh Military Hospital. Results and outlook for future. Saudi Med J. 2009 Mar;30(3):403-8.	PubMed	Duplicate pubilcation Abstract-Ful text	EMBASE-PubMed	Double duplicates
	58	Khan I, Al-Zahrani AA, Arain Z, Hebbi H, Wali S, Bassas A. One hundred and fifty pediatric liver transplants at Riyadh military hospital. Liver Transplantation. 2009;15:S260.	EMBASE
28	59	Kim DS, Kim CY, Pari GT, Jung YH, Kim SY. Concurrent inferior vena cava & hepatic vein stenosis after orthotopic liver transplantation: A case report. Liver Transplantation. 2011;17:S302.	EMBASE	Duplicate pubilcation Abstract-Ful text	EMBASE-EMBASE	Double duplicates
	60	Kim CY, Kim DS, Um SH, Park BJ, Cho SB, Kim YH, et al. Concurrent inferior vena cava and hepatic vein stenoses after orthotopic liver transplantation: A case report. Transplantation Proceedings. 2011;43(6):2421-3.	EMBASE
29	61	Kim K, Park JM, Chie EK, Ye SJ, Ha SW. RapidArc versus intensity-modulated radiation therapy for hepatocellular carcinoma: A comparative planning study. Radiotherapy and Oncology. 2010;96:S564.	EMBASE	Duplicate pubilcation Abstract-Ful text	EMBASE-PubMed	Double duplicates
	62	Park JM, Kim K, Chie EK, Choi CH, Ye SJ, Ha SW. RapidArc vs intensity-modulated radiation therapy for hepatocellular carcinoma: a comparative planning study. Br J Radiol. 2012 Jul;85(1015):e323-9.	PubMed
30	63	Koh H, Yoshida H, Taniai N, Mineta S, Yoshioka M, Kawano Y, et al. Extrahepatic portal venous obstruction due to a giant hepatic hemangioma associated with Kasabach-Merritt syndrome. Hepatology International. 2011;5(1):391.	EMBASE	Duplicate pubilcation Abstract-Ful text	EMBASE-PubMed	Double duplicates
	64	Tani A, Yoshida H, Mamada Y, Taniai N, Kawano Y, Uchida E. Extrahepatic portal venous obstruction due to a giant hepatic hemangioma associated with Kasabach-Merritt syndrome. J Nippon Med Sch. 2010 Oct;77(5):269-72.	PubMed
31	65	LaMattina JC, Bellingham JM, Mezrich JD, Becker YT, Pirsch JD, Sollinger HW, et al. Simultaneous pancreas and kidney (SPK) retransplantation in prior SPK recipients. American Journal of Transplantation. 2010;10:550.	EMBASE	Duplicate pubilcation Abstract-Ful text	EMBASE-EMBASE	Double duplicates
	66	Lamattina JC, Sollinger HW, Becker YT, Mezrich JD, Pirsch JD, Odorico JS. Simultaneous pancreas and kidney (SPK) retransplantation in prior SPK recipients. Clinical Transplantation. 2012;26(3):495-501.	EMBASE
32	67	Luca A, Caruso S, Marrone G, Mamone G, Crino F, Vizzini G, et al. Natural course of extrahepatic, nonmalignant and partial portal vein thrombosis in patients with cirrhosis. Journal of Hepatology. 2012;56:S252.	EMBASE	Duplicate pubilcation Abstract-Ful text	EMBASE-PubMed	Double duplicates
	68	Luca A, Caruso S, Milazzo M, Marrone G, Mamone G, Crino F, et al. Natural course of extrahepatic nonmalignant partial portal vein thrombosis in patients with cirrhosis. Radiology. 2012 Oct;265(1):124-32.	PubMed
33	69	Luo J. Endovascular placement of iodine-125 seeds strand and stent combined with TACE for treatment of HCC with tumor thrombus in main portal vein. CardioVascular and Interventional Radiology. 2010;33:266-7.	EMBASE	Duplicate pubilcation Abstract-Ful text	EMBASE-EMBASE	Double duplicates
	70	Luo J, Yan Z, Liu Q, Qu X, Wang J. Endovascular placement of iodine-125 seed strand and stent combined with chemoembolization for treatment of hepatocellular carcinoma with tumor thrombus in main portal vein. Journal of Vascular and Interventional Radiology. 2011;22(4):479-89.	EMBASE
34	71	Mali V, Loh D, Aw M, Quak S, Krishnan P. Vascular complications in paediatric liver transplantation-20 year experience from a single centre. Liver Transplantation. 2011;17:S289.	EMBASE	Duplicate pubilcation Abstract-Ful text	EMBASE-PubMed	Double duplicates
	72	Mali VP, Aw M, Quak SH, Loh DL, Prabhakaran K. Vascular complications in pediatric liver transplantation; single-center experience from Singapore. Transplant Proc. 2012 Jun;44(5):1373-8.	PubMed
35	73	McGuire MM, Jones B, Hull M, Misra M, Smithers C, Lillehi C, et al. Combined en bloc liver-double kidney transplantation in a patient with IVC thrombosis. Pediatric Transplantation. 2009;13:142.	EMBASE	Duplicate pubilcation Abstract-Ful text	EMBASE-PubMed	Double duplicates
	74	McGuire MM, Jones BA, Hull MA, Misra MV, Smithers CJ, Feins NR, et al. Combined en bloc liver-double kidney transplantation in an infant with IVC thrombosis. Pediatr Transplant. 2011 Nov;15(7):E142-4.	PubMed
36	75	Morgan KA, Adams DB, Rilo HL, Owczarski SM. Percutaneous transhepatic islet cell autotransplantation after pancreatectomy for chronic pancreatitis: A novel approach. Gastroenterology. 2010;138(5):S890.	EMBASE	Duplicate pubilcation Abstract-Ful text	EMBASE-EMBASE	Triple duplicates
	76	Morgan KA, Adams DB, Uflacker R, Nishimura M. Percutaneous transhepatic islet cell autotransplantation after pancreatectomy for chronic pancreatitis: A novel approach. HPB. 2011;13:47-8.	EMBASE
	77	Morgan KA, Nishimura M, Uflacker R, Adams DB. Percutaneous transhepatic islet cell autotransplantation after pancreatectomy for chronic pancreatitis: A novel approach. HPB. 2011;13(7):511-6.	EMBASE
37	78	Nagamatsu H, Torimura T, Niizeki T, Tajiri N, Matsugaki S, Kajiwara M, et al. Multicentric phase ii study evaluating the clinical effects of intra-arterial combination therapy of cisplatin suspension in lipiodol and 5-fluorouracil infusion for unresectable advanced hepatocellular carcinoma. Hepatology. 2010;52:1144A.	EMBASE	Duplicate pubilcation Abstract-Ful text	EMBASE-PubMed	Double duplicates
	79	Nagamatsu H, Hiraki M, Mizukami N, Yoshida H, Iwamoto H, Sumie S, et al. Intra-arterial therapy with cisplatin suspension in lipiodol and 5-fluorouracil for hepatocellular carcinoma with portal vein tumour thrombosis. Aliment Pharmacol Ther. 2010 Aug;32(4):543-50.	PubMed
38	80	Peng ZW, Zhang YJ, Chen MS. Hepatic resection versus Transcatheter arterial Chemoembolization for the treatment of Hepatocellular carcinoma with portal vein tumor thrombus. HPB. 2011;13:142.	EMBASE	Duplicate pubilcation Abstract-Ful text	EMBASE-EMBASE	Double duplicates
	81	Peng ZW, Guo RP, Zhang YJ, Lin XJ, Chen MS, Lau WY. Hepatic resection versus transcatheter arterial chemoembolization for the treatment of hepatocellular carcinoma with portal vein tumor thrombus. Cancer. 2012;118(19):4725-36.	EMBASE
39	82	Ramos AP, Reigada CPH, Ataide EC, Almeida JRS, Seva-Pereira T, Cardoso AR, et al. Portal vein thrombosis and liver transplantation - Long term follow up. Liver Transplantation. 2010;16:S257.	EMBASE	Duplicate pubilcation Abstract-Ful text	EMBASE-PubMed	Double duplicates
	83	Ramos AP, Reigada CP, Ataide EC, Almeida JR, Cardoso AR, Caruy CA, et al. Portal vein thrombosis and liver transplantation: long term. Transplant Proc. 2010 Mar;42(2):498-501.	PubMed
40	84	Rebours V, Vullierme MP, Condat B, Hentic O, Maire F, Hammel P, et al. Digestive venous thrombosis (DVT) occurring during alcoholic acute or chronic pancreatitis is caused by local inflammation and not by thrombophilia. Gastroenterology. 2010;138(5):S392.	EMBASE	Duplicate pubilcation Abstract-Ful text	EMBASE-EMBASE	Triple duplicates
	85	Rebours V, Vullierme MP, Hentic O, Maire F, Denninger MH, Hammel P, et al. Digestive venous thrombosis occuring during chronic pancreatitis is caused by local inflammation and not by thrombophilia. Pancreatology. 2010;10(2-3):275.	EMBASE
	86	Rebours V, Boudaoud L, Vullierme MP, Vidaud D, Condat B, Hentic O, et al. Extrahepatic portal venous system thrombosis in recurrent acute and chronic alcoholic pancreatitis is caused by local inflammation and not thrombophilia. American Journal of Gastroenterology. 2012;107(10):1579-85.	EMBASE
41	87	Rivera JE, Fusaro F, De Magnee C, Clapuyt P, Reding R. First report of meso-Rex shunt for immediate portal reconstruction in pediatric living donor liver transplantation. Pediatric Transplantation. 2011;15:121.	EMBASE	Duplicate pubilcation Abstract-Ful text	EMBASE-EMBASE	Triple duplicates
	88	Rivera JE, Fusaro F, De Magnee C, Clapuyt P, Reding R. First report of meso-rex shunt for immediate portal reconstruction in living donor liver transplantation. Liver Transplantation. 2011;17:S214.	EMBASE
	89	Rivera J, Fusaro F, De Magnee C, Clapuyt P, Reding R. Meso-Rex shunt for immediate portal revascularization in pediatric liver transplantation: First report. Pediatric Transplantation. 2012;16(6):E235-E7.	EMBASE
42	90	Sabri S. Bleeding gastric varices obliteration with BRTO (Balloon-occluded retrograde transvenous obliteration) utilizing sodium tetradecyl sulfate foam. Journal of Vascular and Interventional Radiology. 2010;21(5):776-7.	EMBASE	Duplicate pubilcation Abstract-Ful text	EMBASE-EMBASE	Triple duplicates
	91	Sabri SS, Swee W, Turba UC, Alosaimi AM, Caldwell SH, Saad WE, et al. Bleeding gastric varices obliteration with BRTO (balloon-occluded retrograde transvenous obliteration) utilizing sodium tetradecyl sulfate foam. Journal of Vascular and Interventional Radiology. 2010;21(2):S34-S5.	EMBASE
	92	Sabri SS, Swee W, Turba UC, Saad WEA, Park AW, Al-Osaimi AM, et al. Bleeding gastric varices obliteration with balloon-occluded retrograde transvenous obliteration using sodium tetradecyl sulfate foam. Journal of Vascular and Interventional Radiology. 2011;22(3):309-16.	EMBASE
43	93	Seijo S, Delgado MG, Yepes I, Achecar L, Catalina MV, Garcia-Criado A, et al. Efficacy and safety of anticoagulation in patients with cirrhosis and portal vein thrombosis. Journal of Hepatology. 2012;56:S47.	EMBASE	Duplicate pubilcation Abstract-Ful text	EMBASE-PubMed	Double duplicates
	94	Delgado MG, Seijo S, Yepes I, Achecar L, Catalina MV, Garcia-Criado A, et al. Efficacy and safety of anticoagulation on patients with cirrhosis and portal vein thrombosis. Clin Gastroenterol Hepatol. 2012 Jul;10(7):776-83.	PubMed
44	95	Seijo S, Reverter E, Berzigotti A, Abraldes JG, Bruguera M, Bosch J, et al. Idiopathic portal hypertension: Impact of hepatic vein catheterization and transient elastography on its diagnosis. Journal of Hepatology. 2010;52:S172.	EMBASE	Duplicate pubilcation Abstract-Ful text	EMBASE-EMBASE	Double duplicates
	96	Seijo S, Reverter E, Miquel R, Berzigotti A, Abraldes JG, Bosch J, et al. Role of hepatic vein catheterisation and transient elastography in the diagnosis of idiopathic portal hypertension. Digestive and Liver Disease. 2012;44(10):855-60.	EMBASE
45	97	Senzolo M, Sartori M, Gasparini D, Miotto D, Boccagni P, Nadal E, et al. Algorythm for the treatment of portal (PVT) and splancninc veins thrombosis (SVT) in patients with liver cirrhosis. Digestive and Liver Disease. 2010;42:S153-S4.	EMBASE	Duplicate pubilcation Abstract-Ful text	EMBASE-PubMed	Quadruple duplicates
	98	Senzolo M, Sartori MT, Gasparini D, Boccagni P, Cillo U, Zanus G, et al. Algorithm for the treatment of portal (PVT) and splancninc veins thrombosis (SVT) in patients with liver cirrhosis. Digestive and Liver Disease. 2010;42:S38.	EMBASE
	99	Senzolo M, Sartori MT, Rossetto V, Cillo U, Rodriguez KI, Nadal E, et al. Algorithm for the management of portal vein thrombosis (PVT) in patients with cirrhosis: A prospective case-control study. Hepatology. 2010;52:903A.	EMBASE
	100	Senzolo M, T MS, Rossetto V, Burra P, Cillo U, Boccagni P, et al. Prospective evaluation of anticoagulation and transjugular intrahepatic portosystemic shunt for the management of portal vein thrombosis in cirrhosis. Liver Int. 2012 Jul;32(6):919-27.	PubMed
46	101	Sibulesky L, Peiris P, Canabal JM, Kramer DJ, Nguyen JH. Intraoperative intracardiac thrombosis in liver transplantation. Liver Transplantation. 2010;16:S261.	EMBASE	Duplicate pubilcation Abstract-Ful text	EMBASE-PubMed	Double duplicates
	102	Sibulesky L, Peiris P, Taner CB, Kramer DJ, Canabal JM, Nguyen JH. Intraoperative intracardiac thrombosis in a liver transplant patient. World J Hepatol. 2010 May 27;2(5):198-200.	PubMed
47	103	Smalberg JH, Janssen HL, Arends LR, Valla D, Kiladjian JJ, Leebeek FW. Myeloproliferative neoplasms in budd-chiari syndrome and portal vein thrombosis: A meta-analysis. Hepatology. 2011;54:1275A.	EMBASE	Duplicate pubilcation Abstract-Ful text	EMBASE-PubMed	Double duplicates
	104	Smalberg JH, Arends LR, Valla DC, Kiladjian JJ, Janssen HL, Leebeek FW. Myeloproliferative neoplasms in Budd-Chiari syndrome and portal vein thrombosis: a meta-analysis. Blood. 2012 Oct 4.	PubMed
48	105	Spaander M, Van Buuren HR, Hansen BE, Janssen HL. Ascites in patients with non-cirrhotic nonmalignant extrahepatic portal vein thrombosis. Hepatology. 2010;52:897A-8A.	EMBASE	Duplicate pubilcation Abstract-Ful text	EMBASE-PubMed	Double duplicates
	106	Spaander MC, van Buuren HR, Hansen BE, Janssen HL. Ascites in patients with noncirrhotic nonmalignant extrahepatic portal vein thrombosis. Aliment Pharmacol Ther. 2010 Aug;32(4):529-34.	PubMed
49	107	Taner B, Willingham DL, Sibulesky L, Grewal HP, Nguyen JH. Polycystic liver disease and liver transplantation: A single center experience. Liver Transplantation. 2009;15:S166.	EMBASE	Duplicate pubilcation Abstract-Ful text	EMBASE-EMBASE	Double duplicates
	108	Taner B, Willingham DL, Hewitt WR, Grewal HP, Nguyen JH, Hughes CB. Polycystic Liver Disease and Liver Transplantation: Single-Institution Experience. Transplantation Proceedings. 2009;41(9):3769-71.	EMBASE
50	109	Turato C, Buendia MA, Fabre M, Redon MJ, Branchereau S, Quarta S, et al. Over-expression of SERPINB3 in hepatoblastoma: A possible insight into the genesis of this tumor? Digestive and Liver Disease. 2011;43:S66.	EMBASE	Duplicate pubilcation Abstract-Ful text	EMBASE-EMBASE	Double duplicates
	110	Turato C, Buendia MA, Fabre M, Redon MJ, Branchereau S, Quarta S, et al. Over-expression of SERPINB3 in hepatoblastoma: A possible insight into the genesis of this tumour? European Journal of Cancer. 2012;48(8):1219-26.	EMBASE
51	111	Umehara M, Narumi S, Sugai M, Toyoki Y, Ishido K, Kudo D, et al. Hepatic venous outflow obstruction in LDLT: Balloon dilatation or stent placement? Hepatology. 2011;54:680A.	EMBASE	Duplicate pubilcation Abstract-Ful text	EMBASE-EMBASE	Double duplicates
	112	Umehara M, Narumi S, Sugai M, Toyoki Y, Ishido K, Kudo D, et al. Hepatic venous outflow obstruction in living donor liver transplantation: Balloon angioplasty or stent placement? Transplantation Proceedings. 2012;44(3):769-71.	EMBASE
52	113	Vannevel G, Menten R, Bitar M, Reding R, Clapuyt P. Spontaneous meso-portal and porto-portal shunts following orthotopic liver transplantation in children. Pediatric Radiology. 2010;40(6):1146.	EMBASE	Duplicate pubilcation Abstract-Ful text	EMBASE-EMBASE	Double duplicates
	114	Vannevel G, Clapuyt P, Reding R, Menten R. Spontaneous meso-portal shunt following orthotopic liver transplantation in a child. Pediatric Radiology. 2010:1-3.	EMBASE
53	115	Vecchio R, Cacciola E, Intagliata E, Marchese S, Cacciola R, Zanghi G, et al. Portal vein thrombosis after laparoscopic splenectomy. Surgical Endoscopy and Other Interventional Techniques. 2011;25:S371.	EMBASE	Duplicate pubilcation Abstract-Ful text	EMBASE-PubMed	Double duplicates
	116	Vecchio R, Cacciola E, Cacciola RR, Marchese S, Intagliata E. Portal vein thrombosis after laparoscopic and open splenectomy. J Laparoendosc Adv Surg Tech A. 2011 Jan-Feb;21(1):71-5.	PubMed
54	117	Villa E, Marietta M, Zecchini R, Bernabucci V, Lei B, Vukotic R, et al. Enoxaparin prevents portal vein thrombosis. Blood Transfusion. 2012;10:s42.	EMBASE	Duplicate pubilcation Abstract-Ful text	EMBASE-EMBASE	Triple duplicates
	118	Villa E, Zecchini R, Marietta M, Bernabucci V, Lei B, Vukotic R, et al. Enoxaparin prevents portal vein thrombosis (PVT) and decompensation in advanced cirrhotic patients: Final report of a prospective randomized controlled study. Hepatology. 2011;54:418A-9A.	EMBASE
	119	Villa E, Camma C, Marietta M, Luongo M, Critelli R, Colopi S, et al. Enoxaparin prevents portal vein thrombosis and liver decompensation in patients with advanced cirrhosis. Gastroenterology. 2012;143(5):1253-60.e4.	EMBASE
55	120	Wei L, Chen X, Du D, Li K, Chen Z. Hepatofugal portal flow associated with acute rejection in living-donor APOLT: Report of a case and literature review. Liver Transplantation. 2010;16:S262.	EMBASE	Duplicate pubilcation Abstract-Ful text	EMBASE-PubMed	Double duplicates
	121	Wei L, Chen Z, Chen X, Du D, Li K, Jiang J. Hepatofugal portal flow associated with acute rejection in living-donor auxiliary partial orthotopic liver transplantation: a report of one case and literature review. J Huazhong Univ Sci Technolog Med Sci. 2010 Dec;30(6):824-6.	PubMed
56	122	Wei XY, Xu X, Ling Q, Cheng J, Xie HY, Zheng SS. Identification of two portal vein tumor thrombosis related proteins in hepatocellular carcinoma: PDI A6 and apolipoprotein A-I. Hepatology International. 2011;5(1):440.	EMBASE	Duplicate pubilcation Abstract-Ful text	EMBASE-PubMed	Double duplicates
	123	Xu X, Wei X, Ling Q, Cheng J, Zhou B, Xie H, et al. Identification of two portal vein tumor thrombosis associated proteins in hepatocellular carcinoma: protein disulfide-isomerase A6 and apolipoprotein A-I. J Gastroenterol Hepatol. 2011 Dec;26(12):1787-94.	PubMed
57	124	Woo HY, Bae SH, Choi JY, Kim CW, Jang JW, You CR, et al. Metronomic chemotherapy for advanced primary hepatocellular carcinoma with majour portal vein tumor thrombus. Journal of Hepatology. 2009;50:S304.	EMBASE	Duplicate pubilcation Abstract-Ful text	EMBASE-PubMed	Triple duplicates
	125	Woo HY, Bae SH, Song GA, Heo J, Choi JY, Cho M. Metronomic chemotherapy for advanced primary hepatocellular carcinoma with major portal vein tumor thrombosis. Hepatology. 2010;52:1167A.	EMBASE
	126	Woo HY, Youn JM, Bae SH, Jang JW, Cha JH, Kim HL, et al. Efficacy and safety of metronomic chemotherapy for patients with advanced primary hepatocellular carcinoma with major portal vein tumor thrombosis. Korean J Hepatol. 2012 Mar;18(1):32-40.	PubMed
58	127	Xu W, Chen L, Cao L, Li J, Zhang XF, Qian HH, et al. Detection of circulating tumor cells in hepatocellular carcinoma using an asialoglycoprotein receptor-based magnetic cell separation strategy. International Journal of Cancer. 2011;128(2):31-2.	EMBASE	Duplicate pubilcation Abstract-Ful text	EMBASE-EMBASE	Double duplicates
	128	Xu W, Cao L, Chen L, Li J, Zhang XF, Qian HH, et al. Isolation of circulating tumor cells in patients with hepatocellular carcinoma using a novel cell separation strategy. Clinical Cancer Research. 2011;17(11):3783-93.	EMBASE
59	129	Yu YD, Kim DS, Byun GY, Suh SO. Can propranolol be a viable option for treatment of smallfor size syndrom? a case report. HPB. 2012;14:493.	EMBASE	Duplicate pubilcation Abstract-Ful text	EMBASE-EMBASE	Triple duplicates
	130	Yu YD, Kim DS, Byun GY, Suh SO. Propranolol can be a viable option for treatment of smallfor-size syndrome: A case report. Liver Transplantation. 2012;18:S273.	EMBASE
	131	Yu YD, Kim DS, Byun GY, Seo SO. Can propranolol be a viable option for the treatment of small-for-size syndrome? Liver Transplantation. 2012;18(6):747-8.	EMBASE
60	132	Zahmatkeshan M, Geramizade B, Nikeghbalian S, Malekhosseini SA. Denovo fatty liver after liver transplantation. Journal of Gastroenterology and Hepatology. 2010;25:A105.	EMBASE	Duplicate pubilcation Abstract-Ful text	EMBASE-EMBASE	Double duplicates
	133	Zahmatkeshan M, Geramizadeh B, Eshraghian A, Nikeghbalian S, Bahador A, Salahi H, et al. De novo fatty liver due to vascular complications after liver transplantation. Transplant Proc. 2011 Mar;43(2):615-7.	EMBASE
61	134	Zawilska KM, Jamrozek-Jedlinska MM, Grzywacz AM. Abdominal vein thrombosis as the first clinical feature of myeloproliferative syndrome. Journal of Thrombosis and Haemostasis. 2009;7(S2):730.	EMBASE	Duplicate pubilcation Abstract-Ful text	EMBASE-EMBASE	Double duplicates
	135	Jamrozek-Jedlinska M, Grzywacz A, Jedlinski I, Zawilska K. Abdominal vein thrombosis as the first clinical feature of myeloproliferative disease. Acta Haematologica Polonica. 2009;40(1):115-9.	EMBASE
62	136	Zibari GB, McMillan RW, Doumite DF, Mazoch MJ, LaRoux S, Liles B, et al. A novel technique of portal-endocrine and gastric-exocrine drainage in pancreatic transplantation. American Journal of Transplantation. 2010;10:547.	EMBASE	Duplicate pubilcation Abstract-Ful text	EMBASE-EMBASE	Double duplicates
	137	Shokouh-Amiri H, Zakhary JM, Zibari GB. A novel technique of portal-endocrine and gastric-exocrine drainage in pancreatic transplantation. Journal of the American College of Surgeons. 2011;212(4):730-8.	EMBASE

## Sheet: Art-Art
No. Group	No. Redundant Ref.	References	Databases	Type of duplicates	Origin	Type
1	1	Billings FT, Jr., De PH. Diagnosis of portal vein obstruction; studies of intestinal absorption of glucose using abdominal collateral veins. Bull Johns Hopkins Hosp. 1949 Sep;85(3):183-99.	PubMed	Duplicate pubilcation Full text-Full text	PubMed-PubMed	Double duplicates
	2	Billings FT, Depree HE. Diagnosis of Portal Vein Obstruction: Studies of Intestinal Absorption of Glucose Using Abdominal Collateral Veins. Trans Am Clin Climatol Assoc. 1948;60:37-58.	PubMed
2	3	Carr BI, Pancoska P, Branch RA. Tumor and liver determinants of prognosis in unresectable hepatocellular carcinoma: a large case cohort study. Hepatol Int. 2010;4(1):396-405.	PubMed	Duplicate pubilcation Full text-Full text	PubMed-PubMed	Double duplicates
	4	Carr BI, Buch SC, Kondragunta V, Pancoska P, Branch RA. Tumor and liver determinants of prognosis in unresectable hepatocellular carcinoma: a case cohort study. J Gastroenterol Hepatol. 2008 Aug;23(8 Pt 1):1259-66.	PubMed
3	5	Chan P, Lee CP, Yang CY, Hung JS. Complete membranous obstruction of the inferior vena cava: Clinical characteristics of Chinese patients. Journal of Internal Medicine. 1993;234(5):501-5.	EMBASE	Duplicate pubilcation Full text-Full text	EMBASE-EMBASE	Double duplicates
	6	Chan P, Lee CP, Lee YH. Complete membranous obstruction of the inferior vena cava treated successfully by King's bioptome and balloon angioplasty. American Journal of Cardiology. 1993;72(2):241-3.	EMBASE
4	7	Costa-Val R, Nunes TA, Oliveira e Silva RC, Souza TK. [Hyperbaric oxygen therapy in rats submitted to hepatic veins ligation: mortality valuation and histological study of liver and spleen]. Acta Cir Bras. 2006 Jan-Feb;21(1):52-7.	PubMed	Duplicate pubilcation Full text-Full text	PubMed-EMBASE	Double duplicates
	8	Costa-Val R, Nunes TA, De Oliveira E Silva RC. The role of hyperbaric oxygenation in the liver and spleen structure after hepatic vein ligation: Study in rats. Jornal Vascular Brasileiro. 2006;5(1):3-10.	EMBASE
5	9	DeLoughery TG. Venous thrombotic emergencies. Hematology/Oncology Clinics of North America. 2010;24(3):487-500.	EMBASE	Duplicate pubilcation Full text-Full text	EMBASE-EMBASE	Double duplicates
	10	DeLoughery TG. Venous Thrombotic Emergencies. Emergency Medicine Clinics of North America. 2009;27(3):445-58.	EMBASE
6	11	Dos Santos JN, E Silva AM, Alexandrino P, Saldanha T, Carrageta MO, Ferreira E, et al. Hereditary protein C deficiency and portal-vein thrombosis. Netherlands Journal of Medicine. 1991;38(5):212-6.	EMBASE	Duplicate pubilcation Full text-Full text	PubMed-EMBASE	Double duplicates
	12	dos Santos JN, Mello e Silva A, Alexandrino P, Saldanha T, Carreira MO, Ferreira E, et al. [Hereditary protein C deficiency and portal vein thrombosis]. Acta Med Port. 1990 Jan-Feb;3(1):27-30.	PubMed
7	13	Fekete F, Belghiti J, Ronsse H. Compartmentalized portal hypertension after distal spleno-renal shunt thrombosis. Annales de Chirurgie. 1981;35(2):102-4.	EMBASE	Duplicate pubilcation Full text-Full text	PubMed-EMBASE	Double duplicates
	14	Fekete F, Belghiti J, Ronsse H. [Compartmentalized portal hypertension after spleno-renal shunt occlusion (author's transl)]. Sem Hop. 1981 Jun 18-25;57(25-28):1209-11.	PubMed
8	15	Figueras J, Torras J, Rafecas A, Fabregat J, Ramos E, Moreno G, et al. Extra-anatomic venous graft for portal vein thrombosis in liver transplantation. Transpl Int. 1997;10(5):407-8.	PubMed	Duplicate pubilcation Full text-Full text	PubMed-EMBASE	Double duplicates
	16	Figueras J, Torras J, Fabregat J, Rafecas A, Fradera R, Ramos E, et al. Extra-anatomic venous grafts for portal thrombosis in liver transplantation. Transplantation Proceedings. 1995;27(4):2311-2.	EMBASE
9	17	Kuehlmayer R, Staffen A. [EXPERIENCES WITH HEPATICO-ENTEROSTOMY (INTRAHEPATIC CHOLANGIO-ENTEROSTOMY) IN MALIGNANT BILE DUCT OBSTRUCTION IN THE PORTAL REGION OF THE LIVER]. Wien Klin Wochenschr. 1963 Oct 18;75:733-6.	PubMed	Duplicate pubilcation Full text-Full text	PubMed-PubMed	Double duplicates
	18	Kuehlmayer R, Staffen A. [EXPERIENCES WITH HEPATICOJEJUNOSTOMY IN MALIGNANT BILE DUCT OBSTRUCTION AT THE REGION OF THE PORTAL VEIN]. Klin Med Osterr Z Wiss Prakt Med. 1963 Sep;18:443-4.	PubMed
10	19	Kwasniewska-Rutczynska A, Bakon L, Januszewicz M, Rowinski O. [Interventional radiology techniques in the treatment of Budd-Chiari syndrome]. Wiad Lek. 2006;59(7-8):521-6.	PubMed	Duplicate pubilcation Full text-Full text	PubMed-EMBASE	Double duplicates
	20	Kwasniewska-Rutczynska A, Bakon L, Januszewicz M, Wroblewski T, Krawczyk M, Rowinski O. Budd-Chiari syndrome: Current options in interventional radiology treatment exemplified by three selected cases. Medical Science Monitor. 2006;12(1):CS4-CS12.	EMBASE
11	21	Lin J, Wang P, Zhou KR, Wang JH, Yan ZP. Budd-Chiari syndrome: Diagnosis with three-dimensional contrast-enhanced MR angiography. Chinese Journal of Radiology. 2006;40(10):1071-4.	EMBASE	Duplicate pubilcation Full text-Full text	EMBASE-EMBASE	Double duplicates
	22	Lin J, Chen XH, Zhou KR, Chen ZW, Wang JH, Yan ZP, et al. Budd-Chiari syndrome: Diagnosis with three-dimensional contrast-enhanced magnetic resonance angiography. World Journal of Gastroenterology. 2003;9(10):2317-21.	EMBASE
12	23	Liu Y, Wu MC, Qian GX, Zhang BH. Detection of circulating hepatocellular carcinoma cells in peripheral venous blood by reverse transcription-polymerase chain reaction. Hepatobiliary & pancreatic diseases international : HBPD INT [serial on the Internet]. 2002; (1): Available from: http://onlinelibrary.wiley.com/o/cochrane/clcentral/articles/786/CN-00458786/frame.html.	Cochrane	Duplicate pubilcation Full text-Full text	PubMed-Cocrhane	Double duplicates
	24	Liu Y, Zhang B, Qian G, Chen H, Wu M, Fu J, et al. [The detection of circulating hepatocellular carcinoma cells in peripheral venous blood by reverse transcription-polymerase chain reaction and its clinical significance]. Zhonghua Wai Ke Za Zhi. 1998 Oct;36(10):608-10.	PubMed
13	25	Luo J, Yan Z, Liu Q, Qu X, Wang J. Endovascular placement of iodine-125 seed strand and stent combined with chemoembolization for treatment of hepatocellular carcinoma with tumor thrombus in main portal vein. Journal of Vascular and Interventional Radiology. 2011;22(4):479-89.	EMBASE	Duplicate pubilcation Full text-Full text	EMBASE-EMBASE	Double duplicates
	26	Luo JJ, Yan ZP, Wang JH, Liu QX, Qu XD, Zhang W. Endovascular placement of iodine-125 seed strand and self-expandable stent combined with transcatheter arterial chemoembolization for hepatocellular carcinoma with tumor thrombus in the main portal vein. Chinese Journal of Oncology. 2011;33(7):535-9.	EMBASE
14	27	Malkovski P, Michalowicz B, Pawlak J, Otto W, Leowska E, Rowinski O, et al. Venous thrombosis of the portal system. Etiology, diagnosis and treatment - analysis of 225 cases. Radiology and Oncology. 1995;29(3):198-202.	EMBASE	Duplicate pubilcation Full text-Full text	PubMed-EMBASE	Double duplicates
	28	Malkowski P, Michalowicz B, Pawlak J, Grzelak I, Leowska E, Rowinski O, et al. [Portal vein thrombosis. Etiology, diagnosis and treatment]. Pol Arch Med Wewn. 1994 Nov;92(5):417-23.	PubMed
15	29	Mitani T, Nakamura H, Murakami T, Nishikawa M, Maeshima S, Nakanishi K, et al. Dynamic MR studies of hepatocellular carcinoma with portal vein tumor thrombosis. Radiat Med. 1992 Nov-Dec;10(6):232-4.	PubMed	Duplicate pubilcation Full text-Full text	PubMed-PubMed	Double duplicates
	30	Mitani T, Murakami T, Nishikawa M, Maeshima S, Nakanishi K, Marukawa T, et al. [Dynamic MRI of hepatocellular carcinoma with portal vein tumor thrombus]. Nihon Igaku Hoshasen Gakkai Zasshi. 1991 Feb 25;51(2):188-90.	PubMed
16	31	Morel P, Rohner A. Splenic vein thrombosis. Our experience with 34 operations. Annales de Chirurgie. 1988;42(7):442-7.	EMBASE	Duplicate pubilcation Full text-Full text	EMBASE-EMBASE	Double duplicates
	32	Morel P, Rohner A. Splenic vein thrombosis. Our experience with 34 operations. Semaine des Hopitaux. 1989;65(15):933-8.	EMBASE
17	33	Nakao A, Ichihara T, Nonami T, Harada A, Koshikawa T, Nakashima N, et al. Clinicohistopathologic and immunohistochemical studies of intrapancreatic development of carcinoma of the head of the pancreas. Ann Surg. 1989 Feb;209(2):181-7.	PubMed	Duplicate pubilcation Full text-Full text	PubMed-PubMed	Double duplicates
	34	Nakao A, Ichihara T, Nonami T, Harada A, Takagi H, Koshikawa T, et al. [Clinicohistopathological and immunohistochemical studies on intrapancreatic spread of pancreatic carcinoma]. Nihon Geka Gakkai Zasshi. 1987 Jun;88(6):735-42.	PubMed
18	35	Ogawa S, Doishita K, Yamazaki Y, Nakanuma Y, Ohta G. Primary myelofibrosis associated with portal venous thrombotic occlusion and cavernous transformation around the biliary tree. J Clin Gastroenterol. 1987 Feb;9(1):115-6.	PubMed	Duplicate pubilcation Full text-Full text	PubMed-PubMed	Double duplicates
	36	Ogawa S, Yamazaki Y, Haba T, Doishita K, Nakanuma Y, Otake K, et al. [An autopsy case of primary myelofibrosis associated with extrahepatic portal venous obstruction and cavernous transformation around the biliary tree]. Nihon Shokakibyo Gakkai Zasshi. 1987 Jan;84(1):108-12.	PubMed
19	37	Ohlsson EG, Rutherford RB, Haalebos MM, Wagner HN, Jr., Zuidema GD. The effect of biliary obstruction on hepatosplanchnic blood flow in dogs. J Surg Res. 1970 May;10(5):201-8.	PubMed	Duplicate pubilcation Full text-Full text	PubMed-PubMed	Double duplicates
	38	Ohlsson EG, Rutherford RB, Boitnott JK, Haalebos MM, Zuidema GD. Changes in portal circulation after biliary obstruction in dogs. Am J Surg. 1970 Jul;120(1):16-22.	PubMed
20	39	Ono T, Taniguchi N, Shigeta K, Yokota K, Nakamura M, Kawai F, et al. Ultrasonographic findings of portal tumor thrombus secondary to gastric cancer: Report of three cases. Journal of Medical Ultrasonics. 2000;27(7):987-94.	EMBASE	Duplicate pubilcation Full text-Full text	EMBASE-EMBASE	Double duplicates
	40	Ono T, Taniguchi N, Shigeta K, Yokota K, Nakamura M, Kawai F, et al. Ultrasonographic findings of portal tumor thrombus secondary to gastric cancer: Report of three cases. Journal of Medical Ultrasonics. 2001;28(SPRING):31-7.	EMBASE
21	41	Pinto RB, Silveira TR, Bandinelli E, Rohsig L. Portal vein thrombosis in children and adolescents: the low prevalence of hereditary thrombophilic disorders. J Pediatr Surg. 2004 Sep;39(9):1356-61.	PubMed	Duplicate pubilcation Full text-Full text	PubMed-PubMed	Double duplicates
	42	Pinto RB, Silveira TR, Rosling L, Bandinelli E. [Thrombophilic disorders in children and adolescents with portal vein thrombosis]. J Pediatr (Rio J). 2003 Mar-Apr;79(2):165-72.	PubMed
22	43	Robles R, Fernandez JA, Hernandez Q, Marin C, Ramirez P, Sanchez-Bueno F, et al. Eversion thromboendovenectomy in organized portal vein thrombosis during liver transplantation. Clinical Transplantation. 2004;18(1):79-84.	EMBASE	Duplicate pubilcation Full text-Full text	PubMed-EMBASE	Double duplicates
	44	Robles R, Fernandez JA, Hernandez Q, Marin C, Ramirez P, Sanchez Bueno F, et al. Eversion thromboendovenectomy for organized portal vein thrombosis encountered during liver transplantation. Transplant Proc. 2003 Aug;35(5):1915-7.	PubMed
23	45	Sarin SK. Non-cirrhotic portal fibrosis. J Gastroenterol Hepatol. 2002 Dec;17 Suppl 3:S214-23.	PubMed	Duplicate pubilcation Full text-Full text	PubMed-PubMed	Double duplicates
	46	Sarin SK, Kapoor D. Non-cirrhotic portal fibrosis: current concepts and management. J Gastroenterol Hepatol. 2002 May;17(5):526-34.	PubMed
24	47	Schweizer W, Duda P, Tanner S, Balsiger D, Hoflin F, Blumgart LH, et al. Experimental atrophy/hypertrophy complex (AHC) of the liver: portal vein, but not bile duct obstruction, is the main driving force for the development of AHC in the rat. J Hepatol. 1995 Jul;23(1):71-8.	PubMed	Duplicate pubilcation Full text-Full text	PubMed-PubMed	Double duplicates
	48	Schweizer W, Duda P, Tanner S, Balsiger D, Hoflin F, Zimmermann A, et al. [Experimental atrophy/hypertrophy complex of the liver after portal and/or biliary ligation in the rat]. Helv Chir Acta. 1992 Aug;59(2):389-98.	PubMed
25	49	Skogsberg U, Breimer ME, Friman S, Mjornstedt L, Molne J, Olausson M, et al. Successful ABO-incompatible liver transplantation using A2 donors. Transplant Proc. 2006 Oct;38(8):2667-70.	PubMed	Duplicate pubilcation Full text-Full text	PubMed-PubMed	Double duplicates
	50	Skogsberg U, Breimer ME, Friman S, Mjornstedt L, Molne J, Olausson M, et al. Adult ABO-incompatible liver transplantation, using A and B donors. Xenotransplantation. 2006 Mar;13(2):154-9.	PubMed
26	51	Tolloczko A, Niewiarowski S, Mysliwiec M. [Effect of experimental intestinal obstruction on coagulability of peripheral venous and portal blood in the dog]. Pol Arch Med Wewn. 1968;40(4):467-73.	PubMed	Duplicate pubilcation Full text-Full text	PubMed-PubMed	Double duplicates
	52	Tolloczko A, Niewiarowski S, Mysliwiec M. Effect of experimental ileus on blood coagulability of peripheral venous and portal blood in dogs. Pol Med J. 1969;8(1):144-50.	PubMed
27	53	Xiong ZP, Yang SR, Liang ZY, Xiao EH, Yu XP, Zhou SK, et al. Association between vascular endothelial growth factor and metastasis after transcatheter arterial chemoembolization in patients with hepatocellular carcinoma. Hepatobiliary Pancreat Dis Int. 2004 Aug;3(3):386-90.	PubMed	Duplicate pubilcation Full text-Full text	PubMed-PubMed	Double duplicates
	54	Xiong ZP, Huang F, Lu MH. Association Between Insulin-like Growth Factor-2 Expression and Prognosis after Transcatheter Arterial Chemoembolization and Octreotide in Patients with Hepatocellar Carcinoma. Asian Pac J Cancer Prev. 2012;13(7):3191-4.	PubMed
28	55	Yang Y, Lu Y, Wang C, Bai W, Qu J, Chen Y, et al. Cryotherapy is associated with improved clinical outcomes of Sorafenib therapy for advanced hepatocellular carcinoma. Cell Biochem Biophys. 2012 Jun;63(2):159-69.	PubMed	Duplicate pubilcation Full text-Full text	PubMed-PubMed	Double duplicates
	56	Yang Y, Lu Y, Wang C, Bai W, Qu J, Chen Y, et al. Cryotherapy is associated with improved clinical outcomes of sorafenib for the treatment of advanced hepatocellular carcinoma. Exp Ther Med. 2012 Feb;3(2):171-80.	PubMed
29	57	Yongping G, Jianyun G, Jieshou L. Combined pancreaticoduodenal-kidney transplantation in rats. Microsurgery. 2001;21(2):55-7.	EMBASE	Duplicate pubilcation Full text-Full text	EMBASE-EMBASE	Double duplicates
	58	Yongping G, Jianyun G, Jieshou L. Simultaneous pancreaticoduodenal-kidney transplantation in rats. Digestive Surgery. 2001;18(6):467-9.	EMBASE
30	59	Zhang LJ, Yang GF, Jiang B, Wen LQ, Shen W, Qi J. Cavernous transformation of portal vein: 16-Slice CT portography and correlation with surgical procedure of orthotopic liver transplantation. Abdominal Imaging. 2008;33(5):529-35.	EMBASE	Duplicate pubilcation Full text-Full text	EMBASE-EMBASE	Double duplicates
	60	Zhang LJ, Qi J, Shen W, Wen LQ, Jiang B. Cavernous transformation of portal vein: Multi-slice CT portography and correlation with surgical procedure of orthotopic liver transplantation. Chinese Journal of Medical Imaging Technology. 2006;22(5):748-50.	EMBASE
