# Supplementary material for: Find Duplicates among the PubMed, EMBASE, and Cochrane Library Databases in Systematic Review
Source: PLoS One. 2013 Aug 20;8(8):e71838. doi: 10.1371/journal.pone.0071838 (PMC3748039; doi:10.1371/journal.pone.0071838)
Supplement: File S4 — Duplicates identified by auto-searching method in Budd-Chiari syndrome literatures. (XLS) [file pone.0071838.s004.xls]

## Sheet: Sheet1
No. Group	No. Ref.	References	Databases	Type of duplicates	Type I or II	Origin	Type	Type of duplicate publicaions	Authors			Titles			Journals			Years			Volumes			Issues			Pages
									Same or different	Acceptable or unacceptable	Database with mistakes	Same or different	Acceptable or unacceptable	Database with mistakes	Same or different	Acceptable or unacceptable	Database with mistakes	Same or different	Acceptable or unacceptable	Database with mistakes	Same or different	Acceptable or unacceptable	Database with mistakes	Same or different	Acceptable or unacceptable	Database with mistakes	Same or different	Acceptable or unacceptable	Database with mistakes
1	1	Oral contraceptives and the liver. British Medical Journal. 1974;4(5942):430-1.	EMBASE	Duplicates among databases	I	EMBASE-PubMed	Double duplicates	NA	Same			Same			Different	Acceptable		Different	Acceptable		Same			Same			Same
	2	Oral contraceptives and the liver. Br Med J. 1974 Nov 23;4(5942):430-1.	PubMed
2	3	The Budd-Chiari syndrome. British Medical Journal. 1979;1(6174):1302.	EMBASE	Duplicates among databases	I	EMBASE-PubMed	Double duplicates	NA	Same			Same			Different	Acceptable		Different	Acceptable		Same			Same			Same
	4	The Budd-Chiari syndrome. Br Med J. 1979 May 19;1(6174):1302.	PubMed
3	5	Hepatic outflow obstruction. Lancet. 1985;2(8450):310-1.	EMBASE	Duplicates among databases	I	EMBASE-PubMed	Double duplicates	NA	Same			Same			Same			Different	Acceptable		Same			Same			Same
	6	Hepatic outflow obstruction. Lancet. 1985 Aug 10;2(8450):310-1.	PubMed
4	7	Abaskaron M, Bisker J, Hayden T. Computed tomographic demonstration of obstruction of the inferior vena cava caused by hepatocellular carcinoma. Computerized Radiology. 1985;9(1):41-3.	EMBASE	Duplicates among databases	I	EMBASE-PubMed	Double duplicates	NA	Same			Same			Different	Acceptable		Different	Acceptable		Same			Same			Same
	8	Abaskaron M, Bisker J, Hayden T. Computed tomographic demonstration of obstruction of the inferior vena cava caused by hepatocellular carcinoma. Comput Radiol. 1985 Jan-Feb;9(1):41-3.	PubMed
5	9	Abbasoglu O, Levy MF, Testa G, Obiekwe S, Brkic BS, Jennings LW, et al. Does intraoperative hepatic artery flow predict arterial complications after liver transplantation? Transplantation. 1998;66(5):598-601.	EMBASE	Duplicates among databases	I	EMBASE-PubMed	Double duplicates	NA	Same			Same			Same			Different	Acceptable		Same			Same			Same
	10	Abbasoglu O, Levy MF, Testa G, Obiekwe S, Brkic BS, Jennings LW, et al. Does intraoperative hepatic artery flow predict arterial complications after liver transplantation? Transplantation. 1998 Sep 15;66(5):598-601.	PubMed
6	11	Abbitt PL. Ultrasonography of the liver: An update on new applications. Clinics in Liver Disease. 2002;6(1):17-28.	EMBASE	Duplicates among databases	I	EMBASE-PubMed	Double duplicates	NA	Same			Same			Different	Acceptable		Different	Acceptable		Same			Same			Same
	12	Abbitt PL. Ultrasonography of the liver. An update on new applications. Clin Liver Dis. 2002 Feb;6(1):17-28.	PubMed
7	13	Abujudeh H, Contractor D, Delatorre A, Koneru B. Rescue TIPS in acute Budd-Chiari syndrome. American Journal of Roentgenology. 2005;185(1):89-91.	EMBASE	Duplicates among databases	I	EMBASE-PubMed	Double duplicates	NA	Same			Same			Different	Acceptable		Different	Acceptable		Same			Same			Same
	14	Abujudeh H, Contractor D, Delatorre A, Koneru B. Rescue TIPS in acute Budd-Chiari syndrome. AJR Am J Roentgenol. 2005 Jul;185(1):89-91.	PubMed
8	15	Abut E, Guveli H, Kendir T, Bolukbas C, Ince AT, Dalay AR, et al. A case of Budd-Chiari syndrome secondary to multiple thrombogenic conditions: A case report and review of literature. Turkish Journal of Gastroenterology. 2004;15(2):100-3.	EMBASE	Duplicates among databases	I	EMBASE-PubMed	Double duplicates	NA	Same			Different	Acceptable		Different	Acceptable		Different	Acceptable		Same			Same			Same
	16	Abut E, Guveli H, Kendir T, Bolukbas C, Ince AT, Dalay AR, et al. A case of Budd-Chiari syndrome secondary to multiple thrombogenic conditions: a case report and review of literature. Turk J Gastroenterol. 2004 Jun;15(2):100-3.	PubMed
9	17	Abu-Yousef MM, Milam SG, Farner RM. Pulsatile portal vein flow: A sign of tricuspid regurgitation on duplex Doppler sonography. American Journal of Roentgenology. 1990;155(4):785-8.	EMBASE	Duplicates among databases	I	EMBASE-PubMed	Double duplicates	NA	Same			Different	Acceptable		Different	Acceptable		Different	Acceptable		Same			Same			Same
	18	Abu-Yousef MM, Milam SG, Farner RM. Pulsatile portal vein flow: a sign of tricuspid regurgitation on duplex Doppler sonography. AJR Am J Roentgenol. 1990 Oct;155(4):785-8.	PubMed
10	19	Acharya J, Westwood NB, Sawyer BM, Messinezy M, Burroughs AK, Mehta AB, et al. Identification of latent myeloproliferative disease in patients with Budd-Chiari syndrome using X-chromosome inactivation patterns and in vitro erythroid colony formation. European Journal of Haematology. 1995;55(5):315-21.	EMBASE	Duplicates among databases	I	EMBASE-PubMed	Double duplicates	NA	Same			Same			Different	Acceptable		Different	Acceptable		Same			Same			Same
	20	Acharya J, Westwood NB, Sawyer BM, Messinezy M, Burroughs AK, Mehta AB, et al. Identification of latent myeloproliferative disease in patients with Budd-Chiari syndrome using X-chromosome inactivation patterns and in vitro erythroid colony formation. Eur J Haematol. 1995 Nov;55(5):315-21.	PubMed
11	21	Acosta S, Alhadad A, Ekberg O. Findings in multi-detector row CT with portal phase enhancement in patients with mesenteric venous thrombosis. Emergency Radiology. 2009;16(6):477-82.	EMBASE	Duplicates among databases	I	EMBASE-PubMed	Double duplicates	NA	Same			Same			Different	Acceptable		Different	Acceptable		Same			Same			Same
	22	Acosta S, Alhadad A, Ekberg O. Findings in multi-detector row CT with portal phase enhancement in patients with mesenteric venous thrombosis. Emerg Radiol. 2009 Nov;16(6):477-82.	PubMed
12	23	Adkisson CD, Sibulesky L, Collis GN, McLaughlin DW, Oldenburg WA, Nguyen JH. Aneurysmectomy and revascularization of a large hepatic artery aneurysm. Annals of Vascular Surgery. 2011;25(4):556.e11-.e15.	EMBASE	Duplicates among databases	I	EMBASE-PubMed	Double duplicates	NA	Same			Same			Different	Acceptable		Different	Acceptable		Same			Same			Different	Acceptable
	24	Adkisson CD, Sibulesky L, Collis GN, McLaughlin DW, Oldenburg WA, Nguyen JH. Aneurysmectomy and revascularization of a large hepatic artery aneurysm. Ann Vasc Surg. 2011 May;25(4):556 e11-5.	PubMed
13	25	Afredj N, Metatla S, Faraoun SA, Nani A, Guessab N, Benhalima M, et al. Association of Budd-Chiari syndrome and celiac disease. Gastroenterologie Clinique et Biologique. 2010;34(11):621-4.	EMBASE	Duplicates among databases	I	EMBASE-PubMed	Double duplicates	NA	Same			Same			Different	Acceptable		Different	Acceptable		Same			Same			Same
	26	Afredj N, Metatla S, Faraoun SA, Nani A, Guessab N, Benhalima M, et al. Association of Budd-Chiari syndrome and celiac disease. Gastroenterol Clin Biol. 2010 Nov;34(11):621-4.	PubMed
14	27	Agarwal N, Kumar S. Budd-Chiari syndrome owing to liver hydatid disease: Case report and review of the literature. Annals of Tropical Paediatrics. 2009;29(4):301-4.	EMBASE	Duplicates among databases	I	EMBASE-PubMed	Double duplicates	NA	Same			Different	Acceptable		Different	Acceptable		Different	Acceptable		Same			Same			Same
	28	Agarwal N, Kumar S. Budd-Chiari syndrome owing to liver hydatid disease: case report and review of the literature. Ann Trop Paediatr. 2009 Dec;29(4):301-4.	PubMed
15	29	Aggarwal R, Ravishankar B, Misra R, Aggarwal A, Dwivedi S, Naik SR. Significance of elevated IgG anticardiolipin antibody levels in patients with Budd-Chiari syndrome. American Journal of Gastroenterology. 1998;93(6):954-7.	EMBASE	Duplicates among databases	I	EMBASE-PubMed	Double duplicates	NA	Same			Same			Different	Acceptable		Different	Acceptable		Same			Same			Same
	30	Aggarwal R, Ravishankar B, Misra R, Aggarwal A, Dwivedi S, Naik SR. Significance of elevated IgG anticardiolipin antibody levels in patients with Budd-Chiari syndrome. Am J Gastroenterol. 1998 Jun;93(6):954-7.	PubMed
16	31	Ahn ER, Lander G, Bidot CJ, Jy W, Ahn YS. Long-term remission from life-threatening hypercoagulable state associated with lupus anticoagulant (LA) following rituximab therapy. American Journal of Hematology. 2005;78(2):127-9.	EMBASE	Duplicates among databases	I	EMBASE-PubMed	Double duplicates	NA	Same			Same			Different	Acceptable		Different	Acceptable		Same			Same			Same
	32	Ahn ER, Lander G, Bidot CJ, Jy W, Ahn YS. Long-term remission from life-threatening hypercoagulable state associated with lupus anticoagulant (LA) following rituximab therapy. Am J Hematol. 2005 Feb;78(2):127-9.	PubMed
17	33	Ahn SS, Goldstein LI, Busuttil RW. Simultaneous retrohepatic inferior vena cavoplasty and side-to-side portacaval shunt for recurrent thrombosed mesoatrial shunt in the Budd-Chiari syndrome. Surgery. 1987;101(2):165-71.	EMBASE	Duplicates among databases	I	EMBASE-PubMed	Double duplicates	NA	Same			Same			Same			Different	Acceptable		Same			Same			Same
	34	Ahn SS, Goldstein LI, Busuttil RW. Simultaneous retrohepatic inferior vena cavoplasty and side-to-side portacaval shunt for recurrent thrombosed mesoatrial shunt in the Budd-Chiari syndrome. Surgery. 1987 Feb;101(2):165-71.	PubMed
18	35	Aidala E, Chiappa E, Cascarano MT, Valori A, Abbruzzese PA. Partial hepatic vein diversion in pulmonary arteriovenous malformations in congenital heart disease. Annals of Thoracic Surgery. 2004;78(3):1089-90.	EMBASE	Duplicates among databases	I	EMBASE-PubMed	Double duplicates	NA	Same			Same			Different	Acceptable		Different	Acceptable		Same			Same			Same
	36	Aidala E, Chiappa E, Cascarano MT, Valori A, Abbruzzese PA. Partial hepatic vein diversion in pulmonary arteriovenous malformations in congenital heart disease. Ann Thorac Surg. 2004 Sep;78(3):1089-90.	PubMed
19	37	Airoldi A, Vangeli M, Vizzutti F, Pinzani M, Minola E, Rampoldi A, et al. Expanding the severity range of polytetra fluoroethylene-related hepatic outflow occlusion. Liver International. 2009;29(8):1288-9.	EMBASE	Duplicates among databases	I	EMBASE-PubMed	Double duplicates	NA	Same			Same			Different	Acceptable		Different	Acceptable		Same			Same			Same
	38	Airoldi A, Vangeli M, Vizzutti F, Pinzani M, Minola E, Rampoldi A, et al. Expanding the severity range of polytetrafluoroethylene-related hepatic outflow occlusion. Liver Int. 2009 Sep;29(8):1288-9.	PubMed
20	39	Akaki S, Kanazawa S, Gochi A, Nakamura K, Yasui K, Togami I, et al. Asymptomatic membranous obstruction of the inferior vena cava due to large intrahepatic collaterals. CardioVascular and Interventional Radiology. 1995;18(6):403-5.	EMBASE	Duplicates among databases	I	EMBASE-PubMed	Double duplicates	NA	Same			Same			Different	Acceptable		Different	Acceptable		Same			Same			Same
	40	Akaki S, Kanazawa S, Gochi A, Nakamura K, Yasui K, Togami I, et al. Asymptomatic membranous obstruction of the inferior vena cava due to large intrahepatic collaterals. Cardiovasc Intervent Radiol. 1995 Nov-Dec;18(6):403-5.	PubMed
21	41	Akarsu M, Secil M, Yener S, Topalak O. Hepatocavopathy and isolated splenic vein thrombosis due to hypercoagulability state. Turkish Journal of Gastroenterology. 2005;16(3):153-5.	EMBASE	Duplicates among databases	I	EMBASE-PubMed	Double duplicates	NA	Same			Same			Different	Acceptable		Different	Acceptable		Same			Same			Same
	42	Akarsu M, Secil M, Yener S, Topalak O. Hepatocavopathy and isolated splenic vein thrombosis due to hypercoagulability state. Turk J Gastroenterol. 2005 Sep;16(3):153-5.	PubMed
22	43	Akbas T, Imeryuz N, Bayalan F, Baltacioglu F, Atagunduz P, Mulazimoglu L, et al. A case of Budd-Chiari syndrome with Behcet's disease and oral contraceptive usage. Rheumatology International. 2007;28(1):83-6.	EMBASE	Duplicates among databases	I	EMBASE-PubMed	Double duplicates	NA	Same			Same			Different	Acceptable		Different	Acceptable		Same			Same			Same
	44	Akbas T, Imeryuz N, Bayalan F, Baltacioglu F, Atagunduz P, Mulazimoglu L, et al. A case of Budd-Chiari syndrome with Behcet's disease and oral contraceptive usage. Rheumatol Int. 2007 Nov;28(1):83-6.	PubMed
23	45	Akita H, Sakoda K. Portopulmonary shunt by splenopneumopexy as a surgical treatment of Budd-Chiari syndrome. Surgery. 1980;87(1):85-94.	EMBASE	Duplicates among databases	I	EMBASE-PubMed	Double duplicates	NA	Same			Same			Same			Different	Acceptable		Same			Same			Same
	46	Akita H, Sakoda K. Portopulmonary shunt by splenopneumopexy as a surgical treatment of Budd-Chiari syndrome. Surgery. 1980 Jan;87(1):85-94.	PubMed
24	47	Akpek G, McAneny D, Weintraub L. Risks and benefits of splenectomy in myelofibrosis with myeloid metaplasia: A retrospective analysis of 26 cases. Journal of Surgical Oncology. 2001;77(1):42-8.	EMBASE	Duplicates among databases	I	EMBASE-PubMed	Double duplicates	NA	Same			Different	Acceptable		Different	Acceptable		Different	Acceptable		Same			Same			Same
	48	Akpek G, McAneny D, Weintraub L. Risks and benefits of splenectomy in myelofibrosis with myeloid metaplasia: a retrospective analysis of 26 cases. J Surg Oncol. 2001 May;77(1):42-8.	PubMed
25	49	Akriviadis EA, Kapnias D, Hadjigavriel M, Mitsiou A, Goulis J. Serum/Ascites albumin gradient: Its value as a rational approach to the differential diagnosis of ascites. Scandinavian Journal of Gastroenterology. 1996;31(8):814-7.	EMBASE	Duplicates among databases	I	EMBASE-PubMed	Double duplicates	NA	Same			Different	Acceptable		Different	Acceptable		Different	Acceptable		Same			Same			Same
	50	Akriviadis EA, Kapnias D, Hadjigavriel M, Mitsiou A, Goulis J. Serum/ascites albumin gradient: its value as a rational approach to the differential diagnosis of ascites. Scand J Gastroenterol. 1996 Aug;31(8):814-7.	PubMed
26	51	Aktas B, Uskudar O, Coban S, Aktas E. Budd-Chiari syndrome in pleural mesothelioma. Journal of Gastrointestinal Cancer. 2011;42(4):307-8.	EMBASE	Duplicates among databases	I	EMBASE-PubMed	Double duplicates	NA	Same			Same			Different	Acceptable		Different	Acceptable		Same			Same			Same
	52	Aktas B, Uskudar O, Coban S, Aktas E. Budd-Chiari syndrome in pleural mesothelioma. J Gastrointest Cancer. 2011 Dec;42(4):307-8.	PubMed
27	53	Akyildiz M, Karasu Z, Dheir H, Osmanoglu N, Akay S, Ilter T. Fulminant Budd-Chiari syndrome associated with polycythemia rubra vera and factor V Leiden mutation. European Journal of Internal Medicine. 2006;17(1):66-7.	EMBASE	Duplicates among databases	I	EMBASE-PubMed	Double duplicates	NA	Same			Same			Different	Acceptable		Different	Acceptable		Same			Same			Same
	54	Akyildiz M, Karasu Z, Dheir H, Osmanoglu N, Akay S, Ilter T. Fulminant Budd-Chiari syndrome associated with polycythemia rubra vera and factor V Leiden mutation. Eur J Intern Med. 2006 Jan;17(1):66-7.	PubMed
28	55	Akyuz F, Cakaloglu Y, Pinarbasi B, Demir K, Akyuz U, Ozdil S, et al. Anticoagulant therapy and Budd-Chiari syndrome: Is it successful? Hepato-Gastroenterology. 2011;58(107-108):900-3.	EMBASE	Duplicates among databases	I	EMBASE-PubMed	Double duplicates	NA	Same			Different	Acceptable		Different	Acceptable		Different	Acceptable		Same			Same			Same
	56	Akyuz F, Cakaloglu Y, Pinarbasi B, Demir K, Akyuz U, Ozdil S, et al. Anticoagulant therapy and Budd-Chiari syndrome: is it successful? Hepatogastroenterology. 2011 May-Jun;58(107-108):900-3.	PubMed
29	57	Al-Damegh S. Budd-Chiari syndrome: A short radiological review. Journal of Gastroenterology and Hepatology. 1999;14(11):1057-61.	EMBASE	Duplicates among databases	I	EMBASE-PubMed	Double duplicates	NA	Same			Different	Acceptable		Different	Acceptable		Different	Acceptable		Same			Same			Same
	58	Al-Damegh S. Budd-Chiari syndrome: a short radiological review. J Gastroenterol Hepatol. 1999 Nov;14(11):1057-61.	PubMed
30	59	Ali M, Ananthakrishnan AN, McGinley EL, Saeian K. Deep vein thrombosis and pulmonary embolism in hospitalized patients with cirrhosis: A nationwide analysis. Digestive Diseases and Sciences. 2011;56(7):2152-9.	EMBASE	Duplicates among databases	I	EMBASE-PubMed	Double duplicates	NA	Same			Different	Acceptable		Different	Acceptable		Different	Acceptable		Same			Same			Same
	60	Ali M, Ananthakrishnan AN, McGinley EL, Saeian K. Deep vein thrombosis and pulmonary embolism in hospitalized patients with cirrhosis: a nationwide analysis. Dig Dis Sci. 2011 Jul;56(7):2152-9.	PubMed
31	61	Alioglu B, Avci Z, Aytekin C, Mercan S, Ozcay F, Kurekci E, et al. Budd-Chiari syndrome in a child due to a membranous web of the inferior vena cava resolved by systemic and local recombinant tissue plasminogen activator treatment. Blood Coagulation and Fibrinolysis. 2006;17(3):209-12.	EMBASE	Duplicates among databases	I	EMBASE-PubMed	Double duplicates	NA	Same			Same			Different	Acceptable		Different	Acceptable		Same			Same			Same
	62	Alioglu B, Avci Z, Aytekin C, Mercan S, Ozcay F, Kurekci E, et al. Budd-Chiari syndrome in a child due to a membranous web of the inferior vena cava resolved by systemic and local recombinant tissue plasminogen activator treatment. Blood Coagul Fibrinolysis. 2006 Apr;17(3):209-12.	PubMed
32	63	Alpern MB, Rubin JM, Williams DM, Capek P. Porta hepatis: Duplex Doppler US with angiographic correlation. Radiology. 1987;162(1):53-6.	EMBASE	Duplicates among databases	I	EMBASE-PubMed	Double duplicates	NA	Same			Different	Acceptable		Same			Different	Acceptable		Same			Different	Acceptable		Same
	64	Alpern MB, Rubin JM, Williams DM, Capek P. Porta hepatis: duplex Doppler US with angiographic correlation. Radiology. 1987 Jan;162(1 Pt 1):53-6.	PubMed
33	65	Altunayoglu V, Turedi S, Gunduz A, Karaca Y, Akdogan RA. Cerebral venous thrombosis and hepatic venous thrombosis during pregnancy. Journal of Obstetrics and Gynaecology Research. 2007;33(1):78-82.	EMBASE	Duplicates among databases	I	EMBASE-PubMed	Double duplicates	NA	Same			Same			Different	Acceptable		Different	Acceptable		Same			Same			Same
	66	Altunayoglu V, Turedi S, Gunduz A, Karaca Y, Akdogan RA. Cerebral venous thrombosis and hepatic venous thrombosis during pregnancy. J Obstet Gynaecol Res. 2007 Feb;33(1):78-82.	PubMed
34	67	Alvarez F. Portal vein complications after pediatric liver transplantation. Current Gastroenterology Reports. 2012;14(3):270-4.	EMBASE	Duplicates among databases	I	EMBASE-PubMed	Double duplicates	NA	Same			Same			Different	Acceptable		Different	Acceptable		Same			Same			Same
	68	Alvarez F. Portal vein complications after pediatric liver transplantation. Curr Gastroenterol Rep. 2012 Jun;14(3):270-4.	PubMed
35	69	Alvarez-Larran A, Garcia-Pagan JC, Abraldes JG, Arellano E, Reverter JC, Bosch J, et al. Increased CD11b neutrophil expression in Budd-Chiari syndrome or portal vein thrombosis secondary to polycythaemia vera. British Journal of Haematology. 2004;124(3):329-35.	EMBASE	Duplicates among databases	I	EMBASE-PubMed	Double duplicates	NA	Same			Same			Different	Acceptable		Different	Acceptable		Same			Same			Same
	70	Alvarez-Larran A, Garcia-Pagan JC, Abraldes JG, Arellano E, Reverter JC, Bosch J, et al. Increased CD11b neutrophil expression in Budd-Chiari syndrome or portal vein thrombosis secondary to polycythaemia vera. Br J Haematol. 2004 Feb;124(3):329-35.	PubMed
36	71	Amarapurkar DN, Punamiya SJ, Patel ND. Changing spectrum of Budd-Chiari syndrome in India with special reference to non-surgical treatment. World Journal of Gastroenterology. 2008;14(2):278-85.	EMBASE	Duplicates among databases	I	EMBASE-PubMed	Double duplicates	NA	Same			Same			Different	Acceptable		Different	Acceptable		Same			Same			Same
	72	Amarapurkar DN, Punamiya SJ, Patel ND. Changing spectrum of Budd-Chiari syndrome in India with special reference to non-surgical treatment. World J Gastroenterol. 2008 Jan 14;14(2):278-85.	PubMed
37	73	Ames JT, Federle MP. Septic thrombophlebitis of the portal venous system: Clinical and imaging findings in thirty-three patients. Digestive Diseases and Sciences. 2011;56(7):2179-84.	EMBASE	Duplicates among databases	I	EMBASE-PubMed	Double duplicates	NA	Same			Different	Acceptable		Different	Acceptable		Different	Acceptable		Same			Same			Same
	74	Ames JT, Federle MP. Septic thrombophlebitis of the portal venous system: clinical and imaging findings in thirty-three patients. Dig Dis Sci. 2011 Jul;56(7):2179-84.	PubMed
38	75	Ames JT, Federle MP, Chopra K. Distinguishing clinical and imaging features of nodular regenerative hyperplasia and large regenerative nodules of the liver. Clinical Radiology. 2009;64(12):1190-5.	EMBASE	Duplicates among databases	I	EMBASE-PubMed	Double duplicates	NA	Same			Same			Different	Acceptable		Different	Acceptable		Same			Same			Same
	76	Ames JT, Federle MP, Chopra K. Distinguishing clinical and imaging features of nodular regenerative hyperplasia and large regenerative nodules of the liver. Clin Radiol. 2009 Dec;64(12):1190-5.	PubMed
39	77	Amitrano L, Guardascione MA, Manguso F, Bennato R, Bove A, DeNucci C, et al. The Effectiveness of Current Acute Variceal Bleed Treatments in Unselected Cirrhotic Patients: Refining Short-Term Prognosis and Risk Factors. American Journal of Gastroenterology. 2012.	EMBASE	Duplicates among databases	I	EMBASE-PubMed	Double duplicates	NA	Same			Same			Different	Acceptable		Different	Acceptable		Same			Same			Same
	78	Amitrano L, Guardascione MA, Manguso F, Bennato R, Bove A, Denucci C, et al. The Effectiveness of Current Acute Variceal Bleed Treatments in Unselected Cirrhotic Patients: Refining Short-Term Prognosis and Risk Factors. Am J Gastroenterol. 2012 Sep 25.	PubMed
40	79	Amitrano L, Guardascione MA, Schiavone EM, Brancaccio V, Antinolfi I, Iannaccone L, et al. Hepatic vein thrombosis leading to fulminant hepatic failure in a case of acute non-promyelocytic myelogenous leukemia. Blood Coagulation and Fibrinolysis. 2006;17(1):59-61.	EMBASE	Duplicates among databases	I	EMBASE-PubMed	Double duplicates	NA	Same			Same			Different	Acceptable		Different	Acceptable		Same			Same			Same
	80	Amitrano L, Guardascione MA, Schiavone EM, Brancaccio V, Antinolfi I, Iannaccone L, et al. Hepatic vein thrombosis leading to fulminant hepatic failure in a case of acute non-promyelocytic myelogenous leukemia. Blood Coagul Fibrinolysis. 2006 Jan;17(1):59-61.	PubMed
41	81	Anagnostopoulos GK, Margantinis G, Kostopoulos P, Papadopoulou G, Roulias A, Sakorafas G, et al. Budd-Chiari syndrome and portal vein thrombosis due to right atrial myxoma. Annals of Thoracic Surgery. 2004;78(1):333-4.	EMBASE	Duplicates among databases	I	EMBASE-PubMed	Double duplicates	NA	Same			Same			Different	Acceptable		Different	Acceptable		Same			Same			Same
	82	Anagnostopoulos GK, Margantinis G, Kostopoulos P, Papadopoulou G, Roulias A, Sakorafas G, et al. Budd-Chiari syndrome and portal vein thrombosis due to right atrial myxoma. Ann Thorac Surg. 2004 Jul;78(1):333-4.	PubMed
42	83	Anaya-Ayala JE, Johnson BA, Smolock CJ, Davies MG, Peden EK. Inferior vena cava bypass for the treatment of obliterative hepatocavopathy with five-year follow-up. Vascular. 2011;19(5):282-6.	EMBASE	Duplicates among databases	I	EMBASE-PubMed	Double duplicates	NA	Same			Same			Same			Different	Acceptable		Same			Same			Same
	84	Anaya-Ayala JE, Johnson BA, Smolock CJ, Davies MG, Peden EK. Inferior vena cava bypass for the treatment of obliterative hepatocavopathy with five-year follow-up. Vascular. 2011 Oct;19(5):282-6.	PubMed
43	85	Andres E, Kaltenbach G, Goichot B, Lioure B, Greget M, Schlienger JL, et al. Veno-occlusive disease of the liver and poems syndrome. Presse Medicale. 1999;28(7):334-6.	EMBASE	Duplicates among databases	I	EMBASE-PubMed	Double duplicates	NA	Same			Same			Different	Acceptable		Different	Acceptable		Same			Same			Same
	86	Andres E, Kaltenbach G, Goichot B, Lioure B, Greget M, Schlienger JL, et al. [Veno-occlusive disease of the liver and POEMS syndrome]. Presse Med. 1999 Feb 20;28(7):334-6.	PubMed
44	87	Anger BR, Seifried E, Scheppach J, Heimpel H. Budd-Chiari syndrome and thrombosis of other abdominal vessels in the chronic myeloproliferative diseases. Klinische Wochenschrift. 1989;67(16):818-25.	EMBASE	Duplicates among databases	I	EMBASE-PubMed	Double duplicates	NA	Same			Same			Different	Acceptable		Different	Acceptable		Same			Same			Same
	88	Anger BR, Seifried E, Scheppach J, Heimpel H. Budd-Chiari syndrome and thrombosis of other abdominal vessels in the chronic myeloproliferative diseases. Klin Wochenschr. 1989 Aug 17;67(16):818-25.	PubMed
45	89	Anis M, Irshad A. Imaging of Hepatocellular Carcinoma: Practical Guide to Differential Diagnosis. Clinics in Liver Disease. 2011;15(2):335-52.	EMBASE	Duplicates among databases	I	EMBASE-PubMed	Double duplicates	NA	Same			Different	Acceptable		Different	Acceptable		Different	Acceptable		Same			Same			Different	Acceptable
	90	Anis M, Irshad A. Imaging of hepatocellular carcinoma: practical guide to differential diagnosis. Clin Liver Dis. 2011 May;15(2):335-52, vii-x.	PubMed
46	91	Anthony PP, Sarsfield P, Clarke T. Primary lymphoma of the liver: Clinical and pathological features of 10 patients. Journal of Clinical Pathology. 1990;43(12):1007-13.	EMBASE	Duplicates among databases	I	EMBASE-PubMed	Double duplicates	NA	Same			Different	Acceptable		Different	Acceptable		Different	Acceptable		Same			Same			Same
	92	Anthony PP, Sarsfield P, Clarke T. Primary lymphoma of the liver: clinical and pathological features of 10 patients. J Clin Pathol. 1990 Dec;43(12):1007-13.	PubMed
47	93	Araki Y, Sakaguchi C, Ishizuka I, Sasaki M, Tsujikawa T, Koyama S, et al. Budd-Chiari syndrome: A case with a combination of hepatic vein and superior vena cava occlusion. World Journal of Gastroenterology. 2005;11(24):3797-9.	EMBASE	Duplicates among databases	I	EMBASE-PubMed	Double duplicates	NA	Same			Different	Acceptable		Different	Acceptable		Different	Acceptable		Same			Same			Same
	94	Araki Y, Sakaguchi C, Ishizuka I, Sasaki M, Tsujikawa T, Koyama S, et al. Budd-Chiari syndrome: a case with a combination of hepatic vein and superior vena cava occlusion. World J Gastroenterol. 2005 Jun 28;11(24):3797-9.	PubMed
48	95	Ardizzone G, Andorno E, Demartini M, Centenaro M, Pellizzari A, Panaro F, et al. Portal vein pressure and graft oxygen consumption monitoring during liver transplantation. Transplantation Proceedings. 2003;35(8):3015-8.	EMBASE	Duplicates among databases	I	EMBASE-PubMed	Double duplicates	NA	Same			Same			Different	Acceptable		Different	Acceptable		Same			Same			Same
	96	Ardizzone G, Andorno E, Demartini M, Centenaro M, Pellizzari A, Panaro F, et al. Portal vein pressure and graft oxygen consumption monitoring during liver transplantation. Transplant Proc. 2003 Dec;35(8):3015-8.	PubMed
49	97	Arevalo Gomez A, Espineyro Molina F, Castelo Corral L, Centoira Jimenez R, Vega Riveiro P, Martin Malmierca N, et al. Ascitis in 54-year old male. Revista Clinica Espanola. 2008;208(5):253-4.	EMBASE	Duplicates among databases	I	EMBASE-PubMed	Double duplicates	NA	Same			Same			Different	Acceptable		Different	Acceptable		Same			Same			Same
	98	Arevalo Gomez A, Espineyro Molina F, Castelo Corral L, Centoira Jimenez R, Vega Riveiro P, Martin Malmierca N, et al. [Ascitis in 54-year old male]. Rev Clin Esp. 2008 May;208(5):253-4.	PubMed
50	99	Arita J, Kokudo N, Hasegawa K, Sano K, Imamura H, Sugawara Y, et al. Hepatic venous thrombus formation during liver transection exposing major hepatic vein. Surgery. 2007;141(2):283-4.	EMBASE	Duplicates among databases	I	EMBASE-PubMed	Double duplicates	NA	Same			Same			Same			Different	Acceptable		Same			Same			Same
	100	Arita J, Kokudo N, Hasegawa K, Sano K, Imamura H, Sugawara Y, et al. Hepatic venous thrombus formation during liver transection exposing major hepatic vein. Surgery. 2007 Feb;141(2):283-4.	PubMed
51	101	Arita T, Matsunaga N, Kobayashi H. Budd-Chiari syndrome: Peripheral abnormal intensity of the liver on magnetic resonance imaging. Clinical Radiology. 2000;55(8):640-2.	EMBASE	Duplicates among databases	I	EMBASE-PubMed	Double duplicates	NA	Same			Different	Acceptable		Different	Acceptable		Different	Acceptable		Same			Same			Same
	102	Arita T, Matsunaga N, Kobayashi H. Budd-Chiari syndrome: peripheral abnormal intensity of the liver on magnetic resonance imaging. Clin Radiol. 2000 Aug;55(8):640-2.	PubMed
52	103	Arora A, Seth S, Sharma MP, Acharya SK, Mukhopadhayaya S. Case report: Unusual CT appearances in a case of Budd-Chiari syndrome. Clinical Radiology. 1991;43(6):431-2.	EMBASE	Duplicates among databases	I	EMBASE-PubMed	Double duplicates	NA	Same			Different	Acceptable		Different	Acceptable		Different	Acceptable		Same			Same			Same
	104	Arora A, Seth S, Sharma MP, Acharya SK, Mukhopadhayaya S. Case report: unusual CT appearances in a case of Budd-Chiari syndrome. Clin Radiol. 1991 Jun;43(6):431-2.	PubMed
53	105	Arora A, Sharma MP, Acharya SK, Panda SK, Berry M. Diagnostic utility of ultrasonography in hepatic venous outflow tract obstruction in a tropical country. Journal of Gastroenterology and Hepatology. 1991;6(4):368-73.	EMBASE	Duplicates among databases	I	EMBASE-PubMed	Double duplicates	NA	Same			Same			Different	Acceptable		Different	Acceptable		Same			Same			Same
	106	Arora A, Sharma MP, Acharya SK, Panda SK, Berry M. Diagnostic utility of ultrasonography in hepatic venous outflow tract obstruction in a tropical country. J Gastroenterol Hepatol. 1991 Jul-Aug;6(4):368-73.	PubMed
54	107	Arora A, Tandon N, Sharma MP, Acharya SK. Constrictive pericarditis masquerading as Budd-Chiari Syndrome. Journal of Clinical Gastroenterology. 1991;13(2):178-81.	EMBASE	Duplicates among databases	I	EMBASE-PubMed	Double duplicates	NA	Same			Same			Different	Acceptable		Different	Acceptable		Same			Same			Same
	108	Arora A, Tandon N, Sharma MP, Acharya SK. Constrictive pericarditis masquerading as Budd-Chiari syndrome. J Clin Gastroenterol. 1991 Apr;13(2):178-81.	PubMed
55	109	Arpino PA, Hallisey RK. Effect of Renal Function on the Pharmacodynamics of Argatroban. Annals of Pharmacotherapy. 2004;38(1):25-9.	EMBASE	Duplicates among databases	I	EMBASE-PubMed	Double duplicates	NA	Same			Different	Acceptable		Different	Acceptable		Different	Acceptable		Same			Same			Same
	110	Arpino PA, Hallisey RK. Effect of renal function on the pharmacodynamics of argatroban. Ann Pharmacother. 2004 Jan;38(1):25-9.	PubMed
56	111	Arrive L, Dahan H, Tubiana JM. Hepatic vein obstruction in a case of focal nodular hyperplasia. American Journal of Roentgenology. 1999;173(3):857.	EMBASE	Duplicates among databases	I	EMBASE-PubMed	Double duplicates	NA	Same			Same			Different	Acceptable		Different	Acceptable		Same			Same			Same
	112	Arrive L, Dahan H, Tubiana JM. Hepatic vein obstruction in a case of focal nodular hyperplasia. AJR Am J Roentgenol. 1999 Sep;173(3):857.	PubMed
57	113	Artiko V, Obradovic V, Petrovic M, Perisic M, Stojkovic M, Sobic-Saranovic D, et al. Hepatic radionuclide angiography and Doppler ultrasonography in the detection and assessment of vascular disturbances in the portal system. Hepato-Gastroenterology. 2007;54(75):892-7.	EMBASE	Duplicates among databases	I	EMBASE-PubMed	Double duplicates	NA	Same			Same			Different	Acceptable		Different	Acceptable		Same			Same			Same
	114	Artiko V, Obradovic V, Petrovic M, Perisic M, Stojkovic M, Sobic-Saranovic D, et al. Hepatic radionuclide angiography and Doppler ultrasonography in the detection and assessment of vascular disturbances in the portal system. Hepatogastroenterology. 2007 Apr-May;54(75):892-7.	PubMed
58	115	Asante-Korang A, Sreeram N, McKay R, Arnold R. Thrombolysis with tissue-type plasminogen activator following cardiac surgery in children. International Journal of Cardiology. 1992;35(3):317-22.	EMBASE	Duplicates among databases	I	EMBASE-PubMed	Double duplicates	NA	Same			Same			Different	Acceptable		Different	Acceptable		Same			Same			Same
	116	Asante-Korang A, Sreeram N, McKay R, Arnold R. Thrombolysis with tissue-type plasminogen activator following cardiac surgery in children. Int J Cardiol. 1992 Jun;35(3):317-22.	PubMed
59	117	Asherson RA, Cervera R. Unusual manifestations of the antiphospholipid syndrome. Clinical Reviews in Allergy and Immunology. 2003;25(1):61-77.	EMBASE	Duplicates among databases	I	EMBASE-PubMed	Double duplicates	NA	Same			Same			Different	Acceptable		Different	Acceptable		Same			Same			Same
	118	Asherson RA, Cervera R. Unusual manifestations of the antiphospholipid syndrome. Clin Rev Allergy Immunol. 2003 Aug;25(1):61-78.	PubMed
60	119	Asrani SK, Larusso NF. Fibrolamellar hepatocellular carcinoma presenting with budd-chiari syndrome, right atrial thrombus, and pulmonary emboli. Hepatology. 2012;55(3):977-8.	EMBASE	Duplicates among databases	I	EMBASE-PubMed	Double duplicates	NA	Same			Same			Same			Different	Acceptable		Same			Same			Same
	120	Asrani SK, LaRusso NF. Fibrolamellar hepatocellular carcinoma presenting with Budd-Chiari syndrome, right atrial thrombus, and pulmonary emboli. Hepatology. 2012 Mar;55(3):977-8.	PubMed
61	121	Asselah T, Ernst O, Canva V, Paris JC. Abdominal pain in a 22 year old woman. Postgraduate Medical Journal. 2000;76(899):583+7-8.	EMBASE	Duplicates among databases	I	EMBASE-PubMed	Double duplicates	NA	Same			Same			Different	Acceptable		Different	Acceptable		Same			Same			Different	Acceptable
	122	Asselah T, Ernst O, Canva V, Paris JC. Abdominal pain in a 22 year old woman. Postgrad Med J. 2000 Sep;76(899):583, 7-8.	PubMed
62	123	Attia MS, Stringer MD, McClean P, Prasad KR. The reduced left lateral segment in pediatric liver transplantation: An alternative to the monosegment graft. Pediatric Transplantation. 2008;12(6):696-700.	EMBASE	Duplicates among databases	I	EMBASE-PubMed	Double duplicates	NA	Same			Different	Acceptable		Different	Acceptable		Different	Acceptable		Same			Same			Same
	124	Attia MS, Stringer MD, McClean P, Prasad KR. The reduced left lateral segment in pediatric liver transplantation: an alternative to the monosegment graft. Pediatr Transplant. 2008 Sep;12(6):696-700.	PubMed
63	125	Attwell A, Ludkowski M, Nash R, Kugelmas M. Treatment of Budd-Chiari syndrome in a Liver Transplant Unit, the role of transjugular intrahepatic porto-systemic shunt and liver transplantation. Alimentary Pharmacology and Therapeutics. 2004;20(8):867-73.	EMBASE	Duplicates among databases	I	EMBASE-PubMed	Double duplicates	NA	Same			Different	Acceptable		Different	Acceptable		Different	Acceptable		Same			Same			Same
	126	Attwell A, Ludkowski M, Nash R, Kugelmas M. Treatment of Budd-Chiari syndrome in a liver transplant unit, the role of transjugular intrahepatic porto-systemic shunt and liver transplantation. Aliment Pharmacol Ther. 2004 Oct 15;20(8):867-73.	PubMed
64	127	Aucejo F, Winans C, Henderson JM, Vogt D, Eghtesad B, Fung JJ, et al. Isolated right hepatic vein obstruction after piggyback liver transplantation. Liver Transplantation. 2006;12(5):808-12.	EMBASE	Duplicates among databases	I	EMBASE-PubMed	Double duplicates	NA	Same			Same			Different	Acceptable		Different	Acceptable		Same			Same			Same
	128	Aucejo F, Winans C, Henderson JM, Vogt D, Eghtesad B, Fung JJ, et al. Isolated right hepatic vein obstruction after piggyback liver transplantation. Liver Transpl. 2006 May;12(5):808-12.	PubMed
65	129	Aucejo FN, Hashimoto K, Quintini C, Kelly D, Vogt D, Winans C, et al. Triple-phase computed tomography and intraoperative flow measurements improve the management of portosystemic shunts during liver transplantation. Liver Transplantation. 2008;14(1):96-9.	EMBASE	Duplicates among databases	I	EMBASE-PubMed	Double duplicates	NA	Same			Same			Different	Acceptable		Different	Acceptable		Same			Same			Same
	130	Aucejo FN, Hashimoto K, Quintini C, Kelly D, Vogt D, Winans C, et al. Triple-phase computed tomography and intraoperative flow measurements improve the management of portosystemic shunts during liver transplantation. Liver Transpl. 2008 Jan;14(1):96-9.	PubMed
66	131	Averbuch M, Aderka D, Winer Z, Levo Y. Budd-Chiari syndrome in Israel: Predisposing factors, prognosis, and early identification of high-risk patients. Journal of Clinical Gastroenterology. 1991;13(3):321-4.	EMBASE	Duplicates among databases	I	EMBASE-PubMed	Double duplicates	NA	Same			Different	Acceptable		Different	Acceptable		Different	Acceptable		Same			Same			Same
	132	Averbuch M, Aderka D, Winer Z, Levo Y. Budd-Chiari syndrome in Israel: predisposing factors, prognosis, and early identification of high-risk patients. J Clin Gastroenterol. 1991 Jun;13(3):321-4.	PubMed
67	133	Avila NA, Ling A, Worobec AS, Mican JM, Metcalfe DD. Systemic mastocytosis: CT and US features of abdominal manifestations. Radiology. 1997;202(2):367-72.	EMBASE	Duplicates among databases	I	EMBASE-PubMed	Double duplicates	NA	Same			Same			Same			Different	Acceptable		Same			Same			Same
	134	Avila NA, Ling A, Worobec AS, Mican JM, Metcalfe DD. Systemic mastocytosis: CT and US features of abdominal manifestations. Radiology. 1997 Feb;202(2):367-72.	PubMed
68	135	Ayala R, Martinez-Lopez J, Cedena T, Bustelos R, Jimenez C, Moreno E, et al. Recipient and donor thrombophilia and the risk of portal venous thrombosis and hepatic artery thrombosis in liver recipients. BMC Gastroenterology. 2011;11.	EMBASE	Duplicates among databases	I	EMBASE-PubMed	Double duplicates	NA	Same			Same			Different	Acceptable		Same			Same			Same			Different	Unacceptable	EMBASE
	136	Ayala R, Martinez-Lopez J, Cedena T, Bustelos R, Jimenez C, Moreno E, et al. Recipient and donor thrombophilia and the risk of portal venous thrombosis and hepatic artery thrombosis in liver recipients. BMC Gastroenterol. 2011;11:130.	PubMed
69	137	Aydinli M, Bayraktar Y. Budd-Chiari syndrome: Etiology, pathogenesis and diagnosis. World Journal of Gastroenterology. 2007;13(19):2693-6.	EMBASE	Duplicates among databases	I	EMBASE-PubMed	Double duplicates	NA	Same			Different	Acceptable		Different	Acceptable		Different	Acceptable		Same			Same			Same
	138	Aydinli M, Bayraktar Y. Budd-Chiari syndrome: etiology, pathogenesis and diagnosis. World J Gastroenterol. 2007 May 21;13(19):2693-6.	PubMed
70	139	Aydogdu S, Ozgenc F, Yurtsever S, Akman SA, Tokat Y, Yagci RV. Our experience with fulminant hepatic failure in Turkish children: Etiology and outcome. Journal of Tropical Pediatrics. 2003;49(6):367-70.	EMBASE	Duplicates among databases	I	EMBASE-PubMed	Double duplicates	NA	Same			Different	Acceptable		Different	Acceptable		Different	Acceptable		Same			Same			Same
	140	Aydogdu S, Ozgenc F, Yurtsever S, Akman SA, Tokat Y, Yagci RV. Our experience with fulminant hepatic failure in Turkish children: etiology and outcome. J Trop Pediatr. 2003 Dec;49(6):367-70.	PubMed
71	141	Aydogdu S, Tumgor G, Parildar M, Arikan C, Aydin U, Yuzer Y, et al. Acute Hepatic Vein Thrombosis After Liver Transplantation in a Child With Biliary Atresia and Absent Inferior Vena Cava. Transplantation Proceedings. 2006;38(5):1459-60.	EMBASE	Duplicates among databases	I	EMBASE-PubMed	Double duplicates	NA	Same			Different	Acceptable		Different	Acceptable		Different	Acceptable		Same			Same			Same
	142	Aydogdu S, Tumgor G, Parildar M, Arikan C, Aydin U, Yuzer Y, et al. Acute hepatic vein thrombosis after liver transplantation in a child with biliary atresia and absent inferior vena cava. Transplant Proc. 2006 Jun;38(5):1459-60.	PubMed
72	143	Bachet JB, Condat B, Hagege H, Plessier A, Consigny Y, Belghiti J, et al. Long-term portosystemic shunt patency as a determinant of outcome in Budd-Chiari syndrome. Journal of Hepatology. 2007;46(1):60-8.	EMBASE	Duplicates among databases	I	EMBASE-PubMed	Double duplicates	NA	Same			Same			Different	Acceptable		Different	Acceptable		Same			Same			Same
	144	Bachet JB, Condat B, Hagege H, Plessier A, Consigny Y, Belghiti J, et al. Long-term portosystemic shunt patency as a determinant of outcome in Budd-Chiari syndrome. J Hepatol. 2007 Jan;46(1):60-8.	PubMed
73	145	Bachmann R, Strunk H, Brensing KA, Hofer U, Schild H. Diagnosis and therapy of Budd-Chiari syndrome. Aktuelle Radiologie. 1998;8(5):213-9.	EMBASE	Duplicates among databases	I	EMBASE-PubMed	Double duplicates	NA	Same			Same			Different	Acceptable		Different	Acceptable		Same			Same			Same
	146	Bachmann R, Strunk H, Brensing KA, Hofer U, Schild H. [Diagnosis and therapy of Budd-Chiari syndrome]. Aktuelle Radiol. 1998 Sep;8(5):213-9.	PubMed
74	147	Bachmeyer C, Harry G, Cazier A, Bonnard P, Cadranel JF. Portal hypertension due to intrahepatic obstruction in non-Hodgkin's lymphoma. European Journal of Gastroenterology and Hepatology. 2001;13(12):1491-3.	EMBASE	Duplicates among databases	I	EMBASE-PubMed	Double duplicates	NA	Same			Same			Different	Acceptable		Different	Acceptable		Same			Same			Same
	148	Bachmeyer C, Harry G, Cazier A, Bonnard P, Cadranel JF. Portal hypertension due to intrahepatic obstruction in non-Hodgkin's lymphoma. Eur J Gastroenterol Hepatol. 2001 Dec;13(12):1491-3.	PubMed
75	149	Badimon L, Bayes-Genis A. Effects of progestogens on thrombosis and atherosclerosis. Human Reproduction Update. 1999;5(3):191-9.	EMBASE	Duplicates among databases	I	EMBASE-PubMed	Double duplicates	NA	Same			Same			Different	Acceptable		Different	Acceptable		Same			Same			Same
	150	Badimon L, Bayes-Genis A. Effects of progestogens on thrombosis and atherosclerosis. Hum Reprod Update. 1999 May-Jun;5(3):191-9.	PubMed
76	151	Bagot CN, Marsh MS, Whitehead M, Sherwood R, Roberts L, Patel RK, et al. The effect of estrone on thrombin generation may explain the different thrombotic risk between oral and transdermal hormone replacement therapy. Journal of Thrombosis and Haemostasis. 2010;8(8):1736-44.	EMBASE	Duplicates among databases	I	EMBASE-PubMed	Double duplicates	NA	Same			Same			Different	Acceptable		Different	Acceptable		Same			Same			Same
	152	Bagot CN, Marsh MS, Whitehead M, Sherwood R, Roberts L, Patel RK, et al. The effect of estrone on thrombin generation may explain the different thrombotic risk between oral and transdermal hormone replacement therapy. J Thromb Haemost. 2010 Aug;8(8):1736-44.	PubMed
77	153	Bahar K, Karayalcin S, Kaya M, Cetinkaya H, Bozkaya H, Yurdaydin C. Percutaneous transhepatic venoplasty: An alternative treatment for Budd-Chiari syndrome. Turkish Journal of Gastroenterology. 2002;13(2):83-8.	EMBASE	Duplicates among databases	I	EMBASE-PubMed	Double duplicates	NA	Same			Different	Acceptable		Different	Acceptable		Different	Acceptable		Same			Same			Same
	154	Bahar K, Karayalcin S, Kaya M, Cetinkaya H, Bozkaya H, Yurdaydin C. Percutaneous transhepatic venoplasty: an alternative treatment for Budd-Chiari syndrome. Turk J Gastroenterol. 2002 Jun;13(2):83-8.	PubMed
78	155	Bahn E, Wiltfang J, Nolte W, Ramadori G, Steinhoff B, Ruther E, et al. Quantification of changes in electroencephalographic power spectra in a patient with Budd-Chiari-Syndrome after implantation of a transjugular intrahepatic portosystemic stent shunt (TIPSS). Metabolic Brain Disease. 2005;20(1):1-6.	EMBASE	Duplicates among databases	I	EMBASE-PubMed	Double duplicates	NA	Same			Same			Different	Acceptable		Different	Acceptable		Same			Same			Same
	156	Bahn E, Wiltfang J, Nolte W, Ramadori G, Steinhoff B, Ruther E, et al. Quantification of changes in electroencephalographic power spectra in a patient with Budd-Chiari-syndrome after implantation of a transjugular intrahepatic portosystemic stent shunt (TIPSS). Metab Brain Dis. 2005 Mar;20(1):1-6.	PubMed
79	157	Baig MA, Gemmill T, Hammond G, Patterson C, Ramsey IK. Budd-Chiari-like syndrome caused by a congenital hiatal hernia in a shar-pei dog. Veterinary Record. 2006;159(10):322-3.	EMBASE	Duplicates among databases	I	EMBASE-PubMed	Double duplicates	NA	Same			Same			Different	Acceptable		Different	Acceptable		Same			Same			Same
	158	Baig MA, Gemmill T, Hammond G, Patterson C, Ramsey IK. Budd-Chiari-like syndrome caused by a congenital hiatal hernia in a shar-pei dog. Vet Rec. 2006 Sep 2;159(10):322-3.	PubMed
80	159	Bailey RV, Stribling J, Weitzner S, Hardy JD. Leiomyosarcoma of the inferior vena cava: Report of a case and review of the literature. Annals of Surgery. 1976;184(2):169-73.	EMBASE	Duplicates among databases	I	EMBASE-PubMed	Double duplicates	NA	Same			Different	Acceptable		Different	Acceptable		Different	Acceptable		Same			Same			Same
	160	Bailey RV, Stribling J, Weitzner S, Hardy JD. Leiomyosarcoma of the inferior vena cava: report of a case and review of the literature. Ann Surg. 1976 Aug;184(2):169-73.	PubMed
81	161	Bais J, Pel M, Von Dem Borne A, Van Der Lelie H. Pregnancy and paroxysmal nocturnal hemoglobinuria. European Journal of Obstetrics Gynecology and Reproductive Biology. 1994;53(3):211-4.	EMBASE	Duplicates among databases	I	EMBASE-PubMed	Double duplicates	NA	Same			Same			Different	Acceptable		Different	Acceptable		Same			Same			Same
	162	Bais J, Pel M, von dem Borne A, van der Lelie H. Pregnancy and paroxysmal nocturnal hemoglobinuria. Eur J Obstet Gynecol Reprod Biol. 1994 Mar 15;53(3):211-4.	PubMed
82	163	Bajaj JS, Franco J. Endoscopic band ligation of esophageal varices in patients on anticoagulation. Journal of Clinical Gastroenterology. 2008;42(7):782-5.	EMBASE	Duplicates among databases	I	EMBASE-PubMed	Double duplicates	NA	Same			Same			Different	Acceptable		Different	Acceptable		Same			Same			Same
	164	Bajaj JS, Franco J. Endoscopic band ligation of esophageal varices in patients on anticoagulation. J Clin Gastroenterol. 2008 Aug;42(7):782-5.	PubMed
83	165	Baker ME, Remzi F, Einstein D, Oncel M, Herts B, Remer E, et al. CT depiction of portal vein thrombi after creation of ileal pouch-anal anastomosis. Radiology. 2003;227(1):73-9.	EMBASE	Duplicates among databases	I	EMBASE-PubMed	Double duplicates	NA	Same			Same			Same			Different	Acceptable		Same			Same			Same
	166	Baker ME, Remzi F, Einstein D, Oncel M, Herts B, Remer E, et al. CT depiction of portal vein thrombi after creation of ileal pouch-anal anastomosis. Radiology. 2003 Apr;227(1):73-9.	PubMed
84	167	Baker PR, Shields R. Effect of portacaval transposition on hepatic function in dogs with obstruction to the hepatic venous outflow. European Surgical Research. 1975;7(1):43-52.	EMBASE	Duplicates among databases	I	EMBASE-PubMed	Double duplicates	NA	Same			Same			Different	Acceptable		Same			Same			Same			Same
	168	Baker PR, Shields R. Effect of portacaval transposition on hepatic function in dogs with obstruction to the hepatic venous outflow. Eur Surg Res. 1975;7(1):43-52.	PubMed
85	169	Balducci G, Lucandri G, Mercantini P, Di Giacomo G, Amodio PM, D'Amico G, et al. Caval stenting and side-to-side portocaval shunt in the treatment of Budd-Chiari syndrome. European Journal of Surgery. 2002;168(11):651-3.	EMBASE	Duplicates among databases	I	EMBASE-PubMed	Double duplicates	NA	Same			Same			Different	Acceptable		Same			Same			Same			Same
	170	Balducci G, Lucandri G, Mercantini P, Di Giacomo G, Amodio PM, D'Amico G, et al. Caval stenting and side-to-side portocaval shunt in the treatment of Budd-Chiari syndrome. Eur J Surg. 2002;168(11):651-3.	PubMed
86	171	Balian A, Valla D, Naveau S, Musset D, Coue O, Lemaigre G, et al. Post-traumatic membranous obstruction of the inferior vena cava associated with a hypercoagulable state. Journal of Hepatology. 1998;28(4):723-6.	EMBASE	Duplicates among databases	I	EMBASE-PubMed	Double duplicates	NA	Same			Same			Different	Acceptable		Different	Acceptable		Same			Same			Same
	172	Balian A, Valla D, Naveau S, Musset D, Coue O, Lemaigre G, et al. Post-traumatic membranous obstruction of the inferior vena cava associated with a hypercoagulable state. J Hepatol. 1998 Apr;28(4):723-6.	PubMed
87	173	Balta Z, Nattermann J, Flacke S, Sauerbruch T. Budd-Chiari syndrome in a patient with paroxysmal nocturnal haemoglobinuria. Deutsche Medizinische Wochenschrift. 2005;130(40):2257-60.	EMBASE	Duplicates among databases	I	EMBASE-PubMed	Double duplicates	NA	Same			Same			Different	Acceptable		Different	Acceptable		Same			Same			Same
	174	Balta Z, Nattermann J, Flacke S, Sauerbruch T. [Budd-Chiari syndrome in a patient with paroxysmal nocturnal haemoglobinuria]. Dtsch Med Wochenschr. 2005 Oct 7;130(40):2257-60.	PubMed
88	175	Bandyopadhyay S, Bandyopadhyay D. Acute Budd-Chiari syndrome as an initial presentation of acute promyelocytic leukemia. Journal of Cancer Research and Therapeutics. 2010;6(4):567-9.	EMBASE	Duplicates among databases	I	EMBASE-PubMed	Double duplicates	NA	Same			Same			Different	Acceptable		Different	Acceptable		Same			Same			Same
	176	Bandyopadhyay S, Bandyopadhyay D. Acute Budd-Chiari syndrome as an initial presentation of acute promyelocytic leukemia. J Cancer Res Ther. 2010 Oct-Dec;6(4):567-9.	PubMed
89	177	Barakat M. Unusual Hepatic-Portal-Systemic Shunting Demonstrated by Doppler Sonography in Children with Congenital Hepatic Vein Ostial Occlusion. Journal of Clinical Ultrasound. 2004;32(4):172-8.	EMBASE	Duplicates among databases	I	EMBASE-PubMed	Double duplicates	NA	Same			Different	Acceptable		Different	Acceptable		Different	Acceptable		Same			Same			Same
	178	Barakat M. Unusual hepatic-portal-systemic shunting demonstrated by Doppler sonography in children with congenital hepatic vein ostial occlusion. J Clin Ultrasound. 2004 May;32(4):172-8.	PubMed
90	179	Barcat D, Constans J, Jarnier P, Le Metayer P, Gosse P, Conri C. Thrombosis of the inferior vena caval and right atrium in amoebic abscess of the liver. Archives des Maladies du Coeur et des Vaisseaux. 1998;91(2):271-3.	EMBASE	Duplicates among databases	I	EMBASE-PubMed	Double duplicates	NA	Same			Same			Different	Acceptable		Different	Acceptable		Same			Same			Same
	180	Barcat D, Constans J, Jarnier P, Le Metayer P, Gosse P, Conri C. [Thrombosis of the inferior vena caval and right atrium in amoebic abscess of the liver]. Arch Mal Coeur Vaiss. 1998 Feb;91(2):271-3.	PubMed
91	181	Bargallo X, Gilabert R, Nicolau C, Garcia-Pagan JC, Ayuso JR, Bru C. Sonography of Budd-Chiari syndrome. American Journal of Roentgenology. 2006;187(1):208.	EMBASE	Duplicates among databases	I	EMBASE-PubMed	Double duplicates	NA	Same			Same			Different	Acceptable		Different	Acceptable		Same			Same			Different	Acceptable
	182	Bargallo X, Gilabert R, Nicolau C, Garcia-Pagan JC, Ayuso JR, Bru C. Sonography of Budd-Chiari syndrome. AJR Am J Roentgenol. 2006 Jul;187(1):W33-41.	PubMed
92	183	Bargallo X, Gilabert R, Nicolau C, Garcia-Pagan JC, Bosch J, Bru C. Sonography of the Caudate Vein: Value in Diagnosing Budd-Chiari Syndrome. American Journal of Roentgenology. 2003;181(6):1641-5.	EMBASE	Duplicates among databases	I	EMBASE-PubMed	Double duplicates	NA	Same			Same			Different	Acceptable		Different	Acceptable		Same			Same			Same
	184	Bargallo X, Gilabert R, Nicolau C, Garcia-Pagan JC, Bosch J, Bru C. Sonography of the caudate vein: value in diagnosing Budd-Chiari syndrome. AJR Am J Roentgenol. 2003 Dec;181(6):1641-5.	PubMed
93	185	Barksdale J, Abolhoda A, Saremi F. Intravenous leiomyomatosis presenting as acute Budd-Chiari syndrome. Journal of Vascular Surgery. 2011;54(3):860-3.	EMBASE	Duplicates among databases	I	EMBASE-PubMed	Double duplicates	NA	Same			Same			Different	Acceptable		Different	Acceptable		Same			Same			Same
	186	Barksdale J, Abolhoda A, Saremi F. Intravenous leiomyomatosis presenting as acute Budd-Chiari syndrome. J Vasc Surg. 2011 Sep;54(3):860-3.	PubMed
94	187	Barnet B, Joffe A. Hepatic vein thrombosis in a teenager: A case report. Journal of Adolescent Health. 1991;12(1):60-2.	EMBASE	Duplicates among databases	I	EMBASE-PubMed	Double duplicates	NA	Same			Different	Acceptable		Different	Acceptable		Different	Acceptable		Same			Same			Same
	188	Barnet B, Joffe A. Hepatic vein thrombosis in a teenager: a case report. J Adolesc Health. 1991 Jan;12(1):60-2.	PubMed
95	189	Barrault C, Plessier A, Valla D, Condat B. Non surgical treatment of Budd-Chiari syndrome: A review. Gastroenterologie Clinique et Biologique. 2004;28(1):40-9.	EMBASE	Duplicates among databases	I	EMBASE-PubMed	Double duplicates	NA	Same			Different	Acceptable		Different	Acceptable		Different	Acceptable		Same			Same			Same
	190	Barrault C, Plessier A, Valla D, Condat B. [Non surgical treatment of Budd-Chiari syndrome: a review]. Gastroenterol Clin Biol. 2004 Jan;28(1):40-9.	PubMed
96	191	Bas K, Yaprak O, Dayangac M, Ulusoy OL, Dogusoy GB, Yuzer Y, et al. Living-donor liver transplant in 3 patients with budd-chiari syndrome: Case report. Experimental and Clinical Transplantation. 2012;10(2):172-5.	EMBASE	Duplicates among databases	I	EMBASE-PubMed	Double duplicates	NA	Same			Different	Acceptable		Different	Acceptable		Different	Acceptable		Same			Same			Same
	192	Bas K, Yaprak O, Dayangac M, Ulusoy OL, Dogusoy GB, Yuzer Y, et al. Living-donor liver transplant in 3 patients with Budd-Chiari syndrome: case report. Exp Clin Transplant. 2012 Apr;10(2):172-5.	PubMed
97	193	Bathe OF, Ernst S, Sutherland FR, Dixon E, Butts C, Bigam D, et al. A phase II experience with neoadjuvant irinotecan (CPT-11), 5-fluorouracil (5-FU) and leucovorin (LV) for colorectal liver metastases. BMC Cancer. 2009;9.	EMBASE	Duplicates among databases	I	EMBASE-PubMed	Double duplicates	NA	Same			Same			Same			Same			Same			Same			Different	Unacceptable	EMBASE
	194	Bathe OF, Ernst S, Sutherland FR, Dixon E, Butts C, Bigam D, et al. A phase II experience with neoadjuvant irinotecan (CPT-11), 5-fluorouracil (5-FU) and leucovorin (LV) for colorectal liver metastases. BMC Cancer. 2009;9:156.	PubMed
98	195	Batistaki C, Matsota P, Kalimeris K, Brountzos E, Kostopanagiotou G. Sugammadex antagonising rocuronium in three patients with liver dysfunction undergoing transjugular intrahepatic portosystemic shunt. Anaesthesia and Intensive Care. 2012;40(3):556-7.	EMBASE	Duplicates among databases	I	EMBASE-PubMed	Double duplicates	NA	Same			Same			Different	Acceptable		Different	Acceptable		Same			Same			Same
	196	Batistaki C, Matsota P, Kalimeris K, Brountzos E, Kostopanagiotou G. Sugammadex antagonising rocuronium in three patients with liver dysfunction undergoing transjugular intrahepatic portosystemic shunt. Anaesth Intensive Care. 2012 May;40(3):556-7.	PubMed
99	197	Bayraktar UD, Seren S, Bayraktar Y. Hepatic venous outflow obstruction: Three similar syndromes. World Journal of Gastroenterology. 2007;13(13):1912-27.	EMBASE	Duplicates among databases	I	EMBASE-PubMed	Double duplicates	NA	Same			Different	Acceptable		Different	Acceptable		Different	Acceptable		Same			Same			Same
	198	Bayraktar UD, Seren S, Bayraktar Y. Hepatic venous outflow obstruction: three similar syndromes. World J Gastroenterol. 2007 Apr 7;13(13):1912-27.	PubMed
100	199	Bayraktar Y, Balaban HY, Arslan S, Balkanci F. Agenesis of gallbladder and multiple anomalies of the biliary tree in a patient with portal thrombosis: A case report. Turkish Journal of Gastroenterology. 2006;17(3):212-5.	EMBASE	Duplicates among databases	I	EMBASE-PubMed	Double duplicates	NA	Same			Different	Acceptable		Different	Acceptable		Different	Acceptable		Same			Same			Same
	200	Bayraktar Y, Balaban HY, Arslan S, Balkanci F. Agenesis of gallbladder and multiple anomalies of the biliary tree in a patient with portal thrombosis: a case report. Turk J Gastroenterol. 2006 Sep;17(3):212-5.	PubMed
101	201	Bayraktar Y, Balkanci F, Bayraktar M, Calguneri M. Budd-Chiari syndrome: A common complication of Behcet's disease. American Journal of Gastroenterology. 1997;92(5):858-62.	EMBASE	Duplicates among databases	I	EMBASE-PubMed	Double duplicates	NA	Same			Different	Acceptable		Different	Acceptable		Different	Acceptable		Same			Same			Same
	202	Bayraktar Y, Balkanci F, Bayraktar M, Calguneri M. Budd-Chiari syndrome: a common complication of Behcet's disease. Am J Gastroenterol. 1997 May;92(5):858-62.	PubMed
102	203	Bayraktar Y, Balkanci F, Kansu E, Dundar S, Uzunalimoglu B, Kayhan B, et al. Cavernous transformation of the portal vein: A common manifestation of Behcet's disease. American Journal of Gastroenterology. 1995;90(9):1476-9.	EMBASE	Duplicates among databases	I	EMBASE-PubMed	Double duplicates	NA	Same			Different	Acceptable		Different	Acceptable		Different	Acceptable		Same			Same			Same
	204	Bayraktar Y, Balkanci F, Kansu E, Dundar S, Uzunalimoglu B, Kayhan B, et al. Cavernous transformation of the portal vein: a common manifestation of Behcet's disease. Am J Gastroenterol. 1995 Sep;90(9):1476-9.	PubMed
103	205	Bayraktar Y, Balkanci F, Kansu E, Kayhan B, Arslan S, Eryilmaz M, et al. Budd-Chiari syndrome: Analysis of 30 cases. Angiology. 1993;44(7):541-51.	EMBASE	Duplicates among databases	I	EMBASE-PubMed	Double duplicates	NA	Same			Different	Acceptable		Same			Different	Acceptable		Same			Same			Same
	206	Bayraktar Y, Balkanci F, Kansu E, Kayhan B, Arslan S, Eryilmaz M, et al. Budd-Chiari syndrome: analysis of 30 cases. Angiology. 1993 Jul;44(7):541-51.	PubMed
104	207	Bayraktar Y, Balkanci F, Kayhan B, Uzunalimoglu B, Ozenc A, Ozdemir A, et al. Congenital hepatic fibrosis associated with cavernous transformation of the portal vein. Hepato-Gastroenterology. 1997;44(18):1588-94.	EMBASE	Duplicates among databases	I	EMBASE-PubMed	Double duplicates	NA	Same			Same			Different	Acceptable		Different	Acceptable		Same			Same			Same
	208	Bayraktar Y, Balkanci F, Kayhan B, Uzunalimoglu B, Ozenc A, Ozdemir A, et al. Congenital hepatic fibrosis associated with cavernous transformation of the portal vein. Hepatogastroenterology. 1997 Nov-Dec;44(18):1588-94.	PubMed
105	209	Bayraktar Y, Harmanci O. Etiology and consequences of thrombosis in abdominal vessels. World Journal of Gastroenterology. 2006;12(8):1165-74.	EMBASE	Duplicates among databases	I	EMBASE-PubMed	Double duplicates	NA	Same			Same			Different	Acceptable		Different	Acceptable		Same			Same			Same
	210	Bayraktar Y, Harmanci O. Etiology and consequences of thrombosis in abdominal vessels. World J Gastroenterol. 2006 Feb 28;12(8):1165-74.	PubMed
106	211	Bayraktar Y, Harmanci O, Gedikoglu G, Balkanci F, Ersoy O, Aydinli M, et al. Unilobar tapering cirrhosis in a patient with Caroli syndrome associated with an abnormal common bile duct. Turkish Journal of Gastroenterology. 2010;21(1):63-7.	EMBASE	Duplicates among databases	I	EMBASE-PubMed	Double duplicates	NA	Same			Same			Different	Acceptable		Different	Acceptable		Same			Same			Same
	212	Bayraktar Y, Harmanci O, Gedikoglu G, Balkanci F, Ersoy O, Aydinli M, et al. Unilobar tapering cirrhosis in a patient with Caroli syndrome associated with an abnormal common bile duct. Turk J Gastroenterol. 2010 Mar;21(1):63-7.	PubMed
107	213	Bayraktar Y, Ozaslan E, Van Thiel DH. Gastrointestinal manifestations of Behcet's disease. Journal of Clinical Gastroenterology. 2000;30(2):144-54.	EMBASE	Duplicates among databases	I	EMBASE-PubMed	Double duplicates	NA	Same			Same			Different	Acceptable		Different	Acceptable		Same			Same			Same
	214	Bayraktar Y, Ozaslan E, Van Thiel DH. Gastrointestinal manifestations of Behcet's disease. J Clin Gastroenterol. 2000 Mar;30(2):144-54.	PubMed
108	215	Beattie C, Sitzmann JV, Cameron JL. Mesoatrial shunt hemodynamics. Surgery. 1988;104(1):1-9.	EMBASE	Duplicates among databases	I	EMBASE-PubMed	Double duplicates	NA	Same			Same			Same			Different	Acceptable		Same			Same			Same
	216	Beattie C, Sitzmann JV, Cameron JL. Mesoatrial shunt hemodynamics. Surgery. 1988 Jul;104(1):1-9.	PubMed
109	217	Becker CD, Scheidegger J, Marincek B. Hepatic vein occlusion: Morphologic features on computed tomography and ultrasonography. Gastrointestinal Radiology. 1986;11(4):305-11.	EMBASE	Duplicates among databases	I	EMBASE-PubMed	Double duplicates	NA	Same			Different	Acceptable		Different	Acceptable		Same			Same			Same			Same
	218	Becker CD, Scheidegger J, Marincek B. Hepatic vein occlusion: morphologic features on computed tomography and ultrasonography. Gastrointest Radiol. 1986;11(4):305-11.	PubMed
110	219	Becker V, Lersch C, Gaa J, Schmid RM. Partial Budd-Chiari syndrome associated with a hypereosinophilic syndrome. Zeitschrift fur Gastroenterologie. 2006;44(2):173-7.	EMBASE	Duplicates among databases	I	EMBASE-PubMed	Double duplicates	NA	Same			Same			Different	Acceptable		Different	Acceptable		Same			Same			Same
	220	Becker V, Lersch C, Gaa J, Schmid RM. [Partial Budd-Chiari syndrome associated with a hypereosinophilic syndrome]. Z Gastroenterol. 2006 Feb;44(2):173-7.	PubMed
111	221	Beckett D, Olliff S. Interventional radiology in the management of Budd Chiari syndrome. CardioVascular and Interventional Radiology. 2008;31(5):839-47.	EMBASE	Duplicates among databases	I	EMBASE-PubMed	Double duplicates	NA	Same			Same			Different	Acceptable		Different	Acceptable		Same			Same			Same
	222	Beckett D, Olliff S. Interventional radiology in the management of Budd Chiari syndrome. Cardiovasc Intervent Radiol. 2008 Sep-Oct;31(5):839-47.	PubMed
112	223	Bedioui H, Nouira K, Ayadi S, Daghfous A, Bakhtri M, Ksantini R, et al. Budd-Chiari syndrome secondary to hepatic echinococcosis. Gastroenterologie Clinique et Biologique. 2007;31(8-9 C1):721-4.	EMBASE	Duplicates among databases	I	EMBASE-PubMed	Double duplicates	NA	Same			Same			Different	Acceptable		Different	Acceptable		Same			Different	Acceptable		Same
	224	Bedioui H, Nouira K, Ayadi S, Daghfous A, Bakhtri M, Ksantini R, et al. Budd-Chiari syndrome secondary to hepatic echinococcosis. Gastroenterol Clin Biol. 2007 Aug-Sep;31(8-9 Pt 1):721-4.	PubMed
113	225	Beech J, Dubielzig R, Bester R. Portal vein anomaly and hepatic encephalopathy in a horse. Journal of the American Veterinary Medical Association. 1977;170(2):164-6.	EMBASE	Duplicates among databases	I	EMBASE-PubMed	Double duplicates	NA	Same			Same			Different	Acceptable		Different	Acceptable		Same			Same			Same
	226	Beech J, Dubielzig R, Bester R. Portal vein anomaly and hepatic encephalopathy in a horse. J Am Vet Med Assoc. 1977 Jan 15;170(2):164-6.	PubMed
114	227	Behera A, Menakuru SR, Thingnam S, Kaman L, Bhasin DK, Kochher R, et al. Treatment of Budd-Chiari syndrome with inferior vena caval occlusion by mesoatrial shunt. European Journal of Surgery. 2002;168(6):355-9.	EMBASE	Duplicates among databases	I	EMBASE-PubMed	Double duplicates	NA	Same			Same			Different	Acceptable		Same			Same			Same			Same
	228	Behera A, Menakuru SR, Thingnam S, Kaman L, Bhasin DK, Kochher R, et al. Treatment of Budd-Chiari syndrome with inferior vena caval occlusion by mesoatrial shunt. Eur J Surg. 2002;168(6):355-9.	PubMed
115	229	Belghiti J, Di Carlo I, Sauvanet A, Fekete F. Senning procedure in Budd-Chiari syndrome associated with complete portal vein thrombosis. Minerva Chirurgica. 1993;48(1-2):65-71.	EMBASE	Duplicates among databases	I	EMBASE-PubMed	Double duplicates	NA	Same			Same			Different	Acceptable		Different	Acceptable		Same			Same			Same
	230	Belghiti J, Di Carlo I, Sauvanet A, Fekete F. [The Senning procedure in Budd-Chiari syndrome associated with complete portal vein thrombosis]. Minerva Chir. 1993 Jan;48(1-2):65-71.	PubMed
116	231	Belkahla N, Maamouri N, Ouerghi H, Cheikh I, Hamida SB, Bouzid H, et al. Extensive portocava thrombosis revealing a primary antiphospholipid syndrome: A case report. Revue de Medecine Interne. 2008;29(6):504-7.	EMBASE	Duplicates among databases	I	EMBASE-PubMed	Double duplicates	NA	Same			Different	Acceptable		Different	Acceptable		Different	Acceptable		Same			Same			Same
	232	Belkahla N, Maamouri N, Ouerghi H, Cheikh I, Hamida SB, Bouzid H, et al. [Extensive portocava thrombosis revealing a primary antiphospholipid syndrome: a case report]. Rev Med Interne. 2008 Jun;29(6):504-7.	PubMed
117	233	Ben Ghorbel I, Ennaifer R, Lamloum M, Khanfir M, Miled M, Houman MH. Budd-Chiari syndrome associated with Behcet's disease. Gastroenterologie Clinique et Biologique. 2008;32(3):316-20.	EMBASE	Duplicates among databases	I	EMBASE-PubMed	Double duplicates	NA	Same			Same			Different	Acceptable		Different	Acceptable		Same			Same			Same
	234	Ben Ghorbel I, Ennaifer R, Lamloum M, Khanfir M, Miled M, Houman MH. Budd-Chiari syndrome associated with Behcet's disease. Gastroenterol Clin Biol. 2008 Mar;32(3):316-20.	PubMed
118	235	Ben Hriz F, Habbassi H, Maamouri N, Azaiez O, Chaabouni H, Chouaib S, et al. Budd-Chiari syndrome associated with celiac disease. Revue de Medecine Interne. 2010;31(2):160-2.	EMBASE	Duplicates among databases	I	EMBASE-PubMed	Double duplicates	NA	Same			Same			Different	Acceptable		Different	Acceptable		Same			Same			Same
	236	Ben Hriz F, Habbassi H, Maamouri N, Azaiez O, Chaabouni H, Chouaib S, et al. [Budd-Chiari syndrome associated with celiac disease]. Rev Med Interne. 2010 Feb;31(2):160-2.	PubMed
119	237	Benamour S, Zeroual B, Bennis R, Amraoui A, Bettal S. Behcet's disease. 316 Cases. Presse Medicale. 1990;19(32):1485-9.	EMBASE	Duplicates among databases	I	EMBASE-PubMed	Double duplicates	NA	Same			Different	Acceptable		Different	Acceptable		Different	Acceptable		Same			Same			Same
	238	Benamour S, Zeroual B, Bennis R, Amraoui A, Bettal S. [Behcet's disease. 316 cases]. Presse Med. 1990 Oct 6;19(32):1485-9.	PubMed
120	239	Benesch M, Urban C, Deutschmann H, Hausegger KA, Hollwarth M. Management of Budd-Chiari syndrome by hepatic vein stenting after extended right hepatectomy. Journal of Pediatric Surgery. 2002;37(11):1640-2.	EMBASE	Duplicates among databases	I	EMBASE-PubMed	Double duplicates	NA	Same			Same			Different	Acceptable		Different	Acceptable		Same			Same			Same
	240	Benesch M, Urban C, Deutschmann H, Hausegger KA, Hollwarth M. Management of Budd-Chiari syndrome by hepatic vein stenting after extended right hepatectomy. J Pediatr Surg. 2002 Nov;37(11):1640-2.	PubMed
121	241	Bentabak K, Graba A, Boudjema K, Griene B, Debzi N, Bekkouche N, et al. Adult-to-adult living related liver transplantation: Preliminary results of the hepatic transplantation group in Algiers. Transplantation Proceedings. 2005;37(6):2873-4.	EMBASE	Duplicates among databases	I	EMBASE-PubMed	Double duplicates	NA	Same			Different	Acceptable		Different	Acceptable		Different	Acceptable		Same			Same			Same
	242	Bentabak K, Graba A, Boudjema K, Griene B, Debzi N, Bekkouche N, et al. Adult-to-adult living related liver transplantation: preliminary results of the Hepatic Transplantation Group in Algiers. Transplant Proc. 2005 Jul-Aug;37(6):2873-4.	PubMed
122	243	Beppu M, Fukuzaki T, Mitani K, Fujimoto K, Taniguchi S. Hepatic subsegmentectomy with segmental hepatic vein sacrifice. Archives of Surgery. 1990;125(9):1170-5.	EMBASE	Duplicates among databases	I	EMBASE-PubMed	Double duplicates	NA	Same			Same			Different	Acceptable		Different	Acceptable		Same			Same			Same
	244	Beppu M, Fukuzaki T, Mitani K, Fujimoto K, Taniguchi S. Hepatic subsegmentectomy with segmental hepatic vein sacrifice. Arch Surg. 1990 Sep;125(9):1170-5.	PubMed
123	245	Berenguer M, Rayon JM, Prieto M, Aguilera V, Nicolas D, Ortiz V, et al. Are posttransplantation protocol liver biopsies useful in the long term? Liver Transplantation. 2001;7(9):790-6.	EMBASE	Duplicates among databases	I	EMBASE-PubMed	Double duplicates	NA	Same			Same			Different	Acceptable		Different	Acceptable		Same			Same			Same
	246	Berenguer M, Rayon JM, Prieto M, Aguilera V, Nicolas D, Ortiz V, et al. Are posttransplantation protocol liver biopsies useful in the long term? Liver Transpl. 2001 Sep;7(9):790-6.	PubMed
124	247	Bergsrud EA, Gandhi PJ. A review of the clinical uses of ximelagatran in thrombosis syndromes. Journal of Thrombosis and Thrombolysis. 2003;16(3):175-88.	EMBASE	Duplicates among databases	I	EMBASE-PubMed	Double duplicates	NA	Same			Same			Different	Acceptable		Different	Acceptable		Same			Same			Same
	248	Bergsrud EA, Gandhi PJ. A review of the clinical uses of ximelagatran in thrombosis syndromes. J Thromb Thrombolysis. 2003 Dec;16(3):175-88.	PubMed
125	249	Berliner S, Shoenfeld Y, Shaklai M, Pinkhas J. Conservative treatment of Budd-Chiari syndrome in polycythemia vera. Haematologica. 1981;66(2):220-2.	EMBASE	Duplicates among databases	I	EMBASE-PubMed	Double duplicates	NA	Same			Same			Same			Different	Acceptable		Same			Same			Same
	250	Berliner S, Shoenfeld Y, Shaklai M, Pinkhas J. Conservative treatment of Budd-Chiari syndrome in polycythemia vera. Haematologica. 1981 Apr;66(2):220-2.	PubMed
126	251	Bernstein ML, Salusinsky-Sternbach M, Bellefleur M, Esseltine DW. Thrombotic and hemorrhagic complications in children with the lupus anticoagulant. American Journal of Diseases of Children. 1984;138(12):1132-5.	EMBASE	Duplicates among databases	I	EMBASE-PubMed	Double duplicates	NA	Same			Same			Different	Acceptable		Different	Acceptable		Same			Same			Same
	252	Bernstein ML, Salusinsky-Sternbach M, Bellefleur M, Esseltine DW. Thrombotic and hemorrhagic complications in children with the lupus anticoagulant. Am J Dis Child. 1984 Dec;138(12):1132-5.	PubMed
127	253	Bernuau J. Hepatic complications of pregnancy. Revue du Praticien. 2003;53(17):1889-93.	EMBASE	Duplicates among databases	I	EMBASE-PubMed	Double duplicates	NA	Same			Same			Different	Acceptable		Different	Acceptable		Same			Same			Same
	254	Bernuau J. [Hepatic complications of pregnancy]. Rev Prat. 2003 Nov 15;53(17):1889-93.	PubMed
128	255	Bertani H, Pinna AD, Di Benedetto F, Quintini C, Miller C, Villa E. Hepatic allograft salvage with early Doppler ultrasound diagnosis of acute vena cava thrombosis. Abdominal Imaging. 2004;29(5):606-8.	EMBASE	Duplicates among databases	I	EMBASE-PubMed	Double duplicates	NA	Same			Same			Different	Acceptable		Different	Acceptable		Same			Same			Same
	256	Bertani H, Pinna AD, Di Benedetto F, Quintini C, Miller C, Villa E. Hepatic allograft salvage with early doppler ultrasound diagnosis of acute vena cava thrombosis. Abdom Imaging. 2004 Sep-Oct;29(5):606-8.	PubMed
129	257	Bertolotto M, Martinoli C, Migaleddu V, Cernic S, Zappetti R. Color doppler sonography of intrahepatic vascular shunts. Journal of Clinical Ultrasound. 2008;36(9):527-38.	EMBASE	Duplicates among databases	I	EMBASE-PubMed	Double duplicates	NA	Same			Same			Different	Acceptable		Different	Acceptable		Same			Same			Same
	258	Bertolotto M, Martinoli C, Migaleddu V, Cernic S, Zappetti R. Color Doppler sonography of intrahepatic vascular shunts. J Clin Ultrasound. 2008 Nov-Dec;36(9):527-38.	PubMed
130	259	Bertsche T, Fritz R, Sauer P, Encke J, Haefeli WE, Walter-Sack I. Off-label use in long-term anticoagulation after liver transplantation due to phenprocoumon-induced hepatic failure. Medizinische Klinik. 2005;100(12):820-4.	EMBASE	Duplicates among databases	I	EMBASE-PubMed	Double duplicates	NA	Same			Same			Different	Acceptable		Different	Acceptable		Same			Same			Same
	260	Bertsche T, Fritz R, Sauer P, Encke J, Haefeli WE, Walter-Sack I. [Off-label use in long-term anticoagulation after liver transplantation due to phenprocoumon-induced hepatic failure]. Med Klin (Munich). 2005 Dec 15;100(12):820-4.	PubMed
131	261	Bertsche T, Fritz R, Sauer P, Encke J, Haefeli WE, Walter-Sack I. Off label use in long-term anticoagulation after liver transplantation due to phenprocoumon-induced hepatic failure. Medizinische Monatsschrift fur Pharmazeuten. 2006;29(7):257-62.	EMBASE	Duplicates among databases	I	EMBASE-PubMed	Double duplicates	NA	Same			Same			Different	Acceptable		Different	Acceptable		Same			Same			Same
	262	Bertsche T, Fritz R, Sauer P, Encke J, Haefeli WE, Walter-Sack I. [Off label use in long-term anticoagulation after liver transplantation due to phenprocoumon-induced hepatic failure]. Med Monatsschr Pharm. 2006 Jul;29(7):257-62.	PubMed
132	263	Berzigotti A, Frigato M, Manfredini E, Pierpaoli L, Mule R, Tiani C, et al. Liver hemangioma and vascular liver diseases in patients with systemic lupus erythematosus. World Journal of Gastroenterology. 2011;17(40):4503-8.	EMBASE	Duplicates among databases	I	EMBASE-PubMed	Double duplicates	NA	Same			Same			Different	Acceptable		Different	Acceptable		Same			Same			Same
	264	Berzigotti A, Frigato M, Manfredini E, Pierpaoli L, Mule R, Tiani C, et al. Liver hemangioma and vascular liver diseases in patients with systemic lupus erythematosus. World J Gastroenterol. 2011 Oct 28;17(40):4503-8.	PubMed
133	265	Besnard M, Pariente D, Hadchouel M, Bernard O, Chaumont P. Portal cavernoma in congenital hepatic fibrosis. Angiographic reports of 10 pediatric cases. Pediatric Radiology. 1994;24(1):61-5.	EMBASE	Duplicates among databases	I	EMBASE-PubMed	Double duplicates	NA	Same			Same			Different	Acceptable		Same			Same			Same			Same
	266	Besnard M, Pariente D, Hadchouel M, Bernard O, Chaumont P. Portal cavernoma in congenital hepatic fibrosis. Angiographic reports of 10 pediatric cases. Pediatr Radiol. 1994;24(1):61-5.	PubMed
134	267	Bezeaud A, Denninger MH, Dondero F, Saada V, Venisse L, Huisse MG, et al. Hypercoagulability after partial liver resection. Thrombosis and Haemostasis. 2007;98(6):1252-6.	EMBASE	Duplicates among databases	I	EMBASE-PubMed	Double duplicates	NA	Same			Same			Different	Acceptable		Different	Acceptable		Same			Same			Same
	268	Bezeaud A, Denninger MH, Dondero F, Saada V, Venisse L, Huisse MG, et al. Hypercoagulability after partial liver resection. Thromb Haemost. 2007 Dec;98(6):1252-6.	PubMed
135	269	Bhargava DK, Arora A, Dasarathy S. Laparoscopic features of the Budd-Chiari syndrome. Endoscopy. 1991;23(5):259-61.	EMBASE	Duplicates among databases	I	EMBASE-PubMed	Double duplicates	NA	Same			Same			Same			Different	Acceptable		Same			Same			Same
	270	Bhargava DK, Arora A, Dasarathy S. Laparoscopic features of the Budd-Chiari syndrome. Endoscopy. 1991 Sep;23(5):259-61.	PubMed
136	271	Bhatia V, Lodha R. Upper gastrointestinal bleeding. Indian Journal of Pediatrics. 2011;78(2):227-33.	EMBASE	Duplicates among databases	I	EMBASE-PubMed	Double duplicates	NA	Same			Same			Different	Acceptable		Different	Acceptable		Same			Same			Same
	272	Bhatia V, Lodha R. Upper gastrointestinal bleeding. Indian J Pediatr. 2011 Feb;78(2):227-33.	PubMed
137	273	Bian J, Sha L, Yang C, Sun CS. Three-dimensional dynamic contrast-enhanced MR angiography for evaluating recipient vessels in orthotopic liver transplantation. Hepatobiliary and Pancreatic Diseases International. 2008;7(5):476-80.	EMBASE	Duplicates among databases	I	EMBASE-PubMed	Double duplicates	NA	Same			Same			Different	Acceptable		Different	Acceptable		Same			Same			Same
	274	Bian J, Sha L, Yang C, Sun CS. Three-dimensional dynamic contrast-enhanced MR angiography for evaluating recipient vessels in orthotopic liver transplantation. Hepatobiliary Pancreat Dis Int. 2008 Oct;7(5):476-80.	PubMed
138	275	Bilbao JI, Pueyo JC, Longo JM, Arias M, Herrero JI, Benito A, et al. Interventional therapeutic techniques in Budd-Chiari syndrome. CardioVascular and Interventional Radiology. 1997;20(2):112-9.	EMBASE	Duplicates among databases	I	EMBASE-PubMed	Double duplicates	NA	Same			Same			Different	Acceptable		Different	Acceptable		Same			Same			Same
	276	Bilbao JI, Pueyo JC, Longo JM, Arias M, Herrero JI, Benito A, et al. Interventional therapeutic techniques in Budd-Chiari syndrome. Cardiovasc Intervent Radiol. 1997 Mar-Apr;20(2):112-9.	PubMed
139	277	Bilbao JI, Quiroga J, Herrero JI, Benito A. Transjugular intrahepatic portosystemic shunt (TIPS): Current status and future possibilities. CardioVascular and Interventional Radiology. 2002;25(4):251-69.	EMBASE	Duplicates among databases	I	EMBASE-PubMed	Double duplicates	NA	Same			Different	Acceptable		Different	Acceptable		Different	Acceptable		Same			Same			Same
	278	Bilbao JI, Quiroga J, Herrero JI, Benito A. Transjugular intrahepatic portosystemic shunt (TIPS): current status and future possibilities. Cardiovasc Intervent Radiol. 2002 Jul-Aug;25(4):251-69.	PubMed
140	279	Billot S, Mouton A, Lhote F, De Broucker T. Cerebral infarction, a complication of paroxysmal nocturnal haemoglobinuria. Revue Neurologique. 2007;163(1):138-41.	EMBASE	Duplicates among databases	I	EMBASE-PubMed	Double duplicates	NA	Same			Same			Different	Acceptable		Different	Acceptable		Same			Same			Same
	280	Billot S, Mouton A, Lhote F, de Broucker T. [Cerebral infarction, a complication of paroxysmal nocturnal haemoglobinuria]. Rev Neurol (Paris). 2007 Jan;163(1):138-41.	PubMed
141	281	Birgens HS, Hancke S, Rosenklint A, Hansen NE. Ultrasonic demonstration of clinical and subclinical hepatic venous thrombosis in paroxysmal nocturnal haemoglobinuria. British Journal of Haematology. 1986;64(4):737-43.	EMBASE	Duplicates among databases	I	EMBASE-PubMed	Double duplicates	NA	Same			Same			Different	Acceptable		Different	Acceptable		Same			Same			Same
	282	Birgens HS, Hancke S, Rosenklint A, Hansen NE. Ultrasonic demonstration of clinical and subclinical hepatic venous thrombosis in paroxysmal nocturnal haemoglobinuria. Br J Haematol. 1986 Dec;64(4):737-43.	PubMed
142	283	Bisbocci D, De Micheli AG, Tamanti P, Cantoni R, Pellacani A, Pinna G, et al. Association of the Budd-Chiari syndrome with lupus anticoagulant. Case report and critical review. Annali Italiani di Medicina Interna. 1991;6(2):251-5.	EMBASE	Duplicates among databases	I	EMBASE-PubMed	Double duplicates	NA	Same			Same			Different	Acceptable		Different	Acceptable		Same			Same			Same
	284	Bisbocci D, De Micheli AG, Tamanti P, Cantoni R, Pellacani A, Pinna G, et al. Association of the Budd-Chiari syndrome with lupus anticoagulant. Case report and critical review. Ann Ital Med Int. 1991 Apr-Jun;6(2):251-5.	PubMed
143	285	Bismuth E, Hadengue A, Hammel P, Benhamou JP. Hepatic vein thrombosis in Behcet's disease. Hepatology. 1990;11(6):969-74.	EMBASE	Duplicates among databases	I	EMBASE-PubMed	Double duplicates	NA	Same			Same			Same			Different	Acceptable		Same			Same			Same
	286	Bismuth E, Hadengue A, Hammel P, Benhamou JP. Hepatic vein thrombosis in Behcet's disease. Hepatology. 1990 Jun;11(6):969-74.	PubMed
144	287	Bismuth H, Sherlock DJ. Portasystemic shunting versus liver transplantation for the Budd-Chiari syndrome. Annals of Surgery. 1991;214(5):581-9.	EMBASE	Duplicates among databases	I	EMBASE-PubMed	Double duplicates	NA	Same			Same			Different	Acceptable		Different	Acceptable		Same			Same			Same
	288	Bismuth H, Sherlock DJ. Portasystemic shunting versus liver transplantation for the Budd-Chiari syndrome. Ann Surg. 1991 Nov;214(5):581-9.	PubMed
145	289	Bittencourt PL, Couto CA, Ribeiro DD. Portal Vein Thrombosis and Budd-Chiari Syndrome. Clinics in Liver Disease. 2009;13(1):127-44.	EMBASE	Duplicates among databases	I	EMBASE-PubMed	Double duplicates	NA	Same			Different	Acceptable		Different	Acceptable		Different	Acceptable		Same			Same			Same
	290	Bittencourt PL, Couto CA, Ribeiro DD. Portal vein thrombosis and budd-Chiari syndrome. Clin Liver Dis. 2009 Feb;13(1):127-44.	PubMed
146	291	Bittencourt PL, Couto CA, Ribeiro DD. Portal Vein Thrombosis and Budd-Chiari Syndrome. Hematology/Oncology Clinics of North America. 2011;25(5):1049-66.	EMBASE	Duplicates among databases	I	EMBASE-PubMed	Double duplicates	NA	Same			Different	Acceptable		Different	Acceptable		Different	Acceptable		Same			Same			Different	Acceptable
	292	Bittencourt PL, Couto CA, Ribeiro DD. Portal vein thrombosis and budd-Chiari syndrome. Hematol Oncol Clin North Am. 2011 Oct;25(5):1049-66, vi-vii.	PubMed
147	293	Blanco M, Medina J, Gonzalez E, Dominguez M, Rodriguez A, Pamplona M, et al. Third Kidney Transplantation: A Permanent Medical-Surgical Challenge. Transplantation Proceedings. 2009;41(6):2366-9.	EMBASE	Duplicates among databases	I	EMBASE-PubMed	Double duplicates	NA	Same			Different	Acceptable		Different	Acceptable		Different	Acceptable		Same			Same			Same
	294	Blanco M, Medina J, Gonzalez E, Dominguez M, Rodriguez A, Pamplona M, et al. Third kidney transplantation: a permanent medical-surgical challenge. Transplant Proc. 2009 Jul-Aug;41(6):2366-9.	PubMed
148	295	Blanshard C, Pasi J, Rolles K, Davidson B, Jain S, Burroughs A. Acute Budd-Chiari syndrome treated by liver transplantation in a woman homozygous for factor V Leiden. European Journal of Gastroenterology and Hepatology. 1996;8(9):925-7.	EMBASE	Duplicates among databases	I	EMBASE-PubMed	Double duplicates	NA	Same			Same			Different	Acceptable		Different	Acceptable		Same			Same			Same
	296	Blanshard C, Pasi J, Rolles K, Davidson B, Jain S, Burroughs A. Acute Budd-Chiari syndrome treated by liver transplantation in a woman homozygous for factor V Leiden. Eur J Gastroenterol Hepatol. 1996 Sep;8(9):925-7.	PubMed
149	297	Blendis L. Budd-Chiari Syndrome: A clinical model of the hepatorenal reflex? Gastroenterology. 2006;131(2):671-2.	EMBASE	Duplicates among databases	I	EMBASE-PubMed	Double duplicates	NA	Same			Different	Acceptable		Same			Different	Acceptable		Same			Same			Same
	298	Blendis L. Budd-Chiari Syndrome: a clinical model of the hepatorenal reflex? Gastroenterology. 2006 Aug;131(2):671-2.	PubMed
150	299	Bloom AI, Cohen SE, Lebensart PD, Pappo O, Eid A. Unusual spontaneous hepatic vein to paraumbilical vein shunt in a patient with Budd-Chiari syndrome and cirrhosis: A case report. Liver. 1997;17(4):210-3.	EMBASE	Duplicates among databases	I	EMBASE-PubMed	Double duplicates	NA	Same			Different	Acceptable		Same			Different	Acceptable		Same			Same			Same
	300	Bloom AI, Cohen SE, Lebensart PD, Pappo O, Eid A. Unusual spontaneous hepatic vein to paraumbilical vein shunt in a patient with Budd-Chiari syndrome and cirrhosis: a case report. Liver. 1997 Aug;17(4):210-3.	PubMed
151	301	Bloom RA, Craciun E, Jurim O, Lebensart PD. Sonographic demonstration of hepatic venous gas in mesenteric arterial thrombosis. Journal of Clinical Gastroenterology. 1988;10(2):226-8.	EMBASE	Duplicates among databases	I	EMBASE-PubMed	Double duplicates	NA	Same			Same			Different	Acceptable		Different	Acceptable		Same			Same			Same
	302	Bloom RA, Craciun E, Jurim O, Lebensart PD. Sonographic demonstration of hepatic venous gas in mesenteric arterial thrombosis. J Clin Gastroenterol. 1988 Apr;10(2):226-8.	PubMed
152	303	Bluemke DA, Urban B, Fishman EK. Spiral CT of the liver: Current applications. Seminars in Ultrasound CT and MRI. 1994;15(2):107-21.	EMBASE	Duplicates among databases	I	EMBASE-PubMed	Double duplicates	NA	Same			Different	Acceptable		Different	Acceptable		Different	Acceptable		Same			Same			Same
	304	Bluemke DA, Urban B, Fishman EK. Spiral CT of the liver: current applications. Semin Ultrasound CT MR. 1994 Apr;15(2):107-21.	PubMed
153	305	Blum U, Haag K, Rossle M, Ochs A, Gabelmann A, Boos S, et al. Noncavernomatous portal vein thrombosis in hepatic cirrhosis: Treatment with transjugular intrahepatic portosystemic shunt and local thrombolysis. Radiology. 1995;195(1):153-7.	EMBASE	Duplicates among databases	I	EMBASE-PubMed	Double duplicates	NA	Same			Different	Acceptable		Same			Different	Acceptable		Same			Same			Same
	306	Blum U, Haag K, Rossle M, Ochs A, Gabelmann A, Boos S, et al. Noncavernomatous portal vein thrombosis in hepatic cirrhosis: treatment with transjugular intrahepatic portosystemic shunt and local thrombolysis. Radiology. 1995 Apr;195(1):153-7.	PubMed
154	307	Blum U, Rossle M, Haag K, Ochs A, Blum HE, Hauenstein KH, et al. Budd-Chiari syndrome: Technical, hemodynamic, and clinical results of treatment with transjugular intrahepatic portosystemic shunt. Radiology. 1995;197(3):805-11.	EMBASE	Duplicates among databases	I	EMBASE-PubMed	Double duplicates	NA	Same			Different	Acceptable		Same			Different	Acceptable		Same			Same			Same
	308	Blum U, Rossle M, Haag K, Ochs A, Blum HE, Hauenstein KH, et al. Budd-Chiari syndrome: technical, hemodynamic, and clinical results of treatment with transjugular intrahepatic portosystemic shunt. Radiology. 1995 Dec;197(3):805-11.	PubMed
155	309	Bockhorn M, Benko T, Opitz B, Sheu SY, Sotiropoulos GC, Schlaak JF, et al. Impact of hepatic vein deprivation on liver regeneration and function after major hepatectomy. Langenbeck's Archives of Surgery. 2008;393(4):527-33.	EMBASE	Duplicates among databases	I	EMBASE-PubMed	Double duplicates	NA	Same			Same			Different	Acceptable		Different	Acceptable		Same			Same			Same
	310	Bockhorn M, Benko T, Opitz B, Sheu SY, Sotiropoulos GC, Schlaak JF, et al. Impact of hepatic vein deprivation on liver regeneration and function after major hepatectomy. Langenbecks Arch Surg. 2008 Jul;393(4):527-33.	PubMed
156	311	Boggi U, Vistoli F, Del Chiaro M, Signori S, Sgambelluri F, Roncella M, et al. Extracorporeal repair and liver autotransplantation after total avulsion of hepatic veins and retrohepatic inferior vena cava injury secondary to blunt abdominal trauma. Journal of Trauma - Injury, Infection and Critical Care. 2006;60(2):405-6.	EMBASE	Duplicates among databases	I	EMBASE-PubMed	Double duplicates	NA	Same			Same			Different	Acceptable		Different	Acceptable		Same			Same			Same
	312	Boggi U, Vistoli F, Del Chiaro M, Signori S, Sgambelluri F, Roncella M, et al. Extracorporeal repair and liver autotransplantation after total avulsion of hepatic veins and retrohepatic inferior vena cava injury secondary to blunt abdominal trauma. J Trauma. 2006 Feb;60(2):405-6.	PubMed
157	313	Bogin V, Marcos A, Shaw-Stiffel T. Budd-Chiari syndrome: In evolution. European Journal of Gastroenterology and Hepatology. 2005;17(1):33-5.	EMBASE	Duplicates among databases	I	EMBASE-PubMed	Double duplicates	NA	Same			Different	Acceptable		Different	Acceptable		Different	Acceptable		Same			Same			Same
	314	Bogin V, Marcos A, Shaw-Stiffel T. Budd-Chiari syndrome: in evolution. Eur J Gastroenterol Hepatol. 2005 Jan;17(1):33-5.	PubMed
158	315	Bolondi L, Gaiani S, Li Bassi S, Zironi G, Bonino F, Brunetto M, et al. Diagnosis of Budd-Chiari syndrome by pulsed Doppler ultrasound. Gastroenterology. 1991;100(5 I):1324-31.	EMBASE	Duplicates among databases	I	EMBASE-PubMed	Double duplicates	NA	Same			Same			Same			Different	Acceptable		Same			Different	Acceptable		Same
	316	Bolondi L, Gaiani S, Li Bassi S, Zironi G, Bonino F, Brunetto M, et al. Diagnosis of Budd-Chiari syndrome by pulsed Doppler ultrasound. Gastroenterology. 1991 May;100(5 Pt 1):1324-31.	PubMed
159	317	Bolondi L, Gaiani S, Mazziotti A, Casanova P, Cavallari A, Gozzetti G, et al. Morphological and hemodynamic changes in the portal venous system after distal splenorenal shunt: An ultrasound and pulsed Doppler study. Hepatology. 1988;8(3):652-7.	EMBASE	Duplicates among databases	I	EMBASE-PubMed	Double duplicates	NA	Same			Different	Acceptable		Same			Different	Acceptable		Same			Same			Same
	318	Bolondi L, Gaiani S, Mazziotti A, Casanova P, Cavallari A, Gozzetti G, et al. Morphological and hemodynamic changes in the portal venous system after distal splenorenal shunt: an ultrasound and pulsed Doppler study. Hepatology. 1988 May-Jun;8(3):652-7.	PubMed
160	319	Bookstein JJ, Cho KJ, Davis GB, Dail D. Arterioportal communications: Observations and hypotheses concerning transsinusoidal and transvasal types. Radiology. 1982;142(3):581-90.	EMBASE	Duplicates among databases	I	EMBASE-PubMed	Double duplicates	NA	Same			Different	Acceptable		Same			Different	Acceptable		Same			Same			Same
	320	Bookstein JJ, Cho KJ, Davis GB, Dail D. Arterioportal communications: observations and hypotheses concerning transsinusoidal and transvasal types. Radiology. 1982 Mar;142(3):581-90.	PubMed
161	321	Borchert DH. Cavoportal hemitransposition for the simultaneous thrombosis of the caval and portal systems - A review of the literature. Annals of Hepatology. 2008;7(3):200-11.	EMBASE	Duplicates among databases	I	EMBASE-PubMed	Double duplicates	NA	Same			Different	Acceptable		Different	Acceptable		Different	Acceptable		Same			Same			Same
	322	Borchert DH. Cavoportal hemitransposition for the simultaneous thrombosis of the caval and portal systems - a review of the literature. Ann Hepatol. 2008 Jul-Sep;7(3):200-11.	PubMed
162	323	Borenstein S, Diamond IR, Grant DR, Greig PD, Jones N, Ng V, et al. Outcome of pediatric live-donor liver transplantation - The Toronto experience. Journal of Pediatric Surgery. 2003;38(5):668-71.	EMBASE	Duplicates among databases	I	EMBASE-PubMed	Double duplicates	NA	Same			Different	Acceptable		Different	Acceptable		Different	Acceptable		Same			Same			Same
	324	Borenstein S, Diamond IR, Grant DR, Greig PD, Jones N, Ng V, et al. Outcome of pediatric live-donor liver transplantation-the Toronto experience. J Pediatr Surg. 2003 May;38(5):668-71.	PubMed
163	325	Borentain P, Mugnier B, Barrantes C, Hardwigsen J, Schleinitz N, Gerolami R, et al. Budd-Chiari syndrome with medullar compression. Gastroenterologie Clinique et Biologique. 2006;30(1):147-8.	EMBASE	Duplicates among databases	I	EMBASE-PubMed	Double duplicates	NA	Same			Same			Different	Acceptable		Different	Acceptable		Same			Same			Same
	326	Borentain P, Mugnier B, Barrantes C, Hardwigsen J, Schleinitz N, Gerolami R, et al. [Budd-Chiari syndrome with medullar compression]. Gastroenterol Clin Biol. 2006 Jan;30(1):147-8.	PubMed
164	327	Borrega P, Velasco A, Bolanos M, Del Mar Perez M, Mel JR, Reina JJ, et al. Phase II trial of vinorelbine and estramustine in the treatment of metastatic hormone-resistant prostate cancer. Urologic Oncology: Seminars and Original Investigations. 2004;22(1):32-5.	EMBASE	Duplicates among databases	I	EMBASE-PubMed	Double duplicates	NA	Same			Same			Different	Acceptable		Different	Acceptable		Same			Same			Same
	328	Borrega P, Velasco A, Bolanos M, del Mar Perez M, Mel JR, Reina JJ, et al. Phase II trial of vinorelbine and estramustine in the treatment of metastatic hormone-resistant prostate cancer. Urol Oncol. 2004 Jan-Feb;22(1):32-5.	PubMed
165	329	Borthakur PC, Nath R, Chhuttani PN, Datta DV. Serum monoamine oxidase (MAO) levels in portal hypertension. Indian Journal of Medical Research. 1973;61(8):1165-72.	EMBASE	Duplicates among databases	I	EMBASE-PubMed	Double duplicates	NA	Same			Same			Different	Acceptable		Different	Acceptable		Same			Same			Same
	330	Borthakur PC, Nath R, Chhuttani PN, Datta DV. Serum monoamine oxidase (MAO) levels in portal hypertension. Indian J Med Res. 1973 Aug;61(8):1165-72.	PubMed
166	331	Bosch J. Vascular deterioration in cirrhosis: The big picture. Journal of Clinical Gastroenterology. 2007;41(SUPPL. 3):S247-S53.	EMBASE	Duplicates among databases	I	EMBASE-PubMed	Double duplicates	NA	Same			Different	Acceptable		Different	Acceptable		Different	Acceptable		Same			Different	Acceptable		Different	Acceptable
	332	Bosch J. Vascular deterioration in cirrhosis: the big picture. J Clin Gastroenterol. 2007 Nov-Dec;41 Suppl 3:S247-53.	PubMed
167	333	Bouligand J, Cabaret O, Canonico M, Verstuyft C, Dubert L, Becquemont L, et al. Effect of NFE2L2 genetic polymorphism on the association between oral estrogen therapy and the risk of venous thromboembolism in postmenopausal women. Clinical Pharmacology and Therapeutics. 2011;89(1):62-4.	EMBASE	Duplicates among databases	I	EMBASE-PubMed	Double duplicates	NA	Same			Same			Different	Acceptable		Different	Acceptable		Same			Different	Acceptable		Different	Unacceptable	EMBASE
	334	Bouligand J, Cabaret O, Canonico M, Verstuyft C, Dubert L, Becquemont L, et al. Effect of NFE2L2 genetic polymorphism on the association between oral estrogen therapy and the risk of venous thromboembolism in postmenopausal women. Clin Pharmacol Ther. 2011 Jan;89(1):60-4.	PubMed
168	335	Bourliere M, Le Treut YP, Arnoux D, Castellani P, Bordigoni L, Maillot A, et al. Acute Budd-Chiari syndrome with hepatic failure and obstruction of the inferior vena cava as presenting manifestations of hereditary protein C deficiency. Gut. 1990;31(8):949-52.	EMBASE	Duplicates among databases	I	EMBASE-PubMed	Double duplicates	NA	Same			Same			Same			Different	Acceptable		Same			Same			Same
	336	Bourliere M, Le Treut YP, Arnoux D, Castellani P, Bordigoni L, Maillot A, et al. Acute Budd-Chiari syndrome with hepatic failure and obstruction of the inferior vena cava as presenting manifestations of hereditary protein C deficiency. Gut. 1990 Aug;31(8):949-52.	PubMed
169	337	Boutachali S, Arrive L. Budd-Chiari syndrome secondary to hepatocellular carcinoma. Clinics and Research in Hepatology and Gastroenterology. 2011;35(11):693-4.	EMBASE	Duplicates among databases	I	EMBASE-PubMed	Double duplicates	NA	Same			Same			Different	Acceptable		Different	Acceptable		Same			Same			Same
	338	Boutachali S, Arrive L. Budd-Chiari syndrome secondary to hepatocellular carcinoma. Clin Res Hepatol Gastroenterol. 2011 Nov;35(11):693-4.	PubMed
170	339	Boyer TD. Transjugular intrahepatic portosystemic shunt: Current status. Gastroenterology. 2003;124(6):1700-10.	EMBASE	Duplicates among databases	I	EMBASE-PubMed	Double duplicates	NA	Same			Different	Acceptable		Same			Different	Acceptable		Same			Same			Same
	340	Boyer TD. Transjugular intrahepatic portosystemic shunt: current status. Gastroenterology. 2003 May;124(6):1700-10.	PubMed
171	341	Boyer TD, Haskal ZJ. The Role of Transjugular Intrahepatic Portosystemic Shunt (TIPS) in the management of portal hypertension: Update 2009. Hepatology. 2010;51(1):306.	EMBASE	Duplicates among databases	I	EMBASE-PubMed	Double duplicates	NA	Same			Different	Acceptable		Same			Different	Acceptable		Same			Same			Same
	342	Boyer TD, Haskal ZJ. The Role of Transjugular Intrahepatic Portosystemic Shunt (TIPS) in the Management of Portal Hypertension: update 2009. Hepatology. 2010 Jan;51(1):306.	PubMed
172	343	Boyko OB, Pizzo SV. Mesenteric vein thrombosis and vascular plasminogen activator. Archives of Pathology and Laboratory Medicine. 1983;107(10):541-2.	EMBASE	Duplicates among databases	I	EMBASE-PubMed	Double duplicates	NA	Same			Same			Different	Acceptable		Different	Acceptable		Same			Same			Same
	344	Boyko OB, Pizzo SV. Mesenteric vein thrombosis and vascular plasminogen activator. Arch Pathol Lab Med. 1983 Oct;107(10):541-2.	PubMed
173	345	Boyvat F, Aytekin C, Harman A, Ozin Y. Transjugular intrahepatic portosystemic shunt creation in Budd-Chiari syndrome: Percutaneous ultrasound-guided direct simultaneous puncture of the portal vein and vena cava. CardioVascular and Interventional Radiology. 2006;29(5):857-61.	EMBASE	Duplicates among databases	I	EMBASE-PubMed	Double duplicates	NA	Same			Different	Acceptable		Different	Acceptable		Different	Acceptable		Same			Same			Same
	346	Boyvat F, Aytekin C, Harman A, Ozin Y. Transjugular intrahepatic portosystemic shunt creation in Budd-Chiari syndrome: percutaneous ultrasound-guided direct simultaneous puncture of the portal vein and vena cava. Cardiovasc Intervent Radiol. 2006 Sep-Oct;29(5):857-61.	PubMed
174	347	Boyvat F, Harman A, Ozyer U, Aytekin C, Arat Z. Percutaneous sonographic guidance for tips in Budd-Chiari syndrome: Direct simultaneous puncture of the portal vein and inferior vena cava. American Journal of Roentgenology. 2008;191(2):560-4.	EMBASE	Duplicates among databases	I	EMBASE-PubMed	Double duplicates	NA	Same			Different	Acceptable		Different	Acceptable		Different	Acceptable		Same			Same			Same
	348	Boyvat F, Harman A, Ozyer U, Aytekin C, Arat Z. Percutaneous sonographic guidance for TIPS in Budd-Chiari syndrome: direct simultaneous puncture of the portal vein and inferior vena cava. AJR Am J Roentgenol. 2008 Aug;191(2):560-4.	PubMed
175	349	Bozorgmanesh A, Selvam DA, Caridi JG. Budd-Chiari syndrome: Hepatic venous web outflow obstruction treated by percutaneous placement of hepatic vein stent. Seminars in Interventional Radiology. 2007;24(1):100-5.	EMBASE	Duplicates among databases	I	EMBASE-PubMed	Double duplicates	NA	Same			Different	Acceptable		Different	Acceptable		Different	Acceptable		Same			Same			Same
	350	Bozorgmanesh A, Selvam DA, Caridi JG. Budd-Chiari syndrome: hepatic venous web outflow obstruction treated by percutaneous placement of hepatic vein stent. Semin Intervent Radiol. 2007 Mar;24(1):100-5.	PubMed
176	351	Brancaccio V, Iannaccone L, Margaglione M, Guardascione MA, Amitrano L. Multiple thrombophilic factors in a patient with Budd-Chiari syndrome. Clinical and Laboratory Haematology. 2002;24(1):61-3.	EMBASE	Duplicates among databases	I	EMBASE-PubMed	Double duplicates	NA	Same			Same			Different	Acceptable		Different	Acceptable		Same			Same			Same
	352	Brancaccio V, Iannaccone L, Margaglione M, Guardascione MA, Amitrano L. Multiple thrombophilic factors in a patient with Budd-Chiari syndrome. Clin Lab Haematol. 2002 Feb;24(1):61-3.	PubMed
177	353	Brancatelli G, Federle MP, Ambrosini R, Lagalla R, Carriero A, Midiri M, et al. Cirrhosis: CT and MR imaging evaluation. European Journal of Radiology. 2007;61(1):57-69.	EMBASE	Duplicates among databases	I	EMBASE-PubMed	Double duplicates	NA	Same			Same			Different	Acceptable		Different	Acceptable		Same			Same			Same
	354	Brancatelli G, Federle MP, Ambrosini R, Lagalla R, Carriero A, Midiri M, et al. Cirrhosis: CT and MR imaging evaluation. Eur J Radiol. 2007 Jan;61(1):57-69.	PubMed
178	355	Brancatelli G, Federle MP, Grazioli L, Golfieri R, Lencioni R. Large regenerative nodules in Budd-Chiari syndrome and other vascular disorders of the liver: CT and MR imaging findings with clinicopathologic correlation. American Journal of Roentgenology. 2002;178(4):877-83.	EMBASE	Duplicates among databases	I	EMBASE-PubMed	Double duplicates	NA	Same			Same			Different	Acceptable		Different	Acceptable		Same			Same			Same
	356	Brancatelli G, Federle MP, Grazioli L, Golfieri R, Lencioni R. Large regenerative nodules in Budd-Chiari syndrome and other vascular disorders of the liver: CT and MR imaging findings with clinicopathologic correlation. AJR Am J Roentgenol. 2002 Apr;178(4):877-83.	PubMed
179	357	Bream-Rouwenhorst HR, Hobbs RA. Heparin-dependent antibodies and thrombosis without heparin-induced thrombocytopenia. Pharmacotherapy. 2008;28(11 PART 1):1401-7.	EMBASE	Duplicates among databases	I	EMBASE-PubMed	Double duplicates	NA	Same			Same			Same			Different	Acceptable		Same			Different	Acceptable		Same
	358	Bream-Rouwenhorst HR, Hobbs RA. Heparin-dependent antibodies and thrombosis without heparin-induced thrombocytopenia. Pharmacotherapy. 2008 Nov;28(11):1401-7.	PubMed
180	359	Breccia M, Morano SG, D'Andrea M, Russo E, D'Elia GM, Alimena G. Budd-Chiari syndrome as the first manifestation of polycythemia vera in young women with inherited thrombophilic state: An aggressive form of myeloproliferative disorder requiring multidisciplinary management. European Journal of Haematology. 2005;75(5):396-400.	EMBASE	Duplicates among databases	I	EMBASE-PubMed	Double duplicates	NA	Same			Different	Acceptable		Different	Acceptable		Different	Acceptable		Same			Same			Same
	360	Breccia M, Morano SG, D'Andrea M, Russo E, D'Elia GM, Alimena G. Budd-Chiari syndrome as the first manifestation of polycythemia vera in young women with inherited thrombophilic state: an aggressive form of myeloproliferative disorder requiring multidisciplinary management. Eur J Haematol. 2005 Nov;75(5):396-400.	PubMed
181	361	Brechtel K, Tepe G, Heller S, Schmehl J, Kueper M, Claussen CD, et al. Endovascular Treatment of Venous Graft Stenosis in the Inferior Vena Cava and the Left Hepatic Vein after Complex Liver Tumor Resection. Journal of Vascular and Interventional Radiology. 2009;20(2):264-9.	EMBASE	Duplicates among databases	I	EMBASE-PubMed	Double duplicates	NA	Same			Different	Acceptable		Different	Acceptable		Different	Acceptable		Same			Same			Same
	362	Brechtel K, Tepe G, Heller S, Schmehl J, Kueper M, Claussen CD, et al. Endovascular treatment of venous graft stenosis in the inferior vena cava and the left hepatic vein after complex liver tumor resection. J Vasc Interv Radiol. 2009 Feb;20(2):264-9.	PubMed
182	363	Bremaud M, De Maistre E, Junke E, Guerci A, Lalot JM, Longrois D, et al. Peri-operative anticoagulation with danaparoid for a patient with Budd-Chiari syndrome and heparin-induced thrombocytopenia. Annales Francaises d'Anesthesie et de Reanimation. 2004;23(1):50-5.	EMBASE	Duplicates among databases	I	EMBASE-PubMed	Double duplicates	NA	Same			Same			Different	Acceptable		Different	Acceptable		Same			Same			Same
	364	Bremaud M, De Maistre E, Junke E, Guerci A, Lalot JM, Longrois D, et al. [Peri-operative anticoagulation with danaparoid for a patient with Budd-Chiari syndrome and heparin-induced thrombocytopenia]. Ann Fr Anesth Reanim. 2004 Feb;23(1):50-5.	PubMed
183	365	Briere JB. Budd-Chiari syndrome and portal vein thrombosis associated with myeloproliferative disorders: Diagnosis and management. Seminars in Thrombosis and Hemostasis. 2006;32(3):208-18.	EMBASE	Duplicates among databases	I	EMBASE-PubMed	Double duplicates	NA	Same			Different	Acceptable		Different	Acceptable		Different	Acceptable		Same			Same			Same
	366	Briere JB. Budd-Chiari syndrome and portal vein thrombosis associated with myeloproliferative disorders: diagnosis and management. Semin Thromb Hemost. 2006 Apr;32(3):208-18.	PubMed
184	367	Brinar M, Hrstic I, Cukovic-Cavka S, Padovan RS, Zupancic-Salek S, Vucelic B. Chronic budd-chiari syndrome as a rare complication of Crohn's disease: A case report. European Journal of Gastroenterology and Hepatology. 2010;22(6):761-4.	EMBASE	Duplicates among databases	I	EMBASE-PubMed	Double duplicates	NA	Same			Different	Acceptable		Different	Acceptable		Different	Acceptable		Same			Same			Same
	368	Brinar M, Hrstic I, Cukovic-Cavka S, Padovan RS, Zupancic-Salek S, Vucelic B. Chronic Budd-Chiari syndrome as a rare complication of Crohn's disease: a case report. Eur J Gastroenterol Hepatol. 2010 Jun;22(6):761-4.	PubMed
185	369	Brinson RR, Curtis WD, Schuman BM, Mills LR. Recovery from hepatic vein thrombosis (Budd-Chiari syndrome) complicating ulcerative colitis. Digestive Diseases and Sciences. 1988;33(12):1615-20.	EMBASE	Duplicates among databases	I	EMBASE-PubMed	Double duplicates	NA	Same			Same			Different	Acceptable		Different	Acceptable		Same			Same			Same
	370	Brinson RR, Curtis WD, Schuman BM, Mills LR. Recovery from hepatic vein thrombosis (Budd-Chiari syndrome) complicating ulcerative colitis. Dig Dis Sci. 1988 Dec;33(12):1615-20.	PubMed
186	371	Broniszczak D, Szymczak M, Kaminski A, Chyzynska A, Ismail H, Drewniak T, et al. Vascular Complications After Pediatric Liver Transplantation From the Living Donors. Transplantation Proceedings. 2006;38(5):1456-8.	EMBASE	Duplicates among databases	I	EMBASE-PubMed	Double duplicates	NA	Same			Different	Acceptable		Different	Acceptable		Different	Acceptable		Same			Same			Same
	372	Broniszczak D, Szymczak M, Kaminski A, Chyzynska A, Ismail H, Drewniak T, et al. Vascular complications after pediatric liver transplantation from the living donors. Transplant Proc. 2006 Jun;38(5):1456-8.	PubMed
187	373	Brostoff JM, Bhati CS, Syn WK. Late venous outflow obstruction after liver transplant: The 'piggy-back' syndrome. European Journal of Internal Medicine. 2008;19(5):374-6.	EMBASE	Duplicates among databases	I	EMBASE-PubMed	Double duplicates	NA	Same			Same			Different	Acceptable		Different	Acceptable		Same			Same			Same
	374	Brostoff JM, Bhati CS, Syn WK. Late venous outflow obstruction after liver transplant: The 'piggy-back' syndrome. Eur J Intern Med. 2008 Jul;19(5):374-6.	PubMed
188	375	Bruha R, Petrtyl J, Urbanek P, Svestka T, Maskova J, Marecek Z. Hepatic vein stenosis and inferior vena cava stenosis in a patient with chronic obstructive pulmonary disease. Hepato-Gastroenterology. 2005;52(66):1867-8.	EMBASE	Duplicates among databases	I	EMBASE-PubMed	Double duplicates	NA	Same			Same			Different	Acceptable		Different	Acceptable		Same			Same			Same
	376	Bruha R, Petrtyl J, Urbanek P, Svestka T, Maskova J, Marecek Z. Hepatic vein stenosis and inferior vena cava stenosis in a patient with chronic obstructive pulmonary disease. Hepatogastroenterology. 2005 Nov-Dec;52(66):1867-8.	PubMed
189	377	Buc E, Dokmak S, Zappa M, Denninger MH, Valla DC, Belghiti J, et al. Hepatic veins as a site of clot formation following liver resection. World Journal of Gastroenterology. 2011;17(3):403-6.	EMBASE	Duplicates among databases	I	EMBASE-PubMed	Double duplicates	NA	Same			Same			Different	Acceptable		Different	Acceptable		Same			Same			Same
	378	Buc E, Dokmak S, Zappa M, Denninger MH, Valla DC, Belghiti J, et al. Hepatic veins as a site of clot formation following liver resection. World J Gastroenterol. 2011 Jan 21;17(3):403-6.	PubMed
190	379	Buecheler E, Weber KW. Membranous occlusion of the inferior vena cava. British Journal of Radiology. 1974;47(560):444-7.	EMBASE	Duplicates among databases	I	EMBASE-PubMed	Double duplicates	NA	Same			Same			Different	Acceptable		Different	Acceptable		Same			Same			Same
	380	Buecheler E, Weber KW. Membranous occlusion of the inferior vena cava. Br J Radiol. 1974 Aug;47(560):444-7.	PubMed
191	381	Buell JF, Funaki B, Cronin DC, Yoshida A, Perlman MK, Lorenz J, et al. Long-term venous complications after full-size and segmental pediatric liver transplantation. Annals of Surgery. 2002;236(5):658-66.	EMBASE	Duplicates among databases	I	EMBASE-PubMed	Double duplicates	NA	Same			Same			Different	Acceptable		Different	Acceptable		Same			Same			Same
	382	Buell JF, Funaki B, Cronin DC, Yoshida A, Perlman MK, Lorenz J, et al. Long-term venous complications after full-size and segmental pediatric liver transplantation. Ann Surg. 2002 Nov;236(5):658-66.	PubMed
192	383	Bueno J, Perez-Lafuente M, Venturi C, Segarra A, Barber I, Molino JA, et al. No-touch hepatic hilum technique to treat early portal vein thrombosis after pediatric liver transplantation. American Journal of Transplantation. 2010;10(9):2148-53.	EMBASE	Duplicates among databases	I	EMBASE-PubMed	Double duplicates	NA	Same			Same			Different	Acceptable		Different	Acceptable		Same			Same			Same
	384	Bueno J, Perez-Lafuente M, Venturi C, Segarra A, Barber I, Molino JA, et al. No-touch hepatic hilum technique to treat early portal vein thrombosis after pediatric liver transplantation. Am J Transplant. 2010 Sep;10(9):2148-53.	PubMed
193	385	Burtch GD, Merion RM. Transdiaphragmatic exposure for direct atrial-caval anastomosis in liver transplantation for Budd-Chiari syndrome. Transplantation. 1989;48(1):161-3.	EMBASE	Duplicates among databases	I	EMBASE-PubMed	Double duplicates	NA	Same			Same			Same			Different	Acceptable		Same			Same			Same
	386	Burtch GD, Merion RM. Transdiaphragmatic exposure for direct atrial-caval anastomosis in liver transplantation for Budd-Chiari syndrome. Transplantation. 1989 Jul;48(1):161-3.	PubMed
194	387	Bustelos R, Ayala R, Martinez J, Martin MA, Toledo T, Grande S, et al. Living Donor Liver Transplantation: Usefulness of Hemostatic and Prothrombotic Screening in Potential Donors. Transplantation Proceedings. 2009;41(9):3791-5.	EMBASE	Duplicates among databases	I	EMBASE-PubMed	Double duplicates	NA	Same			Different	Acceptable		Different	Acceptable		Different	Acceptable		Same			Same			Same
	388	Bustelos R, Ayala R, Martinez J, Martin MA, Toledo T, Grande S, et al. Living donor liver transplantation: usefulness of hemostatic and prothrombotic screening in potential donors. Transplant Proc. 2009 Nov;41(9):3791-5.	PubMed
195	389	Busti AJ, Bussey HI. The role of oral direct thrombin inhibitors in the treatment of venous thromboembolism. Pharmacotherapy. 2004;24(10 I):184S-9S.	EMBASE	Duplicates among databases	I	EMBASE-PubMed	Double duplicates	NA	Same			Same			Same			Different	Acceptable		Same			Different	Acceptable		Same
	390	Busti AJ, Bussey HI. The role of oral direct thrombin inhibitors in the treatment of venous thromboembolism. Pharmacotherapy. 2004 Oct;24(10 Pt 2):184S-9S.	PubMed
196	391	Buzas C, Sparchez Z, Cucuianu A, Manole S, Lupescu I, Acalovschi M. Budd-Chiari syndrome secondary to polycythemia vera. A case report. Journal of Gastrointestinal and Liver Diseases. 2009;18(3):363-6.	EMBASE	Duplicates among databases	I	EMBASE-PubMed	Double duplicates	NA	Same			Same			Different	Acceptable		Different	Acceptable		Same			Same			Same
	392	Buzas C, Sparchez Z, Cucuianu A, Manole S, Lupescu I, Acalovschi M. Budd-Chiari syndrome secondary to polycythemia vera. A case report. J Gastrointestin Liver Dis. 2009 Sep;18(3):363-6.	PubMed
197	393	Cacoub P, Piette JC, Wechsler B, Ziza JM, Bletry O, Bahnini A, et al. Leiomyosarcoma of the inferior vena cava: Experience with 7 patients and literature review. Medicine. 1991;70(5):293-305.	EMBASE	Duplicates among databases	I	EMBASE-PubMed	Double duplicates	NA	Same			Same			Different	Acceptable		Different	Acceptable		Same			Same			Same
	394	Cacoub P, Piette JC, Wechsler B, Ziza JM, Bletry O, Bahnini A, et al. Leiomyosarcoma of the inferior vena cava. Experience with 7 patients and literature review. Medicine (Baltimore). 1991 Sep;70(5):293-306.	PubMed
198	395	Cakmakci M, Abbasoglu O, Balkanci F, Akhan O, Ozenc A. Combined saccular aneurysm and proximal interruption of the inferior vena cava associated with Budd-Chiari syndrome. American Journal of Roentgenology. 1992;158(3):635-6.	EMBASE	Duplicates among databases	I	EMBASE-PubMed	Double duplicates	NA	Same			Same			Different	Acceptable		Different	Acceptable		Same			Same			Same
	396	Cakmakci M, Abbasoglu O, Balkanci F, Akhan O, Ozenc A. Combined saccular aneurysm and proximal interruption of the inferior vena cava associated with Budd-Chiari syndrome. AJR Am J Roentgenol. 1992 Mar;158(3):635-6.	PubMed
199	397	Camera L, Mainenti PP, Di Giacomo A, Romano M, Rispo A, Alfinito F, et al. Triphasic helical CT in Budd-Chiari syndrome: Patterns of enhancement in acute, subacute and chronic disease. Clinical Radiology. 2006;61(4):331-7.	EMBASE	Duplicates among databases	I	EMBASE-PubMed	Double duplicates	NA	Same			Different	Acceptable		Different	Acceptable		Different	Acceptable		Same			Same			Same
	398	Camera L, Mainenti PP, Di Giacomo A, Romano M, Rispo A, Alfinito F, et al. Triphasic helical CT in Budd-Chiari syndrome: patterns of enhancement in acute, subacute and chronic disease. Clin Radiol. 2006 Apr;61(4):331-7.	PubMed
200	399	Cameron JL, Kadir S, Pierce WS. Mesoatrial shunt: A prosthesis modification. Surgery. 1984;96(1):114-6.	EMBASE	Duplicates among databases	I	EMBASE-PubMed	Double duplicates	NA	Same			Different	Acceptable		Same			Different	Acceptable		Same			Same			Same
	400	Cameron JL, Kadir S, Pierce WS. Mesoatrial shunt: a prosthesis modification. Surgery. 1984 Jul;96(1):114-6.	PubMed
201	401	Camire RM, Pollak ES, Kaushansky K, Tracy PB. Secretable human platelet-derived factor V originates from the plasma pool. Blood. 1998;92(9):3035-41.	EMBASE	Duplicates among databases	I	EMBASE-PubMed	Double duplicates	NA	Same			Same			Same			Different	Acceptable		Same			Same			Same
	402	Camire RM, Pollak ES, Kaushansky K, Tracy PB. Secretable human platelet-derived factor V originates from the plasma pool. Blood. 1998 Nov 1;92(9):3035-41.	PubMed
202	403	Cantore M, Fiorentini G, Mambrini A, Rabbi C, Zamagni D, Carlone N, et al. Regional Combined with Systemic Chemotherapy in Unresectable Biliary Tract Cancers: A Phase II Study. Journal of Experimental and Clinical Cancer Research. 2003;22(4 SUPPL.):59-64.	EMBASE	Duplicates among databases	I	EMBASE-PubMed	Double duplicates	NA	Same			Different	Acceptable		Different	Acceptable		Different	Acceptable		Same			Different	Acceptable		Same
	404	Cantore M, Fiorentini G, Mambrini A, Rabbi C, Zamagni D, Carlone N, et al. Regional combined with systemic chemotherapy in unresectable biliary tract cancers: a phase II study. J Exp Clin Cancer Res. 2003 Dec;22(4 Suppl):59-64.	PubMed
203	405	Cantore M, Mambrini A, Fiorentini G, Rabbi C, Zamagni D, Caudana R, et al. Phase II study of hepatic intraarterial epirubicin and cisplatin, with systemic 5-fluorouracil in patients with unresectable biliary tract tumors. Cancer. 2005;103(7):1402-7.	EMBASE	Duplicates among databases	I	EMBASE-PubMed	Double duplicates	NA	Same			Same			Same			Different	Acceptable		Same			Same			Same
	406	Cantore M, Mambrini A, Fiorentini G, Rabbi C, Zamagni D, Caudana R, et al. Phase II study of hepatic intraarterial epirubicin and cisplatin, with systemic 5-fluorouracil in patients with unresectable biliary tract tumors. Cancer. 2005 Apr 1;103(7):1402-7.	PubMed
204	407	Cappadonna CR, Johnson LB, Lu AD, Kuo PC. Outcome of extra-anatomic vascular reconstruction in orthotopic liver transplantation. American Journal of Surgery. 2001;182(2):147-50.	EMBASE	Duplicates among databases	I	EMBASE-PubMed	Double duplicates	NA	Same			Same			Different	Acceptable		Different	Acceptable		Same			Same			Same
	408	Cappadonna CR, Johnson LB, Lu AD, Kuo PC. Outcome of extra-anatomic vascular reconstruction in orthotopic liver transplantation. Am J Surg. 2001 Aug;182(2):147-50.	PubMed
205	409	Cappell MS. Hepatic Disorders Severely Affected by Pregnancy: Medical and Obstetric Management. Medical Clinics of North America. 2008;92(4):739-60.	EMBASE	Duplicates among databases	I	EMBASE-PubMed	Double duplicates	NA	Same			Different	Acceptable		Different	Acceptable		Different	Acceptable		Same			Same			Different	Acceptable
	410	Cappell MS. Hepatic disorders severely affected by pregnancy: medical and obstetric management. Med Clin North Am. 2008 Jul;92(4):739-60, vii-viii.	PubMed
206	411	Capussotti L, Muratore A, Massucco P, Ferrero A, Polastri R, Bouzari H. Major liver resections for hepatocellular carcinoma on cirrhosis: Early and long-term outcomes. Liver Transplantation. 2004;10(2 SUPPL. 1):S64-S8.	EMBASE	Duplicates among databases	I	EMBASE-PubMed	Double duplicates	NA	Same			Different	Acceptable		Different	Acceptable		Different	Acceptable		Same			Different	Acceptable		Different	Acceptable
	412	Capussotti L, Muratore A, Massucco P, Ferrero A, Polastri R, Bouzari H. Major liver resections for hepatocellular carcinoma on cirrhosis: early and long-term outcomes. Liver Transpl. 2004 Feb;10(2 Suppl 1):S64-8.	PubMed
207	413	Carbonnel F, Valla D, Menu Y, Lecompte Y, Belghiti J, Rueff B, et al. Acute Budd-Chiari syndrome as first manifestation of adrenocortical carcinoma. Journal of Clinical Gastroenterology. 1988;10(4):441-4.	EMBASE	Duplicates among databases	I	EMBASE-PubMed	Double duplicates	NA	Same			Same			Different	Acceptable		Different	Acceptable		Same			Same			Same
	414	Carbonnel F, Valla D, Menu Y, Lecompte Y, Belghiti J, Rueff B, et al. Acute Budd-Chiari syndrome as first manifestation of adrenocortical carcinoma. J Clin Gastroenterol. 1988 Aug;10(4):441-4.	PubMed
208	415	Cario H, McMullin MF, Pahl HL. Clinical and hematological presentation of children and adolescents with polycythemia vera. Annals of Hematology. 2009;88(8):713-9.	EMBASE	Duplicates among databases	I	EMBASE-PubMed	Double duplicates	NA	Same			Same			Different	Acceptable		Different	Acceptable		Same			Same			Same
	416	Cario H, McMullin MF, Pahl HL. Clinical and hematological presentation of children and adolescents with polycythemia vera. Ann Hematol. 2009 Aug;88(8):713-9.	PubMed
209	417	Cario H, Pahl HL, Schwarz K, Galm C, Hoffmann M, Burdelski M, et al. Familial polycythemia vera with Budd-Chiari syndrome in childhood. British Journal of Haematology. 2003;123(2):346-52.	EMBASE	Duplicates among databases	I	EMBASE-PubMed	Double duplicates	NA	Same			Same			Different	Acceptable		Different	Acceptable		Same			Same			Same
	418	Cario H, Pahl HL, Schwarz K, Galm C, Hoffmann M, Burdelski M, et al. Familial polycythemia vera with Budd-Chiari syndrome in childhood. Br J Haematol. 2003 Oct;123(2):346-52.	PubMed
210	419	Cario H, Schwarz K, Herter JM, Komrska V, McMullin MF, Minkov M, et al. Clinical and molecular characterisation of a prospectively collected cohort of children and adolescents with polycythemia vera. British Journal of Haematology. 2008;142(4):622-6.	EMBASE	Duplicates among databases	I	EMBASE-PubMed	Double duplicates	NA	Same			Same			Different	Acceptable		Different	Acceptable		Same			Same			Same
	420	Cario H, Schwarz K, Herter JM, Komrska V, McMullin MF, Minkov M, et al. Clinical and molecular characterisation of a prospectively collected cohort of children and adolescents with polycythemia vera. Br J Haematol. 2008 Aug;142(4):622-6.	PubMed
211	421	Carlson MK, Gleason PP, Sen S. Elevation of hepatic transaminases after enoxaparin use: Case report and review of unfractionated and low-molecular-weight heparin-induced hepatotoxicity. Pharmacotherapy. 2001;21(1):108-13.	EMBASE	Duplicates among databases	I	EMBASE-PubMed	Double duplicates	NA	Same			Different	Acceptable		Same			Different	Acceptable		Same			Same			Same
	422	Carlson MK, Gleason PP, Sen S. Elevation of hepatic transaminases after enoxaparin use: case report and review of unfractionated and low-molecular-weight heparin-induced hepatotoxicity. Pharmacotherapy. 2001 Jan;21(1):108-13.	PubMed
212	423	Carlson RA, Arya S, Gilbert EF. Budd-Chiari syndrome presenting as sudden infant death. Archives of Pathology and Laboratory Medicine. 1985;109(4):379-80.	EMBASE	Duplicates among databases	I	EMBASE-PubMed	Double duplicates	NA	Same			Same			Different	Acceptable		Different	Acceptable		Same			Same			Same
	424	Carlson RA, Arya S, Gilbert EF. Budd-Chiari syndrome presenting as sudden infant death. Arch Pathol Lab Med. 1985 Apr;109(4):379-80.	PubMed
213	425	Carnevale FC, Borges MV, Moreira AM, Cerri GG, Maksoud JG. Endovascular treatment of acute portal vein thrombosis after liver transplantation in a child. CardioVascular and Interventional Radiology. 2006;29(3):457-61.	EMBASE	Duplicates among databases	I	EMBASE-PubMed	Double duplicates	NA	Same			Same			Different	Acceptable		Different	Acceptable		Same			Same			Same
	426	Carnevale FC, Borges MV, Moreira AM, Cerri GG, Maksoud JG. Endovascular treatment of acute portal vein thrombosis after liver transplantation in a child. Cardiovasc Intervent Radiol. 2006 May-Jun;29(3):457-61.	PubMed
214	427	Carnevale FC, Machado AT, Moreira AM, De Gregorio MA, Suzuki L, Tannuri U, et al. Midterm and Long-term Results of Percutaneous Endovascular Treatment of Venous Outflow Obstruction after Pediatric Liver Transplantation. Journal of Vascular and Interventional Radiology. 2008;19(10):1439-48.	EMBASE	Duplicates among databases	I	EMBASE-PubMed	Double duplicates	NA	Same			Different	Acceptable		Different	Acceptable		Different	Acceptable		Same			Same			Same
	428	Carnevale FC, Machado AT, Moreira AM, De Gregorio MA, Suzuki L, Tannuri U, et al. Midterm and long-term results of percutaneous endovascular treatment of venous outflow obstruction after pediatric liver transplantation. J Vasc Interv Radiol. 2008 Oct;19(10):1439-48.	PubMed
215	429	Carnevale FC, Szejnfeld D, Moreira AM, Gibelli N, De Gregorio MA, Tannuri U, et al. Long-term follow-up after successful transjugular intrahepatic portosystemic shunt placement in a pediatric patient with Budd-Chiari syndrome. CardioVascular and Interventional Radiology. 2008;31(6):1244-8.	EMBASE	Duplicates among databases	I	EMBASE-PubMed	Double duplicates	NA	Same			Same			Different	Acceptable		Different	Acceptable		Same			Same			Same
	430	Carnevale FC, Szejnfeld D, Moreira AM, Gibelli N, De Gregorio MA, Tannuri U, et al. Long-term follow-up after successful transjugular intrahepatic portosystemic shunt placement in a pediatric patient with Budd-Chiari syndrome. Cardiovasc Intervent Radiol. 2008 Nov-Dec;31(6):1244-8.	PubMed
216	431	Carrel T, Decurtins M, Laske A, Bauer E, Von Segesser L, Largiader F, et al. Liver transplantation with atrioatrial anastomosis for Budd-Chiari syndrome. Annals of Thoracic Surgery. 1990;50(4):658-60.	EMBASE	Duplicates among databases	I	EMBASE-PubMed	Double duplicates	NA	Same			Same			Different	Acceptable		Different	Acceptable		Same			Same			Same
	432	Carrel T, Decurtins M, Laske A, Bauer E, von Segesser L, Largiader F, et al. Liver transplantation with atrioatrial anastomosis for Budd-Chiari syndrome. Ann Thorac Surg. 1990 Oct;50(4):658-60.	PubMed
217	433	Caruso S, Miraglia R, Milazzo M, Maruzzelli L, Pasta A, Spada M, et al. Multidetector computed tomography hepatic findings in children with end-stage biliary atresia. European Radiology. 2010;20(6):1468-75.	EMBASE	Duplicates among databases	I	EMBASE-PubMed	Double duplicates	NA	Same			Same			Different	Acceptable		Different	Acceptable		Same			Same			Same
	434	Caruso S, Miraglia R, Milazzo M, Maruzzelli L, Pasta A, Spada M, et al. Multidetector computed tomography hepatic findings in children with end-stage biliary atresia. Eur Radiol. 2010 Jun;20(6):1468-75.	PubMed
218	435	Carvalho D, Oikawa F, Matsuda NM, Yamada AT. Budd-Chiari syndrome in association with Behcet's disease: Review of the literature. Sao Paulo Medical Journal. 2011;129(2):107-9.	EMBASE	Duplicates among databases	I	EMBASE-PubMed	Double duplicates	NA	Same			Different	Acceptable		Different	Acceptable		Different	Acceptable		Same			Same			Same
	436	Carvalho D, Oikawa F, Matsuda NM, Yamada AT. Budd-Chiari syndrome in association with Behcet's disease: review of the literature. Sao Paulo Med J. 2011 Mar;129(2):107-9.	PubMed
219	437	Casas-Melley AT, Thomas PG, Krueger LJ, Falkenstein KP, Flynn LM, Conley SB, et al. Domino as a bridge to definitive liver transplantation in a neonate. Pediatric Transplantation. 2002;6(3):249-54.	EMBASE	Duplicates among databases	I	EMBASE-PubMed	Double duplicates	NA	Same			Same			Different	Acceptable		Different	Acceptable		Same			Same			Same
	438	Casas-Melley AT, Thomas PG, Krueger LJ, Falkenstein KP, Flynn LM, Conley SB, et al. Domino as a bridge to definitive liver transplantation in a neonate. Pediatr Transplant. 2002 Jun;6(3):249-54.	PubMed
220	439	Cassel GA, Morley JE. Hepatic vein thrombosis treated with streptokinase. South African Medical Journal. 1974;48(56):2319-20.	EMBASE	Duplicates among databases	I	EMBASE-PubMed	Double duplicates	NA	Same			Same			Different	Acceptable		Different	Acceptable		Same			Same			Same
	440	Cassel GA, Morley JE. Hepatic vein thrombosis treated with streptokinase. S Afr Med J. 1974 Nov 16;48(56):2319-20.	PubMed
221	441	Castellano G, Canga F, Solis-Herruzo JA, Colina F, Martinez-Montiel MP, Morillas JD. Budd-Chiari syndrome associated with nodular regenerative hyperplasia of the liver. Journal of Clinical Gastroenterology. 1989;11(6):698-702.	EMBASE	Duplicates among databases	I	EMBASE-PubMed	Double duplicates	NA	Same			Same			Different	Acceptable		Different	Acceptable		Same			Same			Same
	442	Castellano G, Canga F, Solis-Herruzo JA, Colina F, Martinez-Montiel MP, Morillas JD. Budd-Chiari syndrome associated with nodular regenerative hyperplasia of the liver. J Clin Gastroenterol. 1989 Dec;11(6):698-702.	PubMed
222	443	Castroagudin JF, Delgado M, Villanueva A, Bustamante M, Martinez J, Otero E, et al. Safety of percutaneous ethanol injection as neoadjuvant therapy for hepatocellular carcinoma in waiting list liver transplant candidates. Transplantation Proceedings. 2005;37(9):3871-3.	EMBASE	Duplicates among databases	I	EMBASE-PubMed	Double duplicates	NA	Same			Same			Different	Acceptable		Different	Acceptable		Same			Same			Same
	444	Castroagudin JF, Delgado M, Villanueva A, Bustamante M, Martinez J, Otero E, et al. Safety of percutaneous ethanol injection as neoadjuvant therapy for hepatocellular carcinoma in waiting list liver transplant candidates. Transplant Proc. 2005 Nov;37(9):3871-3.	PubMed
223	445	Catalano O, Sandomenico F, Nunziata A, Raso MM, Vallone P, Siani A. Transient hepatic echogenicity difference on contrast-enhanced ultrasonography: Sonographic sign and pitfall. Journal of Ultrasound in Medicine. 2007;26(3):337-45.	EMBASE	Duplicates among databases	I	EMBASE-PubMed	Double duplicates	NA	Same			Different	Acceptable		Different	Acceptable		Different	Acceptable		Same			Same			Same
	446	Catalano O, Sandomenico F, Nunziata A, Raso MM, Vallone P, Siani A. Transient hepatic echogenicity difference on contrast-enhanced ultrasonography: sonographic sign and pitfall. J Ultrasound Med. 2007 Mar;26(3):337-45.	PubMed
224	447	Catheline JM, Turner R, Champault G. Laparoscopic ultrasound of the liver. European Journal of Ultrasound. 2000;12(2):169-77.	EMBASE	Duplicates among databases	I	EMBASE-PubMed	Double duplicates	NA	Same			Same			Different	Acceptable		Different	Acceptable		Same			Same			Same
	448	Catheline JM, Turner R, Champault G. Laparoscopic ultrasound of the liver. Eur J Ultrasound. 2000 Dec;12(2):169-77.	PubMed
225	449	Cavallari A, Vivarelli M, Bellusci R, Jovine E, Mazziotti A, Rossi C. Treatment of vascular complications following liver transplantation: Multidisciplinary approach. Hepato-Gastroenterology. 2001;48(37):179-83.	EMBASE	Duplicates among databases	I	EMBASE-PubMed	Double duplicates	NA	Same			Different	Acceptable		Different	Acceptable		Different	Acceptable		Same			Same			Same
	450	Cavallari A, Vivarelli M, Bellusci R, Jovine E, Mazziotti A, Rossi C. Treatment of vascular complications following liver transplantation: multidisciplinary approach. Hepatogastroenterology. 2001 Jan-Feb;48(37):179-83.	PubMed
226	451	Cazals-Hatem D, Vilgrain V, Genin P, Denninger MH, Durand F, Belghiti J, et al. Arterial and portal circulation and parenchymal changes in Budd-Chiari syndrome: A study in 17 explanted livers. Hepatology. 2003;37(3):510-9.	EMBASE	Duplicates among databases	I	EMBASE-PubMed	Double duplicates	NA	Same			Different	Acceptable		Same			Different	Acceptable		Same			Same			Same
	452	Cazals-Hatem D, Vilgrain V, Genin P, Denninger MH, Durand F, Belghiti J, et al. Arterial and portal circulation and parenchymal changes in Budd-Chiari syndrome: a study in 17 explanted livers. Hepatology. 2003 Mar;37(3):510-9.	PubMed
227	453	Ceci G, Bella M, Melissari M, Gabrielli M, Bocchi P, Cocconi G. Fatal hepatic vascular toxicity of DTIC. Is it really a rare event? Cancer. 1988;61(10):1988-91.	EMBASE	Duplicates among databases	I	EMBASE-PubMed	Double duplicates	NA	Same			Same			Same			Different	Acceptable		Same			Same			Same
	454	Ceci G, Bella M, Melissari M, Gabrielli M, Bocchi P, Cocconi G. Fatal hepatic vascular toxicity of DTIC. Is it really a rare event? Cancer. 1988 May 15;61(10):1988-91.	PubMed
228	455	Cejna M, Peck-Radosavljevic M, Schoder M, Thurnher S, Ba-Ssalamah A, Angermayr B, et al. Repeat interventions for maintenance of transjugular intrahepatic portosystemic shunt function in patients with Budd-Chiari syndrome. Journal of Vascular and Interventional Radiology. 2002;13(2):193-9.	EMBASE	Duplicates among databases	I	EMBASE-PubMed	Double duplicates	NA	Same			Same			Different	Acceptable		Different	Acceptable		Same			Different	Acceptable		Same
	456	Cejna M, Peck-Radosavljevic M, Schoder M, Thurnher S, Ba-Ssalamah A, Angermayr B, et al. Repeat interventions for maintenance of transjugular intrahepatic portosystemic shunt function in patients with Budd-Chiari syndrome. J Vasc Interv Radiol. 2002 Feb;13(2 Pt 1):193-9.	PubMed
229	457	Ceretti AP, Intra M, Opocher E, Santambrogio R, Castrucci M, Spina GP. Application of self-expandable metallic stents in the inferior vena cava followed by portosystemic shunt in the treatment of primary Budd-Chiari syndrome complicated by caval obstruction. Surgery. 1997;122(5):964-6.	EMBASE	Duplicates among databases	I	EMBASE-PubMed	Double duplicates	NA	Same			Same			Same			Different	Acceptable		Same			Same			Same
	458	Ceretti AP, Intra M, Opocher E, Santambrogio R, Castrucci M, Spina GP. Application of self-expandable metallic stents in the inferior vena cava followed by portosystemic shunt in the treatment of primary Budd-Chiari syndrome complicated by caval obstruction. Surgery. 1997 Nov;122(5):964-6.	PubMed
230	459	Cervantes F, Barosi G, Hernandez-Boluda JC, Marchetti M, Montserrat E. Myelofibrosis with myeloid metaplasia in adult individuals 30 years old or younger: Presenting features, evolution and survival. European Journal of Haematology. 2001;66(5):324-7.	EMBASE	Duplicates among databases	I	EMBASE-PubMed	Double duplicates	NA	Same			Different	Acceptable		Different	Acceptable		Different	Acceptable		Same			Same			Same
	460	Cervantes F, Barosi G, Hernandez-Boluda JC, Marchetti M, Montserrat E. Myelofibrosis with myeloid metaplasia in adult individuals 30 years old or younger: presenting features, evolution and survival. Eur J Haematol. 2001 May;66(5):324-7.	PubMed
231	461	Cerwinka WH, Ciancio G, Salerno TA, Soloway MS. Renal cell cancer with invasive atrial tumor thrombus excised off-pump. Urology. 2005;66(6):1319.e9-.e11.	EMBASE	Duplicates among databases	I	EMBASE-PubMed	Double duplicates	NA	Same			Same			Same			Different	Acceptable		Same			Same			Same
	462	Cerwinka WH, Ciancio G, Salerno TA, Soloway MS. Renal cell cancer with invasive atrial tumor thrombus excised off-pump. Urology. 2005 Dec;66(6):1319.	PubMed
232	463	Cestac P, Bagheri H, Lapeyre-Mestre M, Sie P, Fouladi A, Maupas E, et al. Utilisation and safety of low molecular weight heparins: Prospective observational study in medical inpatients. Drug Safety. 2003;26(3):197-207.	EMBASE	Duplicates among databases	I	EMBASE-PubMed	Double duplicates	NA	Same			Different	Acceptable		Different	Acceptable		Same			Same			Same			Same
	464	Cestac P, Bagheri H, Lapeyre-Mestre M, Sie P, Fouladi A, Maupas E, et al. Utilisation and safety of low molecular weight heparins: prospective observational study in medical inpatients. Drug Saf. 2003;26(3):197-207.	PubMed
233	465	Chaimoff C, Lurie B, Gal R. Budd-Chiari-like syndrome in Caroli's disease. Journal of Clinical Gastroenterology. 1986;8(5):586-8.	EMBASE	Duplicates among databases	I	EMBASE-PubMed	Double duplicates	NA	Same			Same			Different	Acceptable		Different	Acceptable		Same			Same			Same
	466	Chaimoff C, Lurie B, Gal R. Budd-Chiari-like syndrome in Caroli's disease. J Clin Gastroenterol. 1986 Oct;8(5):586-8.	PubMed
234	467	Chakraborty PP, Bandyopadhyay D. Utility of abdominal ultrasonography in HIV patients. Singapore Medical Journal. 2009;50(7):710-4.	EMBASE	Duplicates among databases	I	EMBASE-PubMed	Double duplicates	NA	Same			Same			Different	Acceptable		Different	Acceptable		Same			Same			Same
	468	Chakraborty PP, Bandyopadhyay D. Utility of abdominal ultrasonography in HIV patients. Singapore Med J. 2009 Jul;50(7):710-4.	PubMed
235	469	Chalret du Rieu M, Muscari F, Leobon B, Suc B. Liver Transplantation With Reconstruction of the Inferior Vena Cava for Hepatocarcinoma on Chronic Budd-Chiari: A Case Report. Transplantation Proceedings. 2008;40(10):3797-9.	EMBASE	Duplicates among databases	I	EMBASE-PubMed	Double duplicates	NA	Same			Different	Acceptable		Different	Acceptable		Different	Acceptable		Same			Same			Same
	470	Chalret du Rieu M, Muscari F, Leobon B, Suc B. Liver transplantation with reconstruction of the inferior vena cava for hepatocarcinoma on chronic Budd-Chiari: a case report. Transplant Proc. 2008 Dec;40(10):3797-9.	PubMed
236	471	Chan P, Lee CP, Lee YH. Complete membranous obstruction of the inferior vena cava treated successfully by King's bioptome and balloon angioplasty. American Journal of Cardiology. 1993;72(2):241-3.	EMBASE	Duplicates among databases	I	EMBASE-PubMed	Double duplicates	NA	Same			Same			Different	Acceptable		Different	Acceptable		Same			Same			Same
	472	Chan P, Lee CP, Lee YH. Complete membranous obstruction of the inferior vena cava treated successfully by King's bioptome and balloon angioplasty. Am J Cardiol. 1993 Jul 15;72(2):241-3.	PubMed
237	473	Chan P, Lee CP, Lee YS. Budd-Chiari syndrome treated successfully by percutaneous transluminal balloon angioplasty: Two cases followed-up for 6 years. Catheterization and Cardiovascular Diagnosis. 1992;27(3):215-9.	EMBASE	Duplicates among databases	I	EMBASE-PubMed	Double duplicates	NA	Same			Different	Acceptable		Different	Acceptable		Different	Acceptable		Same			Same			Same
	474	Chan P, Lee CP, Lee YS. Budd-Chiari syndrome treated successfully by percutaneous transluminal balloon angioplasty: two cases followed-up for 6 years. Cathet Cardiovasc Diagn. 1992 Nov;27(3):215-9.	PubMed
238	475	Chan P, Lee CP, Yang CY, Hung JS. Complete membranous obstruction of the inferior vena cava: Clinical characteristics of Chinese patients. Journal of Internal Medicine. 1993;234(5):501-5.	EMBASE	Duplicates among databases	I	EMBASE-PubMed	Double duplicates	NA	Same			Different	Acceptable		Different	Acceptable		Different	Acceptable		Same			Same			Same
	476	Chan P, Lee CP, Yang CY, Hung JS. Complete membranous obstruction of the inferior vena cava: clinical characteristics of Chinese patients. J Intern Med. 1993 Nov;234(5):501-5.	PubMed
239	477	Chang CH, Lee MC, Shieh MJ, Chang JP, Lin PJ. Transatrial membranotomy for Budd-Chiari syndrome. Annals of Thoracic Surgery. 1989;48(3):409-12.	EMBASE	Duplicates among databases	I	EMBASE-PubMed	Double duplicates	NA	Same			Same			Different	Acceptable		Different	Acceptable		Same			Same			Same
	478	Chang CH, Lee MC, Shieh MJ, Chang JP, Lin PJ. Transatrial membranotomy for Budd-Chiari syndrome. Ann Thorac Surg. 1989 Sep;48(3):409-12.	PubMed
240	479	Chang CY, Singal AK, Ganeshan SV, Schiano TD, Lookstein R, Emre S. Use of splenic artery embolization to relieve tense ascites following liver transplantation in a patient with paroxysmal nocturnal hemoglobinuria. Liver Transplantation. 2007;13(11):1532-7.	EMBASE	Duplicates among databases	I	EMBASE-PubMed	Double duplicates	NA	Same			Same			Different	Acceptable		Different	Acceptable		Same			Same			Same
	480	Chang CY, Singal AK, Ganeshan SV, Schiano TD, Lookstein R, Emre S. Use of splenic artery embolization to relieve tense ascites following liver transplantation in a patient with paroxysmal nocturnal hemoglobinuria. Liver Transpl. 2007 Nov;13(11):1532-7.	PubMed
241	481	Chang GT, Min SY, Kim JH, Kim SH, Kim JK, Kim CH. Anti-thrombic activity of Korean herbal medicine, Dae-Jo-Whan and its herbs. Vascular Pharmacology. 2005;43(4):283-8.	EMBASE	Duplicates among databases	I	EMBASE-PubMed	Double duplicates	NA	Same			Same			Different	Acceptable		Different	Acceptable		Same			Same			Same
	482	Chang GT, Min SY, Kim JH, Kim SH, Kim JK, Kim CH. Anti-thrombic activity of Korean herbal medicine, Dae-Jo-Whan and its herbs. Vascul Pharmacol. 2005 Oct;43(4):283-8.	PubMed
242	483	Chang PE, Miquel R, Blanco JL, Laguno M, Bruguera M, Abraldes JG, et al. Idiopathic Portal Hypertension in Patients with HIV Infection Treated with Highly Active Antiretroviral Therapy. American Journal of Gastroenterology. 2009;104(7):1707-14.	EMBASE	Duplicates among databases	I	EMBASE-PubMed	Double duplicates	NA	Same			Different	Acceptable		Different	Acceptable		Different	Acceptable		Same			Same			Same
	484	Chang PE, Miquel R, Blanco JL, Laguno M, Bruguera M, Abraldes JG, et al. Idiopathic portal hypertension in patients with HIV infection treated with highly active antiretroviral therapy. Am J Gastroenterol. 2009 Jul;104(7):1707-14.	PubMed
243	485	Chapman JE, Ochsner JL. Iliac-mesenteric-atrial shunt procedure for Budd-Chiari syndrome complicated by inferior vena caval thrombosis. Annals of Surgery. 1978;188(5):642-6.	EMBASE	Duplicates among databases	I	EMBASE-PubMed	Double duplicates	NA	Same			Same			Different	Acceptable		Different	Acceptable		Same			Same			Same
	486	Chapman JE, Ochsner JL. Iliac-mesenteric-atrial shunt procedure for Budd-Chiari syndrome complicated by inferior vena caval thrombosis. Ann Surg. 1978 Nov;188(5):642-6.	PubMed
244	487	Chapman-Fredricks J, Birusingh R, Ricci M, Rodriguez M. Intracaval liver with cardiac extension. A new developmental anomaly. Fetal and Pediatric Pathology. 2010;29(6):401-6.	EMBASE	Duplicates among databases	I	EMBASE-PubMed	Double duplicates	NA	Same			Same			Different	Acceptable		Same			Same			Same			Same
	488	Chapman-Fredricks J, Birusingh R, Ricci M, Rodriguez M. Intracaval liver with cardiac extension. A new developmental anomaly? Fetal Pediatr Pathol. 2010;29(6):401-6.	PubMed
245	489	Chapuis L, Gudinchet F. Meso-atrial shunt for Budd-Chiari syndrome: Evaluation of patency by magnetic resonance angiography, with color Doppler ultrasound and angiographic correlation. Pediatric Radiology. 1993;23(3):198-9.	EMBASE	Duplicates among databases	I	EMBASE-PubMed	Double duplicates	NA	Same			Different	Acceptable		Different	Acceptable		Same			Same			Same			Same
	490	Chapuis L, Gudinchet F. Meso-atrial shunt for Budd-Chiari syndrome: evaluation of patency by magnetic resonance angiography, with color Doppler ultrasound and angiographic correlation. Pediatr Radiol. 1993;23(3):198-9.	PubMed
246	491	Chardot C, Branchereau S, De Dreuzy O, Dubuisson C, Le Pommelet C, Waguet J, et al. Paediatric liver transplantation with a split graft: Experience at Bicetre. European Journal of Pediatric Surgery. 1999;9(3):146-52.	EMBASE	Duplicates among databases	I	EMBASE-PubMed	Double duplicates	NA	Same			Different	Acceptable		Different	Acceptable		Different	Acceptable		Same			Same			Same
	492	Chardot C, Branchereau S, de Dreuzy O, Dubuisson C, Le Pommelet C, Waguet J, et al. Paediatric liver transplantation with a split graft: experience at Bicetre. Eur J Pediatr Surg. 1999 Jun;9(3):146-52.	PubMed
247	493	Chaubal N, Dighe M, Hanchate V, Thakkar H, Deshmukh H, Rathod K. Sonography in Budd-Chiari syndrome. Journal of Ultrasound in Medicine. 2006;25(3):373-9.	EMBASE	Duplicates among databases	I	EMBASE-PubMed	Double duplicates	NA	Same			Same			Different	Acceptable		Different	Acceptable		Same			Same			Same
	494	Chaubal N, Dighe M, Hanchate V, Thakkar H, Deshmukh H, Rathod K. Sonography in Budd-Chiari syndrome. J Ultrasound Med. 2006 Mar;25(3):373-9.	PubMed
248	495	Chaudhuri M, Jayaranganath M, Chandra VS. Percutaneous recanalization of an occluded hepatic vein in a difficult subset of pediatric budd-chiari syndrome. Pediatric Cardiology. 2012;33(5):806-10.	EMBASE	Duplicates among databases	I	EMBASE-PubMed	Double duplicates	NA	Same			Same			Different	Acceptable		Different	Acceptable		Same			Same			Same
	496	Chaudhuri M, Jayaranganath M, Chandra VS. Percutaneous recanalization of an occluded hepatic vein in a difficult subset of pediatric Budd-Chiari syndrome. Pediatr Cardiol. 2012 Jun;33(5):806-10.	PubMed
249	497	Chavan A, Harms J, Pichlmayr R, Galanski M. Transcatheter coil occlusion of an intrahepatic arterioportal fistula in a transplanted liver. Bildgebung/Imaging. 1993;60(4):215-8.	EMBASE	Duplicates among databases	I	EMBASE-PubMed	Double duplicates	NA	Same			Same			Different	Acceptable		Different	Acceptable		Same			Same			Same
	498	Chavan A, Harms J, Pichlmayr R, Galanski M. Transcatheter coil occlusion of an intrahepatic arterioportal fistula in a transplanted liver. Bildgebung. 1993 Dec;60(4):215-8.	PubMed
250	499	Chawla Y, Dhiman RK. Intrahepatic portal venopathy and related disorders of the liver. Seminars in Liver Disease. 2008;28(3):270-81.	EMBASE	Duplicates among databases	I	EMBASE-PubMed	Double duplicates	NA	Same			Same			Different	Acceptable		Different	Acceptable		Same			Same			Same
	500	Chawla Y, Dhiman RK. Intrahepatic portal venopathy and related disorders of the liver. Semin Liver Dis. 2008 Aug;28(3):270-81.	PubMed
251	501	Chawla Y, Kumar S, Dhiman RK, Suri S, Dilawari JB. Duplex Doppler sonography in patients with Budd-Chiari syndrome. Journal of Gastroenterology and Hepatology. 1999;14(9):904-7.	EMBASE	Duplicates among databases	I	EMBASE-PubMed	Double duplicates	NA	Same			Same			Different	Acceptable		Different	Acceptable		Same			Same			Same
	502	Chawla Y, Kumar S, Dhiman RK, Suri S, Dilawari JB. Duplex Doppler sonography in patients with Budd-Chiari syndrome. J Gastroenterol Hepatol. 1999 Sep;14(9):904-7.	PubMed
252	503	Chen H, Zhang F, Ye Y, Cheng Y, Chen Y. Long-term follow-up study and comparison of meso-atrial shunts and meso-cavo-atrial shunts for treatment of combined budd-chiari syndrome. Journal of Surgical Research. 2011;168(1):162-6.	EMBASE	Duplicates among databases	I	EMBASE-PubMed	Double duplicates	NA	Same			Different	Acceptable		Different	Acceptable		Different	Acceptable		Same			Same			Same
	504	Chen H, Zhang F, Ye Y, Cheng Y, Chen Y. Long-term follow-up study and comparison of meso-atrial shunts and meso-cavo-atrial shunts for treatment of combined Budd-Chiari syndrome. J Surg Res. 2011 Jun 1;168(1):162-6.	PubMed
253	505	Chen JH, Chen WP, Huang CL, Shen WC. Dynamic helical CT as a novel technique for diagnosing hepatic perfusion disorders. Hepato-Gastroenterology. 1999;46(25):303-7.	EMBASE	Duplicates among databases	I	EMBASE-PubMed	Double duplicates	NA	Same			Same			Different	Acceptable		Different	Acceptable		Same			Same			Same
	506	Chen JH, Chen WP, Huang CL, Shen WC. Dynamic helical CT as a novel technique for diagnosing hepatic perfusion disorders. Hepatogastroenterology. 1999 Jan-Feb;46(25):303-7.	PubMed
254	507	Chen JW, Chen DZ, Lu GZ. Asymptomatic process of hepatic artery thrombosis in a patient after orthotopic liver transplantation. Hepatobiliary and Pancreatic Diseases International. 2004;3(1):149-51.	EMBASE	Duplicates among databases	I	EMBASE-PubMed	Double duplicates	NA	Same			Same			Different	Acceptable		Different	Acceptable		Same			Same			Same
	508	Chen JW, Chen DZ, Lu GZ. Asymptomatic process of hepatic artery thrombosis in a patient after orthotopic liver transplantation. Hepatobiliary Pancreat Dis Int. 2004 Feb;3(1):149-51.	PubMed
255	509	Chen YS, Chen CL, Liu PP, Wang CC, Chiang YC, Huang TL, et al. Successful treatment of hepatic vein thrombosis following reduced-size liver transplantation. Transplantation Proceedings. 1998;30(7):3203-4.	EMBASE	Duplicates among databases	I	EMBASE-PubMed	Double duplicates	NA	Same			Same			Different	Acceptable		Different	Acceptable		Same			Same			Same
	510	Chen YS, Chen CL, Liu PP, Wang CC, Chiang YC, Huang TL, et al. Successful treatment of hepatic vein thrombosis following reduced-size liver transplantation. Transplant Proc. 1998 Nov;30(7):3203-4.	PubMed
256	511	Cheng L, Wang Z, Li C, Cai F, Linghu E, Mao Y, et al. Experience in sclerotherapy for esophagogastric variceal bleeding. Chinese Medical Journal. 2002;115(6):919-22.	EMBASE	Duplicates among databases	I	EMBASE-PubMed	Double duplicates	NA	Same			Same			Different	Acceptable		Different	Acceptable		Same			Same			Same
	512	Cheng L, Wang Z, Li C, Cai F, Linghu E, Mao Y, et al. Experience in sclerotherapy for esophagogastric variceal bleeding. Chin Med J (Engl). 2002 Jun;115(6):919-22.	PubMed
257	513	Cheng YF, Chen YS, Huang TL, De Villa V, Chen TY, Lee TY, et al. Interventional radiologic procedures in liver transplantation. Transplant International. 2001;14(4):223-9.	EMBASE	Duplicates among databases	I	EMBASE-PubMed	Double duplicates	NA	Different	Acceptable		Same			Different	Acceptable		Different	Acceptable		Same			Same			Same
	514	Cheng YF, Chen YS, Huang TL, de Villa V, Chen TY, Lee TY, et al. Interventional radiologic procedures in liver transplantation. Transpl Int. 2001 Aug;14(4):223-9.	PubMed
258	515	Cheng YF, Huang TL, Chen CL, Lee TY, Chen TY, Chen YS, et al. Intraoperative Doppler ultrasound in liver transplantation. Clinical Transplantation. 1998;12(4):292-9.	EMBASE	Duplicates among databases	I	EMBASE-PubMed	Double duplicates	NA	Same			Same			Different	Acceptable		Different	Acceptable		Same			Same			Same
	516	Cheng YF, Huang TL, Chen CL, Lee TY, Chen TY, Chen YS, et al. Intraoperative Doppler ultrasound in liver transplantation. Clin Transplant. 1998 Aug;12(4):292-9.	PubMed
259	517	Cherian PT, Alrabih W, Douiri A, Quaglia A, Heneghan MA, O'Grady J, et al. Liver transplantation in human immunodeficiency virus-infected patients: Procoagulant, but is antithrombotic prophylaxis required? Liver Transplantation. 2012;18(1):83-9.	EMBASE	Duplicates among databases	I	EMBASE-PubMed	Double duplicates	NA	Same			Different	Acceptable		Different	Acceptable		Different	Acceptable		Same			Same			Same
	518	Cherian PT, Alrabih W, Douiri A, Quaglia A, Heneghan MA, O'Grady J, et al. Liver transplantation in human immunodeficiency virus-infected patients: procoagulant, but is antithrombotic prophylaxis required? Liver Transpl. 2012 Jan;18(1):82-8.	PubMed
260	519	Chesner IM, Muller S, Newman J. Ulcerative colitis complicated by Budd-Chiari syndrome. Gut. 1986;27(9):1096-100.	EMBASE	Duplicates among databases	I	EMBASE-PubMed	Double duplicates	NA	Same			Same			Same			Different	Acceptable		Same			Same			Same
	520	Chesner IM, Muller S, Newman J. Ulcerative colitis complicated by Budd-Chiari syndrome. Gut. 1986 Sep;27(9):1096-100.	PubMed
261	521	Chevallier JM. Anatomic basis of vascular exclusion of the liver. Surgical and Radiologic Anatomy. 1988;10(3):187-94.	EMBASE	Duplicates among databases	I	EMBASE-PubMed	Double duplicates	NA	Same			Same			Different	Acceptable		Same			Same			Same			Same
	522	Chevallier JM. Anatomic basis of vascular exclusion of the liver. Surg Radiol Anat. 1988;10(3):187-94.	PubMed
262	523	Chezmar JL, Bernardino ME. Mesoatrial shunt for the treatment of Budd-Chiari syndrome: Radiologic evaluation in eight patients. American Journal of Roentgenology. 1987;149(4):707-10.	EMBASE	Duplicates among databases	I	EMBASE-PubMed	Double duplicates	NA	Same			Different	Acceptable		Different	Acceptable		Different	Acceptable		Same			Same			Same
	524	Chezmar JL, Bernardino ME. Mesoatrial shunt for the treatment of Budd-Chiari syndrome: radiologic evaluation in eight patients. AJR Am J Roentgenol. 1987 Oct;149(4):707-10.	PubMed
263	525	Chinnakotla S, Klintmalm GB, Kim P, Tomiyama K, Klintmalm E, Davis GL, et al. Long-term follow-up of liver transplantation for budd-chiari syndrome with antithrombotic therapy based on the etiology. Transplantation. 2011;92(3):341-5.	EMBASE	Duplicates among databases	I	EMBASE-PubMed	Double duplicates	NA	Same			Different	Acceptable		Same			Different	Acceptable		Same			Same			Same
	526	Chinnakotla S, Klintmalm GB, Kim P, Tomiyama K, Klintmalm E, Davis GL, et al. Long-term follow-up of liver transplantation for Budd-Chiari syndrome with antithrombotic therapy based on the etiology. Transplantation. 2011 Aug 15;92(3):341-5.	PubMed
264	527	Cho KJ, Geisinger KR, Shields JJ, Forrest ME. Collateral channels and histopathology in hepatic vein occlusion. American Journal of Roentgenology. 1982;139(4):703-9.	EMBASE	Duplicates among databases	I	EMBASE-PubMed	Double duplicates	NA	Same			Same			Different	Acceptable		Different	Acceptable		Same			Same			Same
	528	Cho KJ, Geisinger KR, Shields JJ, Forrest ME. Collateral channels and histopathology in hepatic vein occlusion. AJR Am J Roentgenol. 1982 Oct;139(4):703-9.	PubMed
265	529	Cho OK, Koo JH, Kim YS, Rhim HC, Koh BH, Seo HS. Collateral pathways in Budd-Chiari syndrome: CT and venographic correlation. American Journal of Roentgenology. 1996;167(5):1163-7.	EMBASE	Duplicates among databases	I	EMBASE-PubMed	Double duplicates	NA	Same			Same			Different	Acceptable		Different	Acceptable		Same			Same			Same
	530	Cho OK, Koo JH, Kim YS, Rhim HC, Koh BH, Seo HS. Collateral pathways in Budd-Chiari syndrome: CT and venographic correlation. AJR Am J Roentgenol. 1996 Nov;167(5):1163-7.	PubMed
266	531	Choi BG, Jeon HS, Lee SO, Yoo WH, Lee ST, Ahn DS. Primary antiphospholipid syndrome presenting with abdominal angina and splenic infarction. Rheumatology International. 2002;22(3):119-21.	EMBASE	Duplicates among databases	I	EMBASE-PubMed	Double duplicates	NA	Same			Same			Different	Acceptable		Different	Acceptable		Same			Same			Same
	532	Choi BG, Jeon HS, Lee SO, Yoo WH, Lee ST, Ahn DS. Primary antiphospholipid syndrome presenting with abdominal angina and splenic infarction. Rheumatol Int. 2002 Jul;22(3):119-21.	PubMed
267	533	Choi JY, Lee HC, Yim JH, Shim JH, Lim YS, Shin YM, et al. Focal nodular hyperplasia or focal nodular hyperplasia-like lesions of the liver: A special emphasis on diagnosis. Journal of Gastroenterology and Hepatology. 2011;26(6):1004-9.	EMBASE	Duplicates among databases	I	EMBASE-PubMed	Double duplicates	NA	Same			Different	Acceptable		Different	Acceptable		Different	Acceptable		Same			Same			Same
	534	Choi JY, Lee HC, Yim JH, Shim JH, Lim YS, Shin YM, et al. Focal nodular hyperplasia or focal nodular hyperplasia-like lesions of the liver: a special emphasis on diagnosis. J Gastroenterol Hepatol. 2011 Jun;26(6):1004-9.	PubMed
268	535	Christian DJ, Khithani A, Jeyarajah DR. Making liver transection even safer: A novel use of microwave technology. American Surgeon. 2011;77(4):417-21.	EMBASE	Duplicates among databases	I	EMBASE-PubMed	Double duplicates	NA	Same			Different	Acceptable		Different	Acceptable		Different	Acceptable		Same			Same			Same
	536	Christian DJ, Khithani A, Jeyarajah DR. Making liver transection even safer: a novel use of microwave technology. Am Surg. 2011 Apr;77(4):417-21.	PubMed
269	537	Chuang FR, Lin CC, Wang PH, Cheng YF, Hsu KT, Chen YS, et al. Acute renal failure after cadaveric related liver transplantation. Transplantation Proceedings. 2004;36(8):2328-30.	EMBASE	Duplicates among databases	I	EMBASE-PubMed	Double duplicates	NA	Same			Same			Different	Acceptable		Different	Acceptable		Same			Same			Same
	538	Chuang FR, Lin CC, Wang PH, Cheng YF, Hsu KT, Chen YS, et al. Acute renal failure after cadaveric related liver transplantation. Transplant Proc. 2004 Oct;36(8):2328-30.	PubMed
270	539	Chunqing Z, Lina F, Guoquan Z, Lin X, Zhaohai W, Tao J, et al. Ultrasonically guided percutaneous transhepatic hepatic vein stent placement for Budd-Chiari syndrome. Journal of Vascular and Interventional Radiology. 1999;10(7):933-40.	EMBASE	Duplicates among databases	I	EMBASE-PubMed	Double duplicates	NA	Same			Same			Different	Acceptable		Different	Acceptable		Same			Same			Same
	540	Chunqing Z, Lina F, Guoquan Z, Lin X, Zhaohai W, Tao J, et al. Ultrasonically guided percutaneous transhepatic hepatic vein stent placement for Budd-Chiari syndrome. J Vasc Interv Radiol. 1999 Jul-Aug;10(7):933-40.	PubMed
271	541	Ciancio G, Gonzalez J, Shirodkar SP, Angulo JC, Soloway MS. Liver transplantation techniques for the surgical management of renal cell carcinoma with tumor thrombus in the inferior vena cava: Step-by-step description. European Urology. 2011;59(3):401-6.	EMBASE	Duplicates among databases	I	EMBASE-PubMed	Double duplicates	NA	Same			Different	Acceptable		Different	Acceptable		Different	Acceptable		Same			Same			Same
	542	Ciancio G, Gonzalez J, Shirodkar SP, Angulo JC, Soloway MS. Liver transplantation techniques for the surgical management of renal cell carcinoma with tumor thrombus in the inferior vena cava: step-by-step description. Eur Urol. 2011 Mar;59(3):401-6.	PubMed
272	543	Ciancio G, Soloway M. Renal cell carcinoma invading the hepatic veins. Cancer. 2001;92(7):1836-42.	EMBASE	Duplicates among databases	I	EMBASE-PubMed	Double duplicates	NA	Same			Same			Same			Different	Acceptable		Same			Same			Same
	544	Ciancio G, Soloway M. Renal cell carcinoma invading the hepatic veins. Cancer. 2001 Oct 1;92(7):1836-42.	PubMed
273	545	Ciancio G, Soloway M. The use of natural veno-venous bypass during surgical treatment of renal cell carcinoma with inferior vena cava thrombus. American Surgeon. 2002;68(5):488-90.	EMBASE	Duplicates among databases	I	EMBASE-PubMed	Double duplicates	NA	Same			Same			Different	Acceptable		Different	Acceptable		Same			Same			Same
	546	Ciancio G, Soloway M. The use of natural veno-venous bypass during surgical treatment of renal cell carcinoma with inferior vena cava thrombus. Am Surg. 2002 May;68(5):488-90.	PubMed
274	547	Ciesek S, Rifai K, Bahr MJ, Boozari B, Steinmann E, Helfritz FA, et al. Membranous Budd-Chiari syndrome in Caucasians. Scandinavian Journal of Gastroenterology. 2010;45(2):226-34.	EMBASE	Duplicates among databases	I	EMBASE-PubMed	Double duplicates	NA	Same			Same			Different	Acceptable		Different	Acceptable		Same			Same			Same
	548	Ciesek S, Rifai K, Bahr MJ, Boozari B, Steinmann E, Helfritz FA, et al. Membranous Budd-Chiari syndrome in Caucasians. Scand J Gastroenterol. 2010;45(2):226-34.	PubMed
275	549	Clark PJ, Slaughter RE, Radford DJ. Systemic thrombolysis for acute, severe Budd-Chiari syndrome. Journal of Thrombosis and Thrombolysis. 2012:1-6.	EMBASE	Duplicates among databases	I	EMBASE-PubMed	Double duplicates	NA	Same			Same			Different	Acceptable		Different	Acceptable		Different	Acceptable		Different	Acceptable		Different	Acceptable
	550	Clark PJ, Slaughter RE, Radford DJ. Systemic thrombolysis for acute, severe Budd-Chiari syndrome. J Thromb Thrombolysis. 2012 Oct;34(3):410-5.	PubMed
276	551	Clarke MG, Kennedy NJ, Kennedy K. Serious consequences of a sore throat. Annals of the Royal College of Surgeons of England. 2003;85(4):242-4.	EMBASE	Duplicates among databases	I	EMBASE-PubMed	Double duplicates	NA	Same			Same			Different	Acceptable		Different	Acceptable		Same			Same			Same
	552	Clarke MG, Kennedy NJ, Kennedy K. Serious consequences of a sore throat. Ann R Coll Surg Engl. 2003 Jul;85(4):242-4.	PubMed
277	553	Clive DM, Davidoff A, Schweizer RT. Budd-Chiari syndrome in autosomal dominant polycystic kidney disease: A complication of nephrectomy in patients with liver cysts. American Journal of Kidney Diseases. 1993;21(2):202-5.	EMBASE	Duplicates among databases	I	EMBASE-PubMed	Double duplicates	NA	Same			Same			Different	Acceptable		Different	Acceptable		Same			Same			Same
	554	Clive DM, Davidoff A, Schweizer RT. Budd-Chiari syndrome in autosomal dominant polycystic kidney disease: a complication of nephrectomy in patients with liver cysts. Am J Kidney Dis. 1993 Feb;21(2):202-5.	PubMed
278	555	Cognet F, Dranssart M, Cercueil JP, Peyrou F, Krause D. Sinusoidal abnormalities of the liver: MR imaging features. Journal de Radiologie. 2002;83(5):611-8.	EMBASE	Duplicates among databases	I	EMBASE-PubMed	Double duplicates	NA	Same			Same			Different	Acceptable		Different	Acceptable		Same			Same			Same
	556	Cognet F, Dranssart M, Cercueil JP, Peyrou F, Krause D. [Sinusoidal abnormalities of the liver: MR imaging features]. J Radiol. 2002 May;83(5):611-8.	PubMed
279	557	Colaizzo D, Amitrano L, Tiscia GL, Scenna G, Grandone E, Guardascione MA, et al. The JAK2 V617F mutation frequently occurs in patients with portal and mesenteric venous thrombosis. Journal of Thrombosis and Haemostasis. 2007;5(1):55-61.	EMBASE	Duplicates among databases	I	EMBASE-PubMed	Double duplicates	NA	Same			Same			Different	Acceptable		Different	Acceptable		Same			Same			Same
	558	Colaizzo D, Amitrano L, Tiscia GL, Scenna G, Grandone E, Guardascione MA, et al. The JAK2 V617F mutation frequently occurs in patients with portal and mesenteric venous thrombosis. J Thromb Haemost. 2007 Jan;5(1):55-61.	PubMed
280	559	Colak Y, Karasu Z, Oruc N, Can C, Balym Z, Akarca U, et al. Hyperhomocysteinaemia and factor V Leiden mutation are associated with Budd-Chiari syndrome. European Journal of Gastroenterology and Hepatology. 2006;18(8):917-20.	EMBASE	Duplicates among databases	I	EMBASE-PubMed	Double duplicates	NA	Same			Same			Different	Acceptable		Different	Acceptable		Same			Same			Same
	560	Colak Y, Karasu Z, Oruc N, Can C, Balym Z, Akarca U, et al. Hyperhomocysteinaemia and factor V Leiden mutation are associated with Budd-Chiari syndrome. Eur J Gastroenterol Hepatol. 2006 Aug;18(8):917-20.	PubMed
281	561	Collan Y, Sivula A, Lempinen M. Pathology of orthotopic liver transplantation in pigs and dogs. Autopsy and biopsy studies. Annales Chirurgiae et Gynaecologiae. 1973;62(4):204-18.	EMBASE	Duplicates among databases	I	EMBASE-PubMed	Double duplicates	NA	Same			Same			Different	Acceptable		Different	Acceptable		Same			Same			Same
	562	Collan Y, Sivula A, Lempinen M. Pathology of orthotopic liver transplantation in pigs and dogs. Autopsy and biopsy studies. Ann Chir Gynaecol Fenn. 1973;62(4):204-18.	PubMed
282	563	Comi G, Pulizzi A, Rovaris M, Abramsky O, Arbizu T, Boiko A, et al. Effect of laquinimod on MRI-monitored disease activity in patients with relapsing-remitting multiple sclerosis: a multicentre, randomised, double-blind, placebo-controlled phase IIb study. The Lancet. 2008;371(9630):2085-92.	EMBASE	Duplicates among databases	I	EMBASE-PubMed	Double duplicates	NA	Same			Same			Different	Acceptable		Different	Acceptable		Same			Same			Same
	564	Comi G, Pulizzi A, Rovaris M, Abramsky O, Arbizu T, Boiko A, et al. Effect of laquinimod on MRI-monitored disease activity in patients with relapsing-remitting multiple sclerosis: a multicentre, randomised, double-blind, placebo-controlled phase IIb study. Lancet. 2008 Jun 21;371(9630):2085-92.	PubMed
283	565	Condat B, Pessione F, Helene Denninger M, Hillaire S, Valla D. Recent portal or mesenteric venous thrombosis: Increased recognition and frequent recanalization on anticoagulant therapy. Hepatology. 2000;32(3):466-70.	EMBASE	Duplicates among databases	I	EMBASE-PubMed	Double duplicates	NA	Same			Different	Acceptable		Same			Different	Acceptable		Same			Same			Same
	566	Condat B, Pessione F, Helene Denninger M, Hillaire S, Valla D. Recent portal or mesenteric venous thrombosis: increased recognition and frequent recanalization on anticoagulant therapy. Hepatology. 2000 Sep;32(3):466-70.	PubMed
284	567	Cooper RA, Picker RH, Fulton AJ, Lunzer MR. The ultrasonic appearance of the liver in hepatic venous outflow obstruction (Budd-Chiari syndrome). Journal of Clinical Ultrasound. 1982;10(1):35-6.	EMBASE	Duplicates among databases	I	EMBASE-PubMed	Double duplicates	NA	Same			Same			Different	Acceptable		Different	Acceptable		Same			Same			Same
	568	Cooper RA, Picker RH, Fulton AJ, Lunzer MR. The ultrasonic appearance of the liver in hepatic venous outflow obstruction (Budd-Chiari syndrome). J Clin Ultrasound. 1982 Jan;10(1):35-6.	PubMed
285	569	Cordes A, Vogt W, Maier KP. Pantoprazole-induced hepatitis. Deutsche Medizinische Wochenschrift. 2003;128(12):611-4.	EMBASE	Duplicates among databases	I	EMBASE-PubMed	Double duplicates	NA	Same			Same			Different	Acceptable		Different	Acceptable		Same			Same			Same
	570	Cordes A, Vogt W, Maier KP. [Pantoprazole-induced hepatitis]. Dtsch Med Wochenschr. 2003 Mar 21;128(12):611-4.	PubMed
286	571	Corral J, Aznar J, Gonzalez-Conejero R, Villa P, Minano A, Vaya A, et al. Homozygous deficiency of heparin cofactor II: Relevance of P17 glutamate residue in serpins, relationship with conformational diseases, and role in thrombosis. Circulation. 2004;110(10):1303-7.	EMBASE	Duplicates among databases	I	EMBASE-PubMed	Double duplicates	NA	Same			Different	Acceptable		Same			Different	Acceptable		Same			Same			Same
	572	Corral J, Aznar J, Gonzalez-Conejero R, Villa P, Minano A, Vaya A, et al. Homozygous deficiency of heparin cofactor II: relevance of P17 glutamate residue in serpins, relationship with conformational diseases, and role in thrombosis. Circulation. 2004 Sep 7;110(10):1303-7.	PubMed
287	573	Corso R, Intotero M, Solcia M, Castoldi MC, Rampoldi A. Treatment of Budd-Chiari syndrome with transjugular intrahepatic portosystemic shunt (TIPS). Radiologia Medica. 2008;113(5):727-38.	EMBASE	Duplicates among databases	I	EMBASE-PubMed	Double duplicates	NA	Same			Same			Different	Acceptable		Different	Acceptable		Same			Same			Same
	574	Corso R, Intotero M, Solcia M, Castoldi MC, Rampoldi A. Treatment of Budd-Chiari syndrome with transjugular intrahepatic portosystemic shunt (TIPS). Radiol Med. 2008 Aug;113(5):727-38.	PubMed
288	575	Cosnes J, Nion-Larmurier I. Complications of celiac disease. Pathologie Biologie. 2011.	EMBASE	Duplicates among databases	I	EMBASE-PubMed	Double duplicates	NA	Same			Same			Different	Acceptable		Different	Acceptable		Same			Same			Same
	576	Cosnes J, Nion-Larmurier I. [Complications of celiac disease.]. Pathol Biol (Paris). 2011 May 26.	PubMed
289	577	Cosnes J, Robert A, Levy VG, Darnis F. Budd-Chiari syndrome in a patient with mixed connective-tissue disease. Digestive Diseases and Sciences. 1980;25(6):467-9.	EMBASE	Duplicates among databases	I	EMBASE-PubMed	Double duplicates	NA	Same			Same			Different	Acceptable		Different	Acceptable		Same			Same			Same
	578	Cosnes J, Robert A, Levy VG, Darnis F. Budd-Chiari syndrome in a patient with mixed connective-tissue disease. Dig Dis Sci. 1980 Jun;25(6):467-9.	PubMed
290	579	Costa G, Cruz RJ, Abu-Elmagd KM. Surgical Shunt Versus TIPS for Treatment of Variceal Hemorrhage in the Current Era of Liver and Multivisceral Transplantation. Surgical Clinics of North America. 2010;90(4):891-905.	EMBASE	Duplicates among databases	I	EMBASE-PubMed	Double duplicates	NA	Same			Different	Acceptable		Different	Acceptable		Different	Acceptable		Same			Same			Same
	580	Costa G, Cruz RJ, Jr., Abu-Elmagd KM. Surgical shunt versus TIPS for treatment of variceal hemorrhage in the current era of liver and multivisceral transplantation. Surg Clin North Am. 2010 Aug;90(4):891-905.	PubMed
291	581	Couffinhal T, Bonnet J, Benchimol D, Dos Santos P, Besse P, Bricaud H. A case of the Budd Chiari syndrome attributed to a deficit in protein C. European Heart Journal. 1991;12(2):266-9.	EMBASE	Duplicates among databases	I	EMBASE-PubMed	Double duplicates	NA	Same			Same			Different	Acceptable		Different	Acceptable		Same			Same			Same
	582	Couffinhal T, Bonnet J, Benchimol D, Dos Santos P, Besse P, Bricaud H. A case of the Budd Chiari syndrome attributed to a deficit in protein C. Eur Heart J. 1991 Feb;12(2):266-9.	PubMed
292	583	Couinaud C. Tumors of the inferior vena cava. Journal de Chirurgie. 1973;105(4):411-32.	EMBASE	Duplicates among databases	I	EMBASE-PubMed	Double duplicates	NA	Same			Same			Different	Acceptable		Different	Acceptable		Same			Same			Same
	584	Couinaud C. [Tumors of the inferior vena cava]. J Chir (Paris). 1973 Apr;105(4):411-32.	PubMed
293	585	Cowchock FS. Budd-Chiari syndrome, obstetric complications, and antiphospholipid antibodies. American Journal of Obstetrics and Gynecology. 1991;164(1 I):235.	EMBASE	Duplicates among databases	I	EMBASE-PubMed	Double duplicates	NA	Same			Same			Different	Acceptable		Different	Acceptable		Same			Different	Acceptable		Same
	586	Cowchock FS. Budd-Chiari syndrome, obstetric complications, and antiphospholipid antibodies. Am J Obstet Gynecol. 1991 Jan;164(1 Pt 1):235.	PubMed
294	587	Cozzi P, Chiumello D, Tubiolo D, Sicignano A, Brandi G, Bianchi P, et al. Total hepatectomy, recombinant activated factor VII and rescue liver transplantation. Minerva Anestesiologica. 2010;76(7):550-3.	EMBASE	Duplicates among databases	I	EMBASE-PubMed	Triple duplicates	NA	Same			Same			Different	Acceptable		Different	Acceptable		Different	Unacceptable	PubMed	Different	Unacceptable	PubMed	Different	Unacceptable	PubMed
	588	Cozzi P, Chiumello D, Tubiolo D, Sicignano A, Brandi G, Bianchi P, et al. Total hepatectomy, recombinant activated factor VII and rescue liver transplantation. Minerva Anestesiol. 2010 Jul;76(7):550-3.	PubMed
	589	Cozzi P, Chiumello D, Tubiolo D, Sicignano A, Brandi G, Bianchi P, et al. Total hepatectomy, recombinant activated factor VII and rescue liver transplantation. Minerva Anestesiol. 2010 Apr 12.	PubMed
295	590	Crawford JM. Vascular Disorders of the Liver. Clinics in Liver Disease. 2010;14(4):635-50.	EMBASE	Duplicates among databases	I	EMBASE-PubMed	Double duplicates	NA	Same			Different	Acceptable		Different	Acceptable		Different	Acceptable		Same			Same			Same
	591	Crawford JM. Vascular disorders of the liver. Clin Liver Dis. 2010 Nov;14(4):635-50.	PubMed
296	592	Crino L, Dansin E, Garrido P, Griesinger F, Laskin J, Pavlakis N, et al. Safety and efficacy of first-line bevacizumab-based therapy in advanced non-squamous non-small-cell lung cancer (SAiL, MO19390): A phase 4 study. The Lancet Oncology. 2010;11(8):733-40.	EMBASE	Duplicates among databases	I	EMBASE-PubMed	Double duplicates	NA	Same			Different	Acceptable		Different	Acceptable		Different	Acceptable		Same			Same			Same
	593	Crino L, Dansin E, Garrido P, Griesinger F, Laskin J, Pavlakis N, et al. Safety and efficacy of first-line bevacizumab-based therapy in advanced non-squamous non-small-cell lung cancer (SAiL, MO19390): a phase 4 study. Lancet Oncol. 2010 Aug;11(8):733-40.	PubMed
297	594	Cruz E, Ascher NL, Roberts JP, Bass NM, Yao FY. High incidence of recurrence and hematologic events following liver transplantation for Budd-Chiari syndrome. Clinical Transplantation. 2005;19(4):501-6.	EMBASE	Duplicates among databases	I	EMBASE-PubMed	Double duplicates	NA	Same			Same			Different	Acceptable		Different	Acceptable		Same			Same			Same
	595	Cruz E, Ascher NL, Roberts JP, Bass NM, Yao FY. High incidence of recurrence and hematologic events following liver transplantation for Budd-Chiari syndrome. Clin Transplant. 2005 Aug;19(4):501-6.	PubMed
298	596	Cugno M, Dominguez M, Cabibbe M, Bisiani G, Galli M, Angles-Cano E, et al. Antibodies to tissue-type plasminogen activator in plasma from patients with primary antiphospholipid syndrome. British Journal of Haematology. 2000;108(4):871-5.	EMBASE	Duplicates among databases	I	EMBASE-PubMed	Double duplicates	NA	Same			Same			Different	Acceptable		Different	Acceptable		Same			Same			Same
	597	Cugno M, Dominguez M, Cabibbe M, Bisiani G, Galli M, Angles-Cano E, et al. Antibodies to tissue-type plasminogen activator in plasma from patients with primary antiphospholipid syndrome. Br J Haematol. 2000 Mar;108(4):871-5.	PubMed
299	598	Cujec B, Ulmer B, McKaigney JP, Bharadwaj B. Right atrial myxoma presenting as Budd-Chiari syndrome. Annals of Thoracic Surgery. 1987;44(6):658-9.	EMBASE	Duplicates among databases	I	EMBASE-PubMed	Double duplicates	NA	Same			Same			Different	Acceptable		Different	Acceptable		Same			Same			Same
	599	Cujec B, Ulmer B, McKaigney JP, Bharadwaj B. Right atrial myxoma presenting as Budd-Chiari syndrome. Ann Thorac Surg. 1987 Dec;44(6):658-9.	PubMed
300	600	Czaja AJ. Autoimmune liver disease. Current Opinion in Gastroenterology. 2002;18(3):334-44.	EMBASE	Duplicates among databases	I	EMBASE-PubMed	Double duplicates	NA	Same			Same			Different	Acceptable		Different	Acceptable		Same			Same			Same
	601	Czaja AJ. Autoimmune liver disease. Curr Opin Gastroenterol. 2002 May;18(3):334-44.	PubMed
301	602	Czerniak A, Badger I, Sherlock D, Buckels J. Orthotopic liver transplantation in a patient with thrombosis of the hepatic portal and superior mesenteric veins. Transplantation. 1990;50(2):334-6.	EMBASE	Duplicates among databases	I	EMBASE-PubMed	Double duplicates	NA	Same			Same			Same			Different	Acceptable		Same			Same			Same
	603	Czerniak A, Badger I, Sherlock D, Buckels J. Orthotopic liver transplantation in a patient with thrombosis of the hepatic portal and superior mesenteric veins. Transplantation. 1990 Aug;50(2):334-6.	PubMed
302	604	Dager WE, White RH. Argatroban for heparin-induced thrombocytopenia in hepato-renal failure and CVVHD. Annals of Pharmacotherapy. 2003;37(9):1232-6.	EMBASE	Duplicates among databases	I	EMBASE-PubMed	Double duplicates	NA	Same			Same			Different	Acceptable		Different	Acceptable		Same			Same			Same
	605	Dager WE, White RH. Argatroban for heparin-induced thrombocytopenia in hepato-renal failure and CVVHD. Ann Pharmacother. 2003 Sep;37(9):1232-6.	PubMed
303	606	Dahmen U, Radtke A, Schroder T, Chi H, Madrahimov N, Lu M, et al. Median liver lobe of woodchuck as a model to study hepatic outflow obstruction: A pilot study. Liver International. 2008;28(9):1236-44.	EMBASE	Duplicates among databases	I	EMBASE-PubMed	Double duplicates	NA	Same			Same			Different	Acceptable		Different	Acceptable		Same			Same			Same
	607	Dahmen U, Radtke A, Schroder T, Chi H, Madrahimov N, Lu M, et al. Median liver lobe of woodchuck as a model to study hepatic outflow obstruction: a pilot study. Liver Int. 2008 Nov;28(9):1236-44.	PubMed
304	608	Dahms BB. Case 5. Hepatic veno-occlusive disease with clinical Budd-Chiari syndrome. Pediatric Pathology. 1985;4(1-2):173-9.	EMBASE	Duplicates among databases	I	EMBASE-PubMed	Double duplicates	NA	Same			Same			Different	Acceptable		Same			Same			Same			Same
	609	Dahms BB. Case 5. Hepatic veno-occlusive disease with clinical Budd-Chiari syndrome. Pediatr Pathol. 1985;4(1-2):173-9.	PubMed
305	610	Dahms BB, Boyd T, Redline RW. Severe perinatal liver disease associated with fetal thrombotic vasculopathy. Pediatric and Developmental Pathology. 2002;5(1):80-5.	EMBASE	Duplicates among databases	I	EMBASE-PubMed	Double duplicates	NA	Same			Same			Different	Acceptable		Different	Acceptable		Same			Same			Same
	611	Dahms BB, Boyd T, Redline RW. Severe perinatal liver disease associated with fetal thrombotic vasculopathy. Pediatr Dev Pathol. 2002 Jan-Feb;5(1):80-5.	PubMed
306	612	Dale WA, Allen TR. Unusual problems of venous thrombosis. Surgery. 1975;78(6):707-22.	EMBASE	Duplicates among databases	I	EMBASE-PubMed	Double duplicates	NA	Same			Same			Same			Different	Acceptable		Same			Same			Same
	613	Dale WA, Allen TR. Unusual problems of venous thrombosis. Surgery. 1975 Dec;78(6):707-22.	PubMed
307	614	Dalen K, Day DL, Ascher NL, Hunter DW, Thompson WM, Castaneda-Zuniga WR, et al. Imaging of vascular complications after hepatic transplantation. American Journal of Roentgenology. 1988;150(6):1285-90.	EMBASE	Duplicates among databases	I	EMBASE-PubMed	Double duplicates	NA	Same			Same			Different	Acceptable		Different	Acceptable		Same			Same			Same
	615	Dalen K, Day DL, Ascher NL, Hunter DW, Thompson WM, Castaneda-Zuniga WR, et al. Imaging of vascular complications after hepatic transplantation. AJR Am J Roentgenol. 1988 Jun;150(6):1285-90.	PubMed
308	616	Danalioglu A, Poturoglu S, Gungor Gulluoglu M, Demir K, Besisik F, Cakaloglu Y, et al. Budd-Chiari syndrome in a young patient with Celiac sprue: A case report. Turkish Journal of Gastroenterology. 2003;14(4):262-5.	EMBASE	Duplicates among databases	I	EMBASE-PubMed	Double duplicates	NA	Same			Different	Acceptable		Different	Acceptable		Different	Acceptable		Same			Same			Same
	617	Danalioglu A, Poturoglu S, Gungor Gulluoglu M, Demir K, Besisik F, Cakaloglu Y, et al. Budd-Chiari syndrome in a young patient with celiac sprue: a case report. Turk J Gastroenterol. 2003 Dec;14(4):262-5.	PubMed
309	618	Dang XW, Xu PQ, Ma XX. Splenocaval versus mesocaval shunt with artificial vascular graft for the treatment of Budd-Chiari syndrome. Hepatobiliary and Pancreatic Diseases International. 2005;4(1):68-70.	EMBASE	Duplicates among databases	I	EMBASE-PubMed	Double duplicates	NA	Same			Same			Different	Acceptable		Different	Acceptable		Same			Same			Same
	619	Dang XW, Xu PQ, Ma XX. Splenocaval versus mesocaval shunt with artificial vascular graft for the treatment of Budd-Chiari syndrome. Hepatobiliary Pancreat Dis Int. 2005 Feb;4(1):68-70.	PubMed
310	620	Dang XW, Xu PQ, Ma XX. Radical resection of pathological membrane for Budd-Chiari syndrome. Hepatobiliary and Pancreatic Diseases International. 2007;6(2):157-60.	EMBASE	Duplicates among databases	I	EMBASE-PubMed	Double duplicates	NA	Same			Same			Different	Acceptable		Different	Acceptable		Same			Same			Same
	621	Dang XW, Xu PQ, Ma XX. Radical resection of pathological membrane for Budd-Chiari syndrome. Hepatobiliary Pancreat Dis Int. 2007 Apr;6(2):157-60.	PubMed
311	622	Dang XW, Xu PQ, Ma XX, Xu DQ, Zhu YJ, Zhang YS. Surgical treatment of budd-chiari syndrome: Analysis of 221 cases. Hepatobiliary and Pancreatic Diseases International. 2011;10(4):435-8.	EMBASE	Duplicates among databases	I	EMBASE-PubMed	Double duplicates	NA	Same			Different	Acceptable		Different	Acceptable		Different	Acceptable		Same			Same			Same
	623	Dang XW, Xu PQ, Ma XX, Xu DQ, Zhu YJ, Zhang YS. Surgical treatment of Budd-Chiari syndrome: analysis of 221 cases. Hepatobiliary Pancreat Dis Int. 2011 Aug;10(4):435-8.	PubMed
312	624	Danse E, Horsmans Y. Calcified portal vein thrombosis in the follow-up of surgical portocaval shunt: Sonographic findings and differential diagnosis. Journal de Radiologie. 2006;87(11 C1):1696-9.	EMBASE	Duplicates among databases	I	EMBASE-PubMed	Double duplicates	NA	Same			Same			Different	Acceptable		Different	Acceptable		Same			Different	Acceptable		Same
	625	Danse E, Horsmans Y. [Calcified portal vein thrombosis in the follow-up of surgical portocaval shunt: Sonographic findings and differential diagnosis]. J Radiol. 2006 Nov;87(11 Pt 1):1696-9.	PubMed
313	626	Das M, Carroll SF. Antithrombin III deficiency: An etiology of Budd-Chiari syndrome. Surgery. 1985;97(2):242-5.	EMBASE	Duplicates among databases	I	EMBASE-PubMed	Double duplicates	NA	Same			Different	Acceptable		Same			Different	Acceptable		Same			Same			Same
	627	Das M, Carroll SF. Antithrombin III deficiency: an etiology of Budd-Chiari syndrome. Surgery. 1985 Feb;97(2):242-6.	PubMed
314	628	Dasanu CA. Gemcitabine: Vascular toxicity and prothrombotic potential. Expert Opinion on Drug Safety. 2008;7(6):703-16.	EMBASE	Duplicates among databases	I	EMBASE-PubMed	Double duplicates	NA	Same			Different	Acceptable		Different	Acceptable		Different	Acceptable		Same			Same			Same
	629	Dasanu CA. Gemcitabine: vascular toxicity and prothrombotic potential. Expert Opin Drug Saf. 2008 Nov;7(6):703-16.	PubMed
315	630	Datta DV, Vashishta S, Samanta AK, Chhuttani PN. Diagnostic value of combined transhepatic venography and inferior vena cavography in chronic Budd-Chiari syndrome. American Journal of Digestive Diseases. 1978;23(11):1031-41.	EMBASE	Duplicates among databases	I	EMBASE-PubMed	Double duplicates	NA	Same			Same			Different	Acceptable		Different	Acceptable		Same			Same			Same
	631	Datta DV, Vashishta S, Samanta AK, Chhuttani PN. Diagnostic value of combined transhepatic venography and inferior vena cavography in chronic Budd-Chiari syndrome. Am J Dig Dis. 1978 Nov;23(11):1031-41.	PubMed
316	632	Davis MS. Hepatic vein obstruction due to Swan-Ganz catheter placement. Chest. 1994;106(2):603-5.	EMBASE	Duplicates among databases	I	EMBASE-PubMed	Double duplicates	NA	Same			Same			Same			Different	Acceptable		Same			Same			Same
	633	Davis MS. Hepatic vein obstruction due to Swan-Ganz catheter placement. Chest. 1994 Aug;106(2):603-5.	PubMed
317	634	Dayal S, Pati HP, Pande GK, Padhy AK. Overt polycythemia vera after splenopneumopexy in a patient with Budd-Chiari syndrome. Journal of Clinical Gastroenterology. 1997;25(2):491-2.	EMBASE	Duplicates among databases	I	EMBASE-PubMed	Double duplicates	NA	Same			Same			Different	Acceptable		Different	Acceptable		Same			Same			Same
	635	Dayal S, Pati HP, Pande GK, Padhy AK. Overt polycythemia vera after splenopneumopexy in a patient with Budd-Chiari syndrome. J Clin Gastroenterol. 1997 Sep;25(2):491-2.	PubMed
318	636	Dayal S, Pati HP, Pande GK, Sharma MP, Saraya AK. Multilineage hemopoietic stem cell defects in Budd Chiari syndrome. Journal of Hepatology. 1997;26(2):293-7.	EMBASE	Duplicates among databases	I	EMBASE-PubMed	Double duplicates	NA	Same			Same			Different	Acceptable		Different	Acceptable		Same			Same			Same
	637	Dayal S, Pati HP, Pande GK, Sharma MP, Saraya AK. Multilineage hemopoietic stem cell defects in Budd Chiari syndrome. J Hepatol. 1997 Feb;26(2):293-7.	PubMed
319	638	Dayal S, Pati HP, Sharma MP. Tissue plasminogen activator and plasminogen activator inhibitor status in Budd-Chiari syndrome. Haemostasis. 1996;26(5):284-7.	EMBASE	Duplicates among databases	I	EMBASE-PubMed	Double duplicates	NA	Same			Same			Same			Different	Acceptable		Same			Same			Same
	639	Dayal S, Pati HP, Sharma MP. Tissue plasminogen activator and plasminogen activator inhibitor status in Budd-Chiari syndrome. Haemostasis. 1996 Sep-Oct;26(5):284-7.	PubMed
320	640	De Baere T, Deschamps F, Briggs P, Dromain C, Boige V, Hechelhammer L, et al. Hepatic malignancies: Percutaneous radiofrequency ablation during percutaneous portal or hepatic vein occlusion. Radiology. 2008;248(3):1056-66.	EMBASE	Duplicates among databases	I	EMBASE-PubMed	Double duplicates	NA	Different	Acceptable		Different	Acceptable		Same			Different	Acceptable		Same			Same			Same
	641	de Baere T, Deschamps F, Briggs P, Dromain C, Boige V, Hechelhammer L, et al. Hepatic malignancies: percutaneous radiofrequency ablation during percutaneous portal or hepatic vein occlusion. Radiology. 2008 Sep;248(3):1056-66.	PubMed
321	642	De Baere T, Taourel P, Tubiana JM, Kuoch V, Ducreux M, Lumbroso J, et al. Hepatic intraarterial 131I iodized oil for treatment of hepatocellular carcinoma in patients with impeded portal venous flow. Radiology. 1999;212(3):665-8.	EMBASE	Duplicates among databases	I	EMBASE-PubMed	Double duplicates	NA	Different	Acceptable		Same			Same			Different	Acceptable		Same			Same			Same
	643	de Baere T, Taourel P, Tubiana JM, Kuoch V, Ducreux M, Lumbroso J, et al. Hepatic intraarterial 131I iodized oil for treatment of hepatocellular carcinoma in patients with impeded portal venous flow. Radiology. 1999 Sep;212(3):665-8.	PubMed
322	644	De BK, Sen S, Biswas PK, Mandal SK, Das D, Das U, et al. Occurrence of hepatopulmonary syndrome in Budd-Chiari syndrome and the role of venous decompression. Gastroenterology. 2002;122(4):897-903.	EMBASE	Duplicates among databases	I	EMBASE-PubMed	Double duplicates	NA	Same			Same			Same			Different	Acceptable		Same			Same			Same
	645	De BK, Sen S, Biswas PK, Mandal SK, Das D, Das U, et al. Occurrence of hepatopulmonary syndrome in Budd-Chiari syndrome and the role of venous decompression. Gastroenterology. 2002 Apr;122(4):897-903.	PubMed
323	646	de Charry C, de Charry F, Lemoigne F, Lamboley JL, Pasquet F, Pavic M. Renal vein infarction, a complication of paroxysmal nocturnal hemoglobinuria. Nephrologie et Therapeutique. 2012.	EMBASE	Duplicates among databases	I	EMBASE-PubMed	Double duplicates	NA	Same			Same			Different	Acceptable		Different	Acceptable		Same			Same			Same
	647	de Charry C, de Charry F, Lemoigne F, Lamboley JL, Pasquet F, Pavic M. [Renal vein infarction, a complication of paroxysmal nocturnal hemoglobinuria.]. Nephrol Ther. 2012 May 17.	PubMed
324	648	De Csepel J, Stanley P, Padua EM, Atkinson JB. Maintaining long-term central venous access by repetitive hepatic vein cannulation. Journal of Pediatric Surgery. 1994;29(1):56-7.	EMBASE	Duplicates among databases	I	EMBASE-PubMed	Double duplicates	NA	Different	Acceptable		Same			Different	Acceptable		Different	Acceptable		Same			Same			Same
	649	de Csepel J, Stanley P, Padua EM, Atkinson JB. Maintaining long-term central venous access by repetitive hepatic vein cannulation. J Pediatr Surg. 1994 Jan;29(1):56-7.	PubMed
325	650	De Franchis R, Dell'Era A. Novel developments in esophageal vascular disorders. Current Opinion in Gastroenterology. 2008;24(4):490-5.	EMBASE	Duplicates among databases	I	EMBASE-PubMed	Double duplicates	NA	Different	Acceptable		Same			Different	Acceptable		Different	Acceptable		Same			Same			Same
	651	de Franchis R, Dell'Era A. Novel developments in esophageal vascular disorders. Curr Opin Gastroenterol. 2008 Jul;24(4):490-5.	PubMed
326	652	De Gaetano AM, Lafortune M, Patriquin H, De Franco A, Aubin B, Paradis K. Cavernous transformation of the portal vein: Patterns of intrahepatic and splanchnic collateral circulation detected with Doppler sonography. American Journal of Roentgenology. 1995;165(5):1151-5.	EMBASE	Duplicates among databases	I	EMBASE-PubMed	Double duplicates	NA	Same			Different	Acceptable		Different	Acceptable		Different	Acceptable		Same			Same			Same
	653	De Gaetano AM, Lafortune M, Patriquin H, De Franco A, Aubin B, Paradis K. Cavernous transformation of the portal vein: patterns of intrahepatic and splanchnic collateral circulation detected with Doppler sonography. AJR Am J Roentgenol. 1995 Nov;165(5):1151-5.	PubMed
327	654	de la Morena-Barrio ME, Anton AI, Martinez-Martinez I, Padilla J, Minano A, Navarro-Fernandez J, et al. Regulatory regions of SERPINC1 gene: Identification of the first mutation associated with antithrombin deficiency. Thrombosis and Haemostasis. 2012;107(3):430-7.	EMBASE	Duplicates among databases	I	EMBASE-PubMed	Double duplicates	NA	Same			Different	Acceptable		Different	Acceptable		Different	Acceptable		Same			Same			Same
	655	de la Morena-Barrio ME, Anton AI, Martinez-Martinez I, Padilla J, Minano A, Navarro-Fernandez J, et al. Regulatory regions of SERPINC1 gene: identification of the first mutation associated with antithrombin deficiency. Thromb Haemost. 2012 Mar;107(3):430-7.	PubMed
328	656	De Stefano V, Fiorini A, Rossi E, Za T, Farina G, Chiusolo P, et al. Incidence of the JAK2 V617F mutation among patients with splanchnic or cerebral venous thrombosis and without overt chronic myeloproliferative disorders. Journal of Thrombosis and Haemostasis. 2007;5(4):708-14.	EMBASE	Duplicates among databases	I	EMBASE-PubMed	Double duplicates	NA	Same			Same			Different	Acceptable		Different	Acceptable		Same			Same			Same
	657	De Stefano V, Fiorini A, Rossi E, Za T, Farina G, Chiusolo P, et al. Incidence of the JAK2 V617F mutation among patients with splanchnic or cerebral venous thrombosis and without overt chronic myeloproliferative disorders. J Thromb Haemost. 2007 Apr;5(4):708-14.	PubMed
329	658	De Stefano V, Madonna P, Giannino A, Coppola A, Cerbone AM, Pauciullo P, et al. Idiopathic Budd-Chiari syndrome in a patient with homozygous Factor V Leiden and heterozygous Factor II G20210A mutations. Thrombosis Research. 2000;100(6):567-8.	EMBASE	Duplicates among databases	I	EMBASE-PubMed	Double duplicates	NA	Same			Same			Different	Acceptable		Different	Acceptable		Same			Same			Same
	659	De Stefano V, Madonna P, Giannino A, Coppola A, Cerbone AM, Pauciullo P, et al. Idiopathic Budd-Chiari syndrome in a patient with homozygous Factor V Leiden and heterozygous Factor II G20210A mutations. Thromb Res. 2000 Dec 15;100(6):567-8.	PubMed
330	660	De Stefano V, Martinelli I. Abdominal thromboses of splanchnic, renal and ovarian veins. Best Practice and Research: Clinical Haematology. 2012;25(3):253-64.	EMBASE	Duplicates among databases	I	EMBASE-PubMed	Double duplicates	NA	Same			Same			Different	Acceptable		Different	Acceptable		Same			Same			Same
	661	De Stefano V, Martinelli I. Abdominal thromboses of splanchnic, renal and ovarian veins. Best Pract Res Clin Haematol. 2012 Sep;25(3):253-64.	PubMed
331	662	De Stefano V, Teofili L, Leone G, Michiels JJ. Spontaneous erythroid colony formation as the clue to an underlying myeloproliferative disorder in patients with Budd-Chiari syndrome or portal vein thrombosis. Seminars in Thrombosis and Hemostasis. 1997;23(5):411-8.	EMBASE	Duplicates among databases	I	EMBASE-PubMed	Double duplicates	NA	Same			Same			Different	Acceptable		Same			Same			Same			Same
	663	De Stefano V, Teofili L, Leone G, Michiels JJ. Spontaneous erythroid colony formation as the clue to an underlying myeloproliferative disorder in patients with Budd-Chiari syndrome or portal vein thrombosis. Semin Thromb Hemost. 1997;23(5):411-8.	PubMed
332	664	De Villa VH, Chen CL, Chen YS, Wang CC, Wang SH, Chiang YC, et al. Outflow tract reconstruction in living donor liver transplantation. Transplantation. 2000;70(11 SUPPL.):1604-8.	EMBASE	Duplicates among databases	I	EMBASE-PubMed	Double duplicates	NA	Different	Acceptable		Same			Same			Different	Acceptable		Same			Different	Acceptable		Same
	665	de Villa VH, Chen CL, Chen YS, Wang CC, Wang SH, Chiang YC, et al. Outflow tract reconstruction in living donor liver transplantation. Transplantation. 2000 Dec 15;70(11):1604-8.	PubMed
333	666	De Ville De Goyet J, Alberti D, Falchetti D, Rigamonti W, Matricardi L, Clapuyt P, et al. Treatment of extrahepatic portal hypertension in children by mesenteric- to-left portal vein bypass: A new physiological procedure. European Journal of Surgery. 1999;165(8):777-81.	EMBASE	Duplicates among databases	I	EMBASE-PubMed	Double duplicates	NA	Different	Acceptable		Different	Acceptable		Different	Acceptable		Different	Acceptable		Same			Same			Same
	667	de Ville de Goyet J, Alberti D, Falchetti D, Rigamonti W, Matricardi L, Clapuyt P, et al. Treatment of extrahepatic portal hypertension in children by mesenteric-to-left portal vein bypass: a new physiological procedure. Eur J Surg. 1999 Aug;165(8):777-81.	PubMed
334	668	De Wolf AM, Scott VL, Kang Y, Mandel M, Madariaga J. Hepatic venous outflow obstruction during hepatic resection diagnosed by transesophageal echocardiography. Anesthesiology. 1994;80(6):1398-400.	EMBASE	Duplicates among databases	I	EMBASE-PubMed	Double duplicates	NA	Same			Same			Same			Different	Acceptable		Same			Same			Same
	669	De Wolf AM, Scott VL, Kang Y, Mandel M, Madariaga J. Hepatic venous outflow obstruction during hepatic resection diagnosed by transesophageal echocardiography. Anesthesiology. 1994 Jun;80(6):1398-400.	PubMed
335	670	Debernardi-Venon W, Bandi JC, Garcia-Pagan JC, Moitinho E, Andreu V, Real M, et al. CO2 wedged hepatic venography in the evaluation of portal hypertension. Gut. 2000;46(6):856-60.	EMBASE	Duplicates among databases	I	EMBASE-PubMed	Double duplicates	NA	Same			Different	Acceptable		Same			Different	Acceptable		Same			Same			Same
	671	Debernardi-Venon W, Bandi JC, Garcia-Pagan JC, Moitinho E, Andreu V, Real M, et al. CO(2) wedged hepatic venography in the evaluation of portal hypertension. Gut. 2000 Jun;46(6):856-60.	PubMed
336	672	Deflandre MF, Vilgrain V, Zins M, Najmark D, Arrive L, Vullierme MP, et al. Nontumorous attenuation changes on CT arterial portography. Journal of Computer Assisted Tomography. 1994;18(5):761-7.	EMBASE	Duplicates among databases	I	EMBASE-PubMed	Double duplicates	NA	Same			Same			Different	Acceptable		Different	Acceptable		Same			Same			Same
	673	Deflandre MF, Vilgrain V, Zins M, Najmark D, Arrive L, Vullierme MP, et al. Nontumorous attenuation changes on CT arterial portography. J Comput Assist Tomogr. 1994 Sep-Oct;18(5):761-7.	PubMed
337	674	D'Egidio A, Schein M, Freinkel WD, Shar TG. Large-vein, thrombotic, hepatic venous outflow obstruction (Budd-Chiari syndrome). A case report. South African Medical Journal. 1992;81(6):323-5.	EMBASE	Duplicates among databases	I	EMBASE-PubMed	Double duplicates	NA	Same			Same			Different	Acceptable		Different	Acceptable		Same			Same			Same
	675	D'Egidio A, Schein M, Freinkel WD, Shar TG. Large-vein, thrombotic, hepatic venous outflow obstruction (Budd-Chiari syndrome). A case report. S Afr Med J. 1992 Mar 21;81(6):323-5.	PubMed
338	676	Delamarre J, Fabre V, Remond A, Sevenet F, Tossou H, Capron JP. Portal venous system calcifications. Study of 3 cases, and review of the literature. Gastroenterologie Clinique et Biologique. 1991;15(3):254-60.	EMBASE	Duplicates among databases	I	EMBASE-PubMed	Double duplicates	NA	Same			Same			Different	Acceptable		Same			Same			Same			Same
	677	Delamarre J, Fabre V, Remond A, Sevenet F, Tossou H, Capron JP. [Portal venous system calcifications. Study of 3 cases and review of the literature]. Gastroenterol Clin Biol. 1991;15(3):254-60.	PubMed
339	678	Delarive J, Gonvers JJ. Budd-Chiari syndrome related to factor V Leiden mutation. American Journal of Gastroenterology. 1998;93(4):651-2.	EMBASE	Duplicates among databases	I	EMBASE-PubMed	Double duplicates	NA	Same			Same			Different	Acceptable		Different	Acceptable		Same			Same			Same
	679	Delarive J, Gonvers JJ. Budd-Chiari syndrome related to factor V Leiden mutation. Am J Gastroenterol. 1998 Apr;93(4):651-2.	PubMed
340	680	Delay D, Lardi C, Jaussi A, Von Segesser LK. Hepato-atrial anastomosis, the "other Senning operation" for treatment of Budd-Chiari syndrome. Swiss Medical Weekly. 2005;135(15-16):235-7.	EMBASE	Duplicates among databases	I	EMBASE-PubMed	Double duplicates	NA	Same			Same			Different	Acceptable		Different	Acceptable		Same			Same			Same
	681	Delay D, Lardi C, Jaussi A, von Segesser LK. Hepato-atrial anastomosis, the "other Senning operation" for treatment of Budd-Chiari syndrome. Swiss Med Wkly. 2005 Apr 16;135(15-16):235-7.	PubMed
341	682	DeLeve LD. Vascular liver diseases. Current Gastroenterology Reports. 2003;5(1):63-70.	EMBASE	Duplicates among databases	I	EMBASE-PubMed	Double duplicates	NA	Same			Same			Same			Different	Acceptable		Same			Same			Same
	683	DeLeve LD. Vascular liver diseases. Curr Gastroenterol Rep. 2003 Feb;5(1):63-70.	PubMed
342	684	DeLeve LD, Valla DC, Garcia-Tsao G. Vascular disorders of the liver. Hepatology. 2009;49(5):1729-64.	EMBASE	Duplicates among databases	I	EMBASE-PubMed	Double duplicates	NA	Same			Same			Different	Acceptable		Different	Acceptable		Same			Same			Same
	685	DeLeve LD, Valla DC, Garcia-Tsao G. Vascular disorders of the liver. Hepatology. 2009 May;49(5):1729-64.	PubMed
343	686	DeLeve LD, Wang X, Kanel GC, Ito Y, Bethea NW, McCuskey MK, et al. Decreased hepatic nitric oxide production contributes to the development of rat sinusoidal obstruction syndrome. Hepatology. 2003;38(4):900-8.	EMBASE	Duplicates among databases	I	EMBASE-PubMed	Double duplicates	NA	Same			Same			Same			Different	Acceptable		Same			Same			Same
	687	DeLeve LD, Wang X, Kanel GC, Ito Y, Bethea NW, McCuskey MK, et al. Decreased hepatic nitric oxide production contributes to the development of rat sinusoidal obstruction syndrome. Hepatology. 2003 Oct;38(4):900-8.	PubMed
344	688	Delfosse V, de Leval L, De Roover A, Delwaide J, Honore P, Boniver J, et al. Budd-Chiari Syndrome Complicating Hepatic Sarcoidosis: Definitive Treatment by Liver Transplantation: A Case Report. Transplantation Proceedings. 2009;41(8):3432-4.	EMBASE	Duplicates among databases	I	EMBASE-PubMed	Double duplicates	NA	Same			Different	Acceptable		Different	Acceptable		Different	Acceptable		Same			Same			Same
	689	Delfosse V, de Leval L, De Roover A, Delwaide J, Honore P, Boniver J, et al. Budd-Chiari syndrome complicating hepatic sarcoidosis: definitive treatment by liver transplantation: a case report. Transplant Proc. 2009 Oct;41(8):3432-4.	PubMed
345	690	Delis SG, Bakogiannis A, Ciancio G, Soloway M. Surgical management of large adrenal tumours: The University of Miami experience using liver transplantation techniques. BJU International. 2008;102(10):1394-9.	EMBASE	Duplicates among databases	I	EMBASE-PubMed	Double duplicates	NA	Same			Different	Acceptable		Different	Acceptable		Different	Acceptable		Same			Same			Same
	691	Delis SG, Bakogiannis A, Ciancio G, Soloway M. Surgical management of large adrenal tumours: the University of Miami experience using liver transplantation techniques. BJU Int. 2008 Nov;102(10):1394-9.	PubMed
346	692	Della-Guardia B, Almeida MD, Meira-Filho SP, Torres MA, Venco F, Afonso RC, et al. Antibody-Mediated Rejection: Hyperacute Rejection Reality in Liver Transplantation? A Case Report. Transplantation Proceedings. 2008;40(3):870-1.	EMBASE	Duplicates among databases	I	EMBASE-PubMed	Double duplicates	NA	Same			Different	Acceptable		Different	Acceptable		Different	Acceptable		Same			Same			Same
	693	Della-Guardia B, Almeida MD, Meira-Filho SP, Torres MA, Venco F, Afonso RC, et al. Antibody-mediated rejection: hyperacute rejection reality in liver transplantation? A case report. Transplant Proc. 2008 Apr;40(3):870-1.	PubMed
347	694	Dellon ES, Doan PL, Batey BM. Abdominal varices caused by chronic Budd-Chiari syndrome. Clinical Gastroenterology and Hepatology. 2006;4(3):xxiv.	EMBASE	Duplicates among databases	I	EMBASE-PubMed	Double duplicates	NA	Same			Same			Different	Acceptable		Different	Acceptable		Same			Same			Same
	695	Dellon ES, Doan PL, Batey BM. Abdominal varices caused by chronic Budd-Chiari syndrome. Clin Gastroenterol Hepatol. 2006 Mar;4(3):xxiv.	PubMed
348	696	DeLoughery TG. Venous Thrombotic Emergencies. Emergency Medicine Clinics of North America. 2009;27(3):445-58.	EMBASE	Duplicates among databases	I	EMBASE-PubMed	Double duplicates	NA	Same			Different	Acceptable		Different	Acceptable		Different	Acceptable		Same			Same			Same
	697	DeLoughery TG. Venous thrombotic emergencies. Emerg Med Clin North Am. 2009 Aug;27(3):445-58.	PubMed
349	698	DeLoughery TG. Venous thrombotic emergencies. Hematology/Oncology Clinics of North America. 2010;24(3):487-500.	EMBASE	Duplicates among databases	I	EMBASE-PubMed	Double duplicates	NA	Same			Same			Different	Acceptable		Different	Acceptable		Same			Same			Same
	699	DeLoughery TG. Venous thrombotic emergencies. Hematol Oncol Clin North Am. 2010 Jun;24(3):487-500.	PubMed
350	700	Deltenre P, Denninger MH, Hillaire S, Guillin MC, Casadevall N, Briere J, et al. Factor V Leiden related Budd-Chiari syndrome. Gut. 2001;48(2):264-8.	EMBASE	Duplicates among databases	I	EMBASE-PubMed	Double duplicates	NA	Same			Same			Same			Different	Acceptable		Same			Same			Same
	701	Deltenre P, Denninger MH, Hillaire S, Guillin MC, Casadevall N, Briere J, et al. Factor V Leiden related Budd-Chiari syndrome. Gut. 2001 Feb;48(2):264-8.	PubMed
351	702	Dempfle CE. Sepsis-associated coagulation disorders. Hamostaseologie. 2005;25(2):183-9.	EMBASE	Duplicates among databases	I	EMBASE-PubMed	Double duplicates	NA	Same			Same			Same			Different	Acceptable		Same			Same			Same
	703	Dempfle CE. [Sepsis-associated coagulation disorders]. Hamostaseologie. 2005 May;25(2):183-9.	PubMed
352	704	Denninger MH. Liver diseases and hemostasis. Pathologie Biologie. 1999;47(9):1006-15.	EMBASE	Duplicates among databases	I	EMBASE-PubMed	Double duplicates	NA	Same			Same			Different	Acceptable		Different	Acceptable		Same			Same			Same
	705	Denninger MH. [Liver diseases and hemostasis]. Pathol Biol (Paris). 1999 Nov;47(9):1006-15.	PubMed
353	706	Denninger MH, Chait Y, Casadevall N, Hillaire S, Guillin MC, Bezeaud A, et al. Cause of portal or hepatic venous thrombosis in adults: The role of multiple concurrent factors. Hepatology. 2000;31(3):587-91.	EMBASE	Duplicates among databases	I	EMBASE-PubMed	Double duplicates	NA	Same			Different	Acceptable		Same			Different	Acceptable		Same			Same			Same
	707	Denninger MH, Chait Y, Casadevall N, Hillaire S, Guillin MC, Bezeaud A, et al. Cause of portal or hepatic venous thrombosis in adults: the role of multiple concurrent factors. Hepatology. 2000 Mar;31(3):587-91.	PubMed
354	708	Denys AL, De Baere T, Mahe C, Sabourin JC, Sa Cunha A, Germain S, et al. Radio-frequency tissue ablation of the liver: Effects of vascular occlusion on lesion diameter and biliary and portal damages in a pig model. European Radiology. 2001;11(10):2102-8.	EMBASE	Duplicates among databases	I	EMBASE-PubMed	Double duplicates	NA	Same			Different	Acceptable		Different	Acceptable		Same			Same			Same			Same
	709	Denys AL, De Baere T, Mahe C, Sabourin JC, Sa Cunha A, Germain S, et al. Radio-frequency tissue ablation of the liver: effects of vascular occlusion on lesion diameter and biliary and portal damages in a pig model. Eur Radiol. 2001;11(10):2102-8.	PubMed
355	710	Desai AG, Park CH. Cavo-portal shunting in superior and inferior vena caval obstruction. Clinical Nuclear Medicine. 1983;8(8):365-8.	EMBASE	Duplicates among databases	I	EMBASE-PubMed	Double duplicates	NA	Same			Same			Different	Acceptable		Different	Acceptable		Same			Same			Same
	711	Desai AG, Park CH. Cavo-portal shunting in superior and inferior vena caval obstruction. Clin Nucl Med. 1983 Aug;8(8):365-8.	PubMed
356	712	Deshmukh H, Rathod K. MDCT venography in the evaluation of inferior vena cava in Budd-Chiari syndrome: A road less travelled. Indian Journal of Gastroenterology. 2009;28(1):3-4.	EMBASE	Duplicates among databases	I	EMBASE-PubMed	Double duplicates	NA	Same			Different	Acceptable		Different	Acceptable		Different	Acceptable		Same			Same			Same
	713	Deshmukh H, Rathod K. MDCT venography in the evaluation of inferior vena cava in Budd-Chiari syndrome: a road less travelled. Indian J Gastroenterol. 2009 Jan-Feb;28(1):3-4.	PubMed
357	714	Dhawan VM, Sziklas JJ, Spencer RP. Pseudo-Budd-Chiari syndrome. Clinical Nuclear Medicine. 1978;3(1):30-1.	EMBASE	Duplicates among databases	I	EMBASE-PubMed	Double duplicates	NA	Same			Same			Different	Acceptable		Different	Acceptable		Same			Same			Same
	715	Dhawan VM, Sziklas JJ, Spencer RP. Pseudo-Budd-Chiari syndrome. Clin Nucl Med. 1978 Jan;3(1):30-1.	PubMed
358	716	Dhillon AP, Burroughs AK, Hudson M, Shah N, Rolles K, Scheuer PJ. Hepatic venular stenosis after orthotopic liver transplantation. Hepatology. 1994;19(1):106-11.	EMBASE	Duplicates among databases	I	EMBASE-PubMed	Double duplicates	NA	Same			Same			Same			Different	Acceptable		Same			Same			Same
	717	Dhillon AP, Burroughs AK, Hudson M, Shah N, Rolles K, Scheuer PJ. Hepatic venular stenosis after orthotopic liver transplantation. Hepatology. 1994 Jan;19(1):106-11.	PubMed
359	718	Dhiman RK, Seth AK, Jain S, Chawla YK, Dilawari JB. Prognostic evaluation of early indicators in fulminant hepatic failure by multivariate analysis. Digestive Diseases and Sciences. 1998;43(6):1311-6.	EMBASE	Duplicates among databases	I	EMBASE-PubMed	Double duplicates	NA	Same			Same			Different	Acceptable		Different	Acceptable		Same			Same			Same
	719	Dhiman RK, Seth AK, Jain S, Chawla YK, Dilawari JB. Prognostic evaluation of early indicators in fulminant hepatic failure by multivariate analysis. Dig Dis Sci. 1998 Jun;43(6):1311-6.	PubMed
360	720	Di Bisceglie AM, Schamroth CL. Transudative ascites with a high protein content. Case reports. South African Medical Journal. 1985;67(23):941-2.	EMBASE	Duplicates among databases	I	EMBASE-PubMed	Double duplicates	NA	Same			Same			Different	Acceptable		Different	Acceptable		Same			Same			Same
	721	Di Bisceglie AM, Schamroth CL. Transudative ascites with a high protein content. Case reports. S Afr Med J. 1985 Jun 8;67(23):941-2.	PubMed
361	722	Di Domenico S, Rossini A, Petrocelli F, Valente U, Ferro C. Recurrent acute Budd-Chiari syndrome after right hepatectomy: US color-Doppler vascular pattern and left hepatic vein stenting for treatment. Abdominal Imaging. 2012:1-4.	EMBASE	Duplicates among databases	I	EMBASE-PubMed	Double duplicates	NA	Same			Same			Different	Acceptable		Different	Acceptable		Same			Same			Same
	723	Di Domenico S, Rossini A, Petrocelli F, Valente U, Ferro C. Recurrent acute Budd-Chiari syndrome after right hepatectomy: US color-Doppler vascular pattern and left hepatic vein stenting for treatment. Abdom Imaging. 2012 Jun 28.	PubMed
362	724	Di Fabio F, Obrand D, Satin R, Gordon PH. Successful treatment of extensive splanchnic arterial and portal vein thrombosis associated with ulcerative colitis. Colorectal Disease. 2009;11(6):653-5.	EMBASE	Duplicates among databases	I	EMBASE-PubMed	Double duplicates	NA	Same			Same			Different	Acceptable		Different	Acceptable		Same			Same			Same
	727	Di Fabio F, Obrand D, Satin R, Gordon PH. Successful treatment of extensive splanchnic arterial and portal vein thrombosis associated with ulcerative colitis. Colorectal Dis. 2009 Jul;11(6):653-5.	PubMed
363	725	Di Fabio F, Obrand D, Satin R, Gordon PH. Intra-abdominal venous and arterial thromboembolism in inflammatory bowel disease. Diseases of the Colon and Rectum. 2009;52(2):336-42.	EMBASE	Duplicates among databases	I	EMBASE-PubMed	Double duplicates	NA	Same			Same			Different	Acceptable		Different	Acceptable		Same			Same			Same
	726	Di Fabio F, Obrand D, Satin R, Gordon PH. Intra-abdominal venous and arterial thromboembolism in inflammatory bowel disease. Dis Colon Rectum. 2009 Feb;52(2):336-42.	PubMed
364	728	Di Stefano DR, De Baere T, Denys A, Hakime A, Gorin G, Gillet M, et al. Preoperative percutaneous portal vein embolization: Evaluation of adverse events in 188 patients. Radiology. 2005;234(2):625-30.	EMBASE	Duplicates among databases	I	EMBASE-PubMed	Double duplicates	NA	Same			Different	Acceptable		Same			Different	Acceptable		Same			Same			Same
	729	Di Stefano DR, de Baere T, Denys A, Hakime A, Gorin G, Gillet M, et al. Preoperative percutaneous portal vein embolization: evaluation of adverse events in 188 patients. Radiology. 2005 Feb;234(2):625-30.	PubMed
365	730	Diamond HM, Lyon ES, Hui NT, De Pauw AP. Leiomyosarcoma of the inferior vena cava. Journal of Urology. 1976;116(4):519-21.	EMBASE	Duplicates among databases	I	EMBASE-PubMed	Double duplicates	NA	Same			Same			Different	Acceptable		Different	Acceptable		Same			Same			Same
	731	Diamond HM, Lyon ES, Hui NT, De Pauw AP. Leiomyosarcoma of the inferior vena cava. J Urol. 1976 Oct;116(4):519-21.	PubMed
366	732	Dilawari JB, Bambery P, Chawla Y, Kaur U, Bhusnurmath SR, Malhotra HS, et al. Hepatic outflow obstruction (Budd-Chiari syndrome). Experience with 177 patients and a review of the literature. Medicine. 1994;73(1):21-36.	EMBASE	Duplicates among databases	I	EMBASE-PubMed	Double duplicates	NA	Same			Same			Different	Acceptable		Different	Acceptable		Same			Same			Same
	733	Dilawari JB, Bambery P, Chawla Y, Kaur U, Bhusnurmath SR, Malhotra HS, et al. Hepatic outflow obstruction (Budd-Chiari syndrome). Experience with 177 patients and a review of the literature. Medicine (Baltimore). 1994 Jan;73(1):21-36.	PubMed
367	734	Dilawari JB, Nagpal N, Chawla YK, Kaur U, Verma J, Bali H, et al. Hepatic-pericardio-phrenic collateral (natural shunt) in a patient with Budd-Chiari syndrome. Journal of Gastroenterology and Hepatology. 1993;8(2):202-5.	EMBASE	Duplicates among databases	I	EMBASE-PubMed	Double duplicates	NA	Same			Same			Different	Acceptable		Different	Acceptable		Same			Same			Same
	735	Dilawari JB, Nagpal N, Chawla YK, Kaur U, Verma J, Bali H, et al. Hepatic-pericardio-phrenic collateral (natural shunt) in a patient with Budd-Chiari syndrome. J Gastroenterol Hepatol. 1993 Mar-Apr;8(2):202-5.	PubMed
368	736	Dillmon MS, Saag MS, Hamza SH, Adler BK, Marques MB. Unusual thromboses associated with protein S deficiency in patients with acquired immunodeficiency syndrome: Case reports and review of the literature. AIDS Research and Human Retroviruses. 2005;21(9):753-6.	EMBASE	Duplicates among databases	I	EMBASE-PubMed	Double duplicates	NA	Same			Different	Acceptable		Different	Acceptable		Different	Acceptable		Same			Same			Same
	737	Dillmon MS, Saag MS, Hamza SH, Adler BK, Marques MB. Unusual thromboses associated with protein S deficiency in patients with acquired immunodeficiency syndrome: case reports and review of the literature. AIDS Res Hum Retroviruses. 2005 Sep;21(9):753-6.	PubMed
369	738	Ding PX, Li YD, Han XW, Wu G. Agitation thrombolysis for fresh iatrogenic IVC thrombosis in patients with Budd-Chiari syndrome. Journal of Vascular Surgery. 2010;52(3):782-4.	EMBASE	Duplicates among databases	I	EMBASE-PubMed	Double duplicates	NA	Same			Same			Different	Acceptable		Different	Acceptable		Same			Same			Same
	739	Ding PX, Li YD, Han XW, Wu G. Agitation thrombolysis for fresh iatrogenic IVC thrombosis in patients with Budd-Chiari syndrome. J Vasc Surg. 2010 Sep;52(3):782-4.	PubMed
370	740	Ding PX, Li YD, Han XW, Wu G, Shui SF, Wang YL. Budd-Chiari syndrome with fresh inferior vena cava thrombosis: Agitation thrombolysis and balloon dilation. Vasa - Journal of Vascular Diseases. 2011;40(1):57-63.	EMBASE	Duplicates among databases	I	EMBASE-PubMed	Double duplicates	NA	Same			Different	Acceptable		Different	Acceptable		Different	Acceptable		Same			Same			Same
	741	Ding PX, Li YD, Han XW, Wu G, Shui SF, Wang YL. Budd-Chiari syndrome with fresh inferior vena cava thrombosis: agitation thrombolysis and balloon dilation. Vasa. 2011 Jan;40(1):57-63.	PubMed
371	742	Dinkel HP, Wittchen K, Hoppe H, Dufour JF, Zimmermann A, Triller J. Transjugular liver core biopsy: Indications, results, and complications. RoFo Fortschritte auf dem Gebiet der Rontgenstrahlen und der Bildgebenden Verfahren. 2003;175(8):1112-9.	EMBASE	Duplicates among databases	I	EMBASE-PubMed	Double duplicates	NA	Same			Different	Acceptable		Different	Acceptable		Different	Acceptable		Same			Same			Same
	743	Dinkel HP, Wittchen K, Hoppe H, Dufour JF, Zimmermann A, Triller J. [Transjugular liver core biopsy: indications, results, and complications]. Rofo. 2003 Aug;175(8):1112-9.	PubMed
372	744	Diz-Kucukkaya R, Demir K, Yenerel MN, Nalcaci M, Kaymakoglu S, Inanc M. Coexistence of homozygous factor V Leiden mutation and antiphospholipid antibodies in two patients presented with Budd-Chiari syndrome. Haematologia. 2002;32(1):73-7.	EMBASE	Duplicates among databases	I	EMBASE-PubMed	Double duplicates	NA	Same			Same			Different	Acceptable		Same			Same			Same			Same
	745	Diz-Kucukkaya R, Demir K, Yenerel MN, Nalcaci M, Kaymakoglu S, Inanc M. Coexistence of homozygous factor V Leiden mutation and antiphospholipid antibodies in two patients presented with Budd-Chiari syndrome. Haematologia (Budap). 2002;32(1):73-7.	PubMed
373	746	Doctor N, Gandhi V, Shah S, Hussain M, Marar S, Philip S. Stent angioplasty of narrowed portocaval shunt in Budd Chiari syndrome: A case report. Cases Journal. 2009;2(1).	EMBASE	Duplicates among databases	I	EMBASE-PubMed	Double duplicates	NA	Same			Different	Acceptable		Different	Acceptable		Same			Same			Same			Different	Unacceptable	EMBASE
	747	Doctor N, Gandhi V, Shah S, Hussain M, Marar S, Philip S. Stent angioplasty of narrowed portocaval shunt in Budd Chiari syndrome: a case report. Cases J. 2009;2(1):1.	PubMed
374	748	Dohi K, Asahara T, Fukuda Y, Marubayashi S, Yahata H, Haruta N, et al. Successful treatment by simultaneous hepatic venoplasty and cavoplasty for Budd-Chiari syndrome with obstruction of retrohepatic inferior vena cava. Surgery. 1993;113(5):574-9.	EMBASE	Duplicates among databases	I	EMBASE-PubMed	Double duplicates	NA	Same			Same			Same			Different	Acceptable		Same			Same			Same
	749	Dohi K, Asahara T, Fukuda Y, Marubayashi S, Yahata H, Haruta N, et al. Successful treatment by simultaneous hepatic venoplasty and cavoplasty for Budd-Chiari syndrome with obstruction of retrohepatic inferior vena cava. Surgery. 1993 May;113(5):574-9.	PubMed
375	750	Dong HJ, Zhou YL, Huang XS. Complication of interventional treatment: Noncoronary sinus of Valsalva aneurysm ruptured into the right atrium. Chinese Medical Journal. 2007;120(7):611-3.	EMBASE	Duplicates among databases	I	EMBASE-PubMed	Double duplicates	NA	Same			Different	Acceptable		Different	Acceptable		Different	Acceptable		Same			Same			Same
	751	Dong HJ, Zhou YL, Huang XS. Complication of interventional treatment: noncoronary sinus of Valsalva aneurysm ruptured into the right atrium. Chin Med J (Engl). 2007 Apr 5;120(7):611-3.	PubMed
376	752	Dong P, Sun Y, Yang J, Yang C, He M. Extracorporeal circulation for great vessels surgery: A review of 131 cases. Journal of Extra-Corporeal Technology. 1995;27(4):216-21.	EMBASE	Duplicates among databases	I	EMBASE-PubMed	Double duplicates	NA	Same			Different	Acceptable		Different	Acceptable		Different	Acceptable		Same			Same			Same
	753	Dong P, Sun Y, Yang J, Yang C, He M. Extracorporeal circulation for great vessels surgery: a review of 131 cases. J Extra Corpor Technol. 1995 Dec;27(4):216-21.	PubMed
377	754	Donmez A, Aksu K, Celik HA, Keser G, Cagirgan S, Omay SB, et al. Thrombin activatable fibrinolysis inhibitor in Behcet's disease. Thrombosis Research. 2005;115(4):287-92.	EMBASE	Duplicates among databases	I	EMBASE-PubMed	Double duplicates	NA	Same			Same			Different	Acceptable		Same			Same			Same			Same
	755	Donmez A, Aksu K, Celik HA, Keser G, Cagirgan S, Omay SB, et al. Thrombin activatable fibrinolysis inhibitor in Behcet's disease. Thromb Res. 2005;115(4):287-92.	PubMed
378	756	Dousset B, Filipponi F, Soubrane O, Boillot O, Houssin D, Chapuis Y. Partial hepatic resection for ischemic graft damage after liver transplantation: A graft-saving option? Surgery. 1994;115(5):540-5.	EMBASE	Duplicates among databases	I	EMBASE-PubMed	Double duplicates	NA	Same			Different	Acceptable		Same			Different	Acceptable		Same			Same			Same
	757	Dousset B, Filipponi F, Soubrane O, Boillot O, Houssin D, Chapuis Y. Partial hepatic resection for ischemic graft damage after liver transplantation: a graft-saving option? Surgery. 1994 May;115(5):540-5.	PubMed
379	758	Dousset B, Legmann P, Soubrane O, Chaussade S, Couturier D, Houssin D, et al. Protein-losing enteropathy secondary to hepatic venous outflow obstruction after liver transplantation. Journal of Hepatology. 1997;27(1):206-10.	EMBASE	Duplicates among databases	I	EMBASE-PubMed	Double duplicates	NA	Same			Same			Different	Acceptable		Different	Acceptable		Same			Same			Same
	759	Dousset B, Legmann P, Soubrane O, Chaussade S, Couturier D, Houssin D, et al. Protein-losing enteropathy secondary to hepatic venous outflow obstruction after liver transplantation. J Hepatol. 1997 Jul;27(1):206-10.	PubMed
380	760	Douvas MG, Monahan PE. Life-Threatening Thrombosis Complicating the Management of Hepatic Hemorrhage: Anticoagulant Treatment in a Newborn with Hemophilia B. Journal of Pediatric Hematology/Oncology. 2004;26(4):258-63.	EMBASE	Duplicates among databases	I	EMBASE-PubMed	Double duplicates	NA	Same			Different	Acceptable		Different	Acceptable		Different	Acceptable		Same			Same			Same
	761	Douvas MG, Monahan PE. Life-threatening thrombosis complicating the management of hepatic hemorrhage: anticoagulant treatment in a newborn with hemophilia B. J Pediatr Hematol Oncol. 2004 Apr;26(4):258-63.	PubMed
381	762	Duan HY, Wu X, Wang ZG, Zhang J, Li JX, Gu YQ, et al. Mesojugular shunt for Budd-Chiari syndrome: A case report with long-term follow-up. Annals of Vascular Surgery. 2010;24(7):953.e1-.e5.	EMBASE	Duplicates among databases	I	EMBASE-PubMed	Double duplicates	NA	Same			Different	Acceptable		Different	Acceptable		Different	Acceptable		Same			Same			Different	Acceptable
	763	Duan HY, Wu X, Wang ZG, Zhang J, Li JX, Gu YQ, et al. Mesojugular shunt for Budd-Chiari syndrome: a case report with long-term follow-up. Ann Vasc Surg. 2010 Oct;24(7):953 e1-5.	PubMed
382	764	Ducobu J, Schreiber S, Schockert J, Lambert P, Lienart F, Dupont P, et al. Budd-chiari syndrome in a patient with systemic lupus erythematosus. Acta Clinica Belgica. 1987;42(6):450-6.	EMBASE	Duplicates among databases	I	EMBASE-PubMed	Double duplicates	NA	Same			Same			Different	Acceptable		Same			Same			Same			Same
	765	Ducobu J, Schreiber S, Schockert J, Lambert P, Lienart F, Dupont P, et al. Budd-Chiari syndrome in a patient with systemic lupus erythematosus. Acta Clin Belg. 1987;42(6):450-6.	PubMed
383	766	Dulger AC, Esen R, Begenik H, Aytemiz E, Demirtas L, Aslan M. Alveolar echinococcosis of the liver: A single center experience. Polskie Archiwum Medycyny Wewnetrznej. 2012;122(4):133-8.	EMBASE	Duplicates among databases	I	EMBASE-PubMed	Double duplicates	NA	Same			Different	Acceptable		Different	Acceptable		Same			Same			Same			Same
	767	Dulger AC, Esen R, Begenik H, Aytemiz E, Demirtas L, Aslan M. Alveolar echinococcosis of the liver: a single center experience. Pol Arch Med Wewn. 2012;122(4):133-8.	PubMed
384	768	Dumont C, Lambert M, Van Beers BE. MR imaging findings in a patient with hepatic veno-occlusive disease. Acta Gastro-Enterologica Belgica. 2004;67(2):236-8.	EMBASE	Duplicates among databases	I	EMBASE-PubMed	Double duplicates	NA	Same			Same			Different	Acceptable		Different	Acceptable		Same			Same			Same
	769	Dumont C, Lambert M, Van Beers BE. MR imaging findings in a patient with hepatic veno-occlusive disease. Acta Gastroenterol Belg. 2004 Apr-Jun;67(2):236-8.	PubMed
385	770	Dunkel J, Oestmann A. Sudden onset of abdominal distension. Praxis. 2012;101(19):1271-4.	EMBASE	Duplicates among databases	I	EMBASE-PubMed	Double duplicates	NA	Same			Same			Different	Acceptable		Different	Acceptable		Same			Same			Same
	771	Dunkel J, Oestmann A. [Sudden onset of abdominal distension...]. Praxis (Bern 1994). 2012 Sep 19;101(19):1271-4.	PubMed
386	772	Dutta AK, Chacko A, George B, Joseph JA, Nair SC, Mathews V. Risk factors of thrombosis in abdominal veins. World Journal of Gastroenterology. 2008;14(28):4518-22.	EMBASE	Duplicates among databases	I	EMBASE-PubMed	Double duplicates	NA	Same			Same			Different	Acceptable		Different	Acceptable		Same			Same			Same
	773	Dutta AK, Chacko A, George B, Joseph JA, Nair SC, Mathews V. Risk factors of thrombosis in abdominal veins. World J Gastroenterol. 2008 Jul 28;14(28):4518-22.	PubMed
387	774	Eapen CE, Mammen T, Moses V, Shyamkumar NK. Changing profile of Budd Chiari syndrome in India. Indian Journal of Gastroenterology. 2007;26(2):77-81.	EMBASE	Duplicates among databases	I	EMBASE-PubMed	Double duplicates	NA	Same			Same			Different	Acceptable		Different	Acceptable		Same			Same			Same
	775	Eapen CE, Mammen T, Moses V, Shyamkumar NK. Changing profile of Budd Chiari syndrome in India. Indian J Gastroenterol. 2007 Mar-Apr;26(2):77-81.	PubMed
388	776	Eapen CE, Nightingale P, Hubscher SG, Lane PJ, Plant T, Velissaris D, et al. Non-cirrhotic intrahepatic portal hypertension: Associated gut diseases and prognostic factors. Digestive Diseases and Sciences. 2011;56(1):227-35.	EMBASE	Duplicates among databases	I	EMBASE-PubMed	Double duplicates	NA	Same			Different	Acceptable		Different	Acceptable		Different	Acceptable		Same			Same			Same
	777	Eapen CE, Nightingale P, Hubscher SG, Lane PJ, Plant T, Velissaris D, et al. Non-cirrhotic intrahepatic portal hypertension: associated gut diseases and prognostic factors. Dig Dis Sci. 2011 Jan;56(1):227-35.	PubMed
389	778	Eapen CE, Velissaris D, Heydtmann M, Gunson B, Olliff S, Elias E. Favourable medium term outcome following hepatic vein recanalisation and/or transjugular intrahepatic portosystemic shunt for Budd Chiari syndrome. Gut. 2006;55(6):878-84.	EMBASE	Duplicates among databases	I	EMBASE-PubMed	Double duplicates	NA	Same			Same			Same			Different	Acceptable		Same			Same			Same
	779	Eapen CE, Velissaris D, Heydtmann M, Gunson B, Olliff S, Elias E. Favourable medium term outcome following hepatic vein recanalisation and/or transjugular intrahepatic portosystemic shunt for Budd Chiari syndrome. Gut. 2006 Jun;55(6):878-84.	PubMed
390	780	Ebrahimi M. Treatment of the budd-chiari syndrome (BCS) caused by membranous obstruction of inferior vena cava with percutaneous transluminal angioplasty: Report of an amazing relation between undiagnosed BCS and infertility. Journal of Invasive Cardiology. 2009;21(9):E166-E7.	EMBASE	Duplicates among databases	I	EMBASE-PubMed	Double duplicates	NA	Same			Same			Different	Acceptable		Different	Acceptable		Same			Same			Different	Acceptable
	781	Ebrahimi M. Treatment of the Budd-Chiari Syndrome (BCS) caused by membranous obstruction of inferior vena cava with percutaneous transluminal angioplasty: report of an amazing relation between undiagnosed BCS and infertility. J Invasive Cardiol. 2009 Sep;21(9):E166-7.	PubMed
391	782	Ebrahimi M, Modaghegh MH, Esmaeilzadeh A. Presentation of hospital outcomes and different treatment methods of patients with Budd-Chiari syndrome: A report from two tertiary hospitals in Iran. Medical Principles and Practice. 2011;20(3):287-90.	EMBASE	Duplicates among databases	I	EMBASE-PubMed	Double duplicates	NA	Same			Different	Acceptable		Different	Acceptable		Same			Same			Same			Same
	783	Ebrahimi M, Modaghegh MH, Esmaeilzadeh A. Presentation of hospital outcomes and different treatment methods of patients with budd-Chiari syndrome: a report from two tertiary hospitals in iran. Med Princ Pract. 2011;20(3):287-90.	PubMed
392	784	Echenagusia AJ, Camunez F, Simo G, Peiro J, Garay MG, Rodriguez Laiz JM, et al. Variceal hemorrhage: Efficacy of transjugular intrahepatic portosystemic shunts created with Strecker stents. Radiology. 1994;192(1):235-40.	EMBASE	Duplicates among databases	I	EMBASE-PubMed	Double duplicates	NA	Same			Different	Acceptable		Same			Different	Acceptable		Same			Same			Same
	785	Echenagusia AJ, Camunez F, Simo G, Peiro J, Garay MG, Rodriguez Laiz JM, et al. Variceal hemorrhage: efficacy of transjugular intrahepatic portosystemic shunts created with Strecker stents. Radiology. 1994 Jul;192(1):235-40.	PubMed
393	786	Eckhauser FE, Strodel WE, Knol JA, Turcotte JG. Superior vena caval obstruction associated with long-term peritoneovenous shunting. Annals of Surgery. 1979;190(6):758-60.	EMBASE	Duplicates among databases	I	EMBASE-PubMed	Double duplicates	NA	Same			Same			Different	Acceptable		Different	Acceptable		Same			Same			Same
	787	Eckhauser FE, Strodel WE, Knol JA, Turcotte JG. Superior vena caval obstruction associated with long-term peritoneovenous shunting. Ann Surg. 1979 Dec;190(6):758-60.	PubMed
394	788	Edwards CQ. Anemia and the liver hepatobiliary manifestations of anemia. Clinics in Liver Disease. 2002;6(4):891-907.	EMBASE	Duplicates among databases	I	EMBASE-PubMed	Double duplicates	NA	Same			Same			Different	Acceptable		Different	Acceptable		Same			Same			Different	Acceptable
	789	Edwards CQ. Anemia and the liver. Hepatobiliary manifestations of anemia. Clin Liver Dis. 2002 Nov;6(4):891-907, viii.	PubMed
395	790	Efe C, Shorbagi A, Ozseker B, Yilmaz H, Sokmensuer C, Balkanci F, et al. Budd-Chiari syndrome as a rare complication of sarcoidosis. Rheumatology International. 2012;32(10):3319-20.	EMBASE	Duplicates among databases	I	EMBASE-PubMed	Double duplicates	NA	Same			Same			Different	Acceptable		Different	Acceptable		Same			Same			Same
	791	Efe C, Shorbagi A, Ozseker B, Yilmaz H, Sokmensuer C, Balkanci F, et al. Budd-Chiari syndrome as a rare complication of sarcoidosis. Rheumatol Int. 2012 Oct;32(10):3319-20.	PubMed
396	792	Egawa H, Inomata Y, Uemoto S, Asonuma K, Kiuchi T, Okajima H, et al. Hepatic vein reconstruction in 152 living-related donor liver transplantation patients. Surgery. 1997;121(3):250-7.	EMBASE	Duplicates among databases	I	EMBASE-PubMed	Double duplicates	NA	Same			Same			Same			Different	Acceptable		Same			Same			Same
	793	Egawa H, Inomata Y, Uemoto S, Asonuma K, Kiuchi T, Okajima H, et al. Hepatic vein reconstruction in 152 living-related donor liver transplantation patients. Surgery. 1997 Mar;121(3):250-7.	PubMed
397	794	Eid A, Lyass S, Venturero M, Ilan Y, Safadi R, Zamir G, et al. Vascular complications post orthotopic liver transplantation. Transplantation Proceedings. 1999;31(4):1903-4.	EMBASE	Duplicates among databases	I	EMBASE-PubMed	Double duplicates	NA	Same			Same			Different	Acceptable		Different	Acceptable		Same			Same			Same
	795	Eid A, Lyass S, Venturero M, Ilan Y, Safadi R, Zamir G, et al. Vascular complications post orthotopic liver transplantation. Transplant Proc. 1999 Jun;31(4):1903-4.	PubMed
398	796	Eid A, Rahamimov R, Ilan Y, Tur-Kaspa R, Berlatzky Y. Cavoatrial shunt: A graft salvage procedure for suprahepatic caval anastomosis obstruction after liver transplantation. Liver Transplantation and Surgery. 1998;4(3):239-40.	EMBASE	Duplicates among databases	I	EMBASE-PubMed	Double duplicates	NA	Same			Different	Acceptable		Different	Acceptable		Different	Acceptable		Same			Same			Same
	797	Eid A, Rahamimov R, Ilan Y, Tur-Kaspa R, Berlatzky Y. Cavoatrial shunt: a graft salvage procedure for suprahepatic caval anastomosis obstruction after liver transplantation. Liver Transpl Surg. 1998 May;4(3):239-40.	PubMed
399	798	Ekici S, Ciancio G. Surgical management of large adrenal masses with or without thrombus extending into the inferior vena cava. Journal of Urology. 2004;172(6 I):2340-3.	EMBASE	Duplicates among databases	I	EMBASE-PubMed	Double duplicates	NA	Same			Same			Different	Acceptable		Different	Acceptable		Same			Different	Acceptable		Same
	799	Ekici S, Ciancio G. Surgical management of large adrenal masses with or without thrombus extending into the inferior vena cava. J Urol. 2004 Dec;172(6 Pt 1):2340-3.	PubMed
400	800	Elliott GB, Grant-Tyrell J, Ringer G. Congenital lipoid nephrosis with left renal vein thrombosis and Chiari's syndrome. Canadian Association of Radiologists Journal. 1979;30(3):175-6.	EMBASE	Duplicates among databases	I	EMBASE-PubMed	Double duplicates	NA	Same			Same			Different	Acceptable		Different	Acceptable		Same			Same			Same
	801	Elliott GB, Grant-Tyrell J, Ringer G. Congenital lipoid nephrosis with left renal vein thrombosis and Chiari's syndrome. J Can Assoc Radiol. 1979 Sep;30(3):175-6.	PubMed
401	802	Elphick DA, Dube AK, McFarlane E, Jones J, Gleeson D. Spectrum of liver histology in presumed decompensated alcoholic liver disease. American Journal of Gastroenterology. 2007;102(4):780-8.	EMBASE	Duplicates among databases	I	EMBASE-PubMed	Double duplicates	NA	Same			Same			Different	Acceptable		Different	Acceptable		Same			Same			Same
	803	Elphick DA, Dube AK, McFarlane E, Jones J, Gleeson D. Spectrum of liver histology in presumed decompensated alcoholic liver disease. Am J Gastroenterol. 2007 Apr;102(4):780-8.	PubMed
402	804	Emmanuelle T, Husein B, Iqbal J, MacHeta M, Isaacs P. Concomitant homozygosity for the prothrombin gene variant with mild deficiency of antithrombin III in a patient with multiple hepatic infarctions: A case report. Journal of Medical Case Reports. 2010;4.	EMBASE	Duplicates among databases	I	EMBASE-PubMed	Double duplicates	NA	Same			Different	Acceptable		Different	Acceptable		Same			Same			Same			Different	Acceptable
	805	Emmanuelle T, Husein B, Iqbal J, Macheta M, Isaacs P. Concomitant homozygosity for the prothrombin gene variant with mild deficiency of antithrombin III in a patient with multiple hepatic infarctions: a case report. J Med Case Rep. 2010;4:122.	PubMed
403	806	Emre A, Ariogul O, Alper A, Okten A, Uras A, Yalcin S. Hydatid cysts of liver and portal hypertension. HPB Surgery. 1990;2(2):129-33.	EMBASE	Duplicates among databases	I	EMBASE-PubMed	Double duplicates	NA	Same			Same			Different	Acceptable		Different	Acceptable		Same			Same			Same
	807	Emre A, Ariogul O, Alper A, Okten A, Uras A, Yalcin S. Hydatid cysts of liver and portal hypertension. HPB Surg. 1990 Apr;2(2):129-33.	PubMed
404	808	Emre A, Kalayci G, Ozden I, Bilge O, Acarli K, Kaymakoglu S, et al. Mesoatrial shunt in Budd-Chiari syndrome. American Journal of Surgery. 2000;179(4):304-8.	EMBASE	Duplicates among databases	I	EMBASE-PubMed	Double duplicates	NA	Same			Same			Different	Acceptable		Different	Acceptable		Same			Same			Same
	809	Emre A, Kalayci G, Ozden I, Bilge O, Acarli K, Kaymakoglu S, et al. Mesoatrial shunt in Budd-Chiari syndrome. Am J Surg. 2000 Apr;179(4):304-8.	PubMed
405	810	Emre A, Ozden I, Poyanli A, Bilge O. Vena cava stenting and portorenal shunt in Budd-Chiari syndrome: Combination of the 'modern' and the'classical'. Digestive Surgery. 2001;18(3):223-5.	EMBASE	Duplicates among databases	I	EMBASE-PubMed	Double duplicates	NA	Same			Different	Acceptable		Different	Acceptable		Same			Same			Same			Same
	811	Emre A, Ozden I, Poyanli A, Bilge O. Vena cava stenting and portorenal shunt in Budd-Chiari syndrome: combination of the 'modern' and the 'classical'. Dig Surg. 2001;18(3):223-5.	PubMed
406	812	Emre S, Dugan C, Frankenberg T, Hudgins LC, Gagliardi R, Artis AT, et al. Surgical portosystemic shunts and the Rex bypass in children: A single-centre experience. HPB. 2009;11(3):252-7.	EMBASE	Duplicates among databases	I	EMBASE-PubMed	Double duplicates	NA	Same			Different	Acceptable		Different	Acceptable		Different	Acceptable		Same			Same			Same
	813	Emre S, Dugan C, Frankenberg T, Hudgins LC, Gagliardi R, Artis AT, et al. Surgical portosystemic shunts and the Rex bypass in children: a single-centre experience. HPB (Oxford). 2009 May;11(3):252-7.	PubMed
407	814	Emre S, Sumrani N, Youngelman D, Ding Z, Davis R, Hong JH. Orthotopic hepatic transplantation in the dog. Journal of Investigative Surgery. 1992;5(1):51-9.	EMBASE	Duplicates among databases	I	EMBASE-PubMed	Double duplicates	NA	Same			Same			Different	Acceptable		Different	Acceptable		Same			Same			Same
	815	Emre S, Sumrani N, Youngelman D, Ding Z, Davis R, Hong JH. Orthotopic hepatic transplantation in the dog. J Invest Surg. 1992 Jan-Mar;5(1):51-9.	PubMed
408	816	Erden A. Budd-Chiari syndrome: A review of imaging findings. European Journal of Radiology. 2007;61(1):44-56.	EMBASE	Duplicates among databases	I	EMBASE-PubMed	Double duplicates	NA	Same			Different	Acceptable		Different	Acceptable		Different	Acceptable		Same			Same			Same
	817	Erden A. Budd-Chiari syndrome: a review of imaging findings. Eur J Radiol. 2007 Jan;61(1):44-56.	PubMed
409	818	Erden A, Erden I, Karayalcin S, Yurdaydin C. Budd-Chiari syndrome: Evaluation with multiphase contrast-enhanced three-dimensional MR angiography. American Journal of Roentgenology. 2002;179(5):1287-92.	EMBASE	Duplicates among databases	I	EMBASE-PubMed	Double duplicates	NA	Same			Same			Different	Acceptable		Different	Acceptable		Same			Same			Same
	819	Erden A, Erden I, Karayalcin S, Yurdaydin C. Budd-Chiari syndrome: evaluation with multiphase contrast-enhanced three-dimensional MR angiography. AJR Am J Roentgenol. 2002 Nov;179(5):1287-92.	PubMed
410	820	Erden A, Erden I, Yurdaydin C, Karayalcin S. Hepatic outflow obstruction: Enhancement patterns of the liver on MR angiography. European Journal of Radiology. 2003;48(2):203-8.	EMBASE	Duplicates among databases	I	EMBASE-PubMed	Double duplicates	NA	Same			Different	Acceptable		Different	Acceptable		Different	Acceptable		Same			Same			Same
	821	Erden A, Erden I, Yurdaydin C, Karayalcin S. Hepatic outflow obstruction: enhancement patterns of the liver on MR angiography. Eur J Radiol. 2003 Nov;48(2):203-8.	PubMed
411	822	Eren S, Akdag R. Rare complication of adrenal neuroblastoma: Budd-Chiari syndrome. Pediatrics International. 2003;45(6):737-9.	EMBASE	Duplicates among databases	I	EMBASE-PubMed	Double duplicates	NA	Same			Same			Different	Acceptable		Different	Acceptable		Same			Same			Same
	823	Eren S, Akdag R. Rare complication of adrenal neuroblastoma: Budd-Chiari syndrome. Pediatr Int. 2003 Dec;45(6):737-9.	PubMed
412	824	Erer B, Nurkalem Z, Lutfu Orhan A, Ozdil K, Eren M. A fatal case of Behcet's disease. International Angiology. 2011;30(1):92-4.	EMBASE	Duplicates among databases	I	EMBASE-PubMed	Double duplicates	NA	Same			Same			Different	Acceptable		Different	Acceptable		Same			Same			Same
	825	Erer B, Nurkalem Z, Lutfu Orhan A, Ozdil K, Eren M. A fatal case of Behcet's disease. Int Angiol. 2011 Feb;30(1):92-4.	PubMed
413	826	Erichsen C, Jonsson PE. Veno-occlusive liver disease after dacarbazine therapy (DTIC) for melanoma. Journal of Surgical Oncology. 1984;27(4):268-70.	EMBASE	Duplicates among databases	I	EMBASE-PubMed	Double duplicates	NA	Same			Same			Different	Acceptable		Different	Acceptable		Same			Same			Same
	827	Erichsen C, Jonsson PE. Veno-occlusive liver disease after dacarbazine therapy (DTIC) for melanoma. J Surg Oncol. 1984 Dec;27(4):268-70.	PubMed
414	828	Ernst LM, Grossman AB, Ruchelli ED. Familial perinatal liver disease and fetal thrombotic vasculopathy. Pediatric and Developmental Pathology. 2008;11(2):160-3.	EMBASE	Duplicates among databases	I	EMBASE-PubMed	Double duplicates	NA	Same			Same			Different	Acceptable		Different	Acceptable		Same			Same			Same
	829	Ernst LM, Grossman AB, Ruchelli ED. Familial perinatal liver disease and fetal thrombotic vasculopathy. Pediatr Dev Pathol. 2008 Mar-Apr;11(2):160-3.	PubMed
415	830	Ersoz G, Vardar R, Akarca US, Tekin F, Yilmaz F, Gunsar F, et al. Ornidazole-induced autoimmune hepatitis. Turkish Journal of Gastroenterology. 2011;22(5):494-9.	EMBASE	Duplicates among databases	I	EMBASE-PubMed	Double duplicates	NA	Same			Same			Different	Acceptable		Different	Acceptable		Same			Same			Same
	831	Ersoz G, Vardar R, Akarca US, Tekin F, Yilmaz F, Gunsar F, et al. Ornidazole-induced autoimmune hepatitis. Turk J Gastroenterol. 2011 Oct;22(5):494-9.	PubMed
416	832	Ersoz S, Tuzuner A, Hazinedaroglu S, Karayalcin K, Yerdel MA, Anadol E. Could the use of interposition grafts for arterial reconstruction be avoided by more caudate graft placement in living donor liver transplantation? Transplantation Proceedings. 2003;35(4):1427-9.	EMBASE	Duplicates among databases	I	EMBASE-PubMed	Double duplicates	NA	Same			Same			Different	Acceptable		Different	Acceptable		Same			Same			Same
	833	Ersoz S, Tuzuner A, Hazinedaroglu S, Karayalcin K, Yerdel MA, Anadol E. Could the use of interposition grafts for arterial reconstruction be avoided by more caudate graft placement in living donor liver transplantation? Transplant Proc. 2003 Jun;35(4):1427-9.	PubMed
417	834	Ertem D, Acar Y, Pehlivanoglu E. Autoimmune complications associated with hepatitis a virus infection in children. Pediatric Infectious Disease Journal. 2001;20(8):809-11.	EMBASE	Duplicates among databases	I	EMBASE-PubMed	Double duplicates	NA	Same			Different	Acceptable		Different	Acceptable		Different	Acceptable		Same			Same			Same
	835	Ertem D, Acar Y, Pehlivanoglu E. Autoimmune complications associated with hepatitis A virus infection in children. Pediatr Infect Dis J. 2001 Aug;20(8):809-11.	PubMed
418	836	Espinosa G, Font J, Garcia-Pagan JC, Tassies D, Reverter JC, Gaig C, et al. Budd-Chiari syndrome secondary to antiphospholipid syndrome: Clinical and immunologic characteristics of 43 patients. Medicine. 2001;80(6):345-54.	EMBASE	Duplicates among databases	I	EMBASE-PubMed	Double duplicates	NA	Same			Same			Different	Acceptable		Different	Acceptable		Same			Same			Same
	837	Espinosa G, Font J, Garcia-Pagan JC, Tassies D, Reverter JC, Gaig C, et al. Budd-Chiari syndrome secondary to antiphospholipid syndrome: clinical and immunologic characteristics of 43 patients. Medicine (Baltimore). 2001 Nov;80(6):345-54.	PubMed
419	838	Estrada V, Gutierrez FM, Cortes M, Garcia-Gonzalez C, Estrada RV. Budd-Chiari syndrome as a complication of the catheterization of the subclavian vein. American Journal of Gastroenterology. 1991;86(2):250-1.	EMBASE	Duplicates among databases	I	EMBASE-PubMed	Double duplicates	NA	Same			Same			Different	Acceptable		Different	Acceptable		Same			Same			Same
	839	Estrada V, Gutierrez FM, Cortes M, Garcia-Gonzalez C, Estrada RV. Budd-Chiari syndrome as a complication of the catheterization of the subclavian vein. Am J Gastroenterol. 1991 Feb;86(2):250-1.	PubMed
420	840	Ettorre GM, Vennarecci G, Santoro R, Boschetto A, Miglioresi L, Corazza V, et al. Modified Liver Hanging Maneuver During Orthotopic Liver Transplantation With Inferior Vena Cava Preservation: Results After 120 Consecutive Applications. Transplantation Proceedings. 2007;39(6):1881-2.	EMBASE	Duplicates among databases	I	EMBASE-PubMed	Double duplicates	NA	Same			Different	Acceptable		Different	Acceptable		Different	Acceptable		Same			Same			Same
	841	Ettorre GM, Vennarecci G, Santoro R, Boschetto A, Miglioresi L, Corazza V, et al. Modified liver hanging maneuver during orthotopic liver transplantation with inferior vena cava preservation: results after 120 consecutive applications. Transplant Proc. 2007 Jul-Aug;39(6):1881-2.	PubMed
421	842	Eun JR, Lee HJ, Moon HJ, Kim TN, Kim JW, Chang JC. Hepatic arterial infusion chemotherapy using high-dose 5-fluorouracil and cisplatin with or without interferon-(alpha) for the treatment of advanced hepatocellular carcinoma with portal vein tumor thrombosis. Scandinavian Journal of Gastroenterology. 2009;44(12):1477-86.	EMBASE	Duplicates among databases	I	EMBASE-PubMed	Double duplicates	NA	Same			Different	Acceptable		Different	Acceptable		Same			Same			Same			Same
	843	Eun JR, Lee HJ, Moon HJ, Kim TN, Kim JW, Chang JC. Hepatic arterial infusion chemotherapy using high-dose 5-fluorouracil and cisplatin with or without interferon-alpha for the treatment of advanced hepatocellular carcinoma with portal vein tumor thrombosis. Scand J Gastroenterol. 2009;44(12):1477-86.	PubMed
422	844	Even-Sapir E, Iles SE, Barnes DC. Liver scan in Budd-Chiari syndrome correlation with CT and Doppler. Clinical Nuclear Medicine. 1993;18(8):706-8.	EMBASE	Duplicates among databases	I	EMBASE-PubMed	Double duplicates	NA	Same			Different	Acceptable		Different	Acceptable		Different	Acceptable		Same			Same			Same
	845	Even-Sapir E, Iles SE, Barnes DC. Liver scan in Budd-Chiari syndrome. Correlation with CT and Doppler. Clin Nucl Med. 1993 Aug;18(8):706-8.	PubMed
423	846	Fabre JM, Domergue J, Fagot H, Guillon F, Souche B, Joswik M, et al. Leiomyosarcoma of the inferior vena cava presenting as Budd-Chiari syndrome. Vena cava replacement under veno-venous bypass and liver hypothermic perfusion. European Journal of Surgical Oncology. 1995;21(1):86-7.	EMBASE	Duplicates among databases	I	EMBASE-PubMed	Double duplicates	NA	Same			Same			Different	Acceptable		Different	Acceptable		Same			Same			Same
	847	Fabre JM, Domergue J, Fagot H, Guillon F, Souche B, Joswik M, et al. Leiomyosarcoma of the inferior vena cava presenting as Budd-Chiari syndrome. Vena cava replacement under veno-venous bypass and liver hypothermic perfusion. Eur J Surg Oncol. 1995 Feb;21(1):86-7.	PubMed
424	848	Fan ST, Lo CM, Liu CL. Technical refinement in adult-to-adult living donor liver transplantation using right lobe graft. Annals of Surgery. 2000;231(1):126-31.	EMBASE	Duplicates among databases	I	EMBASE-PubMed	Double duplicates	NA	Same			Same			Different	Acceptable		Different	Acceptable		Same			Same			Same
	849	Fan ST, Lo CM, Liu CL. Technical refinement in adult-to-adult living donor liver transplantation using right lobe graft. Ann Surg. 2000 Jan;231(1):126-31.	PubMed
425	850	Fan ST, Lo CM, Liu CL, Wang WX, Wong J. Safety and Necessity of Including the Middle Hepatic Vein in the Right Lobe Graft in Adult-to-Adult Live Donor Liver Transplantation. Annals of Surgery. 2003;238(1):137-48.	EMBASE	Duplicates among databases	I	EMBASE-PubMed	Double duplicates	NA	Same			Different	Acceptable		Different	Acceptable		Different	Acceptable		Same			Same			Same
	851	Fan ST, Lo CM, Liu CL, Wang WX, Wong J. Safety and necessity of including the middle hepatic vein in the right lobe graft in adult-to-adult live donor liver transplantation. Ann Surg. 2003 Jul;238(1):137-48.	PubMed
426	852	Fanelli F, Salvatori FM, Corona M, Bruni A, Pucci A, Boatta E, et al. Stent graft in TIPS: Technical and procedural aspects. Radiologia Medica. 2006;111(5):709-23.	EMBASE	Duplicates among databases	I	EMBASE-PubMed	Double duplicates	NA	Same			Different	Acceptable		Different	Acceptable		Different	Acceptable		Same			Same			Same
	853	Fanelli F, Salvatori FM, Corona M, Bruni A, Pucci A, Boatta E, et al. Stent graft in TIPS: technical and procedural aspects. Radiol Med. 2006 Aug;111(5):709-23.	PubMed
427	854	Farah S, Uthman S, Abyad A. Budd-Chiari syndrome: A review of ten cases. Journal of International Medical Research. 1997;25(3):171-4.	EMBASE	Duplicates among databases	I	EMBASE-PubMed	Double duplicates	NA	Same			Different	Acceptable		Different	Acceptable		Different	Acceptable		Same			Same			Same
	855	Farah S, Uthman S, Abyad A. Budd-Chiari syndrome: a review of ten cases. J Int Med Res. 1997 May-Jun;25(3):171-4.	PubMed
428	856	Farsad K, Fuss C, Kolbeck KJ, Barton RE, Lakin PC, Keller FS, et al. Transjugular Intrahepatic Portosystemic Shunt Creation Using Intravascular Ultrasound Guidance. Journal of Vascular and Interventional Radiology. 2012.	EMBASE	Duplicates among databases	I	EMBASE-PubMed	Double duplicates	NA	Same			Same			Different	Acceptable		Different	Acceptable		Same			Same			Same
	857	Farsad K, Fuss C, Kolbeck KJ, Barton RE, Lakin PC, Keller FS, et al. Transjugular Intrahepatic Portosystemic Shunt Creation Using Intravascular Ultrasound Guidance. J Vasc Interv Radiol. 2012 Oct 22.	PubMed
429	858	Fassnacht M, Hahner S, Polat B, Koschker AC, Kenn W, Flentje M, et al. Efficacy of adjuvant radiotherapy of the tumor bed on local recurrence of adrenocortical carcinoma. Journal of Clinical Endocrinology and Metabolism. 2006;91(11):4501-4.	EMBASE	Duplicates among databases	I	EMBASE-PubMed	Double duplicates	NA	Same			Same			Different	Acceptable		Different	Acceptable		Same			Same			Same
	859	Fassnacht M, Hahner S, Polat B, Koschker AC, Kenn W, Flentje M, et al. Efficacy of adjuvant radiotherapy of the tumor bed on local recurrence of adrenocortical carcinoma. J Clin Endocrinol Metab. 2006 Nov;91(11):4501-4.	PubMed
430	860	Fastenau DR, Haire WD, Schneider JR, Stephens LC, Faulk WP, McIntyre JA. The pre-conditioning incidence of antiphospholipid antibodies is not significantly increased in patients with bone marrow transplant-related organ dysfunction. Bone Marrow Transplantation. 1998;22(7):681-4.	EMBASE	Duplicates among databases	I	EMBASE-PubMed	Double duplicates	NA	Same			Same			Different	Acceptable		Different	Acceptable		Same			Same			Same
	861	Fastenau DR, Haire WD, Schneider JR, Stephens LC, Faulk WP, McIntyre JA. The pre-conditioning incidence of antiphospholipid antibodies is not significantly increased in patients with bone marrow transplant-related organ dysfunction. Bone Marrow Transplant. 1998 Oct;22(7):681-4.	PubMed
431	862	Feigin RD, Glickson M, Varstending A, Luria B, Gordon RL, Ring EJ, et al. Familial Budd-Chiari syndrome due to membranous obstruction of the right hepatic vein treated with transluminal angioplasty. American Journal of Gastroenterology. 1990;85(1):94-7.	EMBASE	Duplicates among databases	I	EMBASE-PubMed	Double duplicates	NA	Same			Same			Different	Acceptable		Different	Acceptable		Same			Same			Same
	863	Feigin RD, Glickson M, Varstending A, Luria B, Gordon RL, Ring EJ, et al. Familial Budd-Chiari syndrome due to membranous obstruction of the right hepatic vein treated with transluminal angioplasty. Am J Gastroenterol. 1990 Jan;85(1):94-7.	PubMed
432	864	Fejfar T, Safka V, Hulek P, Vanasek T, Krajina A, Jirkovsky V. MELD score in prediction of early mortality in patients suffering refractory ascites treated by TIPS. Vnitrni Lekarstvi. 2006;52(9):771-6.	EMBASE	Duplicates among databases	I	EMBASE-PubMed	Double duplicates	NA	Same			Same			Different	Acceptable		Different	Acceptable		Same			Same			Same
	865	Fejfar T, Safka V, Hulek P, Vanasek T, Krajina A, Jirkovsky V. [MELD score in prediction of early mortality in patients suffering refractory ascites treated by TIPS]. Vnitr Lek. 2006 Sep;52(9):771-6.	PubMed
433	866	Felgar RE, Montone KT, Furth EE. A rapid method for the detection of hepatitis C virus RNA by in situ hybridization. Modern Pathology. 1996;9(6):696-702.	EMBASE	Duplicates among databases	I	EMBASE-PubMed	Double duplicates	NA	Same			Same			Different	Acceptable		Different	Acceptable		Same			Same			Same
	867	Felgar RE, Montone KT, Furth EE. A rapid method for the detection of hepatitis C virus RNA by in situ hybridization. Mod Pathol. 1996 Jun;9(6):696-702.	PubMed
434	868	Feng LS, Chen XP. Combined splenocaval or mesocaval C shunt and portoazygous devascularization in the treatment of portal hypertension: Analysis of 150 cases. Hepatobiliary and Pancreatic Diseases International. 2006;5(1):70-3.	EMBASE	Duplicates among databases	I	EMBASE-PubMed	Double duplicates	NA	Same			Different	Acceptable		Different	Acceptable		Different	Acceptable		Same			Same			Same
	869	Feng LS, Chen XP. Combined splenocaval or mesocaval C shunt and portoazygous devascularization in the treatment of portal hypertension: analysis of 150 cases. Hepatobiliary Pancreat Dis Int. 2006 Feb;5(1):70-3.	PubMed
435	870	Feng LS, Li K, Peng QP, Ma XX, Zhao YF, Xu PQ, et al. Triplex operation for portal hypertension with esophageal variceal bleeding: Report of 140 cases. Hepatobiliary and Pancreatic Diseases International. 2004;3(4):534-7.	EMBASE	Duplicates among databases	I	EMBASE-PubMed	Double duplicates	NA	Same			Different	Acceptable		Different	Acceptable		Different	Acceptable		Same			Same			Same
	871	Feng LS, Li K, Peng QP, Ma XX, Zhao YF, Xu PQ, et al. Triplex operation for portal hypertension with esophageal variceal bleeding: report of 140 cases. Hepatobiliary Pancreat Dis Int. 2004 Nov;3(4):534-7.	PubMed
436	872	Feng LS, Peng QP, Li K, Ma XX, Zhao YF, Ye XX, et al. Management of severe Budd-Chiari syndrome: Report of 147 cases. Hepatobiliary and Pancreatic Diseases International. 2004;3(4):522-5.	EMBASE	Duplicates among databases	I	EMBASE-PubMed	Double duplicates	NA	Same			Different	Acceptable		Different	Acceptable		Different	Acceptable		Same			Same			Same
	873	Feng LS, Peng QP, Li K, Ma XX, Zhao YF, Ye XX, et al. Management of severe Budd-Chiari syndrome: report of 147 cases. Hepatobiliary Pancreat Dis Int. 2004 Nov;3(4):522-5.	PubMed
437	874	Ferguson JL, Hennion DR. Portal vein thrombosis: An unexpected finding in a 28-year-old male with abdominal pain. Journal of the American Board of Family Medicine. 2008;21(3):237-43.	EMBASE	Duplicates among databases	I	EMBASE-PubMed	Double duplicates	NA	Same			Different	Acceptable		Different	Acceptable		Different	Acceptable		Same			Same			Same
	875	Ferguson JL, Hennion DR. Portal vein thrombosis: an unexpected finding in a 28-year-old male with abdominal pain. J Am Board Fam Med. 2008 May-Jun;21(3):237-43.	PubMed
438	876	Ferko A, Lesko M, Krajina A, Hulek P, Rosch J, Rabkin J. Intrahepatic portal vein branches after extrahepatic portal vein occlusion. Experimental study. Hepato-Gastroenterology. 2001;48(38):475-9.	EMBASE	Duplicates among databases	I	EMBASE-PubMed	Double duplicates	NA	Same			Same			Different	Acceptable		Different	Acceptable		Same			Same			Same
	877	Ferko A, Lesko M, Krajina A, Hulek P, Rosch J, Rabkin J. Intrahepatic portal vein branches after extrahepatic portal vein occlusion. Experimental study. Hepatogastroenterology. 2001 Mar-Apr;48(38):475-9.	PubMed
439	878	Fernandez-Gonzalez AL, Llorens R, Herreros JM, Cato J, Lecumberri F, Longo J. Blunt traumatic rupture of the right hemidiaphragm and Budd-Chiari syndrome. Annals of Thoracic Surgery. 1994;58(2):559-61.	EMBASE	Duplicates among databases	I	EMBASE-PubMed	Double duplicates	NA	Same			Same			Different	Acceptable		Different	Acceptable		Same			Same			Same
	879	Fernandez-Gonzalez AL, Llorens R, Herreros JM, Cato J, Lecumberri F, Longo J. Blunt traumatic rupture of the right hemidiaphragm and Budd-Chiari syndrome. Ann Thorac Surg. 1994 Aug;58(2):559-61.	PubMed
440	880	Ferral H, Behrens G, Lopera J. Budd-Chiari syndrome. American Journal of Roentgenology. 2012;199(4):737-45.	EMBASE	Duplicates among databases	I	EMBASE-PubMed	Double duplicates	NA	Same			Same			Different	Acceptable		Different	Acceptable		Same			Same			Same
	881	Ferral H, Behrens G, Lopera J. Budd-Chiari syndrome. AJR Am J Roentgenol. 2012 Oct;199(4):737-45.	PubMed
441	882	Fickert P, Ramschak H, Kenner L, Hoefler G, Hinterleitner TA, Petritsch W, et al. Acute Budd-Chiari syndrome with fulminant hepatic failure in a pregnant woman with factor V Leiden mutation. Gastroenterology. 1996;111(6):1670-3.	EMBASE	Duplicates among databases	I	EMBASE-PubMed	Double duplicates	NA	Same			Same			Same			Different	Acceptable		Same			Same			Same
	883	Fickert P, Ramschak H, Kenner L, Hoefler G, Hinterleitner TA, Petritsch W, et al. Acute Budd-Chiari syndrome with fulminant hepatic failure in a pregnant woman with factor V Leiden mutation. Gastroenterology. 1996 Dec;111(6):1670-3.	PubMed
442	884	Fickert P, Trauner M, Hausegger K, Tauss J, Lackner H, Krejs GJ, et al. Intra-hepatic haematoma complicating transjugular intra-hepatic portosystemic shunt for Budd-Chiari syndrome associated with anti-phospholipid antibodies, aplastic anaemia and chronic hepatitis C. European Journal of Gastroenterology and Hepatology. 2000;12(7):813-6.	EMBASE	Duplicates among databases	I	EMBASE-PubMed	Double duplicates	NA	Same			Same			Different	Acceptable		Different	Acceptable		Same			Same			Same
	885	Fickert P, Trauner M, Hausegger K, Tauss J, Lackner H, Krejs GJ, et al. Intra-hepatic haematoma complicating transjugular intra-hepatic portosystemic shunt for Budd-Chiari syndrome associated with anti-phospholipid antibodies, aplastic anaemia and chronic hepatitis C. Eur J Gastroenterol Hepatol. 2000 Jul;12(7):813-6.	PubMed
443	886	Fiedler A, Wichers-Rother M, Hoeft A, Putensen C, Von Spiegel T, Schroeder S. Schmidt syndrome presenting as acute liver failure. Experimental and Clinical Endocrinology and Diabetes. 2005;113(1):60-3.	EMBASE	Duplicates among databases	I	EMBASE-PubMed	Double duplicates	NA	Same			Same			Different	Acceptable		Different	Acceptable		Same			Same			Same
	887	Fiedler A, Wichers-Rother M, Hoeft A, Putensen C, von Spiegel T, Schroeder S. Schmidt syndrome presenting as acute liver failure. Exp Clin Endocrinol Diabetes. 2005 Jan;113(1):60-3.	PubMed
444	888	Filipponi F, Romagnoli P, Mosca F, Couinaud C. The dorsal sector of human liver: Embryological, anatomical and clinical relevance. Hepato-Gastroenterology. 2000;47(36):1726-31.	EMBASE	Duplicates among databases	I	EMBASE-PubMed	Double duplicates	NA	Same			Different	Acceptable		Different	Acceptable		Different	Acceptable		Same			Same			Same
	889	Filipponi F, Romagnoli P, Mosca F, Couinaud C. The dorsal sector of human liver: embryological, anatomical and clinical relevance. Hepatogastroenterology. 2000 Nov-Dec;47(36):1726-31.	PubMed
445	890	Fineman DS, Baran SD, Palestro CJ, Gendal ES, Goldsmith SJ. Multidisciplinary imaging of Budd-Chiari syndrome. Clinical Nuclear Medicine. 1989;14(5):372-4.	EMBASE	Duplicates among databases	I	EMBASE-PubMed	Double duplicates	NA	Same			Same			Different	Acceptable		Different	Acceptable		Same			Same			Same
	891	Fineman DS, Baran SD, Palestro CJ, Gendal ES, Goldsmith SJ. Multidisciplinary imaging of Budd-Chiari syndrome. Clin Nucl Med. 1989 May;14(5):372-4.	PubMed
446	892	Fishman EK, Siegelman SS, Cameron JL. The evaluation of mesoatrial shunt patency with computed tomography. Surgery. 1985;97(1):60-5.	EMBASE	Duplicates among databases	I	EMBASE-PubMed	Double duplicates	NA	Same			Same			Same			Different	Acceptable		Same			Same			Same
	893	Fishman EK, Siegelman SS, Cameron JL. The evaluation of mesoatrial shunt patency with computed tomography. Surgery. 1985 Jan;97(1):60-5.	PubMed
447	894	Fitoz S, Atasoy C, Yagmurlu A, Akyar S. Segmental hyperattenuation in the liver as a result of right hepatic vein thrombosis: An unusual complication of central venous catheterization. Australasian Radiology. 2002;46(3):299-301.	EMBASE	Duplicates among databases	I	EMBASE-PubMed	Double duplicates	NA	Same			Different	Acceptable		Different	Acceptable		Different	Acceptable		Same			Same			Same
	895	Fitoz S, Atasoy C, Yagmurlu A, Akyar S. Segmental hyperattenuation in the liver as a result of right hepatic vein thrombosis: an unusual complication of central venous catheterization. Australas Radiol. 2002 Sep;46(3):299-301.	PubMed
448	896	Fleiner-Hoffmann AF, Pfammatter T, Leu AJ, Ammann RW, Hoffmann U. Alveolar echinococcosis of the liver: Sequelae of chronic inferior vena cava obstructions in the hepatic segment. Archives of Internal Medicine. 1998;158(22):2503-8.	EMBASE	Duplicates among databases	I	EMBASE-PubMed	Double duplicates	NA	Same			Different	Acceptable		Different	Acceptable		Different	Acceptable		Same			Same			Same
	897	Fleiner-Hoffmann AF, Pfammatter T, Leu AJ, Ammann RW, Hoffmann U. Alveolar echinococcosis of the liver: sequelae of chronic inferior vena cava obstructions in the hepatic segment. Arch Intern Med. 1998 Dec 7-21;158(22):2503-8.	PubMed
449	898	Fletcher WS, Lakin PC, Pommier RF, Wilmarth T. Results of treatment of inferior vena cava syndrome with expandable metallic stents. Archives of Surgery. 1998;133(9):935-8.	EMBASE	Duplicates among databases	I	EMBASE-PubMed	Double duplicates	NA	Same			Same			Different	Acceptable		Different	Acceptable		Same			Same			Same
	899	Fletcher WS, Lakin PC, Pommier RF, Wilmarth T. Results of treatment of inferior vena cava syndrome with expandable metallic stents. Arch Surg. 1998 Sep;133(9):935-8.	PubMed
450	900	Flor N, Zuin M, Brovelli F, Maggioni M, Tentori A, Sardanelli F, et al. Regenerative nodules in patients with chronic Budd-Chiari syndrome: A longitudinal study using multiphase contrast-enhanced multidetector CT. European Journal of Radiology. 2010;73(3):588-93.	EMBASE	Duplicates among databases	I	EMBASE-PubMed	Double duplicates	NA	Same			Different	Acceptable		Different	Acceptable		Different	Acceptable		Same			Same			Same
	901	Flor N, Zuin M, Brovelli F, Maggioni M, Tentori A, Sardanelli F, et al. Regenerative nodules in patients with chronic Budd-Chiari syndrome: a longitudinal study using multiphase contrast-enhanced multidetector CT. Eur J Radiol. 2010 Mar;73(3):588-93.	PubMed
451	902	Floyd JL. The radiographic Gamut of Budd-Chiari syndrome. American Journal of Gastroenterology. 1981;76(4):381-7.	EMBASE	Duplicates among databases	I	EMBASE-PubMed	Double duplicates	NA	Same			Same			Different	Acceptable		Different	Acceptable		Same			Same			Same
	903	Floyd JL. The radiographic gamut of Budd-Chiari syndrome. Am J Gastroenterol. 1981 Oct;76(4):381-7.	PubMed
452	904	Fock KM, Chan CC, Khoo TK. Budd-Chiari syndrome: Successful treatment by percutaneous transluminal angioplasty. Australasian Radiology. 1993;37(1):108-10.	EMBASE	Duplicates among databases	I	EMBASE-PubMed	Double duplicates	NA	Same			Different	Acceptable		Different	Acceptable		Different	Acceptable		Same			Same			Same
	905	Fock KM, Chan CC, Khoo TK. Budd-Chiari syndrome: successful treatment by percutaneous transluminal angioplasty. Australas Radiol. 1993 Feb;37(1):108-10.	PubMed
453	906	Francis CW. Direct thrombin inhibitors for treatment of heparin induced thrombocytopenia, deep vein thrombosis and atrial fibrillation. Current Pharmaceutical Design. 2005;11(30):3931-41.	EMBASE	Duplicates among databases	I	EMBASE-PubMed	Double duplicates	NA	Same			Same			Different	Acceptable		Same			Same			Same			Same
	907	Francis CW. Direct thrombin inhibitors for treatment of heparin induced thrombocytopenia, deep vein thrombosis and atrial fibrillation. Curr Pharm Des. 2005;11(30):3931-41.	PubMed
454	908	Francque S, Condat B, Asselah T, Vilgrain V, Durand F, Moreau R, et al. Multifactorial aetiology of hepatic infarction: A case report with literature review. European Journal of Gastroenterology and Hepatology. 2004;16(4):411-5.	EMBASE	Duplicates among databases	I	EMBASE-PubMed	Double duplicates	NA	Same			Different	Acceptable		Different	Acceptable		Different	Acceptable		Same			Same			Same
	909	Francque S, Condat B, Asselah T, Vilgrain V, Durand F, Moreau R, et al. Multifactorial aetiology of hepatic infarction: a case report with literature review. Eur J Gastroenterol Hepatol. 2004 Apr;16(4):411-5.	PubMed
455	910	Frank JW, Kamath PS, Stanson AW. Budd-Chiari syndrome: Early intervention with angioplasty and thrombolytic therapy. Mayo Clinic Proceedings. 1994;69(9):877-81.	EMBASE	Duplicates among databases	I	EMBASE-PubMed	Double duplicates	NA	Same			Different	Acceptable		Different	Acceptable		Different	Acceptable		Same			Same			Same
	911	Frank JW, Kamath PS, Stanson AW. Budd-Chiari syndrome: early intervention with angioplasty and thrombolytic therapy. Mayo Clin Proc. 1994 Sep;69(9):877-81.	PubMed
456	912	Frezza EE, Kagan SA. Entrapment of a Swan Ganz catheter in an IVC filter requiring caval exploration. A case report. Journal of Cardiovascular Surgery. 1999;40(6):905-8.	EMBASE	Duplicates among databases	I	EMBASE-PubMed	Double duplicates	NA	Same			Same			Different	Acceptable		Different	Acceptable		Same			Same			Same
	913	Frezza EE, Kagan SA. Entrapment of a Swan Ganz catheter in an IVC filter requiring caval exploration. A case report. J Cardiovasc Surg (Torino). 1999 Dec;40(6):905-8.	PubMed
457	914	Friedewald SM, Molmenti EP, DeJong MR, Hamper UM. Vascular and nonvascular complications of liver transplants: Sonographic evaluation and correlation with other imaging modalities and findings at surgery and pathology. Ultrasound Quarterly. 2003;19(2):71-85.	EMBASE	Duplicates among databases	I	EMBASE-PubMed	Double duplicates	NA	Same			Different	Acceptable		Different	Acceptable		Different	Acceptable		Same			Same			Different	Acceptable
	915	Friedewald SM, Molmenti EP, DeJong MR, Hamper UM. Vascular and nonvascular complications of liver transplants: sonographic evaluation and correlation with other imaging modalities and findings at surgery and pathology. Ultrasound Q. 2003 Jun;19(2):71-85; quiz 108-10.	PubMed
458	916	Friedman AC, Chambers E, Sprayregen S. The normal and abnormal left superior intercostal vein. American Journal of Roentgenology. 1978;131(4):599-602.	EMBASE	Duplicates among databases	I	EMBASE-PubMed	Double duplicates	NA	Same			Same			Different	Acceptable		Different	Acceptable		Same			Same			Same
	917	Friedman AC, Chambers E, Sprayregen S. The normal and abnormal left superior intercostal vein. AJR Am J Roentgenol. 1978 Oct;131(4):599-602.	PubMed
459	918	Fu Y, Sun YL, Ma XX, Xu PQ, Feng LS, Tang Z, et al. Necessity and indications of invasive treatment for Budd-Chiari syndrome. Hepatobiliary and Pancreatic Diseases International. 2011;10(3):254-60.	EMBASE	Duplicates among databases	I	EMBASE-PubMed	Double duplicates	NA	Same			Same			Different	Acceptable		Different	Acceptable		Same			Same			Same
	919	Fu Y, Sun YL, Ma XX, Xu PQ, Feng LS, Tang Z, et al. Necessity and indications of invasive treatment for Budd-Chiari syndrome. Hepatobiliary Pancreat Dis Int. 2011 Jun;10(3):254-60.	PubMed
460	920	Fuchs J, Warmann S, Kardorff R, Rosenthal H, Rodeck B, Ure B, et al. Mesenterico-left portal vein bypass in children with congenital extrahepatic portal vein thrombosis: A unique curative approach. Journal of Pediatric Gastroenterology and Nutrition. 2003;36(2):213-6.	EMBASE	Duplicates among databases	I	EMBASE-PubMed	Double duplicates	NA	Same			Different	Acceptable		Different	Acceptable		Different	Acceptable		Same			Same			Same
	921	Fuchs J, Warmann S, Kardorff R, Rosenthal H, Rodeck B, Ure B, et al. Mesenterico-left portal vein bypass in children with congenital extrahepatic portal vein thrombosis: a unique curative approach. J Pediatr Gastroenterol Nutr. 2003 Feb;36(2):213-6.	PubMed
461	922	Fuchs RJ, Levin J, Tadel M, Merritt W. Perioperative coagulation management in a patient with afibrinogenemia undergoing liver transplantation. Liver Transplantation. 2007;13(5):752-6.	EMBASE	Duplicates among databases	I	EMBASE-PubMed	Double duplicates	NA	Same			Same			Different	Acceptable		Different	Acceptable		Same			Same			Same
	923	Fuchs RJ, Levin J, Tadel M, Merritt W. Perioperative coagulation management in a patient with afibrinogenemia undergoing liver transplantation. Liver Transpl. 2007 May;13(5):752-6.	PubMed
462	924	Fujii H, Ohashi H, Tsutsumi Y, Onaka M. Open heart surgery for posttraumatic inferior vena caval thrombosis. European Journal of Cardio-thoracic Surgery. 2002;22(2):319-20.	EMBASE	Duplicates among databases	I	EMBASE-PubMed	Double duplicates	NA	Same			Same			Different	Acceptable		Different	Acceptable		Same			Same			Same
	925	Fujii H, Ohashi H, Tsutsumi Y, Onaka M. Open heart surgery for posttraumatic inferior vena caval thrombosis. Eur J Cardiothorac Surg. 2002 Aug;22(2):319-20.	PubMed
463	926	Fujita H, Kawata K, Sawada T, Mizutani T, Iwasaki Y, Shirono K, et al. Rhabdomyosarcoma in the inferior vena cava with secondary Budd-Chiari syndrome. Internal Medicine. 1993;32(1):67-71.	EMBASE	Duplicates among databases	I	EMBASE-PubMed	Double duplicates	NA	Same			Same			Different	Acceptable		Different	Acceptable		Same			Same			Same
	927	Fujita H, Kawata K, Sawada T, Mizutani T, Iwasaki Y, Shirono K, et al. Rhabdomyosarcoma in the inferior vena cava with secondary Budd-Chiari syndrome. Intern Med. 1993 Jan;32(1):67-71.	PubMed
464	928	Fukuda S, Okuda K, Imamura M, Imamura I, Eriguchi N, Aoyagi S. Surgical resection combined with chemotherapy for advanced hepatocellular carcinoma with tumor thrombus: Report of 19 cases. Surgery. 2002;131(3):300-10.	EMBASE	Duplicates among databases	I	EMBASE-PubMed	Double duplicates	NA	Same			Different	Acceptable		Same			Different	Acceptable		Same			Same			Same
	929	Fukuda S, Okuda K, Imamura M, Imamura I, Eriguchi N, Aoyagi S. Surgical resection combined with chemotherapy for advanced hepatocellular carcinoma with tumor thrombus: report of 19 cases. Surgery. 2002 Mar;131(3):300-10.	PubMed
465	930	Fukumoto Y, Urabe Y, Kubo T, Kaku T, Ohno Y, Johkou T, et al. A case of pulmonary embolism caused by paroxysmal nocturnal hemoglobinuria. Japanese Circulation Journal. 1998;62(1):61-3.	EMBASE	Duplicates among databases	I	EMBASE-PubMed	Double duplicates	NA	Same			Same			Different	Acceptable		Different	Acceptable		Same			Same			Same
	931	Fukumoto Y, Urabe Y, Kubo T, Kaku T, Ohno Y, Johkou T, et al. A case of pulmonary embolism caused by paroxysmal nocturnal hemoglobinuria. Jpn Circ J. 1998 Jan;62(1):61-3.	PubMed
466	932	Furtado SV, Dash PK, Reddy K, Hegde AS. Budd-Chiari syndrome, ascites and shunt malfunction due to hyperosmolar hypernatremia in operated pediatric craniopharyngiomas: A red herring. Child's Nervous System. 2008;24(9):1051-5.	EMBASE	Duplicates among databases	I	EMBASE-PubMed	Double duplicates	NA	Same			Same			Different	Acceptable		Different	Acceptable		Same			Same			Same
	933	Furtado SV, Dash PK, Reddy K, Hegde AS. Budd-Chiari syndrome, ascites and shunt malfunction due to hyperosmolar hypernatremia in operated pediatric craniopharyngiomas: a red herring. Childs Nerv Syst. 2008 Sep;24(9):1051-5.	PubMed
467	934	Furui S, Sawada S, Irie T, Makita K, Yamauchi T, Kusano S, et al. Hepatic inferior vena cava obstruction: Treatment of two types with gianturco expandable metallic stents. Radiology. 1990;176(3):665-70.	EMBASE	Duplicates among databases	I	EMBASE-PubMed	Double duplicates	NA	Same			Different	Acceptable		Same			Different	Acceptable		Same			Same			Same
	935	Furui S, Sawada S, Irie T, Makita K, Yamauchi T, Kusano S, et al. Hepatic inferior vena cava obstruction: treatment of two types with Gianturco expandable metallic stents. Radiology. 1990 Sep;176(3):665-70.	PubMed
468	936	Furui S, Yamauchi T, Ohtomo K, Tsuchiya K, Makita K, Takenaka E. Hepatic inferior vena cava obstructions: Clinical results of treatment with percutaneous transluminal laser-assisted angioplasty. Radiology. 1988;166(3):673-7.	EMBASE	Duplicates among databases	I	EMBASE-PubMed	Double duplicates	NA	Same			Different	Acceptable		Same			Different	Acceptable		Same			Same			Same
	937	Furui S, Yamauchi T, Ohtomo K, Tsuchiya K, Makita K, Takenaka E. Hepatic inferior vena cava obstructions: clinical results of treatment with percutaneous transluminal laser-assisted angioplasty. Radiology. 1988 Mar;166(3):673-7.	PubMed
469	938	Gaa J, Deininger HK. Budd-Chiari syndrome. Radiologe. 1990;30(1):24-8.	EMBASE	Duplicates among databases	I	EMBASE-PubMed	Double duplicates	NA	Same			Same			Same			Different	Acceptable		Same			Same			Same
	939	Gaa J, Deininger HK. [Budd-Chiari syndrome]. Radiologe. 1990 Jan;30(1):24-8.	PubMed
470	940	Gallus AS, Hirsh J. Antithrombotic drugs: Part I. Drugs. 1976;12(1):41-68.	EMBASE	Duplicates among databases	I	EMBASE-PubMed	Double duplicates	NA	Same			Different	Acceptable		Same			Same			Same			Same			Same
	941	Gallus AS, Hirsh J. Antithrombotic drugs: part I. Drugs. 1976;12(1):41-68.	PubMed
471	942	Gambaro G, Patrassi G, Pittarello F, Nardellotto A, Checchetto S, D'Angelo A. Budd-Chiari syndrome during nephrotic relapse in a patient with resistance to activated protein C clotting inhibitor. American Journal of Kidney Diseases. 1998;32(4):657-60.	EMBASE	Duplicates among databases	I	EMBASE-PubMed	Double duplicates	NA	Same			Same			Different	Acceptable		Different	Acceptable		Same			Same			Same
	943	Gambaro G, Patrassi G, Pittarello F, Nardellotto A, Checchetto S, D'Angelo A. Budd-Chiari syndrome during nephrotic relapse in a patient with resistance to activated protein C clotting inhibitor. Am J Kidney Dis. 1998 Oct;32(4):657-60.	PubMed
472	944	Gandini R, Konda D, Simonetti G. Transjugular intrahepatic portosystemic shunt patency and clinical outcome in patients with Budd-Chiari syndrome: Covered versus uncovered stents. Radiology. 2006;241(1):298-305.	EMBASE	Duplicates among databases	I	EMBASE-PubMed	Double duplicates	NA	Same			Different	Acceptable		Same			Different	Acceptable		Same			Same			Same
	945	Gandini R, Konda D, Simonetti G. Transjugular intrahepatic portosystemic shunt patency and clinical outcome in patients with Budd-Chiari syndrome: covered versus uncovered stents. Radiology. 2006 Oct;241(1):298-305.	PubMed
473	946	Ganger DR, Klapman JB, McDonald V, Matalon TA, Kaur S, Rosenblate H, et al. Transjugular intrahepatic portosystemic shunt (TIPS) for Budd-Chiari Syndrome or portal vein thrombosis: Review of indications and problems. American Journal of Gastroenterology. 1999;94(3):603-8.	EMBASE	Duplicates among databases	I	EMBASE-PubMed	Double duplicates	NA	Same			Different	Acceptable		Different	Acceptable		Different	Acceptable		Same			Same			Same
	947	Ganger DR, Klapman JB, McDonald V, Matalon TA, Kaur S, Rosenblate H, et al. Transjugular intrahepatic portosystemic shunt (TIPS) for Budd-Chiari syndrome or portal vein thrombosis: review of indications and problems. Am J Gastroenterol. 1999 Mar;94(3):603-8.	PubMed
474	948	Ganguli SC, Ramzan NN, McKusick MA, Andrews JC, Phyliky RL, Kamath PS. Budd-Chiari syndrome in patients with hematological disease: A therapeutic challenge. Hepatology. 1998;27(4):1157-61.	EMBASE	Duplicates among databases	I	EMBASE-PubMed	Double duplicates	NA	Same			Different	Acceptable		Same			Different	Acceptable		Same			Same			Same
	949	Ganguli SC, Ramzan NN, McKusick MA, Andrews JC, Phyliky RL, Kamath PS. Budd-Chiari syndrome in patients with hematological disease: a therapeutic challenge. Hepatology. 1998 Apr;27(4):1157-61.	PubMed
475	950	Garcia VF, Howell CG, Barbot D, Ziegler MM. Small tube peritoneovenous shunting for the management of neonatal intractable ascites. Surgery Gynecology and Obstetrics. 1985;160(3):273-4.	EMBASE	Duplicates among databases	I	EMBASE-PubMed	Double duplicates	NA	Same			Same			Different	Acceptable		Different	Acceptable		Same			Same			Same
	951	Garcia VF, Howell CG, Barbot D, Ziegler MM. Small tube peritoneovenous shunting for the management of neonatal intractable ascites. Surg Gynecol Obstet. 1985 Mar;160(3):273-4.	PubMed
476	952	Garcia-Pagan JC, Hernandez-Guerra M, Bosch J. Extrahepatic portal vein thrombosis. Seminars in Liver Disease. 2008;28(3):282-92.	EMBASE	Duplicates among databases	I	EMBASE-PubMed	Double duplicates	NA	Same			Same			Different	Acceptable		Different	Acceptable		Same			Same			Same
	953	Garcia-Pagan JC, Hernandez-Guerra M, Bosch J. Extrahepatic portal vein thrombosis. Semin Liver Dis. 2008 Aug;28(3):282-92.	PubMed
477	954	Garg MK, Lal A, Bapuraj RJ. Congenital hepatoportal arteriovenous fistula leading to segmental portal hypertension and splenic vein thrombosis. Journal of Pediatric Gastroenterology and Nutrition. 2007;45(2):265-7.	EMBASE	Duplicates among databases	I	EMBASE-PubMed	Double duplicates	NA	Same			Same			Different	Acceptable		Different	Acceptable		Same			Same			Same
	955	Garg MK, Lal A, Bapuraj RJ. Congenital hepatoportal arteriovenous fistula leading to segmental portal hypertension and splenic vein thrombosis. J Pediatr Gastroenterol Nutr. 2007 Aug;45(2):265-7.	PubMed
478	956	Garty I, Horovitz I, Keynan A. The use of gallium-67 liver imaging for the early diagnosis of Budd-Chiari syndrome. Journal of Nuclear Medicine. 1984;25(3):320-2.	EMBASE	Duplicates among databases	I	EMBASE-PubMed	Double duplicates	NA	Same			Same			Different	Acceptable		Different	Acceptable		Same			Same			Same
	957	Garty I, Horovitz I, Keynan A. The use of gallium-67 liver imaging for the early diagnosis of Budd-Chiari syndrome. J Nucl Med. 1984 Mar;25(3):320-2.	PubMed
479	958	Gasche Y, Romand JA, Pretre R, Suter PM. IVOX in ARDS: Respiratory effects and serious complications. European Respiratory Journal. 1994;7(4):821-3.	EMBASE	Duplicates among databases	I	EMBASE-PubMed	Double duplicates	NA	Same			Different	Acceptable		Different	Acceptable		Different	Acceptable		Same			Same			Same
	959	Gasche Y, Romand JA, Pretre R, Suter PM. IVOX in ARDS: respiratory effects and serious complications. Eur Respir J. 1994 Apr;7(4):821-3.	PubMed
480	960	Gasparini D, Del Forno M, Sponza M, Branca B, Toniutto P, Marzio A, et al. Transjugular intrahepatic portosystemic shunt by direct transcaval approach in patients with acute and hyperacute Budd-Chiari syndrome. European Journal of Gastroenterology and Hepatology. 2002;14(5):567-71.	EMBASE	Duplicates among databases	I	EMBASE-PubMed	Double duplicates	NA	Same			Same			Different	Acceptable		Different	Acceptable		Same			Same			Same
	961	Gasparini D, Del Forno M, Sponza M, Branca B, Toniutto P, Marzio A, et al. Transjugular intrahepatic portosystemic shunt by direct transcaval approach in patients with acute and hyperacute Budd-Chiari syndrome. Eur J Gastroenterol Hepatol. 2002 May;14(5):567-71.	PubMed
481	962	Gastaca M, Valdivieso A, Ruiz P, Gonzalez J, Ventoso A, de Urbina JO. Venous outflow obstruction after orthotopic liver transplantation: Use of a breast implant to maintain graft position. Clinical Transplantation. 2011;25(3):E320-E6.	EMBASE	Duplicates among databases	I	EMBASE-PubMed	Double duplicates	NA	Same			Different	Acceptable		Different	Acceptable		Different	Acceptable		Same			Same			Different	Acceptable
	963	Gastaca M, Valdivieso A, Ruiz P, Gonzalez J, Ventoso A, de Urbina JO. Venous outflow obstruction after orthotopic liver transplantation: use of a breast implant to maintain graft position. Clin Transplant. 2011 May-Jun;25(3):E320-6.	PubMed
482	964	Gaudez F, Meria P, Desgrandchamps F, Roussin F, Roussin O, Teillac P. Total pancreas sampling and transplantation. Annales d'Urologie. 2006;40(1):39-49.	EMBASE	Duplicates among databases	I	EMBASE-PubMed	Double duplicates	NA	Same			Same			Different	Acceptable		Different	Acceptable		Same			Same			Same
	965	Gaudez F, Meria P, Desgrandchamps F, Roussin F, Roussin O, Teillac P. [Total pancreas sampling and transplantation]. Ann Urol (Paris). 2006 Feb;40(1):39-49.	PubMed
483	966	Gauthier F. Recent concepts regarding extra-hepatic portal hypertension. Seminars in Pediatric Surgery. 2005;14(4):216-25.	EMBASE	Duplicates among databases	I	EMBASE-PubMed	Double duplicates	NA	Same			Same			Different	Acceptable		Different	Acceptable		Same			Same			Same
	967	Gauthier F. Recent concepts regarding extra-hepatic portal hypertension. Semin Pediatr Surg. 2005 Nov;14(4):216-25.	PubMed
484	968	Gauthier F, De Dreuzy O, Valayer J, Montupet P. H-type shunt with an autologous venous graft for treatment of portal hypertension in children. Journal of Pediatric Surgery. 1989;24(10):1041-3.	EMBASE	Duplicates among databases	I	EMBASE-PubMed	Double duplicates	NA	Same			Same			Different	Acceptable		Different	Acceptable		Same			Same			Same
	969	Gauthier F, De Dreuzy O, Valayer J, Montupet P. H-type shunt with an autologous venous graft for treatment of portal hypertension in children. J Pediatr Surg. 1989 Oct;24(10):1041-3.	PubMed
485	970	Gavilan F, Torre-Cisneros J, Delgado M, Briceno J, Herrero C, Martinez L, et al. Thrombosis of the hepatic artery and portal vein secondary to invasive aspergillosis following liver transplantation. Enfermedades Infecciosas y Microbiologia Clinica. 1998;16(3):127-9.	EMBASE	Duplicates among databases	I	EMBASE-PubMed	Double duplicates	NA	Same			Same			Different	Acceptable		Different	Acceptable		Same			Same			Same
	971	Gavilan F, Torre-Cisneros J, Delgado M, Briceno J, Herrero C, Martinez L, et al. [Thrombosis of the hepatic artery and portal vein secondary to invasive aspergillosis following liver transplantation]. Enferm Infecc Microbiol Clin. 1998 Mar;16(3):127-9.	PubMed
486	972	Gay SB, Sistrom CL, Pevarski DJ, Feldman PS. Inferior vena cava mass and Budd-Chiari syndrome. Investigative Radiology. 1993;28(8):774-6.	EMBASE	Duplicates among databases	I	EMBASE-PubMed	Double duplicates	NA	Same			Same			Different	Acceptable		Different	Acceptable		Same			Same			Same
	973	Gay SB, Sistrom CL, Pevarski DJ, Feldman PS. Inferior vena cava mass and Budd-Chiari syndrome. Invest Radiol. 1993 Aug;28(8):774-6.	PubMed
487	974	Gehrke I, John P, Blundell J, Pearson L, Williams A, De Ville de Goyet J. Meso-portal bypass in children with portal vein thrombosis: Rapid increase of the intrahepatic portal venous flow after direct portal hepatic reperfusion. Journal of Pediatric Surgery. 2003;38(8):1137-40.	EMBASE	Duplicates among databases	I	EMBASE-PubMed	Double duplicates	NA	Different	Acceptable		Different	Acceptable		Different	Acceptable		Different	Acceptable		Same			Same			Same
	975	Gehrke I, John P, Blundell J, Pearson L, Williams A, de Ville de Goyet J. Meso-portal bypass in children with portal vein thrombosis: rapid increase of the intrahepatic portal venous flow after direct portal hepatic reperfusion. J Pediatr Surg. 2003 Aug;38(8):1137-40.	PubMed
488	976	Geller SA, Dubinsky MC, Poordad FF, Vasiliauskas EA, Cohen AH, Abreu MT, et al. Early hepatic nodular hyperplasia and submicroscopic fibrosis associated with 6-thioguanine therapy in inflammatory bowel disease. American Journal of Surgical Pathology. 2004;28(9):1204-11.	EMBASE	Duplicates among databases	I	EMBASE-PubMed	Double duplicates	NA	Same			Same			Different	Acceptable		Different	Acceptable		Same			Same			Same
	977	Geller SA, Dubinsky MC, Poordad FF, Vasiliauskas EA, Cohen AH, Abreu MT, et al. Early hepatic nodular hyperplasia and submicroscopic fibrosis associated with 6-thioguanine therapy in inflammatory bowel disease. Am J Surg Pathol. 2004 Sep;28(9):1204-11.	PubMed
489	978	Gelsi E, Ruitord F, Saint-Paul MC, Filippi J, Arab K, Hebuterne X. Association of Budd-Chiari syndrome with a coeliac disease in patient native from North Africa. Gastroenterologie Clinique et Biologique. 2004;28(10 I):903-5.	EMBASE	Duplicates among databases	I	EMBASE-PubMed	Double duplicates	NA	Same			Same			Different	Acceptable		Different	Acceptable		Same			Different	Acceptable		Same
	979	Gelsi E, Ruitord F, Saint-Paul MC, Filippi J, Arab K, Hebuterne X. [Association of Budd-Chiari syndrome with a coeliac disease in patient native from North Africa]. Gastroenterol Clin Biol. 2004 Oct;28(10 Pt 1):903-5.	PubMed
490	980	Gentil-Kocher S, Bernard O, Brunelle F, Hadchouel M, Maillard JN, Valayer J, et al. Budd-Chiari syndrome in children: Report of 22 cases. Journal of Pediatrics. 1988;113(1 I):30-8.	EMBASE	Duplicates among databases	I	EMBASE-PubMed	Double duplicates	NA	Same			Different	Acceptable		Different	Acceptable		Different	Acceptable		Same			Different	Acceptable		Same
	981	Gentil-Kocher S, Bernard O, Brunelle F, Hadchouel M, Maillard JN, Valayer J, et al. Budd-Chiari syndrome in children: report of 22 cases. J Pediatr. 1988 Jul;113(1 Pt 1):30-8.	PubMed
491	982	Gerbes AL, Gulberg V. Diagnosis and treatment of ascites. Deutsche Medizinische Wochenschrift. 2004;129(SUPPL. 2):S63-S5.	EMBASE	Duplicates among databases	I	EMBASE-PubMed	Double duplicates	NA	Same			Same			Different	Acceptable		Different	Acceptable		Same			Different	Acceptable		Different	Acceptable
	983	Gerbes AL, Gulberg V. [Diagnosis and treatment of ascites]. Dtsch Med Wochenschr. 2004 Sep 3;129 Suppl 2:S63-5.	PubMed
492	984	Gertsch T, Pfammatter T, Braun M, Hechelhammer L, Meyenberger C, Semela D, et al. Liver failure in a 27 years old female patient. Praxis. 2012;101(16):1051-5.	EMBASE	Duplicates among databases	I	EMBASE-PubMed	Double duplicates	NA	Same			Same			Different	Acceptable		Different	Acceptable		Same			Same			Same
	985	Gertsch T, Pfammatter T, Braun M, Hechelhammer L, Meyenberger C, Semela D, et al. [Liver failure in a 27 years old female patient]. Praxis (Bern 1994). 2012 Aug 8;101(16):1051-5.	PubMed
493	986	Ghobrial RM, Freise CE, Trotter JF, Tong L, Ojo AO, Fair JH, et al. Donor Morbidity After Living Donation for Liver Transplantation. Gastroenterology. 2008;135(2):468-76.	EMBASE	Duplicates among databases	I	EMBASE-PubMed	Double duplicates	NA	Same			Different	Acceptable		Same			Different	Acceptable		Same			Same			Same
	987	Ghobrial RM, Freise CE, Trotter JF, Tong L, Ojo AO, Fair JH, et al. Donor morbidity after living donation for liver transplantation. Gastroenterology. 2008 Aug;135(2):468-76.	PubMed
494	988	Ghobrial RM, Hsieh CB, Lerner S, Winters S, Nissen N, Dawson S, et al. Technical challenges of hepatic venous outflow reconstruction in right lobe adult living donor liver transplantation. Liver Transplantation. 2001;7(6):551-5.	EMBASE	Duplicates among databases	I	EMBASE-PubMed	Double duplicates	NA	Same			Same			Different	Acceptable		Different	Acceptable		Same			Same			Same
	989	Ghobrial RM, Hsieh CB, Lerner S, Winters S, Nissen N, Dawson S, et al. Technical challenges of hepatic venous outflow reconstruction in right lobe adult living donor liver transplantation. Liver Transpl. 2001 Jun;7(6):551-5.	PubMed
495	990	Gibson C, John P, Amaral J. A novel approach to endovascular treatment of severe hepatic vein stenoses following liver transplant in children. Pediatric Transplantation. 2012;16(7):E306-E10.	EMBASE	Duplicates among databases	I	EMBASE-PubMed	Double duplicates	NA	Same			Same			Different	Acceptable		Different	Acceptable		Same			Same			Different	Acceptable
	991	Gibson C, John P, Amaral J. A novel approach to endovascular treatment of severe hepatic vein stenoses following liver transplant in children. Pediatr Transplant. 2012 Nov;16(7):E306-10.	PubMed
496	992	Gilbar P, Sorour N. Retinal vein thrombosis in a patient with metastatic colon cancer receiving XELOX chemotherapy combined with bevacizumab pre-hepatic resection. Journal of Oncology Pharmacy Practice. 2012;18(1):152-4.	EMBASE	Duplicates among databases	I	EMBASE-PubMed	Double duplicates	NA	Same			Same			Different	Acceptable		Different	Acceptable		Same			Same			Same
	993	Gilbar P, Sorour N. Retinal vein thrombosis in a patient with metastatic colon cancer receiving XELOX chemotherapy combined with bevacizumab pre-hepatic resection. J Oncol Pharm Pract. 2012 Mar;18(1):152-4.	PubMed
497	994	Gillams A, Dick R, Platts A, Irving D, Hobbs K. Dilatation of the inferior vena cava using an expandable metal stent in Budd-Chiari syndrome. Journal of Hepatology. 1991;13(2):149-51.	EMBASE	Duplicates among databases	I	EMBASE-PubMed	Double duplicates	NA	Same			Same			Different	Acceptable		Different	Acceptable		Same			Same			Same
	995	Gillams A, Dick R, Platts A, Irving D, Hobbs K. Dilatation of the inferior vena cava using an expandable metal stent in Budd-Chiari syndrome. J Hepatol. 1991 Sep;13(2):149-51.	PubMed
498	996	Giovine S, Pinto A, Crispano S, Lassandro F, Romano L. Retrospective study of 23 cases of hepatic infarction: CT findings and pathological correlations. Radiologia Medica. 2006;111(1):11-21.	EMBASE	Duplicates among databases	I	EMBASE-PubMed	Double duplicates	NA	Same			Same			Different	Acceptable		Different	Acceptable		Same			Same			Same
	997	Giovine S, Pinto A, Crispano S, Lassandro F, Romano L. Retrospective study of 23 cases of hepatic infarction: CT findings and pathological correlations. Radiol Med. 2006 Feb;111(1):11-21.	PubMed
499	998	Giraudo G, Greget M, Oussoultzoglou E, Rosso E, Bachellier P, Jaeck D. Preoperative contralateral portal vein embolization before major hepatic resection is a safe and efficient procedure: A large single institution experience. Surgery. 2008;143(4):476-82.	EMBASE	Duplicates among databases	I	EMBASE-PubMed	Double duplicates	NA	Same			Different	Acceptable		Same			Different	Acceptable		Same			Same			Same
	999	Giraudo G, Greget M, Oussoultzoglou E, Rosso E, Bachellier P, Jaeck D. Preoperative contralateral portal vein embolization before major hepatic resection is a safe and efficient procedure: a large single institution experience. Surgery. 2008 Apr;143(4):476-82.	PubMed
500	1000	Girlanda R, Rela M, Williams R, O'Grady JG, Heaton ND. Long-term outcome of immunosuppression withdrawal after liver transplantation. Transplantation Proceedings. 2005;37(4):1708-9.	EMBASE	Duplicates among databases	I	EMBASE-PubMed	Double duplicates	NA	Same			Same			Different	Acceptable		Different	Acceptable		Same			Same			Same
	1001	Girlanda R, Rela M, Williams R, O'Grady JG, Heaton ND. Long-term outcome of immunosuppression withdrawal after liver transplantation. Transplant Proc. 2005 May;37(4):1708-9.	PubMed
501	1002	Girolami A, Fabris F, Girolami B. Clinical aspects of venous thrombophilia. Pathophysiology of Haemostasis and Thrombosis. 2002;32(5-6):258-62.	EMBASE	Duplicates among databases	I	EMBASE-PubMed	Double duplicates	NA	Same			Same			Different	Acceptable		Different	Acceptable		Same			Same			Same
	1003	Girolami A, Fabris F, Girolami B. Clinical aspects of venous thrombophilia. Pathophysiol Haemost Thromb. 2002 Sep-Dec;32(5-6):258-62.	PubMed
502	1004	Giulianotti PC, Sbrana F, Coratti A, Bianco FM, Addeo P, Buchs NC, et al. Totally robotic right hepatectomy: Surgical technique and outcomes. Archives of Surgery. 2011;146(7):844-50.	EMBASE	Duplicates among databases	I	EMBASE-PubMed	Double duplicates	NA	Same			Different	Acceptable		Different	Acceptable		Different	Acceptable		Same			Same			Same
	1005	Giulianotti PC, Sbrana F, Coratti A, Bianco FM, Addeo P, Buchs NC, et al. Totally robotic right hepatectomy: surgical technique and outcomes. Arch Surg. 2011 Jul;146(7):844-50.	PubMed
503	1006	Glassman MS, Klein SA, Spivak W. Evaluation of cavernous transformation of the portal vein by magnetic resonance imaging. Clinical Pediatrics. 1993;32(2):77-80.	EMBASE	Duplicates among databases	I	EMBASE-PubMed	Double duplicates	NA	Same			Same			Different	Acceptable		Different	Acceptable		Same			Same			Same
	1007	Glassman MS, Klein SA, Spivak W. Evaluation of cavernous transformation of the portal vein by magnetic resonance imaging. Clin Pediatr (Phila). 1993 Feb;32(2):77-80.	PubMed
504	1008	Go RS, Call TG. Deep venous thrombosis of the arm after intravenous immunoglobulin infusion: Case report and literature review of intravenous immunoglobulin- related thrombotic complications. Mayo Clinic Proceedings. 2000;75(1):83-5.	EMBASE	Duplicates among databases	I	EMBASE-PubMed	Double duplicates	NA	Same			Same			Different	Acceptable		Different	Acceptable		Same			Same			Same
	1009	Go RS, Call TG. Deep venous thrombosis of the arm after intravenous immunoglobulin infusion: case report and literature review of intravenous immunoglobulin-related thrombotic complications. Mayo Clin Proc. 2000 Jan;75(1):83-5.	PubMed
505	1010	Gokce M, Korkmaz L, Oz D, Orem C, Kiris A, Ahmetoglu A. Metastatic adenocarcinoma in the right atrium and secondary Budd-Chiari syndrome (a case report). International Journal of Cardiology. 2009;132(1):e1-e4.	EMBASE	Duplicates among databases	I	EMBASE-PubMed	Double duplicates	NA	Same			Same			Different	Acceptable		Different	Acceptable		Same			Same			Different	Acceptable
	1011	Gokce M, Korkmaz L, Oz D, Orem C, Kiris A, Ahmetoglu A. Metastatic adenocarcinoma in the right atrium and secondary Budd-Chiari syndrome (a case report). Int J Cardiol. 2009 Feb 6;132(1):e1-4.	PubMed
506	1012	Goldstein R, Clark P, Klintmalm G, Husberg B, Gonwa T, Stone M. Prevention of recurrent thrombosis following liver transplantation for Budd-Chiari syndrome associated with myeloproliferative disorders: Treatment with hydroxyurea and aspirin. Transplantation Proceedings. 1991;23(1 II):1559-60.	EMBASE	Duplicates among databases	I	EMBASE-PubMed	Double duplicates	NA	Same			Different	Acceptable		Different	Acceptable		Different	Acceptable		Same			Different	Acceptable		Same
	1013	Goldstein R, Clark P, Klintmalm G, Husberg B, Gonwa T, Stone M. Prevention of recurrent thrombosis following liver transplantation for Budd-Chiari syndrome associated with myeloproliferative disorders: treatment with hydroxyurea and aspirin. Transplant Proc. 1991 Feb;23(1 Pt 2):1559-60.	PubMed
507	1014	Gomes AC, Rubino G, Pinto C, Cipriano A, Furtado E, Goncalves I. Budd-Chiari syndrome in children and outcome after liver transplant. Pediatric Transplantation. 2012.	EMBASE	Duplicates among databases	I	EMBASE-PubMed	Double duplicates	NA	Same			Same			Different	Acceptable		Different	Acceptable		Different	Unacceptable	EMBASE	Different	Unacceptable	EMBASE	Different	Unacceptable	EMBASE
	1015	Gomes AC, Rubino G, Pinto C, Cipriano A, Furtado E, Goncalves I. Budd-Chiari syndrome in children and outcome after liver transplant. Pediatr Transplant. 2012 Dec;16(8):E338-41.	PubMed
508	1016	Gooneratne NS, West TE, Frantz GM. 'Dimple sign' in hepatic vein thrombosis. British Journal of Radiology. 1979;52(619):584-6.	EMBASE	Duplicates among databases	I	EMBASE-PubMed	Double duplicates	NA	Same			Same			Different	Acceptable		Different	Acceptable		Same			Same			Same
	1017	Gooneratne NS, West TE, Frantz GM. "Dimple sign" in hepatic vein thrombosis. Br J Radiol. 1979 Jul;52(619):584-6.	PubMed
509	1018	Gopalakrishnan L, Kumar V, Kohli P, Singh P, Rastogi U, Gibson CM. Pharmacokinetic evaluation of rivaroxaban for the treatment of acute coronary syndromes. Expert Opinion on Drug Metabolism and Toxicology. 2012;8(7):889-900.	EMBASE	Duplicates among databases	I	EMBASE-PubMed	Double duplicates	NA	Same			Same			Different	Acceptable		Different	Acceptable		Same			Same			Same
	1019	Gopalakrishnan L, Kumar V, Kohli P, Singh P, Rastogi U, Gibson CM. Pharmacokinetic evaluation of rivaroxaban for the treatment of acute coronary syndromes. Expert Opin Drug Metab Toxicol. 2012 Jul;8(7):889-900.	PubMed
510	1020	Goralczyk AD, Obed A, Beham A, Tsui TY, Lorf T. Posterior cavoplasty: A new approach to avoid venous outflow obstruction and symptoms for small-for-size syndrome in right lobe living donor liver transplantation. Langenbeck's Archives of Surgery. 2011;396(3):389-95.	EMBASE	Duplicates among databases	I	EMBASE-PubMed	Double duplicates	NA	Same			Different	Acceptable		Different	Acceptable		Different	Acceptable		Same			Same			Same
	1021	Goralczyk AD, Obed A, Beham A, Tsui TY, Lorf T. Posterior cavoplasty: a new approach to avoid venous outflow obstruction and symptoms for small-for-size syndrome in right lobe living donor liver transplantation. Langenbecks Arch Surg. 2011 Mar;396(3):389-95.	PubMed
511	1022	Gordon RD. Liver transplantation and venous disorders of the liver. Liver Transplantation and Surgery. 1997;3(SUPPL. 1):S41-S51.	EMBASE	Duplicates among databases	I	EMBASE-PubMed	Double duplicates	NA	Same			Same			Different	Acceptable		Different	Acceptable		Same			Different	Acceptable		Different	Acceptable
	1023	Gordon RD. Liver transplantation and venous disorders of the liver. Liver Transpl Surg. 1997 Sep;3(5 Suppl 1):S41-51.	PubMed
512	1024	Gordon SC, Polson DJ, Shirkhoda A. Budd-Chiari syndrome complicating pre-eclampsia: Diagnosis by magnetic resonance imaging. Journal of Clinical Gastroenterology. 1991;13(4):460-2.	EMBASE	Duplicates among databases	I	EMBASE-PubMed	Double duplicates	NA	Same			Different	Acceptable		Different	Acceptable		Different	Acceptable		Same			Same			Same
	1025	Gordon SC, Polson DJ, Shirkhoda A. Budd-Chiari syndrome complicating pre-eclampsia: diagnosis by magnetic resonance imaging. J Clin Gastroenterol. 1991 Aug;13(4):460-2.	PubMed
513	1026	Gorka W, Gorka TS, Lewall DB. Doppler ultrasound evaluation of advanced portal vein pulsatility in patients with normal echocardiograms. European Journal of Ultrasound. 1998;8(2):119-23.	EMBASE	Duplicates among databases	I	EMBASE-PubMed	Double duplicates	NA	Same			Same			Different	Acceptable		Different	Acceptable		Same			Same			Same
	1027	Gorka W, Gorka TS, Lewall DB. Doppler ultrasound evaluation of advanced portal vein pulsatility in patients with normal echocardiograms. Eur J Ultrasound. 1998 Nov;8(2):119-23.	PubMed
514	1028	Gottlieb K. Doppler-endosonography with the GF-UE 160 electronic radial echoendoscope - Current use and future potential. Journal of Gastrointestinal and Liver Diseases. 2007;16(4):455-61.	EMBASE	Duplicates among databases	I	EMBASE-PubMed	Double duplicates	NA	Same			Different	Acceptable		Different	Acceptable		Different	Acceptable		Same			Same			Same
	1029	Gottlieb K. Doppler-endosonography with the GF-UE 160 electronic radial echoendoscope - current use and future potential. J Gastrointestin Liver Dis. 2007 Dec;16(4):455-61.	PubMed
515	1030	Goykhman Y, Ben-Haim M, Rosen G, Carmiel-Haggai M, Oren R, Nakache R, et al. Transjugular intrahepatic portosystemic shunt: Current indications, patient selection and results. Israel Medical Association Journal. 2010;12(11):687-91.	EMBASE	Duplicates among databases	I	EMBASE-PubMed	Double duplicates	NA	Same			Different	Acceptable		Different	Acceptable		Different	Acceptable		Same			Same			Same
	1031	Goykhman Y, Ben-Haim M, Rosen G, Carmiel-Haggai M, Oren R, Nakache R, et al. Transjugular intrahepatic portosystemic shunt: current indications, patient selection and results. Isr Med Assoc J. 2010 Nov;12(11):687-91.	PubMed
516	1032	Graber I, Dumortier J, Poncet G, Queneau PE, Mathevet P, Scoazec JY. Hepar lobatum carcinomatosum revealing an occult metastatic lobular carcinoma of the breast. Annals of Diagnostic Pathology. 2010;14(6):438-42.	EMBASE	Duplicates among databases	I	EMBASE-PubMed	Double duplicates	NA	Same			Same			Different	Acceptable		Different	Acceptable		Same			Same			Same
	1033	Graber I, Dumortier J, Poncet G, Queneau PE, Mathevet P, Scoazec JY. Hepar lobatum carcinomatosum revealing an occult metastatic lobular carcinoma of the breast. Ann Diagn Pathol. 2010 Dec;14(6):438-42.	PubMed
517	1034	Graham ML, Rosse WF, Halperin EC, Miller CR, Ware RE. Resolution of Budd-Chiari syndrome following bone marrow transplantation for paroxysmal nocturnal haemoglobinuria. British Journal of Haematology. 1996;92(3):707-10.	EMBASE	Duplicates among databases	I	EMBASE-PubMed	Double duplicates	NA	Same			Same			Different	Acceptable		Different	Acceptable		Same			Same			Same
	1035	Graham ML, Rosse WF, Halperin EC, Miller CR, Ware RE. Resolution of Budd-Chiari syndrome following bone marrow transplantation for paroxysmal nocturnal haemoglobinuria. Br J Haematol. 1996 Mar;92(3):707-10.	PubMed
518	1036	Grant EG, Perrella R, Tessler FN, Lois J, Busuttil R. Budd-Chiari syndrome: The results of duplex and color Doppler imaging. American Journal of Roentgenology. 1989;152(2):377-81.	EMBASE	Duplicates among databases	I	EMBASE-PubMed	Double duplicates	NA	Same			Different	Acceptable		Different	Acceptable		Different	Acceptable		Same			Same			Same
	1037	Grant EG, Perrella R, Tessler FN, Lois J, Busuttil R. Budd-Chiari syndrome: the results of duplex and color Doppler imaging. AJR Am J Roentgenol. 1989 Feb;152(2):377-81.	PubMed
519	1038	Grant EG, Schiller VL, Millener P, Tessler FN, Perrella RR, Ragavendra N, et al. Color Doppler imaging of the hepatic vasculature. American Journal of Roentgenology. 1992;159(5):943-50.	EMBASE	Duplicates among databases	I	EMBASE-PubMed	Double duplicates	NA	Same			Same			Different	Acceptable		Different	Acceptable		Same			Same			Same
	1039	Grant EG, Schiller VL, Millener P, Tessler FN, Perrella RR, Ragavendra N, et al. Color Doppler imaging of the hepatic vasculature. AJR Am J Roentgenol. 1992 Nov;159(5):943-50.	PubMed
520	1040	Grant WJ, McCashland T, Botha JF, Shaw BW, Sudan DL, Mejia A, et al. Acute Budd-Chiari syndrome during pregnancy: Surgical treatment and orthotopic liver transplantation with successful completion of the pregnancy. Liver Transplantation. 2003;9(9):976-9.	EMBASE	Duplicates among databases	I	EMBASE-PubMed	Double duplicates	NA	Same			Different	Acceptable		Different	Acceptable		Different	Acceptable		Same			Same			Same
	1041	Grant WJ, McCashland T, Botha JF, Shaw BW, Sudan DL, Mejia A, et al. Acute Budd-Chiari syndrome during pregnancy: surgical treatment and orthotopic liver transplantation with successful completion of the pregnancy. Liver Transpl. 2003 Sep;9(9):976-9.	PubMed
521	1042	Green D, Ganger DR, Blei AT. Protein C deficiency in splanchnic venous thrombosis. American Journal of Medicine. 1987;82(6):1171-4.	EMBASE	Duplicates among databases	I	EMBASE-PubMed	Double duplicates	NA	Same			Same			Different	Acceptable		Different	Acceptable		Same			Same			Same
	1043	Green D, Ganger DR, Blei AT. Protein C deficiency in splanchnic venous thrombosis. Am J Med. 1987 Jun;82(6):1171-4.	PubMed
522	1044	Griffin AS, Sterchi JM. Primary leiomyosarcoma of the inferior vena cava: A case report and review of the literature. Journal of Surgical Oncology. 1987;34(1):53-60.	EMBASE	Duplicates among databases	I	EMBASE-PubMed	Double duplicates	NA	Same			Different	Acceptable		Different	Acceptable		Different	Acceptable		Same			Same			Same
	1045	Griffin AS, Sterchi JM. Primary leiomyosarcoma of the inferior vena cava: a case report and review of the literature. J Surg Oncol. 1987 Jan;34(1):53-60.	PubMed
523	1046	Grimaud JC, Bourliere M. Contraception and hepatogastroenterology. Contraception Fertilite Sexualite. 1989;17(5):407-13.	EMBASE	Duplicates among databases	I	EMBASE-PubMed	Double duplicates	NA	Same			Same			Different	Acceptable		Different	Acceptable		Same			Same			Same
	1047	Grimaud JC, Bourliere M. [Contraception and hepatogastroenterology]. Fertil Contracept Sex. 1989 May;17(5):407-13.	PubMed
524	1048	Gruselle P, Ooghe P, Cauchie P, Van Der Cruyssen G. Severe thrombophilic diathesis starting with hepatic vein thrombosis (BUDD-CHIARI syndrome) in a family with a new Protein S gene mutation. Acta Gastro-Enterologica Belgica. 2006;69(1):20-4.	EMBASE	Duplicates among databases	I	EMBASE-PubMed	Double duplicates	NA	Same			Same			Different	Acceptable		Different	Acceptable		Same			Same			Same
	1049	Gruselle P, Ooghe P, Cauchie P, Van der Cruyssen G. Severe thrombophilic diathesis starting with hepatic vein thrombosis (BUDD-CHIARI syndrome) in a family with a new Protein S gene mutation. Acta Gastroenterol Belg. 2006 Jan-Mar;69(1):20-4.	PubMed
525	1050	Gruttadauria S, Marsh JW, Cintorino D, Biondo D, Luca A, Arcadipane A, et al. Adult to adult living-related liver transplant: Report on an initial experience in Italy. Digestive and Liver Disease. 2007;39(4):342-50.	EMBASE	Duplicates among databases	I	EMBASE-PubMed	Double duplicates	NA	Same			Different	Acceptable		Different	Acceptable		Different	Acceptable		Same			Same			Same
	1051	Gruttadauria S, Marsh JW, Cintorino D, Biondo D, Luca A, Arcadipane A, et al. Adult to adult living-related liver transplant: report on an initial experience in Italy. Dig Liver Dis. 2007 Apr;39(4):342-50.	PubMed
526	1052	Gu YM, Yang RJ. Application of percutaneous transluminal angioplasty and stent placement at the third hepatic porta in treatment of Budd-Chiari syndrome. National Medical Journal of China. 2005;85(4):240-3.	EMBASE	Duplicates among databases	I	EMBASE-PubMed	Double duplicates	NA	Same			Same			Different	Acceptable		Different	Acceptable		Same			Same			Same
	1053	Gu YM, Yang RJ. [Application of percutaneous transluminal angioplasty and stent placement at the third hepatic porta in treatment of Budd-Chiari syndrome]. Zhonghua Yi Xue Za Zhi. 2005 Jan 26;85(4):240-3.	PubMed
527	1054	Guan YS. A case report of hepatic veno-occlusive disease after ingesting dainties. World Journal of Gastroenterology. 2006;12(41):6734-5.	EMBASE	Duplicates among databases	I	EMBASE-PubMed	Double duplicates	NA	Same			Same			Different	Acceptable		Different	Acceptable		Same			Same			Same
	1055	Guan YS. A case report of hepatic veno-occlusive disease after ingesting dainties. World J Gastroenterol. 2006 Nov 7;12(41):6734-5.	PubMed
528	1056	Guermazi S, Mellouli F, Trabelsi S, Bejaoui M, Dellagi K. Anti-thrombomodulin antibodies and venous thrombosis. Blood Coagulation and Fibrinolysis. 2004;15(7):553-8.	EMBASE	Duplicates among databases	I	EMBASE-PubMed	Double duplicates	NA	Same			Same			Different	Acceptable		Different	Acceptable		Same			Same			Same
	1057	Guermazi S, Mellouli F, Trabelsi S, Bejaoui M, Dellagi K. Anti-thrombomodulin antibodies and venous thrombosis. Blood Coagul Fibrinolysis. 2004 Oct;15(7):553-8.	PubMed
529	1058	Gulberg V, Schoenberg SO. Hepatic arterial buffer response: Visualization by multiphasic high-resolution 3D magnetic resonance angiography. Journal of Hepatology. 2004;40(1):181.	EMBASE	Duplicates among databases	I	EMBASE-PubMed	Double duplicates	NA	Same			Different	Acceptable		Different	Acceptable		Different	Acceptable		Same			Same			Same
	1059	Gulberg V, Schoenberg SO. Hepatic arterial buffer response: visualization by multiphasic high-resolution 3D magnetic resonance angiography. J Hepatol. 2004 Jan;40(1):181.	PubMed
530	1060	Gundling F, Kreth F, Troltzsch M, Tannapfel A, Bodeker H, Mossner J. Unclear liver fibrosis in a 42-year-old patient with polycythemia vera. Internist. 2004;45(11):1293-8.	EMBASE	Duplicates among databases	I	EMBASE-PubMed	Double duplicates	NA	Same			Same			Different	Acceptable		Different	Acceptable		Same			Same			Same
	1061	Gundling F, Kreth F, Troltzsch M, Tannapfel A, Bodeker H, Mossner J. [Unclear liver fibrosis in a 42-year-old patient with polycythemia vera]. Internist (Berl). 2004 Nov;45(11):1293-8.	PubMed
531	1062	Guo DM, Bian J. Multislice spiral CT angiography in evaluation of liver transplantation candidates. Hepatobiliary and Pancreatic Diseases International. 2005;4(1):32-6.	EMBASE	Duplicates among databases	I	EMBASE-PubMed	Double duplicates	NA	Same			Same			Different	Acceptable		Different	Acceptable		Same			Same			Same
	1063	Guo DM, Bian J. Multislice spiral CT angiography in evaluation of liver transplantation candidates. Hepatobiliary Pancreat Dis Int. 2005 Feb;4(1):32-6.	PubMed
532	1064	Gurakan F, Gurgey A, Bakkaloglu A, Kocak N. Homozygous Factor V Leiden mutation in a child with Budd-Chiari syndrome. Journal of Pediatric Gastroenterology and Nutrition. 1999;28(5):516-7.	EMBASE	Duplicates among databases	I	EMBASE-PubMed	Double duplicates	NA	Same			Same			Different	Acceptable		Different	Acceptable		Same			Same			Same
	1065	Gurakan F, Gurgey A, Bakkaloglu A, Kocak N. Homozygous factor V Leiden mutation in a child with Budd-Chiari syndrome. J Pediatr Gastroenterol Nutr. 1999 May;28(5):516-7.	PubMed
533	1066	Gurusamy Kurinchi S, Sheth H, Kumar Y, Sharma D, Davidson Brian R. Methods of vascular occlusion for elective liver resections. Cochrane Database of Systematic Reviews [serial on the Internet]. 2009; (1): Available from: http://onlinelibrary.wiley.com/doi/10.1002/14651858.CD006409.pub3/abstract.	Cochrane	Duplicates among databases	I	Cochrane-Cochrane	Double duplicates	NA	Same			Same			Same			Same			Same			Same			Same
	1067	Gurusamy Kurinchi S, Sheth H, Kumar Y, Sharma D, Davidson Brian R. Methods of vascular occlusion for elective liver resections. Cochrane Database of Systematic Reviews [serial on the Internet]. 2009; (1): Available from: http://onlinelibrary.wiley.com/doi/10.1002/14651858.CD007632/abstract.	Cochrane
534	1068	Gutierrez J, Guzman C, Correa G, Restrepo J, Sepulveda E, Yepes N, et al. Liver transplantation in Medellin, Colombia: Initial experience. Transplantation Proceedings. 2004;36(6):1677-80.	EMBASE	Duplicates among databases	I	EMBASE-PubMed	Double duplicates	NA	Same			Different	Acceptable		Different	Acceptable		Different	Acceptable		Same			Same			Same
	1069	Gutierrez J, Guzman C, Correa G, Restrepo J, Sepulveda E, Yepes N, et al. Liver transplantation in Medellin, Colombia: initial experience. Transplant Proc. 2004 Jul-Aug;36(6):1677-80.	PubMed
535	1070	Habib N, Salaro C, Al-Ghaithi K, Phelps RG, Saggar S, Cohen SR. Severe aphthous stomatitis associated with oral calcineurin and mTOR inhibitors. International Journal of Dermatology. 2010;49(1):91-4.	EMBASE	Duplicates among databases	I	EMBASE-PubMed	Double duplicates	NA	Same			Same			Different	Acceptable		Different	Acceptable		Same			Same			Same
	1071	Habib N, Salaro C, Al-Ghaithi K, Phelps RG, Saggar S, Cohen SR. Severe aphthous stomatitis associated with oral calcineurin and mTOR inhibitors. Int J Dermatol. 2010 Jan;49(1):91-4.	PubMed
536	1072	Hadar H, Zelikovski A, Lerner MA. CT findings in chronic post-thrombotic obstruction of the inferior vena cava. CT: Journal of Computed Tomography. 1982;6(1):11-6.	EMBASE	Duplicates among databases	I	EMBASE-PubMed	Double duplicates	NA	Same			Same			Different	Acceptable		Different	Acceptable		Same			Same			Same
	1073	Hadar H, Zelikovski A, Lerner MA. CT findings in chronic post-thrombotic obstruction of the inferior vena cava. J Comput Tomogr. 1982 Apr;6(1):11-6.	PubMed
537	1074	Haddad MC, Clark DC, Sharif HS, Al Shahed M, Aideyan O, Sammak BM. MR, CT, and ultrasonography of splanchnic venous thrombosis. Gastrointestinal Radiology. 1992;17(1):34-40.	EMBASE	Duplicates among databases	I	EMBASE-PubMed	Double duplicates	NA	Same			Same			Different	Acceptable		Different	Acceptable		Same			Same			Same
	1075	Haddad MC, Clark DC, Sharif HS, al Shahed M, Aideyan O, Sammak BM. MR, CT, and ultrasonography of splanchnic venous thrombosis. Gastrointest Radiol. 1992 Winter;17(1):34-40.	PubMed
538	1076	Hadem J, Stiefel P, Bahr MJ, Tillmann HL, Rifai K, Klempnauer J, et al. Prognostic Implications of Lactate, Bilirubin, and Etiology in German Patients With Acute Liver Failure. Clinical Gastroenterology and Hepatology. 2008;6(3):339-45.	EMBASE	Duplicates among databases	I	EMBASE-PubMed	Double duplicates	NA	Same			Different	Acceptable		Different	Acceptable		Different	Acceptable		Same			Same			Same
	1077	Hadem J, Stiefel P, Bahr MJ, Tillmann HL, Rifai K, Klempnauer J, et al. Prognostic implications of lactate, bilirubin, and etiology in German patients with acute liver failure. Clin Gastroenterol Hepatol. 2008 Mar;6(3):339-45.	PubMed
539	1078	Haider HH, Froud T, Moon J, Selvaggi G, Nishida S, Bejarano P, et al. Successful percutaneous pulse spray thrombolysis of extensive acute portocaval hemitransposition thrombosis. Transplant International. 2006;19(11):941-4.	EMBASE	Duplicates among databases	I	EMBASE-PubMed	Double duplicates	NA	Same			Same			Different	Acceptable		Different	Acceptable		Same			Same			Same
	1079	Haider HH, Froud T, Moon J, Selvaggi G, Nishida S, Bejarano P, et al. Successful percutaneous pulse spray thrombolysis of extensive acute portocaval hemitransposition thrombosis. Transpl Int. 2006 Nov;19(11):941-4.	PubMed
540	1080	Haider HH, Nishida S, Selvaggi G, Levi D, Tekin A, Moon JI, et al. Alveolar Echinococcosis induced liver failure: Salvage by liver transplantation in an otherwise uniformly fatal disease. Clinical Transplantation. 2008;22(5):664-7.	EMBASE	Duplicates among databases	I	EMBASE-PubMed	Double duplicates	NA	Same			Different	Acceptable		Different	Acceptable		Different	Acceptable		Same			Same			Same
	1081	Haider HH, Nishida S, Selvaggi G, Levi D, Tekin A, Moon JI, et al. Alveolar Echinococcosis induced liver failure: salvage by liver transplantation in an otherwise uniformly fatal disease. Clin Transplant. 2008 Sep-Oct;22(5):664-7.	PubMed
541	1082	Halff G, Todo S, Tzakis AG, Gordon RD, Starzl TE. Liver transplantation for the Budd-Chiari syndrome. Annals of Surgery. 1990;211(1):43-9.	EMBASE	Duplicates among databases	I	EMBASE-PubMed	Double duplicates	NA	Same			Same			Different	Acceptable		Different	Acceptable		Same			Same			Same
	1083	Halff G, Todo S, Tzakis AG, Gordon RD, Starzl TE. Liver transplantation for the Budd-Chiari syndrome. Ann Surg. 1990 Jan;211(1):43-9.	PubMed
542	1084	Haliloglu M, Hoffer FA, Haight AE, Cunningham JM. Budd-Chiari syndrome caused by Gaucher's disease. Pediatric Radiology. 1999;29(12):908-10.	EMBASE	Duplicates among databases	I	EMBASE-PubMed	Double duplicates	NA	Same			Same			Different	Acceptable		Different	Acceptable		Same			Same			Same
	1085	Haliloglu M, Hoffer FA, Haight AE, Cunningham JM. Budd-Chiari syndrome caused by Gaucher's disease. Pediatr Radiol. 1999 Dec;29(12):908-10.	PubMed
543	1086	Haliloglu N, Erden A. Hepatic venous outflow obstruction after hydatid cyst surgery: Evaluation with contrast enhanced magnetic resonance angiography. European Journal of Gastroenterology and Hepatology. 2009;21(7):776-80.	EMBASE	Duplicates among databases	I	EMBASE-PubMed	Double duplicates	NA	Same			Different	Acceptable		Different	Acceptable		Different	Acceptable		Same			Same			Same
	1087	Haliloglu N, Erden A. Hepatic venous outflow obstruction after hydatid cyst surgery: evaluation with contrast enhanced magnetic resonance angiography. Eur J Gastroenterol Hepatol. 2009 Jul;21(7):776-80.	PubMed
544	1088	Hallscheidt PJ, Fink C, Haferkamp A, Bock M, Luburic A, Zuna I, et al. Preoperative staging of renal cell carcinoma with inferior vena cava thrombus using multidetector CT and MRI: Prospective study with histopathological correlation. Journal of Computer Assisted Tomography. 2005;29(1):64-8.	EMBASE	Duplicates among databases	I	EMBASE-PubMed	Double duplicates	NA	Same			Different	Acceptable		Different	Acceptable		Different	Acceptable		Same			Same			Same
	1089	Hallscheidt PJ, Fink C, Haferkamp A, Bock M, Luburic A, Zuna I, et al. Preoperative staging of renal cell carcinoma with inferior vena cava thrombus using multidetector CT and MRI: prospective study with histopathological correlation. J Comput Assist Tomogr. 2005 Jan-Feb;29(1):64-8.	PubMed
545	1090	Hamid RS, Tanveer ul H, Azeemuddin M, Sajjad Z, Chishti I, Salam B. Transjugular intrahepatic portosystemic shunt (TIPS); review of initial experience at Aga Khan University Hospital. Journal of the Pakistan Medical Association. 2011;61(4):336-9.	EMBASE	Duplicates among databases	I	EMBASE-PubMed	Double duplicates	NA	Same			Same			Different	Acceptable		Different	Acceptable		Same			Same			Same
	1091	Hamid RS, Tanveer ul h, Azeemuddin M, Sajjad Z, Chishti I, Salam B. Transjugular intrahepatic portosystemic shunt (TIPS); review of initial experience at Aga Khan University Hospital. J Pak Med Assoc. 2011 Apr;61(4):336-9.	PubMed
546	1092	Han DC, Feliciano DV. The clinical complexity of splenic vein thrombosis. American Surgeon. 1998;64(6):558-62.	EMBASE	Duplicates among databases	I	EMBASE-PubMed	Double duplicates	NA	Same			Same			Different	Acceptable		Different	Acceptable		Same			Same			Different	Acceptable
	1093	Han DC, Feliciano DV. The clinical complexity of splenic vein thrombosis. Am Surg. 1998 Jun;64(6):558-61; discussion 61-2.	PubMed
547	1094	Han SW, Kim GW, Lee J, Kim YJ, Kang YM. Successful treatment with stent angioplasty for Budd-Chiari syndrome in Behcet's disease. Rheumatology International. 2005;25(3):234-7.	EMBASE	Duplicates among databases	I	EMBASE-PubMed	Double duplicates	NA	Same			Same			Different	Acceptable		Different	Acceptable		Same			Same			Same
	1095	Han SW, Kim GW, Lee J, Kim YJ, Kang YM. Successful treatment with stent angioplasty for Budd-Chiari syndrome in Behcet's disease. Rheumatol Int. 2005 Apr;25(3):234-7.	PubMed
548	1096	Hanazaki K, Koide N, Kajikawa S, Ushiyama T, Watanabe T, Adachi W, et al. Cavernous hemangioma of the liver with giant cyst formation: Degeneration by apoptosis? Journal of Gastroenterology and Hepatology. 2001;16(3):352-5.	EMBASE	Duplicates among databases	I	EMBASE-PubMed	Double duplicates	NA	Same			Different	Acceptable		Different	Acceptable		Different	Acceptable		Same			Same			Same
	1097	Hanazaki K, Koide N, Kajikawa S, Ushiyama T, Watanabe T, Adachi W, et al. Cavernous hemangioma of the liver with giant cyst formation: degeneration by apoptosis? J Gastroenterol Hepatol. 2001 Mar;16(3):352-5.	PubMed
549	1098	Hardwigsen J, Baque P, Crespy B, Moutardier V, Delpero JR, Le Treut YP. Resection of the inferior vena cava for neoplasms with or without prosthetic replacement: A 14-patient series. Annals of Surgery. 2001;233(2):242-9.	EMBASE	Duplicates among databases	I	EMBASE-PubMed	Double duplicates	NA	Same			Different	Acceptable		Different	Acceptable		Different	Acceptable		Same			Same			Same
	1099	Hardwigsen J, Baque P, Crespy B, Moutardier V, Delpero JR, Le Treut YP. Resection of the inferior vena cava for neoplasms with or without prosthetic replacement: a 14-patient series. Ann Surg. 2001 Feb;233(2):242-9.	PubMed
550	1100	Harmanci O, Bayraktar Y. Portal hypertension due to portal venous thrombosis: Etiology, clinical outcomes. World Journal of Gastroenterology. 2007;13(18):2535-40.	EMBASE	Duplicates among databases	I	EMBASE-PubMed	Double duplicates	NA	Same			Different	Acceptable		Different	Acceptable		Different	Acceptable		Same			Same			Same
	1101	Harmanci O, Bayraktar Y. Portal hypertension due to portal venous thrombosis: etiology, clinical outcomes. World J Gastroenterol. 2007 May 14;13(18):2535-40.	PubMed
551	1102	Harmanci O, Buyukasik Y, Kirazli S, Balkanci F, Bayraktar Y. Does endothelium agree with the concept of idiopathic hepatic vessel thrombosis. World Journal of Gastroenterology. 2006;12(8):1273-7.	EMBASE	Duplicates among databases	I	EMBASE-PubMed	Double duplicates	NA	Same			Same			Different	Acceptable		Different	Acceptable		Same			Same			Same
	1103	Harmanci O, Buyukasik Y, Kirazli S, Balkanci F, Bayraktar Y. Does endothelium agree with the concept of idiopathic hepatic vessel thrombosis? World J Gastroenterol. 2006 Feb 28;12(8):1273-7.	PubMed
552	1104	Harmanci O, Kav T, Peynircioglu B, Buyukasik Y, Sokmensuer C, Bayraktar Y. Long-term follow-up study in budd-chiari syndrome: Single-center experience in 22 years. Journal of Clinical Gastroenterology. 2012.	EMBASE	Duplicates among databases	I	EMBASE-PubMed	Double duplicates	NA	Same			Different	Acceptable		Different	Acceptable		Different	Acceptable		Same			Same			Same
	1105	Harmanci O, Kav T, Peynircioglu B, Buyukasik Y, Sokmensuer C, Bayraktar Y. Long-term Follow-up Study in Budd-Chiari Syndrome: Single-center Experience in 22 Years. J Clin Gastroenterol. 2012 Apr 10.	PubMed
553	1106	Hasegawa S, Eisenberg LB, Semelka RC. Active intrahepatic gadolinium extravasation following tips. Magnetic Resonance Imaging. 1998;16(7):851-3.	EMBASE	Duplicates among databases	I	EMBASE-PubMed	Double duplicates	NA	Same			Different	Acceptable		Different	Acceptable		Different	Acceptable		Same			Same			Same
	1107	Hasegawa S, Eisenberg LB, Semelka RC. Active intrahepatic gadolinium extravasation following TIPS. Magn Reson Imaging. 1998 Sep;16(7):851-3.	PubMed
554	1108	Hashimoto K, Shimada M, Suehiro T, Soejima Y, Minagawa R, Hiroshige S, et al. Gore-Tex jump graft for portal vein thrombosis following living donor liver transplantation. Hepato-Gastroenterology. 2003;50(52):1146-8.	EMBASE	Duplicates among databases	I	EMBASE-PubMed	Double duplicates	NA	Same			Same			Different	Acceptable		Different	Acceptable		Same			Same			Same
	1109	Hashimoto K, Shimada M, Suehiro T, Soejima Y, Minagawa R, Hiroshige S, et al. Gore-Tex jump graft for portal vein thrombosis following living donor liver transplantation. Hepatogastroenterology. 2003 Jul-Aug;50(52):1146-8.	PubMed
555	1110	Hashimoto M, Umekita N. Hepatocellular carcinoma with hepatic venous obstruction and hepatic venous collaterals. Digestive Surgery. 2008;25(5):329.	EMBASE	Duplicates among databases	I	EMBASE-PubMed	Double duplicates	NA	Same			Same			Different	Acceptable		Different	Acceptable		Same			Same			Same
	1111	Hashimoto M, Umekita N. Hepatocellular carcinoma with hepatic venous obstruction and hepatic venous collaterals. Dig Surg. 2008;25(5):329.	PubMed
556	1112	Hashimoto N, Akahoshi T, Shoji T, Tomikawa M, Tsutsumi N, Yoshizumi T, et al. Successful treatment for hepatic encephalopathy aggravated by portal vein thrombosis with balloon-occluded retrograde transvenous obliteration. Case Reports in Gastroenterology. 2011;5(2):366-71.	EMBASE	Duplicates among databases	I	EMBASE-PubMed	Double duplicates	NA	Same			Same			Different	Acceptable		Different	Acceptable		Same			Same			Same
	1113	Hashimoto N, Akahoshi T, Shoji T, Tomikawa M, Tsutsumi N, Yoshizumi T, et al. Successful treatment for hepatic encephalopathy aggravated by portal vein thrombosis with balloon-occluded retrograde transvenous obliteration. Case Rep Gastroenterol. 2011;5(2):366-71.	PubMed
557	1114	Hasija RP, Nagral A, Marar S, Bavdekar AR. Transjugular intrahepatic portosystemic shunt (TIPSS) for Budd Chiari syndrome. Indian Pediatrics. 2010;47(6):527-8.	EMBASE	Duplicates among databases	I	EMBASE-PubMed	Double duplicates	NA	Same			Same			Different	Acceptable		Different	Acceptable		Same			Same			Same
	1115	Hasija RP, Nagral A, Marar S, Bavdekar AR. Transjugular intrahepatic portosystemic shunt (TIPSS) for Budd Chiari syndrome. Indian Pediatr. 2010 Jun;47(6):527-8.	PubMed
558	1116	Haskal ZJ. Use of the Arrow Percutaneous Thrombectomy Device and Transjugular Liver Biopsy Cannula for Mechanical Thrombectomy of the Inferior Vena Cava in a Patient with Budd-Chiari Syndrome. Journal of Vascular and Interventional Radiology. 2007;18(7):924-7.	EMBASE	Duplicates among databases	I	EMBASE-PubMed	Double duplicates	NA	Same			Different	Acceptable		Different	Acceptable		Different	Acceptable		Same			Same			Same
	1117	Haskal ZJ. Use of the Arrow percutaneous thrombectomy device and transjugular liver biopsy cannula for mechanical thrombectomy of the inferior vena cava in a patient with Budd-Chiari syndrome. J Vasc Interv Radiol. 2007 Jul;18(7):924-7.	PubMed
559	1118	Haskal ZJ, Dumbleton SA, Holt D. Percutaneous treatment of caval obstruction and Budd-Chiari syndrome in a cat. Journal of Vascular and Interventional Radiology. 1999;10(4):487-9.	EMBASE	Duplicates among databases	I	EMBASE-PubMed	Double duplicates	NA	Same			Same			Different	Acceptable		Different	Acceptable		Same			Same			Same
	1119	Haskal ZJ, Dumbleton SA, Holt D. Percutaneous treatment of caval obstruction and Budd-Chiari syndrome in a cat. J Vasc Interv Radiol. 1999 Apr;10(4):487-9.	PubMed
560	1120	Hassoun Z, Pomier-Layrargues G. The transjugular intrahepatic portosystemic shunt in the treatment of portal hypertension. European Journal of Gastroenterology and Hepatology. 2004;16(1):1-4.	EMBASE	Duplicates among databases	I	EMBASE-PubMed	Double duplicates	NA	Same			Same			Different	Acceptable		Different	Acceptable		Same			Same			Same
	1121	Hassoun Z, Pomier-Layrargues G. The transjugular intrahepatic portosystemic shunt in the treatment of portal hypertension. Eur J Gastroenterol Hepatol. 2004 Jan;16(1):1-4.	PubMed
561	1122	Hausdorf G. Sonography of caudal hepatic veins. Monatsschrift fur Kinderheilkunde. 1982;130(11):830-4.	EMBASE	Duplicates among databases	I	EMBASE-PubMed	Double duplicates	NA	Same			Same			Different	Acceptable		Different	Acceptable		Same			Same			Same
	1123	Hausdorf G. [Sonography of caudal hepatic veins]. Monatsschr Kinderheilkd. 1982 Nov;130(11):830-4.	PubMed
562	1124	Hausegger KA, Karnel F, Georgieva B, Tauss J, Portugaller H, Deutschmann H, et al. Transjugular Intrahepatic Portosystemic Shunt Creation with the Viatorr Expanded Polytetrafluoroethylene-Covered Stent-Graft. Journal of Vascular and Interventional Radiology. 2004;15(3):239-48.	EMBASE	Duplicates among databases	I	EMBASE-PubMed	Double duplicates	NA	Same			Different	Acceptable		Different	Acceptable		Different	Acceptable		Same			Same			Same
	1125	Hausegger KA, Karnel F, Georgieva B, Tauss J, Portugaller H, Deutschmann H, et al. Transjugular intrahepatic portosystemic shunt creation with the Viatorr expanded polytetrafluoroethylene-covered stent-graft. J Vasc Interv Radiol. 2004 Mar;15(3):239-48.	PubMed
563	1126	Hauser AC, Brichta A, Pabinger-Fasching I, Jager U. Fibrinolytic therapy with rt-PA in a patient with paroxysmal nocturnal hemoglobinuria and Budd-Chiari syndrome. Annals of Hematology. 2003;82(5):299-302.	EMBASE	Duplicates among databases	I	EMBASE-PubMed	Double duplicates	NA	Same			Same			Different	Acceptable		Different	Acceptable		Same			Same			Same
	1127	Hauser AC, Brichta A, Pabinger-Fasching I, Jager U. Fibrinolytic therapy with rt-PA in a patient with paroxysmal nocturnal hemoglobinuria and Budd-Chiari syndrome. Ann Hematol. 2003 May;82(5):299-302.	PubMed
564	1128	Havlioglu N, Brunt EM, Bacon BR. Budd-Chiari syndrome and hepatocellular carcinoma: A case report and review of the literature. American Journal of Gastroenterology. 2003;98(1):201-4.	EMBASE	Duplicates among databases	I	EMBASE-PubMed	Double duplicates	NA	Same			Different	Acceptable		Different	Acceptable		Different	Acceptable		Same			Same			Same
	1129	Havlioglu N, Brunt EM, Bacon BR. Budd-Chiari syndrome and hepatocellular carcinoma: a case report and review of the literature. Am J Gastroenterol. 2003 Jan;98(1):201-4.	PubMed
565	1130	Hay JM. Budd-Chiari syndrome. Revue du Praticien. 1989;39(5):408-14.	EMBASE	Duplicates among databases	I	EMBASE-PubMed	Double duplicates	NA	Same			Same			Different	Acceptable		Different	Acceptable		Same			Same			Same
	1131	Hay JM. [Budd-Chiari syndrome]. Rev Prat. 1989 Feb 16;39(5):408-14.	PubMed
566	1132	He XH, Li WT, Peng WJ, Li YD, Tan HQ. Anticoagulation with warfarin for Budd-Chiari syndrome with chronic inferior vena cava thrombosis: An initial clinical experience. Annals of Vascular Surgery. 2011;25(3):359-65.	EMBASE	Duplicates among databases	I	EMBASE-PubMed	Double duplicates	NA	Same			Same			Different	Acceptable		Different	Acceptable		Same			Same			Same
	1133	He XH, Li WT, Peng WJ, Li YD, Tan HQ. Anticoagulation with warfarin for Budd-Chiari syndrome with chronic inferior vena cava thrombosis: an initial clinical experience. Ann Vasc Surg. 2011 Apr;25(3):359-65.	PubMed
567	1134	Heffron TG, Pillen T, Smallwood G, Henry S, Sekar S, Casper K, et al. Incidence, impact, and treatment of portal and hepatic venous complications following pediatric liver transplantation: A single-center 12 year experience. Pediatric Transplantation. 2010;14(6):722-9.	EMBASE	Duplicates among databases	I	EMBASE-PubMed	Double duplicates	NA	Same			Different	Acceptable		Different	Acceptable		Different	Acceptable		Same			Same			Same
	1135	Heffron TG, Pillen T, Smallwood G, Henry S, Sekar S, Casper K, et al. Incidence, impact, and treatment of portal and hepatic venous complications following pediatric liver transplantation: a single-center 12 year experience. Pediatr Transplant. 2010 Sep 1;14(6):722-9.	PubMed
568	1136	Heller MT, Hattoum A. Imaging of acute conditions affecting the hepatic vasculature. Emergency Radiology. 2012;19(4):329-39.	EMBASE	Duplicates among databases	I	EMBASE-PubMed	Double duplicates	NA	Same			Same			Different	Acceptable		Different	Acceptable		Same			Same			Same
	1137	Heller MT, Hattoum A. Imaging of acute conditions affecting the hepatic vasculature. Emerg Radiol. 2012 Aug;19(4):329-39.	PubMed
569	1138	Hellinger A, Roll C, Stracke A, Erhard J, Eigler FW. Impact of colour Doppler sonography on detection of thrombosis of the hepatic artery and the portal vein after liver transplantation. Langenbecks Archiv fur Chirurgie. 1996;381(3):182-5.	EMBASE	Duplicates among databases	I	EMBASE-PubMed	Double duplicates	NA	Same			Same			Different	Acceptable		Different	Acceptable		Same			Same			Same
	1139	Hellinger A, Roll C, Stracke A, Erhard J, Eigler FW. Impact of colour Doppler sonography on detection of thrombosis of the hepatic artery and the portal vein after liver transplantation. Langenbecks Arch Chir. 1996;381(3):182-5.	PubMed
570	1140	Helmy T, Ware DL, Patterson C, Stouffer GA. Focal elastic obstruction of the inferior vena cava. Catheterization and Cardiovascular Interventions. 2000;51(4):494-9.	EMBASE	Duplicates among databases	I	EMBASE-PubMed	Double duplicates	NA	Same			Same			Different	Acceptable		Different	Acceptable		Same			Same			Same
	1141	Helmy T, Ware DL, Patterson C, Stouffer GA. Focal elastic obstruction of the inferior vena cava. Catheter Cardiovasc Interv. 2000 Dec;51(4):494-9.	PubMed
571	1142	Henderson JM, Nagle A, Curtas S, Geisinger M, Barnes D. Surgical shunts and tips for variceal decompression in the 1990s. Surgery. 2000;128(4):540-7.	EMBASE	Duplicates among databases	I	EMBASE-PubMed	Double duplicates	NA	Same			Same			Same			Different	Acceptable		Same			Same			Same
	1143	Henderson JM, Nagle A, Curtas S, Geisinger M, Barnes D. Surgical shunts and TIPS for variceal decompression in the 1990s. Surgery. 2000 Oct;128(4):540-7.	PubMed
572	1144	Henderson JM, Warren WD. Portal hypertension. Current Problems in Surgery. 1988;25(3):155-223.	EMBASE	Duplicates among databases	I	EMBASE-PubMed	Double duplicates	NA	Same			Same			Different	Acceptable		Different	Acceptable		Same			Same			Different	Acceptable
	1145	Henderson JM, Warren WD. Portal hypertension. Curr Probl Surg. 1988 Mar;25(3):149-223.	PubMed
573	1146	Herishanu Y, Lishner M, Kitay-Cohen Y. The role of glucocorticoids in the treatment of fulminant hepatitis induced by dacarbazine. Anti-Cancer Drugs. 2002;13(2):177-9.	EMBASE	Duplicates among databases	I	EMBASE-PubMed	Double duplicates	NA	Same			Same			Different	Acceptable		Different	Acceptable		Same			Same			Same
	1147	Herishanu Y, Lishner M, Kitay-Cohen Y. The role of glucocorticoids in the treatment of fulminant hepatitis induced by dacarbazine. Anticancer Drugs. 2002 Feb;13(2):177-9.	PubMed
574	1148	Hernandez-Espinosa D, Ordonez A, Vicente V, Corral J. Factors with conformational effects on haemostatic serpins: Implications in thrombosis. Thrombosis and Haemostasis. 2007;98(3):557-63.	EMBASE	Duplicates among databases	I	EMBASE-PubMed	Double duplicates	NA	Same			Different	Acceptable		Different	Acceptable		Different	Acceptable		Same			Same			Same
	1149	Hernandez-Espinosa D, Ordonez A, Vicente V, Corral J. Factors with conformational effects on haemostatic serpins: implications in thrombosis. Thromb Haemost. 2007 Sep;98(3):557-63.	PubMed
575	1150	Hernandez-Guerra M, Garcia-Pagan JC. Recommendations for the diagnosis and treatment of patients with Budd-Chiari syndrome. Gastroenterologia y Hepatologia. 2004;27(8):473-9.	EMBASE	Duplicates among databases	I	EMBASE-PubMed	Double duplicates	NA	Same			Same			Different	Acceptable		Different	Acceptable		Same			Same			Same
	1151	Hernandez-Guerra M, Garcia-Pagan JC. [Recommendations for the diagnosis and treatment of patients with Budd-Chiari syndrome]. Gastroenterol Hepatol. 2004 Oct;27(8):473-9.	PubMed
576	1152	Hernandez-Guerra M, Lopez E, Bellot P, Piera C, Turnes J, Abraldes JG, et al. Systemic hemodynamics, vasoactive systems, and plasma volume in patients with severe Budd-Chiari syndrome. Hepatology. 2006;43(1):27-33.	EMBASE	Duplicates among databases	I	EMBASE-PubMed	Double duplicates	NA	Same			Same			Same			Different	Acceptable		Same			Same			Same
	1153	Hernandez-Guerra M, Lopez E, Bellot P, Piera C, Turnes J, Abraldes JG, et al. Systemic hemodynamics, vasoactive systems, and plasma volume in patients with severe Budd-Chiari syndrome. Hepatology. 2006 Jan;43(1):27-33.	PubMed
577	1154	Hernandez-Guerra M, Turnes J, Rubinstein P, Olliff S, Elias E, Bosch J, et al. PTFE-covered stents improve TIPS patency in Budd-Chiari syndrome. Hepatology. 2004;40(5):1197-202.	EMBASE	Duplicates among databases	I	EMBASE-PubMed	Double duplicates	NA	Same			Same			Same			Different	Acceptable		Same			Same			Same
	1155	Hernandez-Guerra M, Turnes J, Rubinstein P, Olliff S, Elias E, Bosch J, et al. PTFE-covered stents improve TIPS patency in Budd-Chiari syndrome. Hepatology. 2004 Nov;40(5):1197-202.	PubMed
578	1156	Heron E, Marzac C, Feldman-Billard S, Girmens JF, Paques M, Delarue R, et al. Endogenous Erythroid Colony Formation in Patients with Retinal Vein Occlusion. Ophthalmology. 2007;114(12):2155-61.	EMBASE	Duplicates among databases	I	EMBASE-PubMed	Double duplicates	NA	Same			Different	Acceptable		Same			Different	Acceptable		Same			Same			Same
	1157	Heron E, Marzac C, Feldman-Billard S, Girmens JF, Paques M, Delarue R, et al. Endogenous erythroid colony formation in patients with retinal vein occlusion. Ophthalmology. 2007 Dec;114(12):2155-61.	PubMed
579	1158	Hertle DN, Hahnel S, Richter GM, Unterberg A, Sakowitz OW, Kiening KL. The use of danaparoid to manage coagulopathy in a neurosurgical patient with heparin-induced thrombocytopenia type II and intracerebral haemorrhage. British Journal of Neurosurgery. 2011;25(1):117-9.	EMBASE	Duplicates among databases	I	EMBASE-PubMed	Double duplicates	NA	Same			Same			Different	Acceptable		Different	Acceptable		Same			Same			Same
	1159	Hertle DN, Hahnel S, Richter GM, Unterberg A, Sakowitz OW, Kiening KL. The use of danaparoid to manage coagulopathy in a neurosurgical patient with heparin-induced thrombocytopenia type II and intracerebral haemorrhage. Br J Neurosurg. 2011 Feb;25(1):117-9.	PubMed
580	1160	Herzog D, Martin S, Lallier M, Alvarez F. Ascites after orthotopic liver transplantation in children. Pediatric Transplantation. 2005;9(1):74-9.	EMBASE	Duplicates among databases	I	EMBASE-PubMed	Double duplicates	NA	Same			Same			Different	Acceptable		Different	Acceptable		Same			Same			Same
	1161	Herzog D, Martin S, Lallier M, Alvarez F. Ascites after orthotopic liver transplantation in children. Pediatr Transplant. 2005 Feb;9(1):74-9.	PubMed
581	1162	Hijazi ZM, Ruiz CE, Patel H, Cao QL, Dorros G. Catheter therapy for fontan baffle obstruction and leak, using an endovascular covered stent. Catheterization and Cardiovascular Diagnosis. 1998;45(2):158-61.	EMBASE	Duplicates among databases	I	EMBASE-PubMed	Double duplicates	NA	Same			Same			Different	Acceptable		Different	Acceptable		Same			Same			Same
	1163	Hijazi ZM, Ruiz CE, Patel H, Cao QL, Dorros G. Catheter therapy for fontan baffle obstruction and leak, using an endovascular covered stent. Cathet Cardiovasc Diagn. 1998 Oct;45(2):158-61.	PubMed
582	1164	Hilliard NJ, Heslin MJ, Castro CY. Leiomyosarcoma of the inferior vena cava: Three case reports and review of the literature. Annals of Diagnostic Pathology. 2005;9(5):259-66.	EMBASE	Duplicates among databases	I	EMBASE-PubMed	Double duplicates	NA	Same			Different	Acceptable		Different	Acceptable		Different	Acceptable		Same			Same			Same
	1165	Hilliard NJ, Heslin MJ, Castro CY. Leiomyosarcoma of the inferior vena cava: three case reports and review of the literature. Ann Diagn Pathol. 2005 Oct;9(5):259-66.	PubMed
583	1166	Hirai T, Ohishi H, Yamada R, Hirohashi S, Matsuo N, Uchida H. Color Doppler flow imaging of pancreatic arteriovenous malformation. Journal of Ultrasound in Medicine. 1995;14(5):393-8.	EMBASE	Duplicates among databases	I	EMBASE-PubMed	Double duplicates	NA	Same			Same			Different	Acceptable		Different	Acceptable		Same			Same			Same
	1167	Hirai T, Ohishi H, Yamada R, Hirohashi S, Matsuo N, Uchida H. Color Doppler flow imaging of pancreatic arteriovenous malformation. J Ultrasound Med. 1995 May;14(5):393-8.	PubMed
584	1168	Hiroe S, Itoh H, Matsumoto H, Takahasi S, Sato Y, Yamada S, et al. Case of Budd-Chiari syndrome 3 months after vaginal delivery. Journal of Obstetrics and Gynaecology Research. 2008;34(4PT2):605-8.	EMBASE	Duplicates among databases	I	EMBASE-PubMed	Triple duplicates	NA	Same			Same			Different	Acceptable		Different	Acceptable		Same			Different	Acceptable		Same
	1169	Hiroe S, Itoh H, Matsumoto H, Takahasi S, Sato Y, Yamada S, et al. Case of Budd-Chiari syndrome 3 months after vaginal delivery. Journal of Obstetrics and Gynaecology Research. 2008;34(SUPPL.1):605-8.	EMBASE
	1170	Hiroe S, Itoh H, Matsumoto H, Takahasi S, Sato Y, Yamada S, et al. Case of Budd-Chiari syndrome 3 months after vaginal delivery. J Obstet Gynaecol Res. 2008 Aug;34(4 Pt 2):605-8.	PubMed
585	1171	Hirooka K, Hirooka M, Kisaka Y, Uehara T, Hiasa Y, Michitaka K, et al. Doppler waveform pattern changes in a patient with primary Budd-Chiari syndrome before and after angioplasty. Internal Medicine. 2008;47(2):91-5.	EMBASE	Duplicates among databases	I	EMBASE-PubMed	Double duplicates	NA	Same			Same			Different	Acceptable		Same			Same			Same			Same
	1172	Hirooka K, Hirooka M, Kisaka Y, Uehara T, Hiasa Y, Michitaka K, et al. Doppler waveform pattern changes in a patient with primary Budd-Chiari syndrome before and after angioplasty. Intern Med. 2008;47(2):91-5.	PubMed
586	1173	Hirshberg B, Shouval D, Fibach E, Friedman G, Ben-Yehuda D. Flow cytometric analysis of autonomous growth of erythroid precursors in liquid culture detects occult polycythemia vera in the Budd-Chiari syndrome. Journal of Hepatology. 2000;32(4):574-8.	EMBASE	Duplicates among databases	I	EMBASE-PubMed	Double duplicates	NA	Same			Same			Different	Acceptable		Different	Acceptable		Same			Same			Same
	1174	Hirshberg B, Shouval D, Fibach E, Friedman G, Ben-Yehuda D. Flow cytometric analysis of autonomous growth of erythroid precursors in liquid culture detects occult polycythemia vera in the Budd-Chiari syndrome. J Hepatol. 2000 Apr;32(4):574-8.	PubMed
587	1175	Hmami F, Chaouki S, Souilmi FZ, Abourazzak S, Idrissi M, Atmani S, et al. Association of celiac disease and Budd-Chiari syndrome: A case report. Archives de Pediatrie. 2011;18(1):102.	EMBASE	Duplicates among databases	I	EMBASE-PubMed	Double duplicates	NA	Same			Different	Acceptable		Different	Acceptable		Different	Acceptable		Same			Same			Same
	1176	Hmami F, Chaouki S, Souilmi FZ, Abourazzak S, Idrissi M, Atmani S, et al. [Association of celiac disease and Budd-Chiari syndrome: a case report]. Arch Pediatr. 2011 Jan;18(1):102.	PubMed
588	1177	Ho CL, Fu YC, Lin CC, Cheng SB, Jan SL, Lin MC, et al. Transcatheter therapy of Budd-Chiari syndrome in a child after liver transplantation: Report of one case. Acta Paediatrica Taiwanica. 2007;48(5):276-9+93.	EMBASE	Duplicates among databases	I	EMBASE-PubMed	Double duplicates	NA	Same			Different	Acceptable		Different	Acceptable		Different	Acceptable		Same			Same			Same
	1178	Ho CL, Fu YC, Lin CC, Cheng SB, Jan SL, Lin MC, et al. Transcatheter therapy of Budd-Chiari syndrome in a child after liver transplantation: report of one case. Acta Paediatr Taiwan. 2007 Sep-Oct;48(5):276-9.	PubMed
589	1179	Hoen N, Ziane G, Grange C, Raudrant D, Dupuis O. Unilateral adrenal ischemia during third trimester of pregnancy: About two cases. Gynecologie Obstetrique Fertilite. 2011;39(5):e73-e6.	EMBASE	Duplicates among databases	I	EMBASE-PubMed	Triple duplicates	NA	Same			Different	Acceptable		Different	Acceptable		Different	Acceptable		Different	Unacceptable	EMBASE	Different	Unacceptable	EMBASE	Different	Unacceptable	EMBASE
	1180	Hoen N, Ziane G, Grange C, Raudrant D, Dupuis O. Unilateral adrenal ischemia during third trimester of pregnancy: About two cases. Gynecologie Obstetrique Fertilite. 2011.	EMBASE
	1181	Hoen N, Ziane G, Grange C, Raudrant D, Dupuis O. [Unilateral adrenal ischemia during third trimester of pregnancy: about two cases]. Gynecol Obstet Fertil. 2011 May;39(5):e73-6.	PubMed
590	1182	Hoffman R, Nimer A, Lanir N, Brenner B, Baruch Y. Budd-Chiari syndrome associated with factor V Leiden mutation: A report of 6 patients. Liver Transplantation and Surgery. 1999;5(2):96-100.	EMBASE	Duplicates among databases	I	EMBASE-PubMed	Double duplicates	NA	Same			Different	Acceptable		Different	Acceptable		Different	Acceptable		Same			Same			Same
	1183	Hoffman R, Nimer A, Lanir N, Brenner B, Baruch Y. Budd-Chiari syndrome associated with factor V leiden mutation: a report of 6 patients. Liver Transpl Surg. 1999 Mar;5(2):96-100.	PubMed
591	1184	Holland-Fischer P, Gronbaek H, Astrup L, Keiding S, Nielsen DT, Vilstrup H. Budd-Chiari and inferior caval vein syndromes due to membranous obstruction of the liver veins: Successful treatment with angioplasty and transcaval transjugular intrahepatic porto-systemic shunt. Scandinavian Journal of Gastroenterology. 2004;39(10):1025-8.	EMBASE	Duplicates among databases	I	EMBASE-PubMed	Double duplicates	NA	Same			Different	Acceptable		Different	Acceptable		Different	Acceptable		Same			Same			Same
	1185	Holland-Fischer P, Gronbaek H, Astrup L, Keiding S, Nielsen DT, Vilstrup H. Budd-Chiari and inferior caval vein syndromes due to membranous obstruction of the liver veins: successful treatment with angioplasty and transcaval transjugular intrahepatic porto-systemic shunt. Scand J Gastroenterol. 2004 Oct;39(10):1025-8.	PubMed
592	1186	Holley HC, Koslin DB, Berland LL, Stanley RJ. Inhomogeneous enhancement of liver parenchyma secondary to passive congestion: Contrast-enhanced CT. Radiology. 1989;170(3 I):795-800.	EMBASE	Duplicates among databases	I	EMBASE-PubMed	Double duplicates	NA	Same			Different	Acceptable		Same			Different	Acceptable		Same			Different	Acceptable		Same
	1187	Holley HC, Koslin DB, Berland LL, Stanley RJ. Inhomogeneous enhancement of liver parenchyma secondary to passive congestion: contrast-enhanced CT. Radiology. 1989 Mar;170(3 Pt 1):795-800.	PubMed
593	1188	Holt RJ, Freytes CO. Familial warfarin resistance. Drug Intelligence and Clinical Pharmacy. 1983;17(4):281-3.	EMBASE	Duplicates among databases	I	EMBASE-PubMed	Double duplicates	NA	Same			Same			Different	Acceptable		Different	Acceptable		Same			Same			Same
	1189	Holt RJ, Freytes CO. Familial warfarin resistance. Drug Intell Clin Pharm. 1983 Apr;17(4):281-3.	PubMed
594	1190	Hom BK, Shrestha R, Palmer SL, Katz MD, Selby RR, Asatryan Z, et al. Prospective evaluation of vascular complications after liver transplantation: Comparison of conventional and microbubble contrast-enhanced US. Radiology. 2006;241(1):267-74.	EMBASE	Duplicates among databases	I	EMBASE-PubMed	Double duplicates	NA	Same			Different	Acceptable		Same			Different	Acceptable		Same			Same			Same
	1191	Hom BK, Shrestha R, Palmer SL, Katz MD, Selby RR, Asatryan Z, et al. Prospective evaluation of vascular complications after liver transplantation: comparison of conventional and microbubble contrast-enhanced US. Radiology. 2006 Oct;241(1):267-74.	PubMed
595	1192	Hoshida Y, Yamakado S, Shinoki K, Takeuchi T, Nagai T, Hyakuna Y, et al. Aged Budd-Chiari syndrome attributed to chronic deep venous thrombosis with alcoholic liver cirrhosis. Journal of Gastroenterology. 1999;34(5):634-9.	EMBASE	Duplicates among databases	I	EMBASE-PubMed	Double duplicates	NA	Same			Same			Different	Acceptable		Different	Acceptable		Same			Same			Same
	1193	Hoshida Y, Yamakado S, Shinoki K, Takeuchi T, Nagai T, Hyakuna Y, et al. Aged Budd-Chiari syndrome attributed to chronic deep venous thrombosis with alcoholic liver cirrhosis. J Gastroenterol. 1999 Oct;34(5):634-9.	PubMed
596	1194	Hosoki T, Arisawa J, Marukawa T, Tokunaga K, Kuroda C, Kozuka T, et al. Portal blood flow in congestive heart failure: Pulsed duplex sonographic findings. Radiology. 1990;174(3 I):733-6.	EMBASE	Duplicates among databases	I	EMBASE-PubMed	Double duplicates	NA	Same			Different	Acceptable		Same			Different	Acceptable		Same			Different	Acceptable		Same
	1195	Hosoki T, Arisawa J, Marukawa T, Tokunaga K, Kuroda C, Kozuka T, et al. Portal blood flow in congestive heart failure: pulsed duplex sonographic findings. Radiology. 1990 Mar;174(3 Pt 1):733-6.	PubMed
597	1196	Hosoki T, Kuroda C, Tokunaga K, Marukawa T, Masuike M, Kozuka T. Hepatic venous outflow obstruction: Evaluation with pulsed duplex sonography. Radiology. 1989;170(3 I):733-7.	EMBASE	Duplicates among databases	I	EMBASE-PubMed	Double duplicates	NA	Same			Different	Acceptable		Same			Different	Acceptable		Same			Different	Acceptable		Same
	1197	Hosoki T, Kuroda C, Tokunaga K, Marukawa T, Masuike M, Kozuka T. Hepatic venous outflow obstruction: evaluation with pulsed duplex sonography. Radiology. 1989 Mar;170(3 Pt 1):733-7.	PubMed
598	1198	Houman H, Lamloum M, Ben Ghorbel I, Khiari-Ben Salah I, Miled M. Vena cava thrombosis in Behcet's disease. Analysis of a series of 10 cases. Annales de Medecine Interne. 1999;150(8):587-90.	EMBASE	Duplicates among databases	I	EMBASE-PubMed	Double duplicates	NA	Same			Same			Different	Acceptable		Different	Acceptable		Same			Same			Same
	1199	Houman H, Lamloum M, Ben Ghorbel I, Khiari-Ben Salah I, Miled M. [Vena cava thrombosis in Behcet's disease. Analysis of a series of 10 cases]. Ann Med Interne (Paris). 1999 Dec;150(8):587-90.	PubMed
599	1200	Hourigan SK, Anders RA, Mitchell SE, Schwarz KB, Lau H, Karnsakul W. Chronic diarrhea, ascites, and protein-losing enteropathy in an infant with hepatic venous outflow obstruction after liver transplantation. Pediatric Transplantation. 2012;16(7):E328-E31.	EMBASE	Duplicates among databases	I	EMBASE-PubMed	Double duplicates	NA	Same			Same			Different	Acceptable		Different	Acceptable		Same			Same			Different	Acceptable
	1201	Hourigan SK, Anders RA, Mitchell SE, Schwarz KB, Lau H, Karnsakul W. Chronic diarrhea, ascites, and protein-losing enteropathy in an infant with hepatic venous outflow obstruction after liver transplantation. Pediatr Transplant. 2012 Nov;16(7):E328-31.	PubMed
600	1202	Hsu KH, Chang CI. Total cavopulmonary connection with innovative combined lateral tunnel and extracardiac conduit in heterotaxy syndrome. Annals of Thoracic Surgery. 2011;92(5):1907-8.	EMBASE	Duplicates among databases	I	EMBASE-PubMed	Double duplicates	NA	Same			Same			Different	Acceptable		Different	Acceptable		Same			Same			Same
	1203	Hsu KH, Chang CI. Total cavopulmonary connection with innovative combined lateral tunnel and extracardiac conduit in heterotaxy syndrome. Ann Thorac Surg. 2011 Nov;92(5):1907-8.	PubMed
601	1204	Huang J, Cao Y, Liao C, Wu L, Gao F. Apixaban versus enoxaparin in patients with total knee arthroplasty: A meta-analysis of randomised trials. Thrombosis and Haemostasis. 2011;105(2):245-53.	EMBASE	Duplicates among databases	I	EMBASE-PubMed	Double duplicates	NA	Same			Same			Different	Acceptable		Different	Acceptable		Same			Same			Same
	1205	Huang J, Cao Y, Liao C, Wu L, Gao F. Apixaban versus enoxaparin in patients with total knee arthroplasty. A meta-analysis of randomised trials. Thromb Haemost. 2011 Feb;105(2):245-53.	PubMed
602	1206	Huang MJ, Liaw YF, Tzen KY. Radionuclide venography in Budd-Chiari syndrome with intrahepatic vena-caval obstruction. Journal of Nuclear Medicine. 1985;26(2):145-8.	EMBASE	Duplicates among databases	I	EMBASE-PubMed	Double duplicates	NA	Same			Same			Different	Acceptable		Different	Acceptable		Same			Same			Same
	1207	Huang MJ, Liaw YF, Tzen KY. Radionuclide venography in Budd-Chiari syndrome with intrahepatic vena-caval obstruction. J Nucl Med. 1985 Feb;26(2):145-8.	PubMed
603	1208	Huang TL, Chen TY, Tsang LL, Sun PL, Chen YS, Wang CC, et al. Hepatic venous stenosis in partial liver graft transplantation detected by color Doppler ultrasound before and after radiological interventional management. Transplantation Proceedings. 2004;36(8):2342-3.	EMBASE	Duplicates among databases	I	EMBASE-PubMed	Double duplicates	NA	Same			Same			Different	Acceptable		Different	Acceptable		Same			Same			Same
	1209	Huang TL, Chen TY, Tsang LL, Sun PL, Chen YS, Wang CC, et al. Hepatic venous stenosis in partial liver graft transplantation detected by color Doppler ultrasound before and after radiological interventional management. Transplant Proc. 2004 Oct;36(8):2342-3.	PubMed
604	1210	Huang YW, Yang JC, Chang YL, Tsang YM, Wang TH. Acute pancreatitis combined with acute Budd-Chiari syndrome as the initial manifestation of small cell lung cancer. Journal of the Formosan Medical Association. 2005;104(6):431-5.	EMBASE	Duplicates among databases	I	EMBASE-PubMed	Double duplicates	NA	Same			Same			Different	Acceptable		Different	Acceptable		Same			Same			Same
	1211	Huang YW, Yang JC, Chang YL, Tsang YM, Wang TH. Acute pancreatitis combined with acute Budd-Chiari syndrome as the initial manifestation of small cell lung cancer. J Formos Med Assoc. 2005 Jun;104(6):431-5.	PubMed
605	1212	Huemer M, Huber WD, Schima W, Moeslinger D, Holzbach U, Wevers R, et al. Budd-Chiari syndrome associated with coagulation abnormalities in a child with carbohydrate deficient glycoprotein syndrome type Ix. Journal of Pediatrics. 2000;136(5):691-5.	EMBASE	Duplicates among databases	I	EMBASE-PubMed	Double duplicates	NA	Same			Same			Different	Acceptable		Different	Acceptable		Same			Same			Same
	1213	Huemer M, Huber WD, Schima W, Moeslinger D, Holzbach U, Wevers R, et al. Budd-Chiari syndrome associated with coagulation abnormalities in a child with carbohydrate deficient glycoprotein syndrome type Ix. J Pediatr. 2000 May;136(5):691-5.	PubMed
606	1214	Huguet C, Deliere T, Ollvier JM, Levy VG. Budd-Chiari syndrome with thrombosis of the inferior vena cava: Long-term patency of meso-caval and cavoatrial prosthetic bypass. Surgery. 1984;95(1):108-11.	EMBASE	Duplicates among databases	I	EMBASE-PubMed	Double duplicates	NA	Same			Different	Acceptable		Same			Different	Acceptable		Same			Same			Same
	1215	Huguet C, Deliere T, Ollvier JM, Levy VG. Budd-Chiari syndrome with thrombosis of the inferior vena cava: long-term patency of meso-caval and cavoatrial prosthetic bypass. Surgery. 1984 Jan;95(1):108-11.	PubMed
607	1216	Huguet C, Liegeois A, Levy VG, Caroli J. Interposition mesocaval shunt for chronic primary occlusion of the hepatic veins. Surgery Gynecology and Obstetrics. 1979;148(5):691-8.	EMBASE	Duplicates among databases	I	EMBASE-PubMed	Double duplicates	NA	Same			Same			Different	Acceptable		Different	Acceptable		Same			Same			Same
	1217	Huguet C, Liegeois A, Levy VG, Caroli J. Interposition mesocaval shunt for chronic primary occlusion of the hepatic veins. Surg Gynecol Obstet. 1979 May;148(5):691-8.	PubMed
608	1218	Hultcrantz R, Angelin B, Einarsson K, Friman L. Spontaneous regression of Budd-Chiari syndrome (hepatic venous occlusion) in a young female. Acta Medica Scandinavica. 1987;221(5):503-7.	EMBASE	Duplicates among databases	I	EMBASE-PubMed	Double duplicates	NA	Same			Same			Different	Acceptable		Different	Acceptable		Same			Same			Same
	1219	Hultcrantz R, Angelin B, Einarsson K, Friman L. Spontaneous regression of Budd-Chiari syndrome (hepatic venous occlusion) in a young female. Acta Med Scand. 1987;221(5):503-7.	PubMed
609	1220	Humphries J, Gossage JA, Modarai B, Burnand KG, Sisson TH, Murdoch C, et al. Monocyte urokinase-type plasminogen activator up-regulation reduces thrombus size in a model of venous thrombosis. Journal of Vascular Surgery. 2009;50(5):1127-34.	EMBASE	Duplicates among databases	I	EMBASE-PubMed	Double duplicates	NA	Same			Same			Different	Acceptable		Different	Acceptable		Same			Same			Same
	1221	Humphries J, Gossage JA, Modarai B, Burnand KG, Sisson TH, Murdoch C, et al. Monocyte urokinase-type plasminogen activator up-regulation reduces thrombus size in a model of venous thrombosis. J Vasc Surg. 2009 Nov;50(5):1127-34.	PubMed
610	1222	Hung WC, Fang CY, Wu CJ, Lo PH, Hung JS. Successful metallic stent placement for recurrent stenosis after balloon angioplasty of membranous obstruction of inferior vena cava. Japanese Heart Journal. 2001;42(4):519-23.	EMBASE	Duplicates among databases	I	EMBASE-PubMed	Double duplicates	NA	Same			Same			Different	Acceptable		Different	Acceptable		Same			Same			Same
	1223	Hung WC, Fang CY, Wu CJ, Lo PH, Hung JS. Successful metallic stent placement for recurrent stenosis after balloon angioplasty of membranous obstruction of inferior vena cava. Jpn Heart J. 2001 Jul;42(4):519-23.	PubMed
611	1224	Hunger RE, Paredes BE, Quattroppani C, Krahenbuhl S, Braathen LR. Primary cutaneous cryptococcosis in a patient with systemic immunosuppression after liver transplantation. Dermatology. 2000;200(4):352-5.	EMBASE	Duplicates among databases	I	EMBASE-PubMed	Double duplicates	NA	Same			Same			Same			Same			Same			Same			Same
	1225	Hunger RE, Paredes BE, Quattroppani C, Krahenbuhl S, Braathen LR. Primary cutaneous cryptococcosis in a patient with systemic immunosuppression after liver transplantation. Dermatology. 2000;200(4):352-5.	PubMed
612	1226	Hussey AJ, Winardi M, Wilson J, Forster N, Morrison WA, Penington AJ, et al. Pancreatic islet transplantation using vascularised chambers containing nerve growth factor ameliorates hyperglycaemia in diabetic mice. Cells Tissues Organs. 2010;191(5):382-93.	EMBASE	Duplicates among databases	I	EMBASE-PubMed	Double duplicates	NA	Same			Same			Same			Same			Same			Same			Same
	1227	Hussey AJ, Winardi M, Wilson J, Forster N, Morrison WA, Penington AJ, et al. Pancreatic islet transplantation using vascularised chambers containing nerve growth factor ameliorates hyperglycaemia in diabetic mice. Cells Tissues Organs. 2010;191(5):382-93.	PubMed
613	1228	Hutchins LF, Moon J, Clark JI, Thompson JA, Lange MK, Flaherty LE, et al. Evaluation of interferon alpha-2B and thalidomide in patients with disseminated malignant melanoma, phase 2, SWOG 0026. Cancer. 2007;110(10):2269-75.	EMBASE	Duplicates among databases	I	EMBASE-PubMed	Double duplicates	NA	Same			Same			Same			Different	Acceptable		Same			Same			Same
	1229	Hutchins LF, Moon J, Clark JI, Thompson JA, Lange MK, Flaherty LE, et al. Evaluation of interferon alpha-2B and thalidomide in patients with disseminated malignant melanoma, phase 2, SWOG 0026. Cancer. 2007 Nov 15;110(10):2269-75.	PubMed
614	1230	Hyams JS, Conard FU, Hight DW. Portal vein thrombosis following hepatic portoenterostomy. Journal of Pediatric Gastroenterology and Nutrition. 1983;2(4):701-4.	EMBASE	Duplicates among databases	I	EMBASE-PubMed	Double duplicates	NA	Same			Same			Different	Acceptable		Different	Acceptable		Same			Same			Same
	1231	Hyams JS, Conard FU, Hight DW. Portal vein thrombosis following hepatic portoenterostomy. J Pediatr Gastroenterol Nutr. 1983 Nov;2(4):701-4.	PubMed
615	1232	Hynicka LM, Silva KN. Probable rifaximin-induced neutropenia. American Journal of Health-System Pharmacy. 2012;69(7):583-6.	EMBASE	Duplicates among databases	I	EMBASE-PubMed	Double duplicates	NA	Same			Same			Different	Acceptable		Different	Acceptable		Same			Same			Same
	1233	Hynicka LM, Silva KN. Probable rifaximin-induced neutropenia. Am J Health Syst Pharm. 2012 Apr 1;69(7):583-6.	PubMed
616	1234	Ibarrola C, Castellano VM, Colina F. Focal hyperplastic hepatocellular nodules in hepatic venous outflow obstruction: A clinicopathological study of four patients and 24 nodules. Histopathology. 2004;44(2):172-9.	EMBASE	Duplicates among databases	I	EMBASE-PubMed	Double duplicates	NA	Same			Different	Acceptable		Same			Different	Acceptable		Same			Same			Same
	1235	Ibarrola C, Castellano VM, Colina F. Focal hyperplastic hepatocellular nodules in hepatic venous outflow obstruction: a clinicopathological study of four patients and 24 nodules. Histopathology. 2004 Feb;44(2):172-9.	PubMed
617	1236	Ibarrola C, Colina F. Clinicopathological features of nine cases of non-cirrhotic portal hypertension: Current definitions and criteria are inadequate. Histopathology. 2003;42(3):251-64.	EMBASE	Duplicates among databases	I	EMBASE-PubMed	Double duplicates	NA	Same			Different	Acceptable		Same			Different	Acceptable		Same			Same			Same
	1237	Ibarrola C, Colina F. Clinicopathological features of nine cases of non-cirrhotic portal hypertension: current definitions and criteria are inadequate. Histopathology. 2003 Mar;42(3):251-64.	PubMed
618	1238	Ibrahim MB, Kinsara AJ. Primary antiphospholipid syndrome presenting as Budd-Chiari syndrome. Annals of Saudi Medicine. 1998;18(2):154-7.	EMBASE	Duplicates among databases	I	EMBASE-PubMed	Double duplicates	NA	Same			Same			Different	Acceptable		Different	Acceptable		Same			Same			Same
	1239	Ibrahim MB, Kinsara AJ. Primary antiphospholipid syndrome presenting as Budd-Chiari syndrome. Ann Saudi Med. 1998 Mar-Apr;18(2):154-7.	PubMed
619	1240	Ichai P, Saliba F. Fulminant and subfulminant hepatitis: causes and treatment. Presse Medicale. 2009;38(9):1290-8.	EMBASE	Duplicates among databases	I	EMBASE-PubMed	Double duplicates	NA	Same			Same			Different	Acceptable		Different	Acceptable		Same			Same			Same
	1241	Ichai P, Saliba F. [Fulminant and subfulminant hepatitis: causes and treatment]. Presse Med. 2009 Sep;38(9):1290-8.	PubMed
620	1242	Ignee A, Gebel M, Caspary WF, Dietrich CF. Doppler imaging of hepatic vessels - Review. Zeitschrift fur Gastroenterologie. 2002;40(1):21-32.	EMBASE	Duplicates among databases	I	EMBASE-PubMed	Double duplicates	NA	Same			Different	Acceptable		Different	Acceptable		Different	Acceptable		Same			Same			Same
	1243	Ignee A, Gebel M, Caspary WF, Dietrich CF. [Doppler imaging of hepatic vessels - review]. Z Gastroenterol. 2002 Jan;40(1):21-32.	PubMed
621	1244	Ikeda H, Nishina K, Kaneyoshi T, Kariyama K, Kiyono S, Inoue T, et al. A case of Budd-Chiari syndrome associated with anti-phospholipid syndrome. Japanese Journal of Gastroenterology. 2001;98(8):977-9.	EMBASE	Duplicates among databases	I	EMBASE-PubMed	Double duplicates	NA	Same			Same			Different	Acceptable		Different	Acceptable		Same			Same			Same
	1245	Ikeda H, Nishina K, Kaneyoshi T, Kariyama K, Kiyono S, Inoue T, et al. [A case of Budd-Chiari syndrome associated with anti-phospholipid syndrome]. Nihon Shokakibyo Gakkai Zasshi. 2001 Aug;98(8):977-9.	PubMed
622	1246	Ikeda M, Okusaka T, Ueno H, Morizane C, Iwasa S, Hagihara A, et al. Hepatic arterial infusion chemotherapy with epirubicin in patients with advanced hepatocellular carcinoma and portal vein tumor thrombosis. Oncology. 2007;72(3-4):188-93.	EMBASE	Duplicates among databases	I	EMBASE-PubMed	Double duplicates	NA	Same			Same			Same			Same			Same			Same			Same
	1247	Ikeda M, Okusaka T, Ueno H, Morizane C, Iwasa S, Hagihara A, et al. Hepatic arterial infusion chemotherapy with epirubicin in patients with advanced hepatocellular carcinoma and portal vein tumor thrombosis. Oncology. 2007;72(3-4):188-93.	PubMed
623	1248	Ikeda O, Tamura Y, Nakasone Y, Yamashita Y, Okajima H, Asonuma K, et al. Percutaneous transluminal venoplasty after venous pressure measurement in patients with hepatic venous outflow obstruction after living donor liver transplantation. Japanese Journal of Radiology. 2010;28(7):520-6.	EMBASE	Duplicates among databases	I	EMBASE-PubMed	Double duplicates	NA	Same			Same			Different	Acceptable		Different	Acceptable		Same			Same			Same
	1249	Ikeda O, Tamura Y, Nakasone Y, Yamashita Y, Okajima H, Asonuma K, et al. Percutaneous transluminal venoplasty after venous pressure measurement in patients with hepatic venous outflow obstruction after living donor liver transplantation. Jpn J Radiol. 2010 Aug;28(7):520-6.	PubMed
624	1250	Ilan Y, Oren R, Shouval D. Postpartum Budd-Chiari syndrome with prolonged hypercoagulability state. American Journal of Obstetrics and Gynecology. 1990;162(5):1164-5.	EMBASE	Duplicates among databases	I	EMBASE-PubMed	Double duplicates	NA	Same			Same			Different	Acceptable		Different	Acceptable		Same			Same			Same
	1251	Ilan Y, Oren R, Shouval D. Postpartum Budd-Chiari syndrome with prolonged hypercoagulability state. Am J Obstet Gynecol. 1990 May;162(5):1164-5.	PubMed
625	1252	Ilgen JS, Marr AL. Cancer Emergencies: The Acute Abdomen. Emergency Medicine Clinics of North America. 2009;27(3):381-99.	EMBASE	Duplicates among databases	I	EMBASE-PubMed	Double duplicates	NA	Same			Different	Acceptable		Different	Acceptable		Different	Acceptable		Same			Same			Same
	1253	Ilgen JS, Marr AL. Cancer emergencies: the acute abdomen. Emerg Med Clin North Am. 2009 Aug;27(3):381-99.	PubMed
626	1254	Ilhan G, Bozok S, Uguz E, Karamustafa H, Karakisi SO, Sener E. Management of extensive venous thrombosis following cardiac surgery in a patient with Behcet's disease. Vasa - Journal of Vascular Diseases. 2012;41(4):301-5.	EMBASE	Duplicates among databases	I	EMBASE-PubMed	Double duplicates	NA	Same			Same			Different	Acceptable		Different	Acceptable		Same			Same			Same
	1255	Ilhan G, Bozok S, Uguz E, Karamustafa H, Karakisi SO, Sener E. Management of extensive venous thrombosis following cardiac surgery in a patient with Behcet's disease. Vasa. 2012 Jul;41(4):301-5.	PubMed
627	1256	Ilkgul O, Icoz G, Dayangac M, Tokat Y, Ozutemiz O. A case of antiphospholipid antibody syndrome with Budd-Chiari and colonic ulcers complicated with gastrointestinal hemorrhage. Turkish Journal of Gastroenterology. 2004;15(2):115-6.	EMBASE	Duplicates among databases	I	EMBASE-PubMed	Double duplicates	NA	Same			Same			Different	Acceptable		Different	Acceptable		Same			Same			Same
	1257	Ilkgul O, Icoz G, Dayangac M, Tokat Y, Ozutemiz O. A case of antiphospholipid antibody syndrome with Budd-Chiari and colonic ulcers complicated with gastrointestinal hemorrhage. Turk J Gastroenterol. 2004 Jun;15(2):115-6.	PubMed
628	1258	Ilkgul O, Kilic M, Icoz G, Zeytunlu M, Demirpolat G, Akyildiz M, et al. Experience with mesocaval shunt with autologous jugular vein interposition in patients with Budd-Chiari syndrome. Hepato-Gastroenterology. 2005;52(63):662-5.	EMBASE	Duplicates among databases	I	EMBASE-PubMed	Double duplicates	NA	Same			Same			Different	Acceptable		Different	Acceptable		Same			Same			Same
	1259	Ilkgul O, Kilic M, Icoz G, Zeytunlu M, Demirpolat G, Akyildiz M, et al. Experience with mesocaval shunt with autologous jugular vein interposition in patients with Budd-Chiari syndrome. Hepatogastroenterology. 2005 May-Jun;52(63):662-5.	PubMed
629	1260	Imaeda T, Inoue A, Doi H, Ozawa N. Increased focal uptake of Tc-99m stannous phytate in an irregular fatty liver demonstrated by SPECT imaging. Clinical Nuclear Medicine. 1990;15(7):504-6.	EMBASE	Duplicates among databases	I	EMBASE-PubMed	Double duplicates	NA	Same			Same			Different	Acceptable		Different	Acceptable		Same			Same			Same
	1261	Imaeda T, Inoue A, Doi H, Ozawa N. Increased focal uptake of Tc-99m stannous phytate in an irregular fatty liver demonstrated by SPECT imaging. Clin Nucl Med. 1990 Jul;15(7):504-6.	PubMed
630	1262	Imai H, Egawa H, Kajiwara M, Nakajima A, Ogura Y, Hatano E, et al. Resolution of Preoperative Portal Vein Thrombosis After Administration of Antithrombin III in Living Donor Liver Transplantation: Case Report. Transplantation Proceedings. 2009;41(9):3931-3.	EMBASE	Duplicates among databases	I	EMBASE-PubMed	Double duplicates	NA	Same			Different	Acceptable		Different	Acceptable		Different	Acceptable		Same			Same			Same
	1263	Imai H, Egawa H, Kajiwara M, Nakajima A, Ogura Y, Hatano E, et al. Resolution of preoperative portal vein thrombosis after administration of antithrombin III in living donor liver transplantation: case report. Transplant Proc. 2009 Nov;41(9):3931-3.	PubMed
631	1264	Imakita M, Yutani C, Ishibashi-Ueda H, Hiraoka H, Naito H. Primary leiomyosarcoma of the inferior vena cava with Budd-Chiari syndrome. Acta Pathologica Japonica. 1989;39(1):73-7.	EMBASE	Duplicates among databases	I	EMBASE-PubMed	Double duplicates	NA	Same			Same			Different	Acceptable		Different	Acceptable		Same			Same			Same
	1265	Imakita M, Yutani C, Ishibashi-Ueda H, Hiraoka H, Naito H. Primary leiomyosarcoma of the inferior vena cava with Budd-Chiari syndrome. Acta Pathol Jpn. 1989 Jan;39(1):73-7.	PubMed
632	1266	Inafuku H, Morishima Y, Nagano T, Arakaki K, Yamashiro S, Kuniyoshi Y. A three-decade experience of radical open endvenectomy with pericardial patch graft for correction of Budd-Chiari syndrome. Journal of Vascular Surgery. 2009;50(3):590-3.	EMBASE	Duplicates among databases	I	EMBASE-PubMed	Double duplicates	NA	Same			Same			Different	Acceptable		Different	Acceptable		Same			Same			Same
	1267	Inafuku H, Morishima Y, Nagano T, Arakaki K, Yamashiro S, Kuniyoshi Y. A three-decade experience of radical open endvenectomy with pericardial patch graft for correction of Budd-Chiari syndrome. J Vasc Surg. 2009 Sep;50(3):590-3.	PubMed
633	1268	Inoue A, Michitaka K, Shigematsu S, Konishi I, Hirooka M, Hiasa Y, et al. Budd-Chiari syndrome associated with hypereosinophilic syndrome; a case report. Internal Medicine. 2007;46(14):1095-100.	EMBASE	Duplicates among databases	I	EMBASE-PubMed	Double duplicates	NA	Same			Same			Different	Acceptable		Same			Same			Same			Same
	1269	Inoue A, Michitaka K, Shigematsu S, Konishi I, Hirooka M, Hiasa Y, et al. Budd-Chiari syndrome associated with hypereosinophilic syndrome; a case report. Intern Med. 2007;46(14):1095-100.	PubMed
634	1270	Inoue Y, Hasegawa K, Ishizawa T, Aoki T, Sano K, Beck Y, et al. Is there any difference in survival according to the portal tumor thrombectomy method in patients with hepatocellular carcinoma? Surgery. 2009;145(1):9-19.	EMBASE	Duplicates among databases	I	EMBASE-PubMed	Double duplicates	NA	Same			Same			Same			Different	Acceptable		Same			Same			Same
	1271	Inoue Y, Hasegawa K, Ishizawa T, Aoki T, Sano K, Beck Y, et al. Is there any difference in survival according to the portal tumor thrombectomy method in patients with hepatocellular carcinoma? Surgery. 2009 Jan;145(1):9-19.	PubMed
635	1272	Isaka S, Okano T, Shimazaki J, Masuda M, Miyazaki M. Surgical approach to tumor thrombus of renal cell carcinoma at the level between hepatic vein and diaphragm. International Journal of Urology. 1997;4(1):13-6.	EMBASE	Duplicates among databases	I	EMBASE-PubMed	Double duplicates	NA	Same			Same			Different	Acceptable		Different	Acceptable		Same			Same			Same
	1273	Isaka S, Okano T, Shimazaki J, Masuda M, Miyazaki M. Surgical approach to tumor thrombus of renal cell carcinoma at the level between hepatic vein and diaphragm. Int J Urol. 1997 Jan;4(1):13-6.	PubMed
636	1274	Iseki J, Touyama K, Noie T, Nakagami K, Takagi M, Hakamada K, et al. Partial portal arterialization for the prevention of massive liver necrosis following extended pancreatobiliary surgery: Experience of two cases. Surgery Today. 1992;22(6):568-71.	EMBASE	Duplicates among databases	I	EMBASE-PubMed	Double duplicates	NA	Same			Different	Acceptable		Different	Acceptable		Same			Same			Same			Same
	1275	Iseki J, Touyama K, Noie T, Nakagami K, Takagi M, Hakamada K, et al. Partial portal arterialization for the prevention of massive liver necrosis following extended pancreatobiliary surgery: experience of two cases. Surg Today. 1992;22(6):568-71.	PubMed
637	1276	Ishak KG. Sarcoidosis of the liver and bile ducts. Mayo Clinic Proceedings. 1998;73(5):467-72.	EMBASE	Duplicates among databases	I	EMBASE-PubMed	Double duplicates	NA	Same			Same			Different	Acceptable		Different	Acceptable		Same			Same			Same
	1277	Ishak KG. Sarcoidosis of the liver and bile ducts. Mayo Clin Proc. 1998 May;73(5):467-72.	PubMed
638	1278	Ishii H, Kobayashi T, Kudou M, Nishimura M, Toma A, Nakamura K, et al. Anatomical liver segmentectomy 2 for combined hepatocellular carcinoma and cholangiocarcinoma with tumor thrombus in segment 2 portal branch. World Journal of Surgical Oncology. 2012;10.	EMBASE	Duplicates among databases	I	EMBASE-PubMed	Double duplicates	NA	Same			Same			Different	Acceptable		Same			Same			Same			Different	Acceptable
	1279	Ishii H, Kobayashi T, Kudou M, Nishimura M, Toma A, Nakamura K, et al. Anatomical liver segmentectomy 2 for combined hepatocellular carcinoma and cholangiocarcinoma with tumor thrombus in segment 2 portal branch. World J Surg Oncol. 2012;10:22.	PubMed
639	1280	Ishikawa A, Nishida H, Baba T, Mitamura K. Evaluation of balloon-occluded hepatic venography with carbon dioxide for portography and correlation between retrograde portogram and liver function in patients with liver cirrhosis. Hepatology Research. 2000;18(3):239-51.	EMBASE	Duplicates among databases	I	EMBASE-PubMed	Double duplicates	NA	Same			Same			Different	Acceptable		Different	Acceptable		Same			Same			Same
	1281	Ishikawa A, Nishida H, Baba T, Mitamura K. Evaluation of balloon-occluded hepatic venography with carbon dioxide for portography and correlation between retrograde portogram and liver function in patients with liver cirrhosis. Hepatol Res. 2000 Nov;18(3):239-51.	PubMed
640	1282	Ishikawa M, Yamataka A, Kawamoto S, Balderson GA, Lynch SV. Hemodynamic changes in blood flow through the denervated liver in pigs. Journal of Investigative Surgery. 1995;8(1):95-100.	EMBASE	Duplicates among databases	I	EMBASE-PubMed	Double duplicates	NA	Same			Same			Different	Acceptable		Different	Acceptable		Same			Same			Same
	1283	Ishikawa M, Yamataka A, Kawamoto S, Balderson GA, Lynch SV. Hemodynamic changes in blood flow through the denervated liver in pigs. J Invest Surg. 1995 Jan-Feb;8(1):95-100.	PubMed
641	1284	Ishikawa T, Clark RA, Tokuda M, Ashida H. Focal contrast enhancement on hepatic CT in superior vena caval and brachiocephalic vein obstruction. American Journal of Roentgenology. 1983;140(2):337-8.	EMBASE	Duplicates among databases	I	EMBASE-PubMed	Double duplicates	NA	Same			Same			Different	Acceptable		Different	Acceptable		Same			Same			Same
	1285	Ishikawa T, Clark RA, Tokuda M, Ashida H. Focal contrast enhancement on hepatic CT in superior vena caval and brachiocephalic vein obstruction. AJR Am J Roentgenol. 1983 Feb;140(2):337-8.	PubMed
642	1286	Isoniemi H, Hockerstedt K, Makisalo H, Salmela K, Orko R. Liver transplantation in acute liver failure can be as successful as in chronic liver disease. Transplantation Proceedings. 1995;27(6):3517-8.	EMBASE	Duplicates among databases	I	EMBASE-PubMed	Double duplicates	NA	Same			Same			Different	Acceptable		Different	Acceptable		Same			Same			Same
	1287	Isoniemi H, Hockerstedt K, Makisalo H, Salmela K, Orko R. Liver transplantation in acute liver failure can be as successful as in chronic liver disease. Transplant Proc. 1995 Dec;27(6):3517-8.	PubMed
643	1288	Ito H, Adachi Y, Arimura Y, Endo T, Hinoda Y, Imai K. A 25-year clinical history of portopulmonary hypertension associated with latent myeloproliferative disorder. Journal of Gastroenterology. 2003;38(5):488-92.	EMBASE	Duplicates among databases	I	EMBASE-PubMed	Double duplicates	NA	Same			Same			Different	Acceptable		Same			Same			Same			Same
	1289	Ito H, Adachi Y, Arimura Y, Endo T, Hinoda Y, Imai K. A 25-year clinical history of portopulmonary hypertension associated with latent myeloproliferative disorder. J Gastroenterol. 2003;38(5):488-92.	PubMed
644	1290	Iwahashi K. Surgical correction of the inferior vena cava obstruction with Budd-Chiari syndrome. Archiv fur Japanische Chirurgie. 1981;50(4):559-70.	EMBASE	Duplicates among databases	I	EMBASE-PubMed	Double duplicates	NA	Same			Same			Different	Acceptable		Different	Acceptable		Same			Same			Same
	1291	Iwahashi K. Surgical correction of the inferior vena cava obstruction with Budd-Chiari syndrome. Nihon Geka Hokan. 1981 Jul 1;50(4):559-70.	PubMed
645	1292	Iwai M, Kitagawa Y, Nakajima T, Takeda M, Okanoue T, Ogasawara T, et al. Clinical features, image analysis, and laparoscopic and histological liver findings in Budd-Chiari syndrome. Hepato-Gastroenterology. 1998;45(24):2359-68.	EMBASE	Duplicates among databases	I	EMBASE-PubMed	Double duplicates	NA	Same			Same			Different	Acceptable		Different	Acceptable		Same			Same			Same
	1293	Iwai M, Kitagawa Y, Nakajima T, Takeda M, Okanoue T, Ogasawara T, et al. Clinical features, image analysis, and laparoscopic and histological liver findings in Budd-Chiari syndrome. Hepatogastroenterology. 1998 Nov-Dec;45(24):2359-68.	PubMed
646	1294	Iwasaki T, Kawai H, Oseki K, Togashi T, Shioji K, Yamamoto S, et al. Japanese case of Budd-Chiari syndrome due to hepatic vein thrombosis successfully treated with liver transplantation. Hepatology Research. 2012;42(2):213-8.	EMBASE	Duplicates among databases	I	EMBASE-PubMed	Double duplicates	NA	Same			Same			Different	Acceptable		Different	Acceptable		Same			Same			Same
	1295	Iwasaki T, Kawai H, Oseki K, Togashi T, Shioji K, Yamamoto S, et al. Japanese case of Budd-Chiari syndrome due to hepatic vein thrombosis successfully treated with liver transplantation. Hepatol Res. 2012 Feb;42(2):213-8.	PubMed
647	1296	Iwatani N, Inatomi Y, Yonehara T, Fujioka S, Hashimoto Y, Hirano T, et al. Portal vein thrombosis associated with hepatic encephalopathy. Clinical Neurology. 2005;45(3):235-8.	EMBASE	Duplicates among databases	I	EMBASE-PubMed	Double duplicates	NA	Same			Same			Different	Acceptable		Different	Acceptable		Same			Same			Same
	1297	Iwatani N, Inatomi Y, Yonehara T, Fujioka S, Hashimoto Y, Hirano T, et al. [Portal vein thrombosis associated with hepatic encephalopathy]. Rinsho Shinkeigaku. 2005 Mar;45(3):235-8.	PubMed
648	1298	Jackson BD, Doyle JS, Hoy JF, Roberts SK, Colman J, Hellard ME, et al. Non-cirrhotic portal hypertension in HIV mono-infected patients. Journal of Gastroenterology and Hepatology. 2012;27(9):1512-9.	EMBASE	Duplicates among databases	I	EMBASE-PubMed	Double duplicates	NA	Same			Same			Different	Acceptable		Different	Acceptable		Same			Same			Same
	1299	Jackson BD, Doyle JS, Hoy JF, Roberts SK, Colman J, Hellard ME, et al. Non-cirrhotic portal hypertension in HIV mono-infected patients. J Gastroenterol Hepatol. 2012 Sep;27(9):1512-9.	PubMed
649	1300	Jackson D, Botea A, Gubenko Y, Delphin E, Bennett H. Successful intraoperative use of recombinant tissue plasminogen activator during liver transplantation complicated by massive intracardiac/pulmonary thrombosis. Anesthesia and Analgesia. 2006;102(3):724-8.	EMBASE	Duplicates among databases	I	EMBASE-PubMed	Double duplicates	NA	Same			Same			Different	Acceptable		Different	Acceptable		Same			Same			Same
	1301	Jackson D, Botea A, Gubenko Y, Delphin E, Bennett H. Successful intraoperative use of recombinant tissue plasminogen activator during liver transplantation complicated by massive intracardiac/pulmonary thrombosis. Anesth Analg. 2006 Mar;102(3):724-8.	PubMed
650	1302	Jagtap A, Shanbag P, Vaidya M. Budd-Chiari Syndrome due to Antithrombin III Deficiency. Indian Journal of Pediatrics. 2003;70(12):1003-5.	EMBASE	Duplicates among databases	I	EMBASE-PubMed	Double duplicates	NA	Same			Different	Acceptable		Different	Acceptable		Different	Acceptable		Same			Same			Same
	1303	Jagtap A, Shanbag P, Vaidya M. Budd-Chiari syndrome due to antithrombin III deficiency. Indian J Pediatr. 2003 Dec;70(12):1003-5.	PubMed
651	1304	Jain A, Shetty S, Kulkarni B, Ghosh K. Association of factor VII gene polymorphisms with Budd Chiari syndrome. Blood Coagulation and Fibrinolysis. 2010;21(3):296-7.	EMBASE	Duplicates among databases	I	EMBASE-PubMed	Double duplicates	NA	Same			Same			Different	Acceptable		Different	Acceptable		Same			Same			Same
	1305	Jain A, Shetty S, Kulkarni B, Ghosh K. Association of factor VII gene polymorphisms with Budd Chiari syndrome. Blood Coagul Fibrinolysis. 2010 Apr;21(3):296-7.	PubMed
652	1306	Jain P. An unusual cause of budd-chiari syndrome: Paroxysmal nocturnal hemoglobinuria. Journal of Gastrointestinal and Liver Diseases. 2010;19(1):107-8.	EMBASE	Duplicates among databases	I	EMBASE-PubMed	Double duplicates	NA	Same			Different	Acceptable		Different	Acceptable		Different	Acceptable		Same			Same			Same
	1307	Jain P. An unusual cause of Budd-Chiari syndrome: paroxysmal nocturnal hemoglobinuria. J Gastrointestin Liver Dis. 2010 Mar;19(1):107-8.	PubMed
653	1308	Jamieson NV, Williams R, Calne RY. Liver transplantation for Budd-Chiari syndrome, 1976-1990. Annales de Chirurgie. 1991;45(4):362-5.	EMBASE	Duplicates among databases	I	EMBASE-PubMed	Double duplicates	NA	Same			Same			Different	Acceptable		Same			Same			Same			Same
	1309	Jamieson NV, Williams R, Calne RY. Liver transplantation for Budd-Chiari syndrome, 1976-1990. Ann Chir. 1991;45(4):362-5.	PubMed
654	1310	Janousek L, Adamec M, Oliverius M, Trunecka P, Kucera M. [Liver transplantation in patients with portal vein thrombosis]. Rozhl Chir. 2011 Feb;90(2):114-6.	PubMed	Duplicate publications in different journals (Full text - Full text)	II	PubMed-PubMed	Double duplicates	NA	Same			Same			Different	Acceptable	Both right	Different	Acceptable	Both right	Different	Acceptable	Both right	Different	Acceptable	Both right	Different	Acceptable	Both right
	1311	Janousek L, Adamec M, Oliverius M, Trunecka P, Kucera M. [Liver transplantation in patients with portal vein thrombosis]. Cas Lek Cesk. 2011;150(1):72-4.	PubMed
655	1312	Janssens M, Joris J, David JL, Lemaire R, Lamy M. High-dose aprotinin reduces blood loss in patients undergoing total hip replacement surgery. Anesthesiology. 1994;80(1):23-9.	EMBASE	Duplicates among databases	I	EMBASE-PubMed	Double duplicates	NA	Same			Same			Same			Different	Acceptable		Same			Same			Same
	1313	Janssens M, Joris J, David JL, Lemaire R, Lamy M. High-dose aprotinin reduces blood loss in patients undergoing total hip replacement surgery. Anesthesiology. 1994 Jan;80(1):23-9.	PubMed
656	1314	Janvier AL, Hamdan H, Malas M. Bilateral renal vein thrombosis and subsequent acute renal failure due to IVC filter migration and thrombosis. Clinical Nephrology. 2010;73(5):408-12.	EMBASE	Duplicates among databases	I	EMBASE-PubMed	Double duplicates	NA	Same			Same			Different	Acceptable		Different	Acceptable		Same			Same			Same
	1315	Janvier AL, Hamdan H, Malas M. Bilateral renal vein thrombosis and subsequent acute renal failure due to IVC filter migration and thrombosis. Clin Nephrol. 2010 May;73(5):408-12.	PubMed
657	1316	Jarhult J, Forsberg L, Lunderquist A. Budd-Chiari syndrome. Report of a case, successfully treated with a meso-caval shunt. Acta Chirurgica Scandinavica. 1984;150(1):105-8.	EMBASE	Duplicates among databases	I	EMBASE-PubMed	Double duplicates	NA	Same			Same			Different	Acceptable		Same			Same			Same			Same
	1317	Jarhult J, Forsberg L, Lunderquist A. Budd-Chiari syndrome. Report of a case, successfully treated with a meso-caval shunt. Acta Chir Scand. 1984;150(1):105-8.	PubMed
658	1318	Jayagopal N, Thamban S, Thakur Y. Recurrent Budd-Chiari syndrome in pregnancy. Journal of Obstetrics and Gynaecology. 2008;28(6):645-6.	EMBASE	Duplicates among databases	I	EMBASE-PubMed	Double duplicates	NA	Same			Same			Different	Acceptable		Different	Acceptable		Same			Same			Same
	1319	Jayagopal N, Thamban S, Thakur Y. Recurrent Budd-Chiari syndrome in pregnancy. J Obstet Gynaecol. 2008 Aug;28(6):645-6.	PubMed
659	1320	Jayanthi V, Udayakumar N. Budd-Chiari syndrome. Changing epidemiology and clinical presentation. Minerva Gastroenterologica e Dietologica. 2010;56(1):71-80.	EMBASE	Duplicates among databases	I	EMBASE-PubMed	Double duplicates	NA	Same			Same			Different	Acceptable		Different	Acceptable		Same			Same			Same
	1321	Jayanthi V, Udayakumar N. Budd-Chiari Syndrome. Changing epidemiology and clinical presentation. Minerva Gastroenterol Dietol. 2010 Mar;56(1):71-80.	PubMed
660	1322	Jayanthi V, Victor S, Dhala B, Gajaraj A, Madanagopalan N. Pre-operative and post-operative ultrasound evaluation of Budd Chiari syndrome due to coarctation of the inferior vena cava. Clinical Radiology. 1988;39(2):154-8.	EMBASE	Duplicates among databases	I	EMBASE-PubMed	Double duplicates	NA	Same			Same			Different	Acceptable		Different	Acceptable		Same			Same			Same
	1323	Jayanthi V, Victor S, Dhala B, Gajaraj A, Madanagopalan N. Pre-operative and post-operative ultrasound evaluation of Budd Chiari syndrome due to coarctation of the inferior vena cava. Clin Radiol. 1988 Mar;39(2):154-8.	PubMed
661	1324	Jbiniani O, Hammami S, Bdioui F, Braham R, Golli M, Saffar H, et al. The Budd-Chiari syndrome and Buerger's disease: A case report. Tunisie Medicale. 2009;87(10):706-8.	EMBASE	Duplicates among databases	I	EMBASE-PubMed	Double duplicates	NA	Same			Different	Acceptable		Different	Acceptable		Different	Acceptable		Same			Same			Same
	1325	Jbiniani O, Hammami S, Bdioui F, Braham R, Golli M, Saffar H, et al. [The Budd-Chiari syndrome and Buerger's disease: a case report]. Tunis Med. 2009 Oct;87(10):706-8.	PubMed
662	1326	Jean SS, Wang JL, Wang JT, Fang CT, Chen YC, Chang SC. Cryptococcus neoformans peritonitis in two patients with liver cirrhosis. Journal of the Formosan Medical Association. 2005;104(1):39-42.	EMBASE	Duplicates among databases	I	EMBASE-PubMed	Double duplicates	NA	Same			Same			Different	Acceptable		Different	Acceptable		Same			Same			Same
	1327	Jean SS, Wang JL, Wang JT, Fang CT, Chen YC, Chang SC. Cryptococcus neoformans peritonitis in two patients with liver cirrhosis. J Formos Med Assoc. 2005 Jan;104(1):39-42.	PubMed
663	1328	Jeans WD, Bourne JT, Read AE. Treatment of hepatic vein and inferior vena caval obstruction by balloon dilatation. British Journal of Radiology. 1983;56(669):687-9.	EMBASE	Duplicates among databases	I	EMBASE-PubMed	Double duplicates	NA	Same			Same			Different	Acceptable		Different	Acceptable		Same			Same			Same
	1329	Jeans WD, Bourne JT, Read AE. Treatment of hepatic vein and inferior vena caval obstruction by balloon dilatation. Br J Radiol. 1983 Sep;56(669):687-9.	PubMed
664	1330	Jeon HK, Kim DU, Baek DH, Ha DW, Lee BE, Ryu DY, et al. Venous thromboembolism in patients with cholangiocarcinoma: Focus on risk factors and impact on survival. European Journal of Gastroenterology and Hepatology. 2012;24(4):444-9.	EMBASE	Duplicates among databases	I	EMBASE-PubMed	Double duplicates	NA	Same			Different	Acceptable		Different	Acceptable		Different	Acceptable		Same			Same			Same
	1331	Jeon HK, Kim DU, Baek DH, Ha DW, Lee BE, Ryu DY, et al. Venous thromboembolism in patients with cholangiocarcinoma: focus on risk factors and impact on survival. Eur J Gastroenterol Hepatol. 2012 Apr;24(4):444-9.	PubMed
665	1332	Jeske W, Walenga JM, Lewis BE, Fareed J. Pharmacology of argatroban. Expert Opinion on Investigational Drugs. 1999;8(5):625-54.	EMBASE	Duplicates among databases	I	EMBASE-PubMed	Double duplicates	NA	Same			Same			Different	Acceptable		Different	Acceptable		Same			Same			Same
	1333	Jeske W, Walenga JM, Lewis BE, Fareed J. Pharmacology of argatroban. Expert Opin Investig Drugs. 1999 May;8(5):625-54.	PubMed
666	1334	Jha P, Poder L, Wang ZJ, Westphalen AC, Yeh BM, Coakley FV. Radiologic Mimics of Cirrhosis. American Journal of Roentgenology. 2010;194(4):993-9.	EMBASE	Duplicates among databases	I	EMBASE-PubMed	Double duplicates	NA	Same			Different	Acceptable		Different	Acceptable		Different	Acceptable		Same			Same			Same
	1335	Jha P, Poder L, Wang ZJ, Westphalen AC, Yeh BM, Coakley FV. Radiologic mimics of cirrhosis. AJR Am J Roentgenol. 2010 Apr;194(4):993-9.	PubMed
667	1336	Jiang XZ, Yan LN, Li B, Zhao JC, Wang WT, Li FG, et al. Arterial Complications After Living-Related Liver Transplantation: Single-Center Experience From West China. Transplantation Proceedings. 2008;40(5):1525-8.	EMBASE	Duplicates among databases	I	EMBASE-PubMed	Double duplicates	NA	Same			Different	Acceptable		Different	Acceptable		Different	Acceptable		Same			Same			Same
	1337	Jiang XZ, Yan LN, Li B, Zhao JC, Wang WT, Li FG, et al. Arterial complications after living-related liver transplantation: single-center experience from West China. Transplant Proc. 2008 Jun;40(5):1525-8.	PubMed
668	1338	Jibiki M, Iwai T, Inoue Y, Sugano N, Kihara K, Hyochi N, et al. Surgical strategy for treating renal cell carcinoma with thrombus extending into the inferior vena cava. Journal of Vascular Surgery. 2004;39(4):829-35.	EMBASE	Duplicates among databases	I	EMBASE-PubMed	Double duplicates	NA	Same			Same			Different	Acceptable		Different	Acceptable		Same			Same			Same
	1339	Jibiki M, Iwai T, Inoue Y, Sugano N, Kihara K, Hyochi N, et al. Surgical strategy for treating renal cell carcinoma with thrombus extending into the inferior vena cava. J Vasc Surg. 2004 Apr;39(4):829-35.	PubMed
669	1340	Joffe GM, Aisenbrey GA, Argubright KF. Budd-Chiari syndrome, systemic lupus erythematosus, and secondary antiphospholipid antibody syndrome in pregnancy. Obstetrics and Gynecology. 2005;106(5 II):1191-4.	EMBASE	Duplicates among databases	I	EMBASE-PubMed	Double duplicates	NA	Same			Same			Different	Acceptable		Different	Acceptable		Same			Different	Acceptable		Same
	1341	Joffe GM, Aisenbrey GA, Argubright KF. Budd-Chiari syndrome, systemic lupus erythematosus, and secondary antiphospholipid antibody syndrome in pregnancy. Obstet Gynecol. 2005 Nov;106(5 Pt 2):1191-4.	PubMed
670	1342	Jones TL, O'Beirne J, Goode A, Harrison S. Anaesthesia for caesarean section in a patient with Budd-Chiari syndrome and hepatopulmonary syndrome post liver transplantation. International Journal of Obstetric Anesthesia. 2011;20(2):169-73.	EMBASE	Duplicates among databases	I	EMBASE-PubMed	Double duplicates	NA	Same			Same			Different	Acceptable		Different	Acceptable		Same			Same			Same
	1343	Jones TL, O'Beirne J, Goode A, Harrison S. Anaesthesia for caesarean section in a patient with Budd-Chiari syndrome and hepatopulmonary syndrome post liver transplantation. Int J Obstet Anesth. 2011 Apr;20(2):169-73.	PubMed
671	1344	Joseph G, Mathews V, Perakath B, Joseph P, Sitaram V. Relentless progression of venous obstruction in a case of Budd-Chiari syndrome related to heterozygous protein C deficiency. CardioVascular and Interventional Radiology. 2001;24(6):427-31.	EMBASE	Duplicates among databases	I	EMBASE-PubMed	Double duplicates	NA	Same			Same			Different	Acceptable		Different	Acceptable		Same			Same			Same
	1345	Joseph G, Mathews V, Perakath B, Joseph P, Sitaram V. Relentless progression of venous obstruction in a case of Budd-Chiari syndrome related to heterozygous protein C deficiency. Cardiovasc Intervent Radiol. 2001 Nov-Dec;24(6):427-31.	PubMed
672	1346	Joseph UA, Jhingran SG. Inferior vena cava obstruction and diffuse hepatic uptake on lower extremity radionuclide venogram. Clinical Nuclear Medicine. 1995;20(11):989-92.	EMBASE	Duplicates among databases	I	EMBASE-PubMed	Double duplicates	NA	Same			Same			Different	Acceptable		Different	Acceptable		Same			Same			Same
	1347	Joseph UA, Jhingran SG. Inferior vena cava obstruction and diffuse hepatic uptake on lower extremity radionuclide venogram. Clin Nucl Med. 1995 Nov;20(11):989-92.	PubMed
673	1348	Joshi A, Jaiswal JP. Deep vein thrombosis in protein s deficiency. Journal of the Nepal Medical Association. 2010;49(1):56-8.	EMBASE	Duplicates among databases	I	EMBASE-PubMed	Double duplicates	NA	Same			Same			Different	Acceptable		Different	Acceptable		Same			Same			Same
	1349	Joshi A, Jaiswal JP. Deep vein thrombosis in protein S deficiency. JNMA J Nepal Med Assoc. 2010 Jan-Mar;49(177):56-8.	PubMed
674	1350	Joshi D, Saha S, Bernal W, Heaton N, Wendon J, Auzinger G. Haemodynamic response to abdominal decompression in acute Budd-Chiari syndrome. Liver International. 2011;31(8):1171-8.	EMBASE	Duplicates among databases	I	EMBASE-PubMed	Double duplicates	NA	Same			Same			Different	Acceptable		Different	Acceptable		Same			Same			Same
	1351	Joshi D, Saha S, Bernal W, Heaton N, Wendon J, Auzinger G. Haemodynamic response to abdominal decompression in acute Budd-Chiari syndrome. Liver Int. 2011 Sep;31(8):1171-8.	PubMed
675	1352	Joshi N, Rao S, Kumar A, Patil S, Rani S. Hepatitis A vaccination in chronic liver disease: Is it really required in a tropical country like India? Indian Journal of Medical Microbiology. 2007;25(2):137-9.	EMBASE	Duplicates among databases	I	EMBASE-PubMed	Double duplicates	NA	Same			Different	Acceptable		Different	Acceptable		Different	Acceptable		Same			Same			Same
	1353	Joshi N, Rao S, Kumar A, Patil S, Rani S. Hepatitis A vaccination in chronic liver disease: is it really required in a tropical country like India? Indian J Med Microbiol. 2007 Apr;25(2):137-9.	PubMed
676	1354	Jouini S, Sehili S, Ayadi K, Suleyman M, Gourdie R, Wachuku E. Hepatic hydatid cyst with fat-fluid level and Budd-Chiari syndrome. Annals of Saudi Medicine. 2001;21(3-4):225-7.	EMBASE	Duplicates among databases	I	EMBASE-PubMed	Double duplicates	NA	Same			Same			Different	Acceptable		Different	Acceptable		Same			Same			Same
	1355	Jouini S, Sehili S, Ayadi K, Suleyman M, Gourdie R, Wachuku E. Hepatic hydatid cyst with fat-fluid level and Budd-Chiari syndrome. Ann Saudi Med. 2001 May-Jul;21(3-4):225-7.	PubMed
677	1356	Juan CJ, Wu CJ, Chen CY, Lee SS, Chen A, Fan HC. Primitive neuroectodermal tumor of the kidney associated with Budd-Chiari syndrome in a 17-year-old girl. Journal of the Formosan Medical Association. 2001;100(9):628-30.	EMBASE	Duplicates among databases	I	EMBASE-PubMed	Double duplicates	NA	Same			Same			Different	Acceptable		Different	Acceptable		Same			Same			Same
	1357	Juan CJ, Wu CJ, Chen CY, Lee SS, Chen A, Fan HC. Primitive neuroectodermal tumor of the kidney associated with Budd-Chiari syndrome in a 17-year-old girl. J Formos Med Assoc. 2001 Sep;100(9):628-30.	PubMed
678	1358	Junge U, Wienke J, Schuler A. Acute Budd-Chiari syndrome, portal and splenic vein thrombosis in a patient with ulcerative colitis associated with antiphospholipid antibodies and protein C deficiency. Zeitschrift fur Gastroenterologie. 2001;39(10):845-52.	EMBASE	Duplicates among databases	I	EMBASE-PubMed	Double duplicates	NA	Same			Same			Different	Acceptable		Different	Acceptable		Same			Same			Same
	1359	Junge U, Wienke J, Schuler A. Acute Budd-Chiari syndrome, portal and splenic vein thrombosis in a patient with ulcerative colitis associated with antiphospholipid antibodies and protein C deficiency. Z Gastroenterol. 2001 Oct;39(10):845-52.	PubMed
679	1360	Kaabachi O, Berg A, Laguenie G, Adamsbaum C, Bargy F, Helardot PG. Budd-Chiari syndrome following repair of a giant omphalocele. European Journal of Pediatric Surgery. 1998;8(6):371-2.	EMBASE	Duplicates among databases	I	EMBASE-PubMed	Double duplicates	NA	Same			Same			Different	Acceptable		Different	Acceptable		Same			Same			Same
	1361	Kaabachi O, Berg A, Laguenie G, Adamsbaum C, Bargy F, Helardot PG. Budd-Chiari syndrome following repair of a giant omphalocele. Eur J Pediatr Surg. 1998 Dec;8(6):371-2.	PubMed
680	1362	Kadir S, Coulam CM. Intracaval extension of renal cell carcinoma. CardioVascular and Interventional Radiology. 1980;3(3):180-3.	EMBASE	Duplicates among databases	I	EMBASE-PubMed	Double duplicates	NA	Same			Same			Different	Acceptable		Same			Same			Same			Same
	1363	Kadir S, Coulam CM. Intracaval extension of renal cell carcinoma. Cardiovasc Intervent Radiol. 1980;3(3):180-3.	PubMed
681	1364	Kage M, Arakawa M, Kojiro M, Okuda K. Histopathology of membranous obstruction of the inferior vena cava in the Budd-Chiari syndrome. Gastroenterology. 1992;102(6):2081-90.	EMBASE	Duplicates among databases	I	EMBASE-PubMed	Double duplicates	NA	Same			Same			Same			Different	Acceptable		Same			Same			Same
	1365	Kage M, Arakawa M, Kojiro M, Okuda K. Histopathology of membranous obstruction of the inferior vena cava in the Budd-Chiari syndrome. Gastroenterology. 1992 Jun;102(6):2081-90.	PubMed
682	1366	Kaifi JT, Kavuturu S, Judelson D, Staveley-O'Carroll KF. Budd-Chiari syndrome and post-traumatic diaphragmatic hernia. Journal of Thoracic and Cardiovascular Surgery. 2012;143(4):e21-e2.	EMBASE	Duplicates among databases	I	EMBASE-PubMed	Double duplicates	NA	Same			Same			Different	Acceptable		Different	Acceptable		Same			Same			Different	Acceptable
	1367	Kaifi JT, Kavuturu S, Judelson D, Staveley-O'Carroll KF. Budd-Chiari syndrome and post-traumatic diaphragmatic hernia. J Thorac Cardiovasc Surg. 2012 Apr;143(4):e21-2.	PubMed
683	1368	Kaiser B, Hauptmann J, Weiss A, Markwardt F. Pharmacological characterization of a new highly effective synthetic thrombin inhibitor. Biomedica Biochimica Acta. 1985;44(7-8):1201-10.	EMBASE	Duplicates among databases	I	EMBASE-PubMed	Double duplicates	NA	Same			Same			Different	Acceptable		Same			Same			Same			Same
	1369	Kaiser B, Hauptmann J, Weiss A, Markwardt F. Pharmacological characterization of a new highly effective synthetic thrombin inhibitor. Biomed Biochim Acta. 1985;44(7-8):1201-10.	PubMed
684	1370	Kakar S, Batts KP, Poterucha JJ, Burgart LJ. Histologic changes mimicking biliary disease in liver biopsies with venous outflow impairment. Modern Pathology. 2004;17(7):874-8.	EMBASE	Duplicates among databases	I	EMBASE-PubMed	Double duplicates	NA	Same			Same			Different	Acceptable		Different	Acceptable		Same			Same			Same
	1371	Kakar S, Batts KP, Poterucha JJ, Burgart LJ. Histologic changes mimicking biliary disease in liver biopsies with venous outflow impairment. Mod Pathol. 2004 Jul;17(7):874-8.	PubMed
685	1372	Kakar S, Kamath PS, Burgart LJ. Sinusoidal dilatation and congestion in liver biopsy: Is it always due to venous outflow impairment? Archives of Pathology and Laboratory Medicine. 2004;128(8):901-4.	EMBASE	Duplicates among databases	I	EMBASE-PubMed	Double duplicates	NA	Same			Different	Acceptable		Different	Acceptable		Different	Acceptable		Same			Same			Same
	1373	Kakar S, Kamath PS, Burgart LJ. Sinusoidal dilatation and congestion in liver biopsy: is it always due to venous outflow impairment? Arch Pathol Lab Med. 2004 Aug;128(8):901-4.	PubMed
686	1374	Kakeji Y, Hashizume M, Kitano S, Hasuo K, Sugimachi K. Successful treatment of Budd-Chiari syndrome with early gastric cancer. International Surgery. 1991;76(1):55-7.	EMBASE	Duplicates among databases	I	EMBASE-PubMed	Double duplicates	NA	Same			Same			Different	Acceptable		Different	Acceptable		Same			Same			Same
	1375	Kakeji Y, Hashizume M, Kitano S, Hasuo K, Sugimachi K. Successful treatment of Budd-Chiari syndrome with early gastric cancer. Int Surg. 1991 Jan-Mar;76(1):55-7.	PubMed
687	1376	Kalambokis G, Christou L, Stefanou D, Arkoumani E, Tsianos EV. Association of liver cirrhosis related IgA nephropathy with portal hypertension. World Journal of Gastroenterology. 2007;13(43):5783-6.	EMBASE	Duplicates among databases	I	EMBASE-PubMed	Double duplicates	NA	Same			Same			Different	Acceptable		Different	Acceptable		Same			Same			Same
	1377	Kalambokis G, Christou L, Stefanou D, Arkoumani E, Tsianos EV. Association of liver cirrhosis related IgA nephropathy with portal hypertension. World J Gastroenterol. 2007 Nov 21;13(43):5783-6.	PubMed
688	1378	Kalman DR, Khan A, Romain PL, Nompleggi DJ. Giant gastric ulceration associated with antiphospholipid antibody syndrome. American Journal of Gastroenterology. 1996;91(6):1244-7.	EMBASE	Duplicates among databases	I	EMBASE-PubMed	Double duplicates	NA	Same			Same			Different	Acceptable		Different	Acceptable		Same			Same			Same
	1379	Kalman DR, Khan A, Romain PL, Nompleggi DJ. Giant gastric ulceration associated with antiphospholipid antibody syndrome. Am J Gastroenterol. 1996 Jun;91(6):1244-7.	PubMed
689	1380	Kamalesh M, Stokes K, Burger AJ. Transesophageal echocardiography assisted retrieval of embolized inferior vena cava stent. Catheterization and Cardiovascular Diagnosis. 1994;33(2):178-80.	EMBASE	Duplicates among databases	I	EMBASE-PubMed	Double duplicates	NA	Same			Same			Different	Acceptable		Different	Acceptable		Same			Same			Same
	1381	Kamalesh M, Stokes K, Burger AJ. Transesophageal echocardiography assisted retrieval of embolized inferior vena cava stent. Cathet Cardiovasc Diagn. 1994 Oct;33(2):178-80.	PubMed
690	1382	Kamath PS. Budd-Chiari syndrome: Radiologic findings. Liver Transplantation. 2006;12(11 SUPPL. 2):S21-S2.	EMBASE	Duplicates among databases	I	EMBASE-PubMed	Double duplicates	NA	Same			Same			Different	Acceptable		Different	Acceptable		Same			Different	Acceptable		Different	Acceptable
	1383	Kamath PS. Budd-Chiari syndrome: Radiologic findings. Liver Transpl. 2006 Nov;12(11 Suppl 2):S21-2.	PubMed
691	1384	Kamba M, Ochi S, Ochi H, Maruyama S, Sato H, Suto Y. Asymptomatic membranous obstruction of the inferior vena cava forming intrahepatic collateral pathways. Journal of Gastroenterology. 1995;30(6):783-5.	EMBASE	Duplicates among databases	I	EMBASE-PubMed	Double duplicates	NA	Same			Same			Different	Acceptable		Different	Acceptable		Same			Same			Same
	1385	Kamba M, Ochi S, Ochi H, Maruyama S, Sato H, Suto Y. Asymptomatic membranous obstruction of the inferior vena cava forming intrahepatic collateral pathways. J Gastroenterol. 1995 Dec;30(6):783-5.	PubMed
692	1386	Kamiya T, Nakagawa I, Kubota M, Niinai H, Unetani H. Anesthetic management of a patient with a right kidney tumor associated with complete occlusion of the inferior vena cava by tumor embolism. Japanese Journal of Anesthesiology. 1998;47(8):978-81.	EMBASE	Duplicates among databases	I	EMBASE-PubMed	Double duplicates	NA	Same			Same			Different	Acceptable		Different	Acceptable		Same			Same			Same
	1387	Kamiya T, Nakagawa I, Kubota M, Niinai H, Unetani H. [Anesthetic management of a patient with a right kidney tumor associated with complete occlusion of the inferior vena cava by tumor embolism]. Masui. 1998 Aug;47(8):978-81.	PubMed
693	1388	Kamps DL, Berkoff HA, Crummy AB. Suprahepatic vena caval obstruction. Case history. Journal of Cardiovascular Surgery. 1986;27(5):568-70.	EMBASE	Duplicates among databases	I	EMBASE-PubMed	Double duplicates	NA	Same			Same			Different	Acceptable		Different	Acceptable		Same			Same			Same
	1389	Kamps DL, Berkoff HA, Crummy AB. Suprahepatic vena caval obstruction. Case history. J Cardiovasc Surg (Torino). 1986 Sep-Oct;27(5):568-70.	PubMed
694	1390	Kane R, Eustace S. Diagnosis of Budd-Chiari syndrome: Comparison between sonography and MR angiography. Radiology. 1995;195(1):117-21.	EMBASE	Duplicates among databases	I	EMBASE-PubMed	Double duplicates	NA	Same			Different	Acceptable		Same			Different	Acceptable		Same			Same			Same
	1391	Kane R, Eustace S. Diagnosis of Budd-Chiari syndrome: comparison between sonography and MR angiography. Radiology. 1995 Apr;195(1):117-21.	PubMed
695	1392	Kang SP, Taddei T, McLennan B, Lacy J. Pseudocirrhosis in a pancreatic cancer patient with liver metastases: A case report of complete resolution of pseudocirrhosis with an early recognition and management. World Journal of Gastroenterology. 2008;14(10):1622-4.	EMBASE	Duplicates among databases	I	EMBASE-PubMed	Double duplicates	NA	Same			Different	Acceptable		Different	Acceptable		Different	Acceptable		Same			Same			Same
	1393	Kang SP, Taddei T, McLennan B, Lacy J. Pseudocirrhosis in a pancreatic cancer patient with liver metastases: a case report of complete resolution of pseudocirrhosis with an early recognition and management. World J Gastroenterol. 2008 Mar 14;14(10):1622-4.	PubMed
696	1394	Kansu E. Thrombosis in stem cell transplantation. Hematology. 2012;17(SUPPL. 1):S159-S62.	EMBASE	Duplicates among databases	I	EMBASE-PubMed	Double duplicates	NA	Same			Same			Same			Different	Acceptable		Same			Different	Acceptable		Different	Acceptable
	1395	Kansu E. Thrombosis in stem cell transplantation. Hematology. 2012 Apr;17 Suppl 1:S159-62.	PubMed
697	1396	Kao WY, Hung HH, Lu HC, Lin HC, Wu JC, Lee SD, et al. Hepatocellular Carcinoma With Presentation of Budd-Chiari Syndrome. Journal of the Chinese Medical Association. 2010;73(2):93-6.	EMBASE	Duplicates among databases	I	EMBASE-PubMed	Double duplicates	NA	Same			Different	Acceptable		Different	Acceptable		Different	Acceptable		Same			Same			Same
	1397	Kao WY, Hung HH, Lu HC, Lin HC, Wu JC, Lee SD, et al. Hepatocellular carcinoma with presentation of budd-Chiari syndrome. J Chin Med Assoc. 2010 Feb;73(2):93-6.	PubMed
698	1398	Karadag O, Akinci D, Aksoy DY, Bayraktar Y. Acute Budd-Chiari syndrome resulting from a pyogenic liver abscess. Hepato-Gastroenterology. 2005;52(65):1554-6.	EMBASE	Duplicates among databases	I	EMBASE-PubMed	Double duplicates	NA	Same			Same			Different	Acceptable		Different	Acceptable		Same			Same			Same
	1399	Karadag O, Akinci D, Aksoy DY, Bayraktar Y. Acute Budd-Chiari syndrome resulting from a pyogenic liver abscess. Hepatogastroenterology. 2005 Sep-Oct;52(65):1554-6.	PubMed
699	1400	Karageorgiou H, Mookerjee RP, Patani NR, Pachiadakis I, Usiskin SI, Gillams A, et al. 'Nipped in the Budd': Hepatic venous outflow obstruction in evolution. European Journal of Gastroenterology and Hepatology. 2005;17(1):65-8.	EMBASE	Duplicates among databases	I	EMBASE-PubMed	Double duplicates	NA	Same			Same			Different	Acceptable		Different	Acceptable		Same			Same			Same
	1401	Karageorgiou H, Mookerjee RP, Patani NR, Pachiadakis I, Usiskin SI, Gillams A, et al. 'Nipped in the Budd': hepatic venous outflow obstruction in evolution. Eur J Gastroenterol Hepatol. 2005 Jan;17(1):65-8.	PubMed
700	1402	Karagiannidis A, Karavalaki M, Koulaouzidis A. Hepatic sarcoidosis. Annals of Hepatology. 2006;5(4):251-6.	EMBASE	Duplicates among databases	I	EMBASE-PubMed	Double duplicates	NA	Same			Same			Different	Acceptable		Different	Acceptable		Same			Same			Same
	1403	Karagiannidis A, Karavalaki M, Koulaouzidis A. Hepatic sarcoidosis. Ann Hepatol. 2006 Oct-Dec;5(4):251-6.	PubMed
701	1404	Karakayali H, Aktas S, Ozcay F, Moray G, Torgay A, Haberal M. Long term outcomes in liver transplantation for progressive familial intrahepatic cholestasis. Pediatric Transplantation. 2011;15:86.	EMBASE	Duplicate publications in different journals (Abstract-Abstract)	II	EMBASE-EMBASE	Double duplicates	NA	Same			Same			Different	Acceptable	Both right	Same			Different	Acceptable	Both right	Same			Different	Acceptable	Both right
	1405	Karakayali H, Aktas S, Ozcay F, Moray G, Torgay A, Haberal M. Long term outcomes in liver transplantation for progressive familial intrahepatic cholestasis. Liver Transplantation. 2011;17:S126.	EMBASE
702	1406	Karaosmanoglu D, Karcaaltincaba M, Akata D, Ozmen M, Akhan O. CT, MRI, and US findings of incidental segmental distal hepatic vein occlusion: A new form of budd-chiari syndrome? Journal of Computer Assisted Tomography. 2008;32(4):518-22.	EMBASE	Duplicates among databases	I	EMBASE-PubMed	Double duplicates	NA	Same			Different	Acceptable		Different	Acceptable		Different	Acceptable		Same			Same			Same
	1407	Karaosmanoglu D, Karcaaltincaba M, Akata D, Ozmen M, Akhan O. CT, MRI, and US findings of incidental segmental distal hepatic vein occlusion: a new form of Budd-Chiari syndrome? J Comput Assist Tomogr. 2008 Jul-Aug;32(4):518-22.	PubMed
703	1408	Karasu Z, Nart D, Lebe E, Demirbas T, Memis A, Kilic M, et al. Liver transplantation in a patient with Budd-Chiari syndrome secondary to factor V Leiden mutation. Transplantation Proceedings. 2003;35(8):3008-10.	EMBASE	Duplicates among databases	I	EMBASE-PubMed	Double duplicates	NA	Same			Same			Different	Acceptable		Different	Acceptable		Same			Same			Same
	1409	Karasu Z, Nart D, Lebe E, Demirbas T, Memis A, Kilic M, et al. Liver transplantation in a patient with Budd-Chiari syndrome secondary to factor V Leiden mutation. Transplant Proc. 2003 Dec;35(8):3008-10.	PubMed
704	1410	Karnad DR, Guntupalli KK. Neurologic disorders in pregnancy. Critical Care Medicine. 2005;33(10 SUPPL.):S362-S71.	EMBASE	Duplicates among databases	I	EMBASE-PubMed	Double duplicates	NA	Same			Same			Different	Acceptable		Different	Acceptable		Same			Different	Acceptable		Different	Acceptable
	1411	Karnad DR, Guntupalli KK. Neurologic disorders in pregnancy. Crit Care Med. 2005 Oct;33(10 Suppl):S362-71.	PubMed
705	1412	Karrer FM, Kam I, Brandt C. Budd-Chiari syndrome after reduced-size liver transplantation. Transplantation Proceedings. 1994;26(1):187.	EMBASE	Duplicates among databases	I	EMBASE-PubMed	Double duplicates	NA	Same			Same			Different	Acceptable		Different	Acceptable		Same			Same			Same
	1413	Karrer FM, Kam I, Brandt C. Budd-Chiari syndrome after reduced-size liver transplantation. Transplant Proc. 1994 Feb;26(1):187.	PubMed
706	1414	Karti SS, Yilmaz M, Kosucu P, Altun E, Kesen J, Arslan M, et al. Early medical treatment is life saving in acute budd-chiari due to polycythemia vera. Hepato-Gastroenterology. 2003;50(50):512-4.	EMBASE	Duplicates among databases	I	EMBASE-PubMed	Double duplicates	NA	Same			Same			Different	Acceptable		Different	Acceptable		Same			Same			Same
	1415	Karti SS, Yilmaz M, Kosucu P, Altun E, Kesen J, Arslan M, et al. Early medical treatment is life saving in acute Budd-Chiari due to polycythemia vera. Hepatogastroenterology. 2003 Mar-Apr;50(50):512-4.	PubMed
707	1416	Kashfi A, Mehrabi A, Pahlavan PS, Schemmer P, Gutt CN, Friess H, et al. A review of various techniques of orthotopic liver transplantation in the rat. Transplantation Proceedings. 2005;37(1):185-8.	EMBASE	Duplicates among databases	I	EMBASE-PubMed	Double duplicates	NA	Same			Same			Different	Acceptable		Different	Acceptable		Same			Same			Same
	1417	Kashfi A, Mehrabi A, Pahlavan PS, Schemmer P, Gutt CN, Friess H, et al. A review of various techniques of orthotopic liver transplantation in the rat. Transplant Proc. 2005 Jan-Feb;37(1):185-8.	PubMed
708	1418	Kashima Y, Miyazaki M, Ito H, Kaiho T, Nakagawa K, Ambiru S, et al. Effective hepatic artery chemoembolization for advanced hepatocellular carcinoma with extensive tumour thrombus through the hepatic vein. Journal of Gastroenterology and Hepatology. 1999;14(9):922-7.	EMBASE	Duplicates among databases	I	EMBASE-PubMed	Double duplicates	NA	Same			Same			Different	Acceptable		Different	Acceptable		Same			Same			Same
	1419	Kashima Y, Miyazaki M, Ito H, Kaiho T, Nakagawa K, Ambiru S, et al. Effective hepatic artery chemoembolization for advanced hepatocellular carcinoma with extensive tumour thrombus through the hepatic vein. J Gastroenterol Hepatol. 1999 Sep;14(9):922-7.	PubMed
709	1420	Kashyap AS, Kashyap S. Hepatocellular carcinoma. Postgraduate Medical Journal. 2000;76(897):454.	EMBASE	Duplicates among databases	I	EMBASE-PubMed	Double duplicates	NA	Same			Same			Different	Acceptable		Different	Acceptable		Same			Same			Same
	1421	Kashyap AS, Kashyap S. Hepatocellular carcinoma. Postgrad Med J. 2000 Jul;76(897):454.	PubMed
710	1422	Katoh M, Shigematsu H. Primary liver carcinoma complicating membranous obstruction of the inferior vena cava. Pathology International. 1999;49(3):253-7.	EMBASE	Duplicates among databases	I	EMBASE-PubMed	Double duplicates	NA	Same			Same			Different	Acceptable		Different	Acceptable		Same			Same			Same
	1423	Katoh M, Shigematsu H. Primary liver carcinoma complicating membranous obstruction of the inferior vena cava. Pathol Int. 1999 Mar;49(3):253-7.	PubMed
711	1424	Kattan JG, Farhat FS, Chahine GY, Nasr FL, Moukadem WT, Younes FC, et al. Weekly docetaxel, zoledronic acid and estramustine in hormone-refractory prostate cancer (HRPC). Investigational New Drugs. 2008;26(1):75-9.	EMBASE	Duplicates among databases	I	EMBASE-PubMed	Double duplicates	NA	Same			Same			Different	Acceptable		Different	Acceptable		Same			Same			Same
	1425	Kattan JG, Farhat FS, Chahine GY, Nasr FL, Moukadem WT, Younes FC, et al. Weekly docetaxel, zoledronic acid and estramustine in hormone-refractory prostate cancer (HRPC). Invest New Drugs. 2008 Feb;26(1):75-9.	PubMed
712	1426	Kaul U, Agarwal R, Jain P, Sharma S, Wasir HS. Management of idiopathic obstruction of the hepatic and suprahepatic inferior vena cava with a self-expanding metallic stent. Catheterization and Cardiovascular Diagnosis. 1996;39(3):252-7.	EMBASE	Duplicates among databases	I	EMBASE-PubMed	Double duplicates	NA	Same			Same			Different	Acceptable		Different	Acceptable		Same			Same			Same
	1427	Kaul U, Agarwal R, Jain P, Sharma S, Wasir HS. Management of idiopathic obstruction of the hepatic and suprahepatic inferior vena cava with a self-expanding metallic stent. Cathet Cardiovasc Diagn. 1996 Nov;39(3):252-7.	PubMed
713	1428	Kavanagh PM, Roberts J, Gibney R, Malone D, Hegarty J, McCormick PA. Acute Budd-Chiari syndrome with liver failure: The experience of a policy of initial interventional radiological treatment using transjugular intrahepatic portosystemic shunt. Journal of Gastroenterology and Hepatology. 2004;19(10):1135-9.	EMBASE	Duplicates among databases	I	EMBASE-PubMed	Double duplicates	NA	Same			Different	Acceptable		Different	Acceptable		Different	Acceptable		Same			Same			Same
	1429	Kavanagh PM, Roberts J, Gibney R, Malone D, Hegarty J, McCormick PA. Acute Budd-Chiari syndrome with liver failure: the experience of a policy of initial interventional radiological treatment using transjugular intrahepatic portosystemic shunt. J Gastroenterol Hepatol. 2004 Oct;19(10):1135-9.	PubMed
714	1430	Kawaguchi T, Sata M, Ono N, Sakisaka S, Koga H, Ijuin H, et al. Budd-Chiari syndrome complicated by hepatocellular carcinoma with no evidence of infection with hepatitis virus: A case report. Hepato-Gastroenterology. 1999;46(30):3237-40.	EMBASE	Duplicates among databases	I	EMBASE-PubMed	Double duplicates	NA	Same			Different	Acceptable		Different	Acceptable		Different	Acceptable		Same			Same			Same
	1431	Kawaguchi T, Sata M, Ono N, Sakisaka S, Koga H, Ijuin H, et al. Budd-Chiari syndrome complicated by hepatocellular carcinoma with no evidence of infection with hepatitis virus: a case report. Hepatogastroenterology. 1999 Nov-Dec;46(30):3237-40.	PubMed
715	1432	Kawaguchi Y, Tashiro H, Amano H, Kobayashi T, Irei T, Igarashi Y, et al. ABO-blood type incompatible living donor liver transplantation in a patient with Budd-Chiari Syndrome secondary to essential thrombocythemia. Hepatology Research. 2009;39(5):520-4.	EMBASE	Duplicates among databases	I	EMBASE-PubMed	Double duplicates	NA	Same			Same			Different	Acceptable		Different	Acceptable		Same			Same			Same
	1433	Kawaguchi Y, Tashiro H, Amano H, Kobayashi T, Irei T, Igarashi Y, et al. ABO-blood type incompatible living donor liver transplantation in a patient with Budd-Chiari Syndrome secondary to essential thrombocythemia. Hepatol Res. 2009 May 1;39(5):520-4.	PubMed
716	1434	Kayahan Ulu EM, Coskun M, Ozbek O, Tutar NU, Ozturk A, Aytekin C, et al. Accuracy of Multidetector Computed Tomographic Angiography for Detecting Hepatic Artery Complications After Liver Transplantation. Transplantation Proceedings. 2007;39(10):3239-44.	EMBASE	Duplicates among databases	I	EMBASE-PubMed	Double duplicates	NA	Same			Different	Acceptable		Different	Acceptable		Different	Acceptable		Same			Same			Same
	1435	Kayahan Ulu EM, Coskun M, Ozbek O, Tutar NU, Ozturk A, Aytekin C, et al. Accuracy of multidetector computed tomographic angiography for detecting hepatic artery complications after liver transplantation. Transplant Proc. 2007 Dec;39(10):3239-44.	PubMed
717	1436	Kayal S, Singhal B, Thulkar S, Mishra J, Kumar R, Bakhshi S. Acute Budd-Chiari syndrome in pediatric acute promyelocytic leukemia. Leukemia and Lymphoma. 2011;52(8):1611-4.	EMBASE	Duplicates among databases	I	EMBASE-PubMed	Double duplicates	NA	Same			Same			Different	Acceptable		Different	Acceptable		Same			Same			Same
	1437	Kayal S, Singhal B, Thulkar S, Mishra J, Kumar R, Bakhshi S. Acute Budd-Chiari syndrome in pediatric acute promyelocytic leukemia. Leuk Lymphoma. 2011 Aug;52(8):1611-4.	PubMed
718	1438	Kazimi M, Karaca C, Ozsoy M, Ozdemir M, Apaydin AZ, Ulukaya S, et al. Live donor liver transplantation for Budd-Chiari syndrome: Anastomosis of the right hepatic vein to the right atrium. Liver Transplantation. 2009;15(10):1374-7.	EMBASE	Duplicates among databases	I	EMBASE-PubMed	Double duplicates	NA	Same			Different	Acceptable		Different	Acceptable		Different	Acceptable		Same			Same			Same
	1439	Kazimi M, Karaca C, Ozsoy M, Ozdemir M, Apaydin AZ, Ulukaya S, et al. Live donor liver transplantation for Budd-Chiari syndrome: anastomosis of the right hepatic vein to the right atrium. Liver Transpl. 2009 Oct;15(10):1374-7.	PubMed
719	1440	Keiding S, Solvig J, Gronbaek H, Vilstrup H. Combined liver vein and spleen pulp pressure measurements in patients with portal or splenic vein thrombosis. Scandinavian Journal of Gastroenterology. 2004;39(6):594-9.	EMBASE	Duplicates among databases	I	EMBASE-PubMed	Double duplicates	NA	Same			Same			Different	Acceptable		Different	Acceptable		Same			Same			Same
	1441	Keiding S, Solvig J, Gronbaek H, Vilstrup H. Combined liver vein and spleen pulp pressure measurements in patients with portal or splenic vein thrombosis. Scand J Gastroenterol. 2004 Jun;39(6):594-9.	PubMed
[truncated: 1,834 more rows]
