# Supplementary material for: Find Duplicates among the PubMed, EMBASE, and Cochrane Library Databases in Systematic Review
Source: PLoS One. 2013 Aug 20;8(8):e71838. doi: 10.1371/journal.pone.0071838 (PMC3748039; doi:10.1371/journal.pone.0071838)
Supplement: File S5 — Type-I duplicates identified by hand-searching method in Budd-Chiari syndrome literatures. (XLS) [file pone.0071838.s005.xls]

## Sheet: Sheet1
No.	Information	Database	No. Redundant papers	Databases from duplicates	Ways to find duplicates	Authors			Titles			Journals			Years			Volumes			Issues			Pages
						Same or different	Acceptable or unacceptable	Database with mistakes	Same or different	Acceptable or unacceptable	Database with mistakes	Same or different	Acceptable or unacceptable	Database with mistakes	Same or different	Acceptable or unacceptable	Database with mistakes	Same or different	Acceptable or unacceptable	Database with mistakes	Same or different	Acceptable or unacceptable	Database with mistakes	Same or different	Acceptable or unacceptable	Database with mistakes
1	Aagaard J, Burcharth F. Hepatic and portal vein thrombosis diagnosed by transhepatic portography. Fortschritte auf den Gebiete der Rontgenstrahlen und der Nuklearmedizin. 1979;130(6):719-20.	EMBASE	Double	EMBASE-PubMed	Author	Same			Different	Unacceptable	PubMed	Different	Acceptable		Different	Acceptable		Same			Same			Same
	Aagaard J, Burcharth F. Hepatic portal vein thrombosis diagnosed by transhepatic portography. Rofo. 1979 Jun;130(6):719-20.	PubMed
2	Abarca L, Junco E, Hawkins FG. Budd Chiari syndrome in childhood by hypoplasia of suprahepatic veins. Clinical and pathological study of a case. Anales Espanoles de Pediatria. 1976;9(2):193-8.	EMBASE	Double	EMBASE-PubMed	Author	Different	Unacceptable	EMBASE	Different	Acceptable		Different	Acceptable		Different	Acceptable		Same			Same			Same
	Abarca L, Junco E, Hawkins FG, Roche MC, Sainz e IAT. [Budd-Chiari syndrome in childhood by hipoplasia of suprahepatic veins. Clinical and pathological study of a case (author's transl)]. An Esp Pediatr. 1976 Mar-Apr;9(2):193-8.	PubMed
3	Acharya SK, Dasarathy S, Saksena S, Pande JN. A prospective randomized study to evaluate propranolol in patients undergoing long-term endoscopic sclerotherapy. Journal of hepatology; 1993. p. 291-300.	Cochrane Library	Double	Cochrane Library-PubMed	Author	Same			Same			Different	Acceptable		Different	Acceptable		Different	Unacceptable	Cochrane	Different	Unacceptable	Cochrane	Same
	Acharya SK, Dasarathy S, Saksena S, Pande JN. A prospective randomized study to evaluate propranolol in patients undergoing long-term endoscopic sclerotherapy. J Hepatol. 1993 Sep;19(2):291-300.	PubMed
4	Agha A, Sussman N, Goodgame R. Acute hepatic dysfunction with abdominal pain and ascites. MedGenMed Medscape General Medicine. 2007; 9(2).	EMBASE	Double	EMBASE-PubMed	Author	Different	Unacceptable	PubMed	Same			Different	Acceptable		Same			Same			Same			Different	Unacceptable	EMBASE
	Agha A, Sussman N. Acute hepatic dysfunction with abdominal pain and ascites. MedGenMed. 2007; 9(2): 31.	PubMed
5	Aguirrebarrena G, Pulcinelli S, Giovannoni AG, Gidekel L. Coeliac disease and Budd-Chiari syndrome: An infrequent association [5]. Revista Espanola de Enfermedades Digestivas. 2001; 93(9): 611-2.	EMBASE	Double	EMBASE-PubMed	Author	Same			Different	Acceptable		Different	Acceptable		Same			Same			Same			Same
	Aguirrebarrena G, Pulcinelli S, Giovannoni AG, Gidekel L. [Celiac disease and Budd-Chiari syndrome: infrequent association]. Rev Esp Enferm Dig. 2001; 93(9): 611-2.	PubMed
6	Ahn SS, Yellin A, Sheng FC. Selective surgical therapy of the Budd-Chiari syndrome provides superior survivor rates than conservative medical management. Journal of Vascular Surgery. 1987; 5(1): 28-37.	EMBASE	Double	EMBASE-PubMed	Author	Different	Unacceptable	EMBASE	Same			Different	Acceptable		Same			Same			Same			Same
	Ahn SS, Yellin A, Sheng FC, Colonna JO, Goldstein LI, Busuttil RW. Selective surgical therapy of the Budd-Chiari syndrome provides superior survivor rates than conservative medical management. J Vasc Surg. 1987; 5(1): 28-37.	PubMed
7	Aikat BK, Bhusnurmath SR, Chhuttani PN, Datta DV. Hepatic vein obstruction a retrospective analysis of 72 autopsies and biopsies. Indian Journal of Medical Research. 1978; 67(1): 128-44.	EMBASE	Double	EMBASE-PubMed	Author	Same			Different	Acceptable		Different	Acceptable		Same			Same			Different	Unacceptable	PubMed	Same
	Aikat BK, Bhusnurmath SR, Chhuttani PN, Datta DV. Hepatic vein obstruction--a retrospective analysis of 72 autopsies and biopsies. Indian J Med Res. 1978; 67: 128-44.	PubMed
8	Akoum R, Mahfoud D, Ghaoui A, Haddad N, Mahfoud N, Farhat H, et al. Budd-Chiari syndrome and heparin-induced thrombocytopenia in polycythemia vera: Successful treatment with repeated TIPS and intrferon alpha. Journal of Cancer Research and Therapeutics. 2009; 5(4): 305-8.	EMBASE	Double	EMBASE-PubMed	Author	Same			Different	Unacceptable	PubMed	Different	Acceptable		Same			Same			Same			Same
	Akoum R, Mahfoud D, Ghaoui A, Haddad N, Mahfoud N, Farhat H, et al. Budd-Chiari syndrome and heparin-induced thrombocytopenia in polycythemia vera: successful treatment with repeated TIPS and interferon alpha. J Cancer Res Ther. 2009; 5(4): 305-8.	PubMed
9	Al-Dalaan A, Al-Balaa S, Ashraf Ali M, Huraib S, Amin T, Al-Maziad A, et al. Budd-Chiari syndrome in association with Behcet's disease. Journal of Rheumatology. 1991; 18(4): 622-6.	EMBASE	Double	EMBASE-PubMed	Author	Different	Unacceptable	EMBASE	Same			Different	Acceptable		Same			Same			Same			Same
	al-Dalaan A, al-Balaa S, Ali MA, Huraib S, Amin T, al-Maziad A, et al. Budd-Chiari syndrome in association with Behcet's disease. J Rheumatol. 1991; 18(4): 622-6.	PubMed
10	Alexopoulou A, Mantzoukis D, Brountzos E, Dourakis SP. Budd-Chiari syndrome after in vitro fertilization in a patient with latent thrombophilia [3]. Journal of Gastroenterology. 2005; 40(10): 1001-2.	EMBASE	Double	EMBASE-PubMed	Author	Same			Different	Acceptable		Different	Acceptable		Same			Same			Same			Same
	Alexopoulou A, Mantzoukis D, Brountzos E, Dourakis SP. Budd-Chiari syndrome after in vitro fertilization in a patient with latent thrombophilia. J Gastroenterol. 2005; 40(10): 1001-2.	PubMed
11	Alfaro A. Cerebral venous thrombosis in paroxysmal nocturnal haemoglobinuria [3]. Journal of Neurology Neurosurgery and Psychiatry. 1992; 55(5): 412.	EMBASE	Double	EMBASE-PubMed	Author	Same			Different	Acceptable		Different	Acceptable		Same			Same			Same			Same
	Alfaro A. Cerebral venous thrombosis in paroxysmal nocturnal haemoglobinuria. J Neurol Neurosurg Psychiatry. 1992; 55(5): 412.	PubMed
12	Al-Karawi MA, Ahmed AM, El-Sheikh Mohamed AR. The Budd-Chiari syndrome: A case report and review of current management options. Annals of Saudi Medicine. 1991; 11(4): 471-4.	EMBASE	Double	EMBASE-PubMed	Author	Different	Unacceptable	EMBASE	Same			Different	Acceptable		Same			Same			Same			Same
	Al-Karawi MA, Ahmed AM, Mohamed AR. The Budd-Chiari syndrome: A case report and review of current management options. Ann Saudi Med. 1991; 11(4): 471-4.	PubMed
13	Alpert LI. Veno occlusive disease of the liver associated with oral contraceptives: Case report and review of literature. Human Pathology. 1976; 7(6): 709-18.	EMBASE	Double	EMBASE-PubMed	Author	Same			Different	Acceptable		Different	Acceptable		Same			Same			Same			Same
	Alpert LI. Veno-occlusive disease of the liver associated with oral contraceptives: case report and review of literature. Hum Pathol. 1976; 7(6): 709-18.	PubMed
14	Altomonte L, Mingrone G, Gattini G. A case of Budd-Chiari syndrome during erythraemia. Minerva Medica. 1979; 70(54): 3719-24.	EMBASE	Double	EMBASE-PubMed	Author	Different	Unacceptable	EMBASE	Different	Acceptable		Different	Acceptable		Same			Same			Same			Same
	Altomonte L, Mingrone G, Gattini G, Pepe M, Magaro M. [Budd-Chiari syndrome in the course of polycythemia rubra vera. Presentation of a clinical case]. Minerva Med. 1979; 70(54): 3719-24.	PubMed
15	Amano H, Miura F, Toyota N, Wada K, Katoh KI, Hayano K, et al. Pancreatectomy with reconstruction of the right and left hepatic arteries for locally advanced pancreatic cancer. Journal of Hepato-Biliary-Pancreatic Surgery. 2009; 16(6): 777-80.	EMBASE	Double	EMBASE-PubMed	Author	Different	Acceptable		Same			Different	Acceptable		Same			Same			Same			Same
	Amano H, Miura F, Toyota N, Wada K, Katoh K, Hayano K, et al. Pancreatectomy with reconstruction of the right and left hepatic arteries for locally advanced pancreatic cancer. J Hepatobiliary Pancreat Surg. 2009; 16(6): 777-80.	PubMed
16	Amarapurkar DN, Shrestha SM. Membranous obstruction of inferior vena cava causing Budd-Chiari syndrome [2]. American Journal of Gastroenterology. 1995; 90(12): 2261-2.	EMBASE	Double	EMBASE-PubMed	Author	Different	Acceptable		Different	Acceptable		Different	Acceptable		Same			Same			Same			Same
	Amarapurkar DN. Membranous obstruction of inferior vena cava causing Budd-Chiari syndrome. Am J Gastroenterol. 1995; 90(12): 2261-2.	PubMed
17	Ambrosetti P, Widmann JJ, Robert J, Rohner A. Acute Budd-Chiari syndrome secondary to surgical treatment of polycystic liver disease. Gastroenterologie Clinique et Biologique. 1992; 16(11): 894-6.	EMBASE	Double	EMBASE-PubMed	Author	Same			Different	Acceptable		Different	Acceptable		Same			Same			Same			Same
	Ambrosetti P, Widmann JJ, Robert J, Rohner A. [Acute Budd-Chiari's syndrome after surgical treatment of polycystic liver disease]. Gastroenterol Clin Biol. 1992; 16(11): 894-6.	PubMed
18	Amodeo A, Di Donato R, Dessanti A. Relief of membranous obstruction of the inferior vena cava in a 5-year-old child. Journal of Thoracic and Cardiovascular Surgery. 1986; 92(6): 1101-3.	EMBASE	Double	EMBASE-PubMed	Author	Different	Unacceptable	EMBASE	Same			Different	Acceptable		Same			Same			Same			Same
	Amodeo A, Di Donato R, Dessanti A, Caccia G, Zaltron D, Alberti D, et al. Relief of membranous obstruction of the inferior vena cava in a 5-year-old child. J Thorac Cardiovasc Surg. 1986; 92(6): 1101-3.	PubMed
19	Anderegg BA, Baillie GM, Uber WE, Chavin KD, Lin A, Baliga PK, et al. Case report: Use of bivalirudin to prevent thrombosis following orthotopic liver transplantation in a patient with Budd-Chiari syndrome and a history of heparin-induced thrombocytopenia. Annals of Clinical and Laboratory Science. 2008; 38(3): 277-82.	EMBASE	Double	EMBASE-PubMed	Author	Same			Different	Acceptable		Different	Acceptable		Same			Same			Same			Same
	Anderegg BA, Baillie GM, Uber WE, Chavin KD, Lin A, Baliga PK, et al. Use of bivalirudin to prevent thrombosis following orthotopic liver transplantation in a patient with Budd-Chiari syndrome and a history of heparin-induced thrombocytopenia. Ann Clin Lab Sci. 2008; 38(3): 277-82.	PubMed
20	Andree H, Roschlau G. Effects of oral contraceptives on function and structure of the liver. Zeitschrift fur Arztliche Fortbildung. 1987; 81(21): 1095-104.	EMBASE	Double	EMBASE-PubMed	Author	Same			Different	Acceptable		Different	Acceptable		Same			Same			Same			Same
	Andree H, Roschlau G. [Effects of oral contraceptives on liver function and structure]. Z Arztl Fortbild (Jena). 1987; 81(21): 1095-104.	PubMed
21	Angermayr B. Transjugular intrahepatic portosystemic shunt - current status in 2011. Acta Gastro-Enterologica Belgica. 2011; 74(4): 553-9.	EMBASE	Double	EMBASE-PubMed	Author	Same			Different	Acceptable		Different	Acceptable		Same			Same			Same			Same
	Angermayr B. Transjugular intrahepatic portosystemic shunt--current status in 2011. Acta Gastroenterol Belg. 2011; 74(4): 553-9.	PubMed
22	Appenzeller S, Souza FHC, Wagner Silva de Souza A, Shoenfeld Y, de Carvalho JF. HELLP Syndrome and Its Relationship with Antiphospholipid Syndrome and Antiphospholipid Antibodies. Seminars in Arthritis and Rheumatism. 2011; 41(3): 517-23.	EMBASE	Double	EMBASE-PubMed	Author	Different	Acceptable		Different	Acceptable		Different	Acceptable		Same			Same			Same			Same
	Appenzeller S, Souza FH, Wagner Silva de Souza A, Shoenfeld Y, de Carvalho JF. HELLP syndrome and its relationship with antiphospholipid syndrome and antiphospholipid antibodies. Semin Arthritis Rheum. 2011; 41(3): 517-23.	PubMed
23	Archimandritis A, Christopoulou V, Tsirantonaki M, Vlachoyiannopoulos P, Zavos G, Aroni K. Budd-Chiari syndrome in the context of antiphospholipid syndrome: Diagnostic and therapeutic implications [3]. Lupus. 1995; 4(4): 329-31.	EMBASE	Double	EMBASE-PubMed	Author	Same			Different	Acceptable		Same			Same			Same			Same			Same
	Archimandritis A, Christopoulou V, Tsirantonaki M, Vlachoyiannopoulos P, Zavos G, Aroni K. Budd-Chiari syndrome in the context of antiphospholipid syndrome: diagnostic and therapeutic implications. Lupus. 1995; 4(4): 329-31.	PubMed
24	Arts CHP, Van Hillegersberg R, De Kort GAP, Moll FL. Inferior caval vein thrombosis owing to compression of focal nodular hyperplasia: Surgical resection after shrinkage by hepatic artery embolization. Vascular. 2010; 18(1): 53-8.	EMBASE	Double	EMBASE-PubMed	Author	Different	Acceptable		Different	Acceptable		Same			Same			Same			Same			Same
	Arts CH, van Hillegersberg R, de Kort GA, Moll FL. Inferior caval vein thrombosis owing to compression of focal nodular hyperplasia: surgical resection after shrinkage by hepatic artery embolization. Vascular. 2010; 18(1): 53-8.	PubMed
25	Asakura H, Miura S, Morishita T. Endoscopic and histopathological study on primary and secondary intestinal lymphangiectasia. Digestive Diseases and Sciences. 1981; 26(4): 312-20.	EMBASE	Double	EMBASE-PubMed	Author	Different	Unacceptable	EMBASE	Same			Different	Acceptable		Same			Same			Same			Same
	Asakura H, Miura S, Morishita T, Aiso S, Tanaka T, Kitahora T, et al. Endoscopic and histopathological study on primary and secondary intestinal lymphangiectasia. Dig Dis Sci. 1981; 26(4): 312-20.	PubMed
26	Asherson RA, Thompson RPH, MacLachlan N, Baguley E, Hicks P, Hughes GRV. Budd Chiari syndrome, visceral arterial occlusions, recurrent fetal loss and the 'lupus anticoagulant' in systemic lupus erythematosus. Journal of Rheumatology. 1989; 16(2): 219-24.	EMBASE	Double	EMBASE-PubMed	Author	Different	Acceptable		Different	Acceptable		Different	Acceptable		Same			Same			Same			Same
	Asherson RA, Thompson RP, MacLachlan N, Baguley E, Hicks P, Hughes GR. Budd Chiari syndrome, visceral arterial occlusions, recurrent fetal loss and the "lupus anticoagulant" in systemic lupus erythematosus. J Rheumatol. 1989; 16(2): 219-24.	PubMed
27	Assouline D, Negrier C, Coquard L, Archimaud E, Fiere D, Bret M, et al. Successful systemic thrombolysis of hepatic vein thrombosis in a patient with promyelocytic leukemia treated with all-trans retinoic acid [5]. American Journal of Hematology. 1995; 48(4): 291-2.	EMBASE	Double	EMBASE-PubMed	Author	Different	Unacceptable	PubMed	Different	Acceptable		Different	Acceptable		Same			Same			Same			Same
	Assouline D, Negrier C, Coguard I, Archimbaud E, Fiere D, Bret M, et al. Successful systemic thrombolysis of hepatic vein thrombosis in a patient with promyelocytic leukemia treated with all-trans retinoic acid. Am J Hematol. 1995; 48(4): 291-2.	PubMed
28	Attali P, Brauner M, Dumas JL, Safa P, Goldlust D. Abnormality of hepatic perfusion in superior vena caval obstruction. Report of one CT scan case. Journal de Radiologie. 1998; 79(3): 267-9.	EMBASE	Double	EMBASE-PubMed	Author	Same			Different	Acceptable		Different	Acceptable		Same			Same			Same			Same
	Attali P, Brauner M, Dumas JL, Safa P, Goldlust D. [Abnormality of hepatic perfusion in superior vena caval obstruction syndrome. A case report diagnosed by CT scan]. J Radiol. 1998; 79(3): 267-9.	PubMed
29	Auger C, Lefebvre R. Veno occlusive disease of the liver: two cases from the Province of Quebec. UNMEDCANADA. 1973; 102(7): 1532-6.	EMBASE	Double	EMBASE-PubMed	Author	Same			Different	Acceptable		Different	Acceptable		Same			Same			Same			Same
	Auger C, Lefebvre R. [Veno-occlusive disease of the liver. 2 cases in Quebec]. Union Med Can. 1973; 102(7): 1532-6.	PubMed
30	Auvert J, Vysas V, Weisgerber G. Portal hypertension due to Budd Chiari syndrome complicated by diffuse thrombophlebitis of the portal system. Treatment by implantation of the iliac vein into an accessory portal vein. Nouvelle Presse Medicale. 1974; 3(35): 2238-42.	EMBASE	Double	EMBASE-PubMed	Author	Same			Different	Acceptable		Different	Acceptable		Same			Same			Same			Same
	Auvert J, Vysas V, Weisgerber G. [Portal hypertension caused by Budd-Chiari syndrome complicated by diffuse thrombophlebitis of the portal system Cure by implantation of the cavo iliac axis into a segment of accessory portal vein]. Nouv Presse Med. 1974; 3(35): 2238-42.	PubMed
31	Auvert J, Weisgerber G. Budd Chiari syndrome in childhood and adolescence. Anatomical aspects. Surgical results. Medecine et Chirurgie Digestives. 1976; 5(5): 301-7.	EMBASE	Double	EMBASE-PubMed	Author	Same			Different	Acceptable		Different	Acceptable		Same			Same			Same			Same
	Auvert J, Weisgerber G. [Budd-Chiari syndrome in childhood and adolescence. Anatomic aspects. Surgical results]. Med Chir Dig. 1976; 5(5): 301-7.	PubMed
32	Averbuch M, Levo Y. Budd-Chiari syndrome as the major thrombotic complication of systemic lupus erythematosus with lupus anticoagulant. Annals of the Rheumatic Diseases. 1986; 45(5): 435-7.	EMBASE	Double	EMBASE-PubMed	Author	Same			Different	Acceptable		Different	Acceptable		Same			Same			Same			Same
	Averbuch M, Levo Y. Budd-Chiari syndrome as the major thrombotic complication of systemic lupus erythematosus with the lupus anticoagulant. Ann Rheum Dis. 1986; 45(5): 435-7.	PubMed
33	Bachleitner-Hofmann T, Grumbeck E, Gisslinger H. Oral anticoagulants as secondary prophylaxis of thrombosis in patients with polycythemia vera: A retrospective analysis of 15 patients. Thrombosis Research. 2004; 112(4): 229-32.	EMBASE	Double	EMBASE-PubMed	Author	Same			Different	Acceptable		Different	Acceptable		Different	Unacceptable	EMBASE	Same			Same			Same
	Bachleitner-Hofmann T, Grumbeck E, Gisslinger H. Oral anticoagulants as secondary prophylaxis of thrombosis in patients with polycythemia vera: a retrospective analysis of 15 patients. Thromb Res. 2003; 112(4): 229-32.	PubMed
34	Bae SH, Woo HY, Choi JY, Yoon SK, Kim SG, Kim YS, et al. High dose versus low dose hepatic arterial infusion chemotherapy for intractable, advanced hepatocellular carcinoma - prospective randomized trial. Journal of Hepatology; 2009. p. S303.	Cochrane Library	Double	Cochrane Library-EMBASE	Author	Same			Different	Acceptable		Same			Same			Different	Unacceptable	Cochrane	Same			Different	Acceptable
	Bae SH, Woo HY, Choi JY, Yoon SK, Kim SG, Kim YS, et al. High dose versus low dose hepatic arterial infusion chemotherapy for intractable, advanced hepatocellular carcinoma - Prospective randomized trial. Journal of Hepatology. 2009; 50: S303-S4.	EMBASE
35	Baert AL, Fevery J, Marchal G. Early diagnosis of Budd-Chiari syndrome by computed tomography and ultrasonography: Report of five cases. Gastroenterology. 1983; 84(3): 587-95.	EMBASE	Double	EMBASE-PubMed	Author	Different	Unacceptable	EMBASE	Different	Acceptable		Same			Same			Same			Same			Same
	Baert AL, Fevery J, Marchal G, Goddeeris P, Wilms G, Ponette E, et al. Early diagnosis of Budd-Chiari syndrome by computed tomography and ultrasonography: report of five cases. Gastroenterology. 1983; 84(3): 587-95.	PubMed
36	Bahr MJ, Schubert J, Bleck JS, Tietge UJF, Boozari B, Schmidt RE, et al. Recurrence of Budd-Chiari syndrome after liver transplantation in paroxysmal nocturnal hemoglobinuria. Transplant International. 2003; 16(12): 890-4.	EMBASE	Double	EMBASE-PubMed	Author	Different	Acceptable		Same			Different	Acceptable		Same			Same			Same			Same
	Bahr MJ, Schubert J, Bleck JS, Tietge UJ, Boozari B, Schmidt RE, et al. Recurrence of Budd-Chiari syndrome after liver transplantation in paroxysmal nocturnal hemoglobinuria. Transpl Int. 2003; 16(12): 890-4.	PubMed
37	Balda BR, Bassermann R. Dicarbazin (DTIC) therapy and the Budd-Chiari syndrome. Munchener Medizinische Wochenschrift. 1980; 122(21): 792-4.	EMBASE	Double	EMBASE-PubMed	Author	Same			Different	Acceptable		Different	Acceptable		Same			Same			Same			Same
	Balda BR, Bassermann R. [Dacarbazine (DTIC) therapy and the Budd-Chiari syndrome]. MMW Munch Med Wochenschr. 1980; 122(21): 792-4.	PubMed
38	Ball CG, Gmora S, Vollmer Jr CM, Dixon E. An intraluminal lesion in the mid-common bile duct and right hepatic duct causing right portal vein obstruction. Journal of Hepatology. 2004; 41(6): 1060.	EMBASE	Double	EMBASE-PubMed	Author	Different	Unacceptable	EMBASE	Same			Different	Acceptable		Same			Same			Same			Same
	Ball CG, Gmora S, Vollmer CM, Jr., Dixon E. An intraluminal lesion in the mid-common bile duct and right hepatic duct causing right portal vein obstruction. J Hepatol. 2004; 41(6): 1060.	PubMed
39	Bandeira Ferraz AA, De Albuquerque PC, Pessoa De Almeida Lopes E, Correa De Araujo Jr JG, Ferreira Carvalho AH, Machado Ferraz E. The influence of periportal (pipestem) fibrosis on long term results of surgical treatment for schistosomotic portal hypertension. Arquivos de Gastroenterologia. 2003; 40(1): 4-10.	EMBASE	Double	EMBASE-PubMed	Title	Different	Unacceptable	EMBASE	Same			Different	Acceptable		Same			Same			Same			Same
	Ferraz AA, de Albuquerque PC, Lopes EP, de Araujo JG, Jr., Carvalho AH, Ferraz EM. The influence of periportal (pipestem) fibrosis on long term results of surgical treatment for schistosomotic portal hypertension. Arq Gastroenterol. 2003; 40(1): 4-10.	PubMed
40	Bansky G, Ernest C, Jenni R. Treatment of Budd-Chiari syndrome by dorsocranial liver resection and direct hepatoatrial anastomosis. Journal of Hepatology. 1986; 2(1): 101-12.	EMBASE	Double	EMBASE-PubMed	Author	Different	Unacceptable	EMBASE	Same			Different	Acceptable		Same			Same			Same			Same
	Bansky G, Ernest C, Jenni R, Zollikofer C, Burger HR, Senning A. Treatment of Budd-Chiari syndrome by dorsocranial liver resection and direct hepatoatrial anastomosis. J Hepatol. 1986; 2(1): 101-12.	PubMed
41	Barada KA, Azar CR, Otrock ZK, Taher AT. Budd-Chiari syndrome with underlying homozygous factor V Leiden and heterozygous methylenetetrahydrofolate reductase mutations [4]. Journal of Gastroenterology. 2005; 40(10): 1002-3.	EMBASE	Double	EMBASE-PubMed	Author	Same			Different	Acceptable		Different	Acceptable		Same			Same			Same			Same
	Barada KA, Azar CR, Otrock ZK, Taher AT. Budd-Chiari syndrome with underlying homozygous factor V Leiden and heterozygous methylenetetrahydrofolate reductase mutations. J Gastroenterol. 2005; 40(10): 1002-3.	PubMed
42	Barbare JC, Bouché O, Bonnetain F, Raoul JL, Rougier P, Abergel A, et al. Randomized controlled trial of tamoxifen in advanced hepatocellular carcinoma. Journal of clinical oncology : official journal of the American Society of Clinical Oncology; 2005. p. 4338-46.	Cochrane Library	Double	Cochrane Library-PubMed	Author	Different	Acceptable		Same			Different	Acceptable		Same			Different	Unacceptable	Cochrane	Different	Unacceptable	Cochrane	Same
	Barbare JC, Bouche O, Bonnetain F, Raoul JL, Rougier P, Abergel A, et al. Randomized controlled trial of tamoxifen in advanced hepatocellular carcinoma. J Clin Oncol. 2005; 23(19): 4338-46.	PubMed
43	Barrio J, Castiella A, Gil I, Garcia-Bengoechea M, Arenas JI. Spontaneous bacterial peritonitis by Campylobacter fetus in Budd-Chiari syndrome without liver cirrhosis [1]. Liver. 1999; 19(1): 69-70.	EMBASE	Double	EMBASE-PubMed	Author	Same			Different	Acceptable		Same			Same			Same			Same			Same
	Barrio J, Castiella A, Gil I, Garcia-Bengoechea M, Arenas JI. Spontaneous bacterial peritonitis by Campylobacter fetus in Budd-Chiari syndrome without liver cirrhosis. Liver. 1999; 19(1): 69-70.	PubMed
44	Barthel HR, Hiepe F. Systemic lupus erythematosus and liver disease. Deutsche Medizinische Wochenschrift. 1995; 120(37): 1253-7.	EMBASE	Double	EMBASE-PubMed	Author	Same			Different	Acceptable		Different	Acceptable		Same			Same			Same			Same
	Barthel HR, Hiepe F. [Lupus erythematosus and liver diseases]. Dtsch Med Wochenschr. 1995; 120(37): 1253-7.	PubMed
45	Bass NM, Yao FYK. The role of the interventional radiologist: Transjugular procedures. Gastrointestinal Endoscopy Clinics of North America. 2001; 11(1): 131-61.	EMBASE	Double	EMBASE-PubMed	Author	Different	Acceptable		Same			Different	Acceptable		Same			Same			Same			Same
	Bass NM, Yao FY. The role of the interventional radiologist. Transjugular procedures. Gastrointest Endosc Clin N Am. 2001; 11(1): 131-61.	PubMed
46	Bassullu N, Turkmen I, Yaprak O, Dayangac M, Demirbas T, Guler N, et al. General evaluation of hepatectomy and hepatocellular carcinoma cases. Turk Patoloji Dergisi/Turkish Journal of Pathology. 2011; 27(3): 221-9.	EMBASE	Double	EMBASE-PubMed	Author	Same			Same			Different	Acceptable		Same			Same			Same			Same
	Bassullu N, Turkmen I, Yaprak O, Dayangac M, Demirbas T, Guler N, et al. General evaluation of hepatectomy and hepatocellular carcinoma cases. Turk Patoloji Derg. 2011; 27(3): 221-9.	PubMed
47	Bayraktar Y. Does hepatic vein outflow obstruction contribute to the pathogenesis of hepatocellular carcinoma? Journal of Clinical Gastroenterology. 1998; 27(1): 67-71.	EMBASE	Double	EMBASE-PubMed	Author	Different	Unacceptable	EMBASE	Same			Different	Acceptable		Same			Same			Same			Same
	Bayraktar Y, Egesel T, Saglam F, Balkanci F, Van Thiel DH. Does hepatic vein outflow obstruction contribute to the pathogenesis of hepatocellular carcinoma? J Clin Gastroenterol. 1998; 27(1): 67-71.	PubMed
48	Bayraktar Y, Balkanci F, Ozenc A, Arslan S, Koseoglu T, Ozdemir A, et al. The 'pseudo-cholangiocarcinoma sign' in patients with cavernous transformation of the portal vein and its effect on the serum alkaline phosphatase and bilirubin levels. American Journal of Gastroenterology. 1995; 90(11): 2015-9.	EMBASE	Double	EMBASE-PubMed	Author	Same			Same			Different	Acceptable		Same			Same			Same			Same
	Bayraktar Y, Balkanci F, Ozenc A, Arslan S, Koseoglu T, Ozdemir A, et al. The "pseudo-cholangiocarcinoma sign" in patients with cavernous transformation of the portal vein and its effect on the serum alkaline phosphatase and bilirubin levels. Am J Gastroenterol. 1995; 90(11): 2015-9.	PubMed
49	Beaugrand M, Matuchansky C, Ferrier JP. Budd Chiari syndrome associated with renal carcinoma. A clinico pathological study of 2 cases. Archives Francaises des Maladies de l'Appareil Digestif. 1975; 64(4): 331-7.	EMBASE	Double	EMBASE-PubMed	Author	Different	Unacceptable	EMBASE	Different	Acceptable		Different	Acceptable		Same			Same			Same			Same
	Beaugrand M, Matuchansky C, Ferrier JP, Galian A, Le Moigne P, Lecharny B, et al. [Budd-Chiari syndrome associated with renal carcinoma. A clinico-pathological study of two cases (author's transl)]. Arch Fr Mal App Dig. 1975; 64(4): 331-7.	PubMed
50	Becker W. Budd-Chiari's syndrome: CT imaging. Computertomographie Sonographie. 1983; 3(3): 128-9.	EMBASE	Double	EMBASE-PubMed	Author	Same			Different	Acceptable		Different	Acceptable		Same			Same			Same			Same
	Becker W. [Budd-Chiari syndrome: the CT image]. Computertomographie. 1983; 3(3): 128-9.	PubMed
51	Bendib M, Toumi M, Boudjellab A. New indications for a development of carboxyangiography. Journal de Radiologie. 1977; 58(10): 573-86.	EMBASE	Double	EMBASE-PubMed	Author	Same			Different	Acceptable		Different	Acceptable		Same			Same			Same			Same
	Bendib M, Toumi M, Boudjellab A. [New indications for a development of carboxyangiography (author's transl)]. J Radiol Electrol Med Nucl. 1977; 58(10): 573-86.	PubMed
52	Benedik-Dolnicar M, Homan M, Brecelj J. JAK2V617F mutation in a 9-year-old girl with polycythemia vera and Budd-Shiari syndrome: A case report. Journal of Pediatric Hematology/Oncology. 2012; 34(3): 243-4.	EMBASE	Double	EMBASE-PubMed	Author	Same			Different	Unacceptable	EMBASE	Different	Acceptable		Same			Same			Same			Same
	Benedik-Dolnicar M, Homan M, Brecelj J. JAK2V617F mutation in a 9-year-old girl with polycythemia vera and Budd-Chiari syndrome: a case report. J Pediatr Hematol Oncol. 2012; 34(3): 243-4.	PubMed
53	Benten D, Stemeck M, Panse J, Rogiers X, Lohse AW. Low recurrence of preexisting extrahepatic malignancies after liver transplantation. Liver Transplantation. 2008; 14(6): 789-98.	EMBASE	Double	EMBASE-PubMed	Author	Same			Same			Different	Acceptable		Same			Same			Same			Same
	Benten D, Sterneck M, Panse J, Rogiers X, Lohse AW. Low recurrence of preexisting extrahepatic malignancies after liver transplantation. Liver Transpl. 2008; 14(6): 789-98.	PubMed
54	Bercovici JP, Darragon T, Le Roy JP. Acute post-gravidic Budd-Chiari syndrome. One case. Nouvelle Presse Medicale. 1980; 9(28): 1947-9.	EMBASE	Double	EMBASE-PubMed	Author	Different	Unacceptable	EMBASE	Different	Acceptable		Different	Acceptable		Same			Same			Same			Same
	Bercovici JP, Darragon T, Le Roy JP, Emerit J, Le Menn G. [Acute post-gravidic Budd-Chiari syndrome. One case (author's transl)]. Nouv Presse Med. 1980; 9(28): 1947-9.	PubMed
55	Bergamasehi GM, Primignani M, Barosi G, Fabris FM, Villani L, Reati R, et al. MPL and JAK2 exon 12 mutations in patients with the Budd-Chiari syndrome or extrahepatic portal vein obstruction. Blood. 2008; 111(8): 4418.	EMBASE	Double	EMBASE-PubMed	Author	Different	Unacceptable	EMBASE	Same			Same			Same			Same			Same			Same
	Bergamaschi GM, Primignani M, Barosi G, Fabris FM, Villani L, Reati R, et al. MPL and JAK2 exon 12 mutations in patients with the Budd-Chiari syndrome or extrahepatic portal vein obstruction. Blood. 2008; 111(8): 4418.	PubMed
56	Bestetti RB, Silva CMPDC, Ardito SQ, Theodoropoulos TAD, Cury PM, Corbucci HAR. Endomyocardial fibrosis as a cause of Budd-Chiari syndrome and fatal pulmonary embolism. Cardiovascular Pathology. 2010; 19(3): 191-2.	EMBASE	Double	EMBASE-PubMed	Author	Different	Acceptable		Same			Different	Acceptable		Same			Same			Same			Same
	Bestetti RB, Silva CM, Ardito SQ, Theodoropoulos TA, Cury PM, Corbucci HA. Endomyocardial fibrosis as a cause of Budd-Chiari syndrome and fatal pulmonary embolism. Cardiovasc Pathol. 2010; 19(3): 191-2.	PubMed
57	Betti A, Vittori O, Vezzoli G. Diagnostic imaging of the Budd-Chiari syndrome in adults and children. Radiologia Medica. 1990; 79(1-2): 70-6.	EMBASE	Double	EMBASE-PubMed	Author	Same			Different	Acceptable		Different	Acceptable		Same			Same			Same			Same
	Betti A, Vittori O, Vezzoli G. [Diagnostic imaging of Budd-Chiari syndrome in adults and children]. Radiol Med. 1990; 79(1-2): 70-6.	PubMed
58	Beylot M, Tran-Minh V, Paliard P. Budd-Chiari syndrome due to thrombosis of the inferior vena cava related to catheter embolisation and membranous stenosis. Annales de Medecine Interne. 1978; 129(12): 715-9.	EMBASE	Double	EMBASE-PubMed	Author	Different	Unacceptable	EMBASE	Different	Acceptable		Different	Acceptable		Same			Same			Same			Same
	Beylot M, Tran-Minh V, Paliard P, Orgiazzi J, Dumurgier G, Marion P, et al. [Budd-Chiari syndrome caused by thrombosis of the inferior vena cava due to catheter migration and membranous stenosis]. Ann Med Interne (Paris). 1978; 129(12): 715-9.	PubMed
59	Bhargava DK, Gupta M, Nijhawan S, Dasarathy S, Kushwaha AKS. Adenosine deaminase (ADA) in peritoneal tuberculosis: Diagnostic value in ascitic fluid and serum. Tubercle. 1990; 71(2): 121-6.	EMBASE	Double	EMBASE-PubMed	Author	Different	Acceptable		Different	Acceptable		Same			Same			Same			Same			Same
	Bhargava DK, Gupta M, Nijhawan S, Dasarathy S, Kushwaha AK. Adenosine deaminase (ADA) in peritoneal tuberculosis: diagnostic value in ascitic fluid and serum. Tubercle. 1990; 71(2): 121-6.	PubMed
60	Bhattacharya M, Yen BM, Qayyum A, Coakley FV. Case 81: Antiphospholipid antibody syndrome with adrenal hemorrhage and Budd-Chiari syndrome. Radiology. 2005; 235(1): 53-5.	EMBASE	Double	EMBASE-PubMed	Author	Different	Unacceptable	EMBASE	Different	Acceptable		Same			Same			Same			Same			Same
	Bhattacharya M, Yeh BM, Qayyum A, Coakley FV. Case 81: antiphospholipid antibody syndrome with adrenal hemorrhage and Budd-Chiari syndrome. Radiology. 2005; 235(1): 53-5.	PubMed
61	Bhattacharyya M, Makharia G, Kannan M, Ahmed RPH, Gupta PK, Saxena R. Inherited prothrombotic defects in Budd-Chiari syndrome and portal vein thrombosis: A study from North India. American Journal of Clinical Pathology. 2004; 121(6): 844-7.	EMBASE	Double	EMBASE-PubMed	Author	Different	Acceptable		Different	Acceptable		Different	Acceptable		Same			Same			Same			Same
	Bhattacharyya M, Makharia G, Kannan M, Ahmed RP, Gupta PK, Saxena R. Inherited prothrombotic defects in Budd-Chiari syndrome and portal vein thrombosis: a study from North India. Am J Clin Pathol. 2004; 121(6): 844-7.	PubMed
62	Biersack HJ, Janson R, Malotki D. Sequential hepato splenic scintigraphy with 99(m)Tc pertechnetate in experimental post hepatic block. Fortschritte auf den Gebiete der Rontgenstrahlen und der Nuklearmedizin. 1977; 127(6): 572-4.	EMBASE	Double	EMBASE-PubMed	Author	Different	Unacceptable	EMBASE	Different	Acceptable		Different	Acceptable		Same			Same			Same			Same
	Biersack HJ, Janson R, Malotki D, Thelen M, Winkler C. [Sequential hepato-splenic scintigraphy with 99mTc-pertechnetate in experimental post-hepatic block (author's transl)]. Rofo. 1977; 127(6): 572-4.	PubMed
63	Bigot JM, Chermet J, Monnier JP. The Budd Chiari syndrome. Annales de Radiologie. 1974; 17(5): 451-69.	EMBASE	Double	EMBASE-PubMed	Author	Same			Different	Acceptable		Different	Acceptable		Same			Same			Same			Same
	Bigot JM, Chermet J, Monnier JP. [Budd-Chiari syndromes. Radiological diagnosis]. Ann Radiol (Paris). 1974; 17(5): 451-69.	PubMed
64	Biltz H, Budde U, Fiedler U. DTIC: Influence on fibrinolysis and platelet function. Onkologie. 1986; 9(5): 270-3.	EMBASE	Double	EMBASE-PubMed	Author	Different	Unacceptable	EMBASE	Different	Acceptable		Same			Same			Same			Same			Same
	Biltz H, Budde U, Fiedler U, Harbrecht U, Kreysel HW. [DTIC: effect on fibrinolysis and thrombocyte function]. Onkologie. 1986; 9(5): 270-3.	PubMed
65	Bioulac-Sage P, Balabaud C. Liver nodules resembling focal nodular hyperplasia [1]. Journal of Hepatology. 2001; 34(5): 781.	EMBASE	Double	EMBASE-PubMed	Author	Same			Different	Acceptable		Different	Acceptable		Same			Same			Same			Different	Unacceptable	PubMed
	Bioulac-Sage P, Balabaud C. Liver nodules resembling focal nodular hyperplasia. J Hepatol. 2001; 34(5): 781-2.	PubMed
66	Bisset IG, Strife JL, Balistreri WF. Evaluation of children for liver transplantation: Value of MR imaging and sonography. American Journal of Roentgenology; 1990. p. 351-6.	Cochrane Library	Double	Cochrane Library-PubMed	Author	Different	Unacceptable	Cochrane	Different	Acceptable		Different	Acceptable		Same			Different	Unacceptable	Cochrane	Different	Unacceptable	Cochrane	Same
	Bisset GS, 3rd, Strife JL, Balistreri WF. Evaluation of children for liver transplantation: value of MR imaging and sonography. AJR Am J Roentgenol. 1990; 155(2): 351-6.	PubMed
67	Blanshard C, Doge G, Pasi J, Ormiston M, Dick R, Burroughs AK. Membranous obstruction of the inferior vena cava in a patient with factor V Leiden: Evidence for a post-thrombotic aetiology. Journal of Hepatology. 1997; 26(3): 731-5.	EMBASE	Double	EMBASE-PubMed	Author	Different	Unacceptable	EMBASE	Same			Different	Acceptable		Same			Same			Same			Same
	Blanshard C, Dodge G, Pasi J, Ormiston M, Dick R, Burroughs AK. Membranous obstruction of the inferior vena cava in a patient with factor V Leiden: evidence for a post-thrombotic aetiology. J Hepatol. 1997; 26(3): 731-5.	PubMed
68	Blickman JG, McArdle CR. Budd-Chiari syndrome. Journal of Computer Assisted Tomography. 1981; 5(3): 409-10.	EMBASE	Double	EMBASE-PubMed	Author	Same			Different	Acceptable		Different	Acceptable		Same			Same			Same			Same
	Blickman JG, McArdle CR. Case report. Budd-Chiari syndrome. J Comput Assist Tomogr. 1981; 5(3): 409-10.	PubMed
69	Bliss SJ, Moseley RH, Del Valle J, Saint S. A Window of Opportunity. New England Journal of Medicine. 2003; 349(19): 1848-53.	EMBASE	Double	EMBASE-PubMed	Author	Same			Different	Acceptable		Different	Acceptable		Same			Same			Same			Same
	Bliss SJ, Moseley RH, Del Valle J, Saint S. Clinical problem-solving. A window of opportunity. N Engl J Med. 2003; 349(19): 1848-53.	PubMed
70	Blokzijl H, De Knegt RJ. Long-term effect of treatment of acute Budd-Chiari syndrome with a transjugular intrahepatic portosytemic shunt [3]. Hepatology. 2002; 35(6): 1551-2.	EMBASE	Double	EMBASE-PubMed	Author	Different	Acceptable		Different	Acceptable		Same			Same			Same			Same			Same
	Blokzijl H, de Knegt RJ. Long-term effect of treatment of acute Budd-Chiari syndrome with a transjugular intrahepatic portosytemic shunt. Hepatology. 2002; 35(6): 1551-2.	PubMed
71	Bomke AK, Vagts DA, Podbielski A. Toxic-shocklike-syndrome caused by group G streptococci in a patient with multiple comorbidities and erysipelas. Deutsche Medizinische Wochenschrift. 2006; 131(6): 263-6.	EMBASE	Double	EMBASE-PubMed	Author	Same			Different	Acceptable		Different	Acceptable		Same			Same			Same			Same
	Bomke AK, Vagts DA, Podbielski A. [Toxic-shock-like-syndrome caused by beta-hemolysing group G streptococci in a multimorbid patient with erysipelas]. Dtsch Med Wochenschr. 2006; 131(6): 263-6.	PubMed
72	Boozari B, Bahr MJ, Kubicka S, Klempnauer J, Manns MP, Gebel M. Ultrasonography in patients with Budd-Chiari syndrome - Diagnostic signs and prognostic implications. Journal of Hepatology. 2008; 49(4): 572-80.	EMBASE	Double	EMBASE-PubMed	Author	Same			Different	Acceptable		Different	Acceptable		Same			Same			Same			Same
	Boozari B, Bahr MJ, Kubicka S, Klempnauer J, Manns MP, Gebel M. Ultrasonography in patients with Budd-Chiari syndrome: diagnostic signs and prognostic implications. J Hepatol. 2008; 49(4): 572-80.	PubMed
73	Borel GA. Ascites, pathogenesis and treatment. Therapeutische Umschau. 1973; 30(8): 587-90.	EMBASE	Double	EMBASE-PubMed	Author	Same			Different	Acceptable		Different	Acceptable		Same			Same			Same			Same
	Borel GA. [Ascites, pathogenesis and treatment (author's transl)]. Ther Umsch. 1973; 30(8): 587-90.	PubMed
74	Botha JF, Campos BD, Grant WJ, Horslen SP, Sudan DL, Shaw Jr BW, et al. Portosystemic shunts in children: A 15-year experience. Journal of the American College of Surgeons. 2004; 199(2): 179-85.	EMBASE	Double	EMBASE-PubMed	Author	Different	Unacceptable	EMBASE	Different	Acceptable		Different	Acceptable		Same			Same			Same			Same
	Botha JF, Campos BD, Grant WJ, Horslen SP, Sudan DL, Shaw BW, Jr., et al. Portosystemic shunts in children: a 15-year experience. J Am Coll Surg. 2004; 199(2): 179-85.	PubMed
75	Boudhina T, Ghram N, Becher SB, Lakhoua R, Ayachi R, Hammou-Jeddi A, et al. Budd-Chiari syndrome in children. Archives Francaises de Pediatrie. 1991; 48(4): 243-8.	EMBASE	Double	EMBASE-PubMed	Author	Different	Unacceptable	Uncertain (no full text, no journal website)	Different	Acceptable		Different	Acceptable		Same			Same			Same			Same
	Boudhina T, Ghram N, Ben Becher S, Lakhoua R, Ayachi R, Hammou-Jeddi A, et al. [Budd-Chiari syndrome in children. Apropos of 7 cases]. Arch Fr Pediatr. 1991; 48(4): 243-8.	PubMed
76	Boughton BJ. Hepatic and portal vein thrombosis. British Medical Journal. 1991; 302(6770): 192-3.	EMBASE	Double	EMBASE-PubMed	Author	Same			Same			Different	Acceptable		Same			Same			Same			Same
	Boughton BJ. Hepatic and portal vein-thrombosis. BMJ. 1991; 302(6770): 192-3.	PubMed
77	Boylan JF, Klinck JR, Sandler AN, Arellano R, Greig PD, Nierenberg H, et al. Tranexamic acid reduces blood loss, transfusion requirements, and coagulation factor use in primary orthotopic liver transplantation. Anesthesiology; 1996. p. 1043-8; discussion 30A-31A.	Cochrane Library	Triple	Cochrane Library-EMBASE-PubMed	Author	Same			Same			Same			Same			Different	Unacceptable	Cochrane	Different	Unacceptable	Cochrane	Different	Acceptable
	Boylan JF, Klinck JR, Sandler AN, Arellano R, Greig PD, Nierenberg H, et al. Tranexamic acid reduces blood loss, transfusion requirements, and coagulation factor use in primary orthotopic liver transplantation. Anesthesiology. 1996; 85(5): 1043-8; discussion 30A-31A.	PubMed
	Boylan JF, Klinck JR, Sandler AN, Arellano R, Greig PD, Nierenberg H, et al. Tranexamic acid reduces blood loss, transfusion requirements, and coagulation factor use in primary orthotopic liver transplantation. Anesthesiology. 1996; 85(5): 1043-8.	EMBASE
78	Bozkurt G, Cil B, Akbay A, Turk CC, Palaoglu S. Intractable radicular and low back pain secondary inferior vena cava stenosis associated with Budd-Chiari syndrome: Endovascular treatment with cava stenting - Case report and review of the literature. Spine. 2006; 31(12): E383-E6.	EMBASE	Double	EMBASE-PubMed	Author	Same			Different	Acceptable		Different	Acceptable		Same			Same			Same			Different	Acceptable
	Bozkurt G, Cil B, Akbay A, Turk CC, Palaoglu S. Intractable radicular and low back pain secondary inferior vena cava stenosis associated with Budd-Chiari syndrome: endovascular treatment with cava stenting: case report and review of the literature. Spine (Phila Pa 1976). 2006; 31(12): E383-6.	PubMed
79	Braham A, Safer L, Bdioui F, Lejmi A, Brahmi I, Ben Chabenne N, et al. Antiphospholipid antibodies and digestive tract disease. Presse Medicale. 2001; 30(38): 1890-7.	EMBASE	Double	EMBASE-PubMed	Author	Same			Different	Acceptable		Different	Acceptable		Same			Same			Same			Same
	Braham A, Safer L, Bdioui F, Lejmi A, Brahmi I, Ben Chabenne N, et al. [Antiphospholipid antibodies in digestive diseases]. Presse Med. 2001; 30(38): 1890-7.	PubMed
80	Braun B, Ruckel E, Ruckel A. Ultrasonographic diagnosis of Budd-Chiari syndrome. Deutsche Medizinische Wochenschrift. 1983; 108(18): 700-2.	EMBASE	Double	EMBASE-PubMed	Author	Different	Unacceptable	EMBASE	Different	Acceptable		Different	Acceptable		Same			Same			Same			Same
	Braun B, Ruckel E, Ruckel A, Borner N, Pfeiffer J, Lang H. [Sonographic diagnosis of Budd-Chiari syndrome]. Dtsch Med Wochenschr. 1983; 108(18): 700-2.	PubMed
81	Breen KJ, Buttigieg R, Desmond PV. Hepatic vein occlusion (Budd-Chiari syndrome): Problems in diagnosis and management. Australian and New Zealand Journal of Medicine. 1986; 16(1): 28-32.	EMBASE	Double	EMBASE-PubMed	Author	Different	Unacceptable	EMBASE	Different	Acceptable		Different	Acceptable		Same			Same			Same			Same
	Breen KJ, Buttigieg R, Desmond PV, Whelan G, Watson KJ, Gilford E. Hepatic vein occlusion (Budd-Chiari syndrome): problems in diagnosis and management. Aust N Z J Med. 1986; 16(1): 28-32.	PubMed
82	Breeze RG, Pirie HM, Selman IE, Wiseman A. Pulmonary arterial thrombo embolism and pulmonary arterial mycotic aneurysms in cattle with vena caval thrombosis. A condition resembling the Hughes Stovin syndrome. Journal of Pathology. 1976; 119(4): 229-37.	EMBASE	Double	EMBASE-PubMed	Author	Same			Different	Acceptable		Different	Acceptable		Same			Same			Same			Same
	Breeze RG, Pirie HM, Selman IE, Wiseman A. Pulmonary arterial thrombo-embolism and pulmonary arterial mycotic aneurysms in cattle with vena caval thrombosis: a condition resembling the Hughes-Stovin syndrome. J Pathol. 1976; 119(4): 229-37.	PubMed
83	Brenner B, Nagler A, Hashmonai M. Budd-Chiari syndrome in polycythemia following phlebotomy. Harefuah. 1985; 109(10): 268-70+316.	EMBASE	Double	EMBASE-PubMed	Author	Different	Unacceptable	EMBASE	Same			Same			Same			Same			Same			Different	Acceptable
	Brenner B, Nagler A, Hashmonai M, Eidelman S, Tatarsky I. [Budd-Chiari syndrome in polycythemia following phlebotomy]. Harefuah. 1985; 109(10): 268-70.	PubMed
84	Bresson-Hadni S, Franza A, Miguet JP, Vuitton DA, Lenys D, Monnet E, et al. Orthotopic liver transplantation for incurable alveolar echinococcosis of the liver: Report of 17 cases. Hepatology. 1991; 13(6): 1061-70.	EMBASE	Double	EMBASE-PubMed	Author	Same			Different	Acceptable		Same			Same			Same			Same			Same
	Bresson-Hadni S, Franza A, Miguet JP, Vuitton DA, Lenys D, Monnet E, et al. Orthotopic liver transplantation for incurable alveolar echinococcosis of the liver: report of 17 cases. Hepatology. 1991; 13(6): 1061-70.	PubMed
85	Brewster DC, Athanasoulis CA, Darling RC. Leiomyosarcoma of the inferior vena cava: Diagnosis and surgical managemnt. Archives of Surgery. 1976; 111(10): 1081-5.	EMBASE	Double	EMBASE-PubMed	Author	Same			Different	Unacceptable	EMBASE	Different	Acceptable		Same			Same			Same			Same
	Brewster DC, Athanasoulis CA, Darling RC. Leiomyosarcoma of the inferior vena cava. Diagnosis and surgical management. Arch Surg. 1976; 111(10): 1081-5.	PubMed
86	Brocart M, Tchernia G, Martin E. Budd Chiari syndrome revealing lymphoblastosarcoma in a child. Archives Francaises de Pediatrie. 1974; 31(9): 887-900.	EMBASE	Double	EMBASE-PubMed	Author	Different	Unacceptable	EMBASE	Different	Acceptable		Different	Acceptable		Same			Same			Same			Same
	Brocart M, Tchernia G, Martin E, Thibert M, Lemerle M, Schweisguth O. [Budd-Chiari syndrome revealing a lymphoblastosarcoma in a child]. Arch Fr Pediatr. 1974; 31(9): 887-900.	PubMed
87	Brodanova M, Balas V, Kordac V. Serious liver involvement in women on hormonal contraceptives. Casopis Lekaru Ceskych. 1979; 118(1): 22-7.	EMBASE	Double	EMBASE-PubMed	Author	Same			Different	Acceptable		Different	Acceptable		Same			Same			Same			Same
	Brodanova M, Balas V, Kordac V. [Serious liver diseases in women on hormonal contraceptives]. Cas Lek Cesk. 1979; 118(1): 22-7.	PubMed
88	Brunelle F, Leblanc A, Chaumont P. Famililal Budd Chiari disease: Angiographic study in two sisters. Pediatric Radiology. 1981; 11(2): 91-5.	EMBASE	Double	EMBASE-PubMed	Author	Same			Different	Acceptable		Different	Acceptable		Same			Same			Same			Same
	Brunelle F, Leblanc A, Chaumont P. Familial Budd Chiari disease: angiographic study in two sisters. Pediatr Radiol. 1981; 11(2): 91-5.	PubMed
89	Brunerova L, Bartakova H, Jankovska M, Cieslarova B, Hulek P, Kozak T, et al. Budd-Chiari Syndrome in Patient with Primary Thrombocythaemia Treated with Interferon Alpha Medically Managed by Transjugular Porto-systemic Shunt. Casopis Lekaru Ceskych. 2004; 143(3): 198-201.	EMBASE	Double	EMBASE-PubMed	Author	Same			Different	Acceptable		Different	Acceptable		Same			Same			Same			Same
	Brunerova L, Bartakova H, Jankovska M, Cieslarova B, Hulek P, Kozak T, et al. [The Budd-Chiari syndrome in a patient with primary thrombocythemia treated with interferon alfa and transjugular portosystemic shunt]. Cas Lek Cesk. 2004; 143(3): 198-201.	PubMed
90	Bruyninckx CMA, Derksen OS. Leiomyosarcoma of the inferior vena cava. Case report and review of the literature. Journal of Vascular Surgery. 1986; 3(4): 652-6.	EMBASE	Double	EMBASE-PubMed	Author	Different	Acceptable		Same			Different	Acceptable		Same			Same			Same			Same
	Bruyninckx CM, Derksen OS. Leiomyosarcoma of the inferior vena cava. Case report and review of the literature. J Vasc Surg. 1986; 3(4): 652-6.	PubMed
91	Bucciarelli P, Franchi F, Alatri A, Bettini P, Moia M. Budd-Chiari syndrome in a patient heterozygous for the G20210A mutation of the prothrombin gene [1]. Thrombosis and Haemostasis. 1998; 79(2): 445-6.	EMBASE	Double	EMBASE-PubMed	Author	Same			Different	Acceptable		Different	Acceptable		Same			Same			Same			Same
	Bucciarelli P, Franchi F, Alatri A, Bettini P, Moia M. Budd-Chiari syndrome in a patient heterozygous for the G20210A mutation of the prothrombin gene. Thromb Haemost. 1998; 79(2): 445-6.	PubMed
92	Buchali K, Schneider G, Zimmermann HB. On the scintigraphic picture of Budd-Chiari's syndrome. Radiologia Diagnostica. 1978; 19(1): 106.	EMBASE	Double	EMBASE-PubMed	Author	Different	Unacceptable	EMBASE	Different	Acceptable		Different	Acceptable		Same			Same			Same			Same
	Buchali K, Schneider G, Zimmermann HB, Nies S, Siewert H, Strangfeld D. [Scintigraphic picture of the Budd-Chiari syndrome (proceedings)]. Radiol Diagn (Berl). 1978; 19(1): 106.	PubMed
93	Buckels JAC. Liver transplantation: Current status, complications and prevention. Journal of Antimicrobial Chemotherapy. 1995; 36(5 SUPPL. B): 39-49.	EMBASE	Double	EMBASE-PubMed	Author	Different	Acceptable		Different	Acceptable		Different	Acceptable		Same			Same			Different	Acceptable		Same
	Buckels JA. Liver transplantation: current status, complications and prevention. J Antimicrob Chemother. 1995; 36 Suppl B: 39-49.	PubMed
94	Buckley O, O'Brien J, Snow A, Stunell H, Lyburn I, Munk PL, et al. Imaging of Budd-Chiari syndrome. European Radiology. 2007; 17(8): 2071-8.	EMBASE	Double	EMBASE-PubMed	Author	Different	Unacceptable	PubMed	Same			Different	Acceptable		Same			Same			Same			Same
	Buckley O, J OB, Snow A, Stunell H, Lyburn I, Munk PL, et al. Imaging of Budd-Chiari syndrome. Eur Radiol. 2007; 17(8): 2071-8.	PubMed
95	Buehler I, Pirovino M, Akovbiantz A. Regression of liver cell adenoma. A follow-up study of three consecutive patients after discontinuation of oral contraceptive use. Gastroenterology. 1982; 82(4): 775-82.	EMBASE	Double	EMBASE-PubMed	Author	Different	Unacceptable	EMBASE	Same			Same			Same			Same			Same			Same
	Buhler H, Pirovino M, Akobiantz A, Altorfer J, Weitzel M, Maranta E, et al. Regression of liver cell adenoma. A follow-up study of three consecutive patients after discontinuation of oral contraceptive use. Gastroenterology. 1982; 82(4): 775-82.	PubMed
96	Buetzow GH, Burkhardt A, Novak D, Becker K. Obliterative disease of liver veins: clinical, diagnostic, therapeutic and pathogenetic aspects of Budd Chiari syndrome. Deutsche Medizinische Wochenschrift. 1976; 101(9): 329-34.	EMBASE	Double	EMBASE-PubMed	Author	Different	Unacceptable	EMBASE	Different	Acceptable		Different	Acceptable		Same			Same			Same			Same
	Butzow GH, Burkhardt A, Novak D, Becker K. [Obliterative disease of liver veins: clinical, diagnostic, therapeutic and pathogenetic aspects of Budd-Chiari syndrome (author's transl)]. Dtsch Med Wochenschr. 1976; 101(9): 329-34.	PubMed
97	Buphalan A, Talbot K, Forbes A, Owen M, Samson D, Murray-Lyon IM. Budd-Chiari syndrome in association with polycycstic disease of the liver and kidneys. Journal of the Royal Society of Medicine. 1992; 85(5): 296-7.	EMBASE	Double	EMBASE-PubMed	Author	Same			Different	Unacceptable	EMBASE	Different	Acceptable		Same			Same			Same			Same
	Bhupalan A, Talbot K, Forbes A, Owen M, Samson D, Murray-Lyon IM. Budd-Chiari syndrome in association with polycystic disease of the liver and kidneys. J R Soc Med. 1992; 85(5): 296-7.	PubMed
98	Burac L, Ciuce C, Sparchez Z, Sur G, Muresan C, Miu N. Inferior mesentericocaval shunt - An efficient therapeutical alternative in Budd Chiari syndrome associated with portal and splenic vein thrombosis in a teenager. Journal of Gastrointestinal and Liver Diseases. 2006; 15(3): 293-5.	EMBASE	Double	EMBASE-PubMed	Author	Same			Different	Acceptable		Different	Acceptable		Same			Same			Same			Same
	Burac L, Ciuce C, Sparchez Z, Sur G, Muresan C, Miu N. Inferior mesentericocaval shunt--an efficient therapeutical alternative in Budd Chiari syndrome associated with portal and splenic vein thrombosis in a teenager. J Gastrointestin Liver Dis. 2006; 15(3): 293-5.	PubMed
99	Burroughs AK, Hons FRCP, Patch D. Transjugular intrahepatic portosystemic shunt. Seminars in Liver Disease. 1999; 19(4): 457-73.	EMBASE	Double	EMBASE-PubMed	Author	Different	Unacceptable	EMBASE	Same			Different	Acceptable		Same			Same			Same			Same
	Burroughs AK, Patch D. Transjugular intrahepatic portosystemic shunt. Semin Liver Dis. 1999; 19(4): 457-73.	PubMed
100	Cabrera J, Bruguera M, Navarro F. Budd-Chiari syndrome due to a membranous obstruction of the inferior vena cava in a child. Journal of Pediatrics. 1980; 96(3 I): 435-7.	EMBASE	Double	EMBASE-PubMed	Author	Different	Unacceptable	EMBASE	Same			Different	Acceptable		Same			Same			Different	Acceptable		Same
	Cabrera J, Bruguera M, Navarro F, Caralps JM, Pare C, Rodes J. Budd-Chiari syndrome due to a membranous obstruction of the inferior vena cava in a child. J Pediatr. 1980; 96(3 Pt 1): 435-7.	PubMed
101	Cameron JL, Herlong HF, Sanfey H. The Budd-Chiari syndrome. Treatment by mesenteric-systemic venous shunts. Annals of Surgery. 1983; 198(3): 335-46.	EMBASE	Double	EMBASE-PubMed	Author	Different	Unacceptable	EMBASE	Same			Different	Acceptable		Same			Same			Same			Same
	Cameron JL, Herlong HF, Sanfey H, Boitnott J, Kaufman SL, Gott VL, et al. The Budd-Chiari syndrome. Treatment by mesenteric-systemic venous shunts. Ann Surg. 1983; 198(3): 335-46.	PubMed
102	Cameron JL, Maddrey WC. A new treatment for the Budd-Chiari Syndrome syndrome. Annals of Surgery. 1978; 187(4): 402-6.	EMBASE	Double	EMBASE-PubMed	Author	Same			Different	Unacceptable	EMBASE	Different	Acceptable		Same			Same			Same			Same
	Cameron JL, Maddrey WC. Mesoatrial shunt: a new treatment for the Budd-Chiari syndrome. Ann Surg. 1978; 187(4): 402-6.	PubMed
103	Campbell CD, Marshall DAS. A case of Budd-Chiari Syndrome presenting in a lady with newly diagnosed Churg-Strauss Syndrome [5]. Rheumatology. 2007; 46(5): 890.	EMBASE	Double	EMBASE-PubMed	Author	Different	Acceptable		Different	Acceptable		Different	Acceptable		Same			Same			Same			Same
	Campbell CD, Marshall DA. A case of Budd-Chiari Syndrome presenting in a lady with newly diagnosed Churg-Strauss Syndrome. Rheumatology (Oxford). 2007; 46(5): 890.	PubMed
104	Campbell Jr DA, Rolles K, Jamieson N, O'Grady J, Wight D, Williams R, et al. Hepatic transplantation with perioperative and long term anticoagulation as treatment for Budd-Chiari syndrome. Surgery Gynecology and Obstetrics. 1988; 166(6): 511-8.	EMBASE	Double	EMBASE-PubMed	Author	Different	Unacceptable	EMBASE	Same			Different	Acceptable		Same			Same			Same			Same
	Campbell DA, Jr., Rolles K, Jamieson N, O'Grady J, Wight D, Williams R, et al. Hepatic transplantation with perioperative and long term anticoagulation as treatment for Budd-Chiari syndrome. Surg Gynecol Obstet. 1988; 166(6): 511-8.	PubMed
105	Campos Franco J, Otero Anton E, Lopez Rodriguez R, Mallo Gonzalez N, Perez Pampin E, Alende Sixto R. Budd-Chiari syndrome in a patient with essential thrombocythemia and carrier of G20210A mutation in the prothrombin gene. Revista Clinica Espanola. 2008; 208(9): 476-7.	EMBASE	Double	EMBASE-PubMed	Author	Same			Different	Acceptable		Different	Acceptable		Same			Same			Same			Same
	Campos Franco J, Otero Anton E, Lopez Rodriguez R, Mallo Gonzalez N, Perez Pampin E, Alende Sixto R. [Budd-Chiari Syndrome in a patient with essential thrombocytopenia carrier of the prothrombin gene mutation G2021A]. Rev Clin Esp. 2008; 208(9): 476-7.	PubMed
106	Carlton GR, Towne BH, Bryan RW, Chang JHT. Obstruction of the suprahepatic inferior vena cava as a complication of giant omphalocele repair. Journal of Pediatric Surgery. 1979; 14(6): 733-4.	EMBASE	Double	EMBASE-PubMed	Author	Different	Acceptable		Same			Different	Acceptable		Same			Same			Same			Same
	Carlton GR, Towne BH, Bryan RW, Chang JH. Obstruction of the suprahepatic inferior vena cava as a complication of giant omphalocele repair. J Pediatr Surg. 1979; 14(6): 733-4.	PubMed
107	Carnero Fernandez M, Morano Amado LE, Bodenlle Bello P, Calvo Iglesias F. Hepatocellular involving vascular structures and heart: Diagnosis and treatment. Anales de Medicina Interna. 2003; 20(10): 537-9.	EMBASE	Double	EMBASE-PubMed	Author	Same			Different	Acceptable		Different	Acceptable		Same			Same			Same			Same
	Carnero Fernandez M, Morano Amado LE, Bodenlle Bello P, Calvo Iglesias F. [Massive venous thrombosis with cardiac invasion as primary manifestation of hepatocarcinoma]. An Med Interna. 2003; 20(10): 537-9.	PubMed
108	Carnevale FC, Caldas JGMP, Maksoud JG. Transjugular intrahepatic portosystemic shunt in a child with budd-chiari syndrome: Technical modification and extended follow-up. CardioVascular and Interventional Radiology. 2002; 25(3): 224-6.	EMBASE	Double	EMBASE-PubMed	Author	Different	Acceptable		Different	Acceptable		Different	Acceptable		Same			Same			Same			Same
	Carnevale FC, Caldas JG, Maksoud JG. Transjugular intrahepatic portosystemic shunt in a child with Budd-Chiari syndrome: technical modification and extended followup. Cardiovasc Intervent Radiol. 2002; 25(3): 224-6.	PubMed
109	Carnevale FC, Santos ACB, Tannuri U, Cerri GG. Hepatic veins and inferior vena cava thrombosis in a child treated by transjugular intrahepatic portosystemic shunt. CardioVascular and Interventional Radiology. 2010; 33(3): 627-30.	EMBASE	Double	EMBASE-PubMed	Author	Different	Acceptable		Same			Different	Acceptable		Same			Same			Same			Same
	Carnevale FC, Santos AC, Tannuri U, Cerri GG. Hepatic veins and inferior vena cava thrombosis in a child treated by transjugular intrahepatic portosystemic shunt. Cardiovasc Intervent Radiol. 2010; 33(3): 627-30.	PubMed
110	Caroli J, Chevrel B. Budd Chiari syndrome and oral contraceptives. Medecine et Chirurgie Digestives. 1976; 5(8): 439-42.	EMBASE	Double	EMBASE-PubMed	Author	Same			Same			Different	Acceptable		Same			Same			Same			Different	Unacceptable	Uncertain (no full text, no journal website)
	Caroli J, Chevrel B. [Budd-Chiari syndrome and oral contraceptives]. Med Chir Dig. 1976; 5(8): 439-41.	PubMed
111	Carre T, Schlump R, Lagardier F, Turina M. Sterno-laparotomy and extracorporeal circulation for liver transplantation after repeat-surgery for Budd-Chiari syndrome. Scandinavian Journal of Thoracic and Cardiovascular Surgery. 1996; 30(2): 49-51.	EMBASE	Double	EMBASE-PubMed	Author	Different	Unacceptable	EMBASE	Same			Different	Acceptable		Same			Same			Same			Same
	Carrel T, Schlumpf R, Lagardier F, Turina M. Sterno-laparotomy and extracorporeal circulation for liver transplantation after repeat-surgery for Budd-Chiari syndrome. Scand J Thorac Cardiovasc Surg. 1996; 30(2): 49-51.	PubMed
112	Carrel T, Berdat P, Schmidli J, Gygax E. Budd-Chiari syndrome and heparin-induced thrombocytopenia. European Journal of Cardio-thoracic Surgery. 2001; 19(4): 525-7.	EMBASE	Double	EMBASE-PubMed	Author	Same			Different	Acceptable		Different	Acceptable		Same			Same			Same			Same
	Carrel T, Berdat P, Schmidli J, Gygax E. Budd--Chiari syndrome and heparin-induced thrombocytopenia. Eur J Cardiothorac Surg. 2001; 19(4): 525-7.	PubMed
113	Carvalho DT, Oikawa FT, Matsuda NM, Evora PRB, Yamada AT. Budd-Chiari syndrome in a 25-year-old woman with Behcet's disease: A case report and review of the literature. Journal of Medical Case Reports. 2011; 5.	EMBASE	Double	EMBASE-PubMed	Author	Different	Acceptable		Same			Different	Acceptable		Same			Same			Same			Different	Unacceptable	EMBASE
	Carvalho DT, Oikawa FT, Matsuda NM, Evora PR, Yamada AT. Budd-Chiari syndrome in a 25-year-old woman with Behcet's disease: a case report and review of the literature. J Med Case Rep. 2011; 5: 52.	PubMed
114	Casciaro S, Ghio R, Balleari E, Boccaccio G. Trombolytic treatment with r-TPA in Budd-Chiari syndrome during myeloproliferative diseases. Minerva Cardioangiologica. 1998; 46(7-8): 241-53.	EMBASE	Double	EMBASE-PubMed	Author	Same			Different	Acceptable		Different	Acceptable		Same			Same			Same			Same
	Casciaro S, Ghio R, Balleari E, Boccaccio G. [Thrombolytic therapy using r-TPA in Budd-Chiari syndrome in the course of myeloproliferative diseases]. Minerva Cardioangiol. 1998; 46(7-8): 241-53.	PubMed
115	Castaldo P, Langnas AN, Stratta RJ, Lieberman RP, Wood RP, Shaw Jr BW. Successful liver transplantation in a patient with a thrombosed portomesenteric system after multiple failed shunts. American Journal of Gastroenterology. 1991; 86(4): 506-8.	EMBASE	Double	EMBASE-PubMed	Author	Different	Unacceptable	EMBASE	Same			Different	Acceptable		Same			Same			Same			Same
	Castaldo P, Langnas AN, Stratta RJ, Lieberman RP, Wood RP, Shaw BW, Jr. Successful liver transplantation in a patient with a thrombosed portomesenteric system after multiple failed shunts. Am J Gastroenterol. 1991; 86(4): 506-8.	PubMed
116	Castoldi E, Simioni P, Tormene D, Thomassen MCLGD, Spiezia L, Gavasso S, et al. Differential effects of high prothrombin levels on thrombin generation depending on the cause of the hyperprothrombinemia. Journal of Thrombosis and Haemostasis. 2007; 5(5): 971-9.	EMBASE	Double	EMBASE-PubMed	Author	Different	Acceptable		Same			Different	Acceptable		Same			Same			Same			Same
	Castoldi E, Simioni P, Tormene D, Thomassen MC, Spiezia L, Gavasso S, et al. Differential effects of high prothrombin levels on thrombin generation depending on the cause of the hyperprothrombinemia. J Thromb Haemost. 2007; 5(5): 971-9.	PubMed
117	Castro I, Rios JJ, Iniesta N, Perez I, Robles A, Gil A. Acute and fulminant Budd-Chiari syndrome in a well-anticoagulated patient with primary antiphospholipid syndrome [3]. Lupus. 2005; 14(12): 979-80.	EMBASE	Double	EMBASE-PubMed	Author	Same			Different	Acceptable		Same			Same			Same			Same			Same
	Castro I, Rios JJ, Iniesta N, Perez I, Robles A, Gil A. Acute and fulminant Budd-Chiari syndrome in a well-anticoagulated patient with primary antiphospholipid syndrome. Lupus. 2005; 14(12): 979-80.	PubMed
118	Cauchi JA, Oliff S, Baumann U, Mirza D, Kelly DA, Hewitson J, et al. The Budd-Chiari syndrome in children: the spectrum of management. Journal of Pediatric Surgery. 2006; 41(11): 1919-23.	EMBASE	Double	EMBASE-PubMed	Author	Same			Same			Different	Acceptable		Same			Same			Same			Same
	Cauchi JA, Oliff S, Baumann U, Mirza D, Kelly DA, Hewitson J, et al. The Budd-Chiari syndrome in children: the spectrum of management. J Pediatr Surg. 2006; 41(11): 1919-23.	PubMed
119	Cavaliere G, Leanza A, Mirabella C, Rapisarda A, Meli S, Noto P, et al. Dangerous thrombophilic states and internal pathologies: 3 cases of thrombosis of the abdominal veins. European Review for Medical and Pharmacological Sciences. 2002; 5(5-6): 167-72.	EMBASE	Double	EMBASE-PubMed	Author	Same			Same			Different	Acceptable		Same			Same			Same			Same
	Cavaliere G, Leanza A, Mirabella C, Rapisarda A, Meli S, Noto P, et al. Dangerous thrombophilic states and internal pathologies: 3 cases of thrombosis of the abdominal veins. Eur Rev Med Pharmacol Sci. 2001; 5(5-6): 167-72.	PubMed
120	Cavallari A, Nardo B, Caraceni P. Arterialization of the portal vein in a patient with a dearterialized liver graft and massive necrosis [5]. New England Journal of Medicine. 2001; 345(18): 1352-3.	EMBASE	Double	EMBASE-PubMed	Author	Same			Different	Acceptable		Different	Acceptable		Same			Same			Same			Same
	Cavallari A, Nardo B, Caraceni P. Arterialization of the portal vein in a patient with a dearterialized liver graft and massive necrosis. N Engl J Med. 2001; 345(18): 1352-3.	PubMed
121	Caya JG, Spivey M, Tieu TM. Budd-Chiari syndrome complicating metastatic ocular melanoma in a patient not receiving chemotherapy. American Journal of Gastroenterology. 1983; 78(12): 826-9.	EMBASE	Double	EMBASE-PubMed	Author	Different	Unacceptable	EMBASE	Same			Different	Acceptable		Same			Same			Same			Same
	Caya JG, Spivey M, Tieu TM, Hansen R, Wollenberg NJ. Budd-Chiari syndrome complicating metastatic ocular melanoma in a patient not receiving chemotherapy. Am J Gastroenterol. 1983; 78(12): 826-9.	PubMed
122	Cessot F, Sautereau D, Lacroix P, Berry P, Le Sidaner A, Devalois B, et al. Diaphragm of inferior vena cava associated with Budd-Chiari syndrome diagnosed by ultrasonography and color Doppler examination. Gastroenterologie Clinique et Biologique. 1991; 15(6-7): 548-50.	EMBASE	Double	EMBASE-PubMed	Author	Same			Different	Acceptable		Different	Acceptable		Same			Same			Same			Same
	Cessot F, Sautereau D, Lacroix P, Berry P, Le Sidaner A, Devalois B, et al. [Diaphragm of inferior vena cava associated with Budd-Chiari syndrome. Contribution of ultrasonography and color Doppler echocardiography]. Gastroenterol Clin Biol. 1991; 15(6-7): 548-50.	PubMed
123	Chagnon JP, Barge J, Richard JP. Primary hepatic carcinoma revealed by Budd Chiari syndrome. Semaine des Hopitaux. 1982; 58(33): 1901-5.	EMBASE	Double	EMBASE-PubMed	Author	Different	Unacceptable	EMBASE	Different	Acceptable		Different	Acceptable		Same			Same			Same			Same
	Chagnon JP, Barge J, Richard JP, Devars Du Mayne JF, Hardouin JP. [Primary hepatic carcinoma disclosed by Budd-Chiari syndrome. Apropos of a case. Review of the literature]. Sem Hop. 1982; 58(33): 1901-5.	PubMed
124	Chaib E, Gama-Rodrigues J, Ribeiro Jr MAF, Herman P, Saad WA. Hepatic adenoma. Timing for surgery. Hepato-Gastroenterology. 2007; 54(77): 1382-7.	EMBASE	Double	EMBASE-PubMed	Author	Different	Unacceptable	EMBASE	Same			Different	Acceptable		Same			Same			Same			Same
	Chaib E, Gama-Rodrigues J, Ribeiro MA, Jr., Herman P, Saad WA. Hepatic adenoma. Timing for surgery. Hepatogastroenterology. 2007; 54(77): 1382-7.	PubMed
125	Chan SC, Lo CM, Chok KSH, Sharr WW, Cheung TT, Tsang SH, et al. Modulation of graft vascular inflow guided by flowmetry and manometry in liver transplantation. Hepatobiliary and Pancreatic Diseases International. 2011; 10(6): 649-56.	EMBASE	Double	EMBASE-PubMed	Author	Different	Acceptable		Same			Different	Acceptable		Same			Same			Same			Same
	Chan SC, Lo CM, Chok KS, Sharr WW, Cheung TT, Tsang SH, et al. Modulation of graft vascular inflow guided by flowmetry and manometry in liver transplantation. Hepatobiliary Pancreat Dis Int. 2011; 10(6): 649-56.	PubMed
126	Charrada-Ben Farhat L, Miled B, Dali N, Dridi L, Jeribi R, Hamzaoui S, et al. Abnormality of hepatic perfusion secondary to superior vena cava obstruction: Three case reports. Journal de Radiologie. 2006; 87(9): 1079-83.	EMBASE	Double	EMBASE-PubMed	Author	Same			Different	Acceptable		Different	Acceptable		Same			Same			Same			Same
	Charrada-Ben Farhat L, Miled B, Dali N, Dridi L, Jeribi R, Hamzaoui S, et al. [Abnormality of hepatic perfusion secondary to superior vena cava obstruction: three case reports]. J Radiol. 2006; 87(9): 1079-83.	PubMed
127	Chatel D, Nottin R, Zeitoun G, Dazza F, Hay JM. Budd-Chiari syndrome secondary to carcinoma: Report of two cases. Annals of Vascular Surgery. 1995; 9(6): 565-70.	EMBASE	Double	EMBASE-PubMed	Author	Different	Unacceptable	EMBASE	Different	Acceptable		Different	Acceptable		Same			Same			Same			Same
	Chatel D, Nottin R, Zeitoun G, Dazza F, Hay JM, Plessis-Robinson L. Budd-Chiari syndrome secondary to carcinoma: report of two cases. Ann Vasc Surg. 1995; 9(6): 565-70.	PubMed
128	Chatrou MLL, Winckers K, Hackeng TM, Reutelingsperger CP, Schurgers LJ. Vascular calcification: The price to pay for anticoagulation therapy with vitamin K-antagonists. Blood Reviews. 2012; 26(4): 155-66.	EMBASE	Double	EMBASE-PubMed	Author	Different	Acceptable		Different	Acceptable		Different	Acceptable		Same			Same			Same			Same
	Chatrou ML, Winckers K, Hackeng TM, Reutelingsperger CP, Schurgers LJ. Vascular calcification: the price to pay for anticoagulation therapy with vitamin K-antagonists. Blood Rev. 2012; 26(4): 155-66.	PubMed
129	Chau TN, Loke TKL, Leung VKS, Law ST, Lai MHY, Ho YW. Hepatic portal venous gas complicating septic thrombophlebitis of the superior mesenteric vein. Hong Kong Medical Journal. 2007; 13(1): 69-72.	EMBASE	Double	EMBASE-PubMed	Author	Different	Acceptable		Same			Different	Acceptable		Same			Same			Same			Same
	Chau TN, Loke TK, Leung VK, Law ST, Lai MH, Ho YW. Hepatic portal venous gas complicating septic thrombophlebitis of the superior mesenteric vein. Hong Kong Med J. 2007; 13(1): 69-72.	PubMed
130	Chen H, Cheng Y, Ning S, Chen Y. Budd-Chiari syndrome caused by multiple membranous obstruction of the inferior vena cava in a young man. Annals of Vascular Surgery. 2011; 25(8): 1139.e5-.e7.	EMBASE	Double	EMBASE-PubMed	Author	Same			Different	Acceptable		Different	Acceptable		Same			Same			Same			Different	Acceptable
	Chen H, Cheng Y, Ning S, Chen Y. Budd--Chiari syndrome caused by multiple membranous obstruction of the inferior vena cava in a young man. Ann Vasc Surg. 2011; 25(8): 1139 e5-7.	PubMed
131	Chen HL, Concejero AM, Huang TL, Chen TY, Tsang LLC, Wang CC, et al. Diagnosis and Interventional Radiological Treatment of Vascular and Biliary Complications After Liver Transplantation in Children With Biliary Atresia. Transplantation Proceedings. 2008; 40(8): 2534-6.	EMBASE	Double	EMBASE-PubMed	Author	Different	Acceptable		Different	Acceptable		Different	Acceptable		Same			Same			Same			Same
	Chen HL, Concejero AM, Huang TL, Chen TY, Tsang LL, Wang CC, et al. Diagnosis and interventional radiological treatment of vascular and biliary complications after liver transplantation in children with biliary atresia. Transplant Proc. 2008; 40(8): 2534-6.	PubMed
132	Chen WC, Hou MC, Lin HC, Lee FY, Yeh YY, Chang FY, et al. Feasibility and potential benefit of maintenance endoscopic variceal ligation in patients with unresectable hepatocellular carcinoma and acute esophageal variceal hemorrhage: a controlled trial. Gastrointestinal endoscopy; 2001. p. 18-23.	Cochrane Library	Double	Cochrane Library-PubMed	Author	Same			Same			Different	Acceptable		Same			Different	Unacceptable	Cochrane	Different	Unacceptable	Cochrane	Same
	Chen WC, Hou MC, Lin HC, Lee FY, Yeh YY, Chang FY, et al. Feasibility and potential benefit of maintenance endoscopic variceal ligation in patients with unresectable hepatocellular carcinoma and acute esophageal variceal hemorrhage: a controlled trial. Gastrointest Endosc. 2001; 54(1): 18-23.	PubMed
133	Chen ZY, Yan LN, Zeng Y, Wen TF, Bo L, Zhao JC, et al. Transdiaphragmatic exposure for direct atrioatrial anastomosis in liver transplantation. Chinese Medical Journal. 2010; 123(24): 3515-8.	EMBASE	Double	EMBASE-PubMed	Author	Different	Unacceptable	EMBASE	Same			Different	Acceptable		Same			Same			Same			Same
	Chen ZY, Yan LN, Zeng Y, Wen TF, Li B, Zhao JC, et al. Transdiaphragmatic exposure for direct atrioatrial anastomosis in liver transplantation. Chin Med J (Engl). 2010; 123(24): 3515-8.	PubMed
134	Cheng TO. MOVC as cause of Budd-Chiari syndrome [3]. Catheterization and Cardiovascular Diagnosis. 1993; 28(3): 269.	EMBASE	Double	EMBASE-PubMed	Author	Same			Different	Acceptable		Different	Acceptable		Same			Same			Same			Same
	Cheng TO. MOVC as cause of Budd-Chiari syndrome. Cathet Cardiovasc Diagn. 1993; 28(3): 269.	PubMed
135	Cheng TO, Klein AS. Letter to the editor [2]. Annals of Surgery. 1991; 213(4): 371-2.	EMBASE	Double	EMBASE-PubMed	Author	Different	Acceptable		Different	Acceptable		Different	Acceptable		Same			Same			Same			Same
	Cheng TO. Current management of the Budd-Chiari syndrome. Ann Surg. 1991; 213(4): 371-2.	PubMed
136	Cheng TO, Short SG. Balloon dilatation of inferior vena cava obstruction in Budd-Chiari syndrome. Clinical Cardiology. 1993; 16(8): A22.	EMBASE	Double	EMBASE-PubMed	Author	Different	Acceptable		Same			Different	Acceptable		Same			Same			Same			Same
	Cheng TO. Balloon dilatation of inferior vena cava obstruction in Budd-Chiari syndrome. Clin Cardiol. 1993; 16(8): A22.	PubMed
137	Cheng TO, Victor S, Jayanthi V, Madanagopalan N. Membranotomy for Budd-Chiari syndrome [2]. Annals of Thoracic Surgery. 1991; 51(3): 522-3.	EMBASE	Double	EMBASE-PubMed	Author	Different	Acceptable (some authors in reply)		Different	Acceptable		Different	Acceptable		Same			Same			Same			Same
	Cheng TO. Membranotomy for Budd-Chiari syndrome. Ann Thorac Surg. 1991; 51(3): 522-3.	PubMed
138	Cheng YF, Chen CL, Huang TL, Chen TY, Chen YS, Takatsuki M, et al. Risk factors for intraoperative portal vein thrombosis in pediatric living donor liver transplantation. Clinical Transplantation. 2004; 18(4): 390-4.	EMBASE	Double	EMBASE-PubMed	Author	Same			Same			Different	Acceptable		Same			Same			Same			Same
	Cheng YF, Chen CL, Huang TL, Chen TY, Chen YS, Takatsuki M, et al. Risk factors for intraoperative portal vein thrombosis in pediatric living donor liver transplantation. Clin Transplant. 2004; 18(4): 390-4.	PubMed
139	Chevrel B. Acute damage to the digestive tract related to contraceptives. Contraception Fertilite Sexualite. 1981; 9(5): 317-22.	EMBASE	Double	EMBASE-PubMed	Author	Same			Different	Acceptable		Different	Acceptable		Same			Same			Same			Same
	Chevrel B. [Acute damage to the digestive tract related to contraceptives (author's transl)]. Contracept Fertil Sex (Paris). 1981; 9(5): 317-22.	PubMed
140	Chia EMY, Teo LLS, Venkatesh SK. Clinics in diagnostic imaging (128). Singapore Medical Journal. 2009; 50(10): 1023-9.	EMBASE	Double	EMBASE-PubMed	Author	Different	Acceptable		Same			Different	Acceptable		Same			Same			Same			Different	Acceptable
	Chia EM, Teo LL, Venkatesh SK. Clinics in diagnostic imaging (128). Portal pyaemia. Singapore Med J. 2009; 50(10): 1023-8; quiz 9.	PubMed
141	Chia-Hsin L. Hepatobiliary and Pancreatic: Budd-Chiari syndrome secondary to leiomyosarcoma of the inferior vena cava. Journal of Gastroenterology and Hepatology. 2010; 25(1): 218.	EMBASE	Double	EMBASE-PubMed	Author	Same			Different	Acceptable		Different	Acceptable		Same			Same			Same			Same
	Chia-Hsin L. Education and imaging. Hepatobiliary and pancreatic: Budd-Chiari syndrome secondary to leiomyosarcoma of the inferior vena cava. J Gastroenterol Hepatol. 2010; 25(1): 218.	PubMed
142	Chiu CK, Nagorney DM, Sehaff HV. Hepatoatrial anastomosis and tricuspid valve replacement in Budd-Chiari syndrome 8. Annals of Thoracic Surgery. 1998; 66(5): 1803-4.	EMBASE	Double	EMBASE-PubMed	Author	Different	Unacceptable	EMBASE	Same			Different	Acceptable		Same			Same			Same			Same
	Chiu CK, Nagorney DM, Schaff HV. Hepatoatrial anastomosis and tricuspid valve replacement in Budd-Chiari syndrome 8. Ann Thorac Surg. 1998; 66(5): 1803-4.	PubMed
143	Choi JY, Lee JY, Jeong ML, Se HK, Min WL, Joon KH, et al. Routine intraoperative Doppler sonography in the evaluation of complications after living-related donor liver transplantation. Journal of Clinical Ultrasound. 2007; 35(9): 483-90.	EMBASE	Double	EMBASE-PubMed	Author	Different	Unacceptable	EMBASE	Same			Different	Acceptable		Same			Same			Same			Same
	Choi JY, Lee JY, Lee JM, Kim SH, Lee MW, Han JK, et al. Routine intraoperative Doppler sonography in the evaluation of complications after living-related donor liver transplantation. J Clin Ultrasound. 2007; 35(9): 483-90.	PubMed
144	Choi SH, Lee JM, Lee KH, Kim SH, Kim YJ, An SK, et al. Relationship between various patterns transient increased hepatic attenuation on CT and portal vein thrombosis related to acute cholecystitis. American Journal of Roentgenology. 2004; 183(2): 437-42.	EMBASE	Double	EMBASE-PubMed	Author	Same			Same			Different	Acceptable		Same			Same			Same			Same
	Choi SH, Lee JM, Lee KH, Kim SH, Kim YJ, An SK, et al. Relationship between various patterns of transient increased hepatic attenuation on CT and portal vein thrombosis related to acute cholecystitis. AJR Am J Roentgenol. 2004; 183(2): 437-42.	PubMed
145	Chuma M, Fukumoto T, Kusunoki N, Tsuchida S, Kido MS, Takahashi M, et al. A case of Vp4 portal vein tumor thrombosis - A complete remission achieved with dual treatment of surgery plus percutaneous isolated hepatic perfusion. Japanese Journal of Cancer and Chemotherapy. 2010; 37(12): 2300-2.	EMBASE	Double	EMBASE-PubMed	Author	Different	Acceptable		Different	Acceptable		Different	Acceptable		Same			Same			Same			Same
	Chuma M, Fukumoto T, Kusunoki N, Tsuchida S, Kido M, Takahashi M, et al. [A case of Vp4 portal vein tumor thrombosis--a complete remission achieved with dual treatment of surgery plus percutaneous isolated hepatic perfusion]. Gan To Kagaku Ryoho. 2010; 37(12): 2300-2.	PubMed
146	Chung YH, Song IH, Song BC, Lee GC, Koh MS, Yoon HK, et al. Combined therapy consisting of intraarterial cisplatin infusion and systemic interferon-alpha for hepatocellular carcinoma patients with major portal vein thrombosis or distant metastasis. Cancer; 2000. p. 1986-91.	Cochrane Library	Double	Cochrane Library-PubMed	Author	Same			Same			Same			Same			Different	Unacceptable	Cochrane	Different	Unacceptable	Cochrane	Same
	Chung YH, Song IH, Song BC, Lee GC, Koh MS, Yoon HK, et al. Combined therapy consisting of intraarterial cisplatin infusion and systemic interferon-alpha for hepatocellular carcinoma patients with major portal vein thrombosis or distant metastasis. Cancer. 2000; 88(9): 1986-91.	PubMed
147	Chunqing Z, Lina F, Guoquan Z, Lin X, Hongjun S, Zhaohai W, et al. Ultrasonically guided inferior vena cava stent placement: Experience in 83 cases. Journal of Vascular and Interventional Radiology. 1999; 10(1): 85-91.	EMBASE	Double	EMBASE-PubMed	Title	Different	Unacceptable	EMBASE	Different	Acceptable		Different	Acceptable		Same			Same			Same			Same
	Zhang C, Fu L, Zhang G, Xu L, Shun H, Wang Z, et al. Ultrasonically guided inferior vena cava stent placement: experience in 83 cases. J Vasc Interv Radiol. 1999; 10(1): 85-91.	PubMed
148	Cihangiroglu M, Lin BHJ, Dachman AH. Collateral pathways in superior vena caval obstruction as seen on CT. Journal of Computer Assisted Tomography. 2001; 25(1): 1-8.	EMBASE	Double	EMBASE-PubMed	Author	Different	Acceptable		Same			Different	Acceptable		Same			Same			Same			Same
	Cihangiroglu M, Lin BH, Dachman AH. Collateral pathways in superior vena caval obstruction as seen on CT. J Comput Assist Tomogr. 2001; 25(1): 1-8.	PubMed
149	Clements D, Hubscher S, West R. Epithelioid haemangioendothelioma. A case report. Journal of Hepatology. 1986; 2(3): 441-9.	EMBASE	Double	EMBASE-PubMed	Author	Different	Unacceptable	EMBASE	Same			Different	Acceptable		Same			Same			Same			Same
	Clements D, Hubscher S, West R, Elias E, McMaster P. Epithelioid haemangioendothelioma. A case report. J Hepatol. 1986; 2(3): 441-9.	PubMed
150	Cleuren ACA, Van Hoef B, Hoylaerts MF, Van Vlijmen BJM, Lijnen HR. Short-term ethinylestradiol treatment suppresses inferior caval vein thrombosis in obese mice. Thrombosis and Haemostasis. 2009; 102(5): 993-1000.	EMBASE	Double	EMBASE-PubMed	Author	Different	Acceptable		Different	Acceptable		Different	Acceptable		Same			Same			Same			Same
	Cleuren AC, van Hoef B, Hoylaerts MF, van Vlijmen BJ, Lijnen HR. Short-term ethinyl estradiol treatment suppresses inferior caval vein thrombosis in obese mice. Thromb Haemost. 2009; 102(5): 993-1000.	PubMed
151	Coban S, Ertugrul B, Ekiz F, Akif Teber M, Yuksel O. Budd-Chiari syndrome and portal vein thrombosis due to essential thrombocytosis. Platelets. 2010; 21(2): 144-6.	EMBASE	Double	EMBASE-PubMed	Author	Different	Unacceptable	EMBASE	Same			Same			Same			Same			Same			Same
	Coban S, Ertugrul I, Ekiz F, Akif Teber M, Yuksel O. Budd-Chiari syndrome and portal vein thrombosis due to essential thrombocytosis. Platelets. 2010; 21(2): 144-6.	PubMed
152	Coche JC, Horsmans Y, Greer Y, Geubel AP. Budd-Chiari syndrome likely related to a slimming drug preparation [1]. Journal of Hepatology. 1995; 23(5): 626-7.	EMBASE	Double	EMBASE-PubMed	Author	Different	Unacceptable	PubMed	Different	Acceptable		Different	Acceptable		Same			Same			Same			Same
	Coche JC, Horsmans Y, Greer Y, Geubel AG. Budd-Chiari syndrome likely related to a slimming drug preparation. J Hepatol. 1995; 23(5): 626-7.	PubMed
153	Coelho JCU, De Freitas ACT, Matias JEF, De Godoy JL, Zeni Neto C, Parolin MB, et al. Donor complications including the report of one death in right-lobe living-donor liver transplantation. Digestive Surgery. 2007; 24(3): 191-6.	EMBASE	Double	EMBASE-PubMed	Author	Different	Acceptable		Same			Different	Acceptable		Same			Same			Same			Same
	Coelho JC, de Freitas AC, Matias JE, de Godoy JL, Zeni Neto C, Parolin MB, et al. Donor complications including the report of one death in right-lobe living-donor liver transplantation. Dig Surg. 2007; 24(3): 191-6.	PubMed
154	Coelho JCU, Parolin MB, Matias JEF. Successful twin pregnancy after orthotopic liver transplantation. Arquivos de Gastroenterologia. 2002; 39(4): 246-7.	EMBASE	Double	EMBASE-PubMed	Author	Different	Acceptable		Same			Different	Acceptable		Same			Same			Same			Same
	Coelho JC, Parolin MB, Matias JE. Successful twin pregnancy after orthotopic liver transplantation. Arq Gastroenterol. 2002; 39(4): 246-7.	PubMed
155	Colaizzo D, Amitrano L, Tiscia GL, Iannaccone L, Gallone A, Grandone E, et al. Occurrence of the JAK2 V617F mutation in the Buddg-Chiari syndrome. Blood Coagulation and Fibrinolysis. 2008; 19(5): 459-62.	EMBASE	Double	EMBASE-PubMed	Author	Same			Same			Different	Acceptable		Same			Same			Same			Same
	Colaizzo D, Amitrano L, Tiscia GL, Iannaccone L, Gallone A, Grandone E, et al. Occurrence of the JAK2 V617F mutation in the Budd-Chiari syndrome. Blood Coagul Fibrinolysis. 2008; 19(5): 459-62.	PubMed
156	Cole K, Shadis R, Sullivan Jr TR. Retrohepatic Hematoma Causing Caval Compression After Blunt Abdominal Trauma. Journal of Surgical Education. 2009; 66(1): 48-50.	EMBASE	Double	EMBASE-PubMed	Author	Different	Unacceptable	EMBASE	Different	Acceptable		Different	Acceptable		Same			Same			Same			Same
	Cole K, Shadis R, Sullivan TR, Jr. Retrohepatic hematoma causing caval compression after blunt abdominal trauma. J Surg Educ. 2009; 66(1): 48-50.	PubMed
157	Colin JY, Wechsler B, Kieffer E. Leiomyosarcoma of the inferior vena cava. Semaine des Hopitaux. 1980; 56(45-46): 1883-6.	EMBASE	Double	EMBASE-PubMed	Author	Different	Unacceptable	EMBASE	Different	Acceptable		Different	Acceptable		Same			Same			Same			Same
	Colin JY, Wechsler B, Kieffer E, Chigot JP, Godeau P. [Leiomyosarcoma of the inferior vena cava (author's transl)]. Sem Hop. 1980; 56(45-46): 1883-6.	PubMed
158	Collier JD, Sale J, Friend PJ, Jamieson NV, Calne RY, Alexander GJM. Graft loss and the antiphospholipid syndrome following liver transplantation. Journal of Hepatology. 1998; 29(6): 999-1003.	EMBASE	Double	EMBASE-PubMed	Author	Different	Acceptable		Same			Different	Acceptable		Same			Same			Same			Same
	Collier JD, Sale J, Friend PJ, Jamieson NV, Calne RY, Alexander GJ. Graft loss and the antiphospholipid syndrome following liver transplantation. J Hepatol. 1998; 29(6): 999-1003.	PubMed
159	Colpan ME, Sekerci Z, Milhorat TH, Ludemann W, Samii M, Batzdorf U, et al. Chiari type I malformation presenting as hemifacial spasm: Case report. Neurosurgery. 2005; 57(2): 371.	EMBASE	Double	EMBASE-PubMed	Author	Different	Unacceptable	EMBASE	Different	Acceptable		Same			Same			Same			Same			Different	Acceptable
	Colpan ME, Sekerci Z. Chiari type I malformation presenting as hemifacial spasm: case report. Neurosurgery. 2005; 57(2): E371; discussion E.	PubMed
160	Comi G, Pulizzi A, Rovaris M, Abramsky O, Arbizu T, Boiko A, et al. Effect of laquinimod on MRI-monitored disease activity in patients with relapsing-remitting multiple sclerosis: a multicentre, randomised, double-blind, placebo-controlled phase IIb study. Lancet; 2008. p. 2085-92.	Cochrane Library	Double	Cochrane Library-EMBASE	Author	Same			Same			Different	Acceptable		Same			Different	Unacceptable	EMBASE	Different	Unacceptable	EMBASE	Same
	Comi G, Pulizzi A, Rovaris M, Abramsky O, Arbizu T, Boiko A, et al. Effect of laquinimod on MRI-monitored disease activity in patients with relapsing-remitting multiple sclerosis: a multicentre, randomised, double-blind, placebo-controlled phase IIb study. The Lancet. 2008; 371(9630): 2085-92.	EMBASE
161	Corbella X, Casanovas T, Benasco C, Casais L. Budd-Chiari syndrome complicating Behcet's disease [3]. American Journal of Gastroenterology. 1991; 86(4): 526-7.	EMBASE	Double	EMBASE-PubMed	Author	Same			Different	Acceptable		Different	Acceptable		Same			Same			Same			Same
	Corbella X, Casanovas T, Benasco C, Casais L. Budd-Chiari syndrome complicating Behcet's disease. Am J Gastroenterol. 1991; 86(4): 526-7.	PubMed
162	Correa de Araujo R, Bestetti RB, Oliveira JSM. An unusual case of Budd-Chiari syndrome - a case report. Angiology. 1988; 39(2): 193-8.	EMBASE	Double	EMBASE-PubMed	Author	Different	Acceptable		Different	Acceptable		Same			Same			Same			Same			Same
	Correa de Araujo R, Bestetti RB, Oliveira JS. An unusual case of Budd-Chiari syndrome--a case report. Angiology. 1988; 39(2): 193-8.	PubMed
163	Costa MLB, Surita FGC, Passini Jr R, Cecatti JG, Boin IFSF. Pregnancy outcome in female liver transplant recipients. Transplantation Proceedings. 2011; 43(4): 1337-9.	EMBASE	Double	EMBASE-PubMed	Author	Different	Unacceptable	EMBASE	Same			Different	Acceptable		Same			Same			Same			Same
	Costa ML, Surita FG, Passini R, Jr., Cecatti JG, Boin IF. Pregnancy outcome in female liver transplant recipients. Transplant Proc. 2011; 43(4): 1337-9.	PubMed
164	Costas KE, Levy AE, Bakthavatsalam R, Kuhr CS. Combined systemic venous and arterial augmentation of portal venous blood flow in orthotopic liver transplantation [2]. Transplantation. 2003; 75(7): 1081-2.	EMBASE	Double	EMBASE-PubMed	Author	Same			Different	Acceptable		Same			Same			Same			Same			Same
	Costas KE, Levy AE, Bakthavatsalam R, Kuhr CS. Combined systemic venous and arterial augmentation of portal venous blood flow in orthotopic liver transplantation. Transplantation. 2003; 75(7): 1081-2.	PubMed
165	Coue O, Fornes P, Paraf F, Couetil JP, Bruneval P. Budd-Chiari syndrome secondary to traumatic stenosis of the inferior vena cava. Gastroenterologie Clinique et Biologique. 1996; 20(2): 196-9.	EMBASE	Double	EMBASE-PubMed	Author	Same			Different	Acceptable		Different	Acceptable		Same			Same			Same			Same
	Coue O, Fornes P, Paraf F, Couetil JP, Bruneval P. [Budd-Chiari syndrome secondary to post-traumatic stenosis of the inferior vena cava]. Gastroenterol Clin Biol. 1996; 20(2): 196-9.	PubMed
166	Cronin Ii DC, Schechter L, Lohman RF, Limsrichamrern S, Winans CG, Gerzenshtein J, et al. Advances in pediatric liver transplantation: Continuous monitoring of portal venous and hepatic artery flow with an implantable Doppler probe. Transplantation. 2002; 74(6): 887-90.	EMBASE	Double	EMBASE-PubMed	Author	Different	Unacceptable	EMBASE	Different	Acceptable		Same			Same			Same			Same			Same
	Cronin DC, 2nd, Schechter L, Lohman RF, Limsrichamrern S, Winans CG, Gerzenshtein J, et al. Advances in pediatric liver transplantation: continuous monitoring of portal venous and hepatic artery flow with an implantable Doppler probe. Transplantation. 2002; 74(6): 887-90.	PubMed
167	Croquet V, Aube C, Pilette C, Fort J, Oberti F, Cales P, et al. Budd-Chiari syndrome due to membranous obstruction of the inferior vena cava of congenital origin. Ten-year follow-up after transluminal angioplasty. Gastroenterologie Clinique et Biologique. 1999; 23(2): 259-63.	EMBASE	Double	EMBASE-PubMed	Author	Same			Different	Acceptable		Different	Acceptable		Same			Same			Same			Same
	Croquet V, Aube C, Pilette C, Fort J, Oberti F, Cales P, et al. [Budd-Chiari syndrome due to membranous obstruction of the inferior vena cava of congenital origin. Ten-year follow-up after radiologic treatment]. Gastroenterol Clin Biol. 1999; 23(2): 259-63.	PubMed
168	Cuenoud PF, Mosimann F. The surgical treatment of Budd-Chiari syndrome and vein occlusion. Helvetica Chirurgica Acta. 1992; 58(6): 805-8.	EMBASE	Double	EMBASE-PubMed	Author	Same			Different	Acceptable		Different	Acceptable		Same			Same			Same			Same
	Cuenoud PF, Mosimann F. [Surgical treatment of Budd-Chiari syndrome and veno-occlusive disease]. Helv Chir Acta. 1992; 58(6): 805-8.	PubMed
169	Dalgaard J, Brinch L, Tjonnfjord GE. Paroxysmal nocturnal haemoglobinuria - A rare disease with many faces. Tidsskrift for den Norske Laegeforening. 2002; 122(4): 374-8.	EMBASE	Double	EMBASE-PubMed	Author	Same			Different	Acceptable		Different	Acceptable		Same			Same			Same			Same
	Dalgaard J, Brinch L, Tjonnfjord GE. [Paroxysmal nocturnal hemoglobinuria--a rare disease with many faces]. Tidsskr Nor Laegeforen. 2002; 122(4): 374-8.	PubMed
170	Danaci M, Gul S, Yazgan Y, Hulagu S, Uskent N. Budd-Chiari syndrome as a complication of Behcet's syndrome - A case report. Angiology. 1996; 47(1): 93-5.	EMBASE	Double	EMBASE-PubMed	Author	Same			Different	Acceptable		Same			Same			Same			Same			Same
	Danaci M, Gul S, Yazgan Y, Hulagu S, Uskent N. Budd-Chiari syndrome as a complication of Behcet's syndrome. A case report. Angiology. 1996; 47(1): 93-5.	PubMed
171	Dang Hanh D, Pezzella AT, Nguyenduy T. Membranous obstruction of hepatic venous flow. Texas Heart Institute Journal. 1995; 22(4): 320-3.	EMBASE	Double	EMBASE-PubMed	Title	Different	Unacceptable	EMBASE	Same			Different	Acceptable		Same			Same			Same			Same
	De DH, Pezzella AT, Nguyenduy T. Membranous obstruction of hepatic venous flow. Tex Heart Inst J. 1995; 22(4): 320-3.	PubMed
172	Das R, Garewal G, Chawla Y, Dhiman RK. Prevalence of the factor V Leiden mutation in portal and hepatic vein thrombosis [3]. Gut. 1998; 43(1): 147.	EMBASE	Double	EMBASE-PubMed	Author	Same			Different	Acceptable		Same			Same			Same			Same			Same
	Das R, Garewal G, Chawla Y, Dhiman RK. Prevalence of the factor V Leiden mutation in portal and hepatic vein thrombosis. Gut. 1998; 43(1): 147.	PubMed
173	Dauver A, Vialle M, Coic R. Computed tomography findings in Budd Chiari's syndromes. Journal de Radiologie. 1982; 63(12): 707-16.	EMBASE	Double	EMBASE-PubMed	Author	Different	Unacceptable	EMBASE	Different	Acceptable		Different	Acceptable		Same			Same			Same			Same
	Dauver A, Vialle M, Coic R, Rieux D, Caron-Poitreau C. [Tomodensitometric semiology of Budd-Chiari syndromes]. J Radiol. 1982; 63(12): 707-16.	PubMed
174	Davies MRQ, Oksenberg T, Da Fonseca JMB. Massive foetal pericardiomegaly causing pulmonary hypoplasia, associated with intra-pericardial herniation of the liver. European Journal of Pediatric Surgery. 1993; 3(6): 343-7.	EMBASE	Double	EMBASE-PubMed	Author	Different	Acceptable		Same			Different	Acceptable		Same			Same			Same			Same
	Davies MR, Oksenberg T, Da Fonseca JM. Massive foetal pericardiomegaly causing pulmonary hypoplasia, associated with intra-pericardial herniation of the liver. Eur J Pediatr Surg. 1993; 3(6): 343-7.	PubMed
175	Davies RP, Sissons GRJ, McIntosh NA. Transjugular intrahepatic portocaval shunt (TIPS) and hepatic vein-to- caval stenting as salvage treatment of portal hypertension secondary to neoplasm. CardioVascular and Interventional Radiology. 1993; 16(2): 105-8.	EMBASE	Double	EMBASE-PubMed	Author	Different	Acceptable		Different	Acceptable		Different	Acceptable		Same			Same			Same			Same
	Davies RP, Sissons GR, McIntosh NA. Transjugular intrahepatic portocaval shunt (TIPS) and hepatic vein-to-caval stenting as salvage treatment of portal hypertension secondary to neoplasm. Cardiovasc Intervent Radiol. 1993; 16(2): 105-8.	PubMed
176	Davy-Miallou C, Bousquet JC, Bellin MF, Guinet C, Grellet J. False-positive image of portal thrombosis with MRI: portal hypertension as a pitfall. Observation in a Budd-Chiari syndrome. Journal de Radiologie. 1990; 71(1): 27-31.	EMBASE	Double	EMBASE-PubMed	Author	Same			Different	Acceptable		Different	Acceptable		Same			Same			Same			Same
	Davy-Miallou C, Bousquet JC, Bellin MF, Guinet C, Grellet J. [False image of portal thrombosis in MRI: pitfalls in portal hypertension. Apropos of Budd-Chiari syndrome]. J Radiol. 1990; 71(1): 27-31.	PubMed
177	Dayal S, Pati HP, Acharya SK. Polycythemia vera: Overt to latent form in a patient with Budd-Chiari syndrome. Journal of Clinical Gastroenterology. 1996; 22(1): 76-7.	EMBASE	Double	EMBASE-PubMed	Author	Different	Acceptable		Different	Acceptable		Different	Acceptable		Same			Same			Same			Same
	Dayal S, Patti HP, Acharya SK. Polycythemia vera: overt to latent form in a patient with Budd-Chiari syndrome. J Clin Gastroenterol. 1996; 22(1): 76-7.	PubMed
178	Dayal S, Pati HP, Pande GK, Sharma MP, Saraya AK. Platelet ultra-structure study in Budd-Chiari syndrome. European Journal of Haematology. 1995; 55(5): 294-301.	EMBASE	Double	EMBASE-PubMed	Author	Different	Acceptable		Same			Different	Acceptable		Same			Same			Same			Same
	Dayal S, Pati HP, Pande GK, Sharma P, Saraya AK. Platelet ultra-structure study in Budd-Chiari syndrome. Eur J Haematol. 1995; 55(5): 294-301.	PubMed
179	Dayal S, Pati HP, Sharma MP, Saraya AK. Increased ratio of thromboxane B2 and 6-keto PGF(1(alpha)) in patients of hepatic venous outflow obstruction [2]. European Journal of Haematology. 1996; 57(4): 328-9.	EMBASE	Double	EMBASE-PubMed	Author	Same			Different	Acceptable		Different	Acceptable		Same			Same			Same			Same
	Dayal S, Pati HP, Sharma MP, Saraya AK. Increased ratio of thromboxane B2 and 6-keto PGF1 alpha in patients of hepatic venous outflow obstruction. Eur J Haematol. 1996; 57(4): 328-9.	PubMed
180	De Almeida EAF, Teixeira C, De Abreu CP, Ferreira C, Maio R, Da Costa AG. Ascites complicating unilateral nephrectomy and peritoneal dialysis catheter implantation in a patient with massive polycystic kidney and liver disease. Renal Failure. 2012; 34(6): 795-7.	EMBASE	Double	EMBASE-PubMed	Author	Different	Acceptable		Same			Different	Acceptable		Same			Same			Same			Same
	de Almeida EA, Teixeira C, de Abreu CP, Ferreira C, Maio R, da Costa AG. Ascites complicating unilateral nephrectomy and peritoneal dialysis catheter implantation in a patient with massive polycystic kidney and liver disease. Ren Fail. 2012; 34(6): 795-7.	PubMed
181	De Bruijne ELE, Murad SD, De Maat MPM, Tanck MWT, Haagsma EB, Van Hoek B, et al. Genetic variation in thrombin-activatable fibrinolysis inhibitor (TAFI) is associated with the risk of splanchnic vein thrombosis. Thrombosis and Haemostasis. 2007; 97(2): 181-5.	EMBASE	Double	EMBASE-PubMed	Author	Different	Acceptable		Same			Different	Acceptable		Same			Same			Same			Same
	de Bruijne EL, Darwish Murad S, de Maat MP, Tanck MW, Haagsma EB, van Hoek B, et al. Genetic variation in thrombin-activatable fibrinolysis inhibitor (TAFI) is associated with the risk of splanchnic vein thrombosis. Thromb Haemost. 2007; 97(2): 181-5.	PubMed
182	De Pagter AGF, Van Berge Henegouwen GP, Brandt KH, Bronkhorst FB. Oral contraceptives and the liver. Nederlands Tijdschrift voor Geneeskunde. 1979; 123(21): 881-7.	EMBASE	Double	EMBASE-PubMed	Author	Different	Acceptable		Same			Different	Acceptable		Same			Same			Same			Same
	de Pagter AG, van Berge Henegouwen GP, Brandt KH, Bronkhorst FB. [Oral contraceptives and the liver]. Ned Tijdschr Geneeskd. 1979; 123(21): 881-7.	PubMed
183	De Stefano V, Teofili L, Leone G, Janssen HLA, Rosendaal FR. Acquired and inherited risk factors for splanchnic venous thrombosis [2] (multiple letters). Blood. 2001; 97(10): 3314-5.	EMBASE	Double	EMBASE-PubMed	Author	Different	Acceptable		Different	Acceptable		Same			Same			Same			Same			Same
	De Stefano V, Teofili L, Leone G. Acquired and inherited risk factors for splanchnic venous thrombosis. Blood. 2001; 97(10): 3314-5.	PubMed
184	De Ville De Goyet J, Alberti D, Clapuyt P, Falchetti D, Rigamonti V, Bax NMA, et al. Direct bypassing of extrahepatic portal venous obstruction in children: A new technique for combined hepatic portal revascularization and treatment of extrahepatic portal hypertension. Journal of Pediatric Surgery. 1998; 33(4): 597-601.	EMBASE	Double	EMBASE-PubMed	Author	Different	Acceptable		Different	Acceptable		Different	Acceptable		Same			Same			Same			Same
	de Ville de Goyet J, Alberti D, Clapuyt P, Falchetti D, Rigamonti V, Bax NM, et al. Direct bypassing of extrahepatic portal venous obstruction in children: a new technique for combined hepatic portal revascularization and treatment of extrahepatic portal hypertension. J Pediatr Surg. 1998; 33(4): 597-601.	PubMed
185	Decurtins M, Turina M, Largiader F. Veno-occlusive disease: An indication for liver transplant? Schweizerische Medizinische Wochenschrift. 1989; 119(21): 731-3.	EMBASE	Double	EMBASE-PubMed	Author	Same			Different	Acceptable		Different	Acceptable		Same			Same			Same			Same
	Decurtins M, Turina M, Largiader F. [Hepatic veno-occlusive disease: indication for liver transplantation?]. Schweiz Med Wochenschr. 1989; 119(21): 731-3.	PubMed
186	Deeg KH, Wild F. Abdominal Doppler sonography in children. Klinische Padiatrie. 1990; 202(6): 371-8.	EMBASE	Double	EMBASE-PubMed	Author	Same			Different	Acceptable		Different	Acceptable		Same			Same			Same			Same
	Deeg KH, Wild F. [Abdominal Doppler sonography in childhood]. Klin Padiatr. 1990; 202(6): 371-8.	PubMed
187	Deeg P, Schneider KW, Jesse R. Budd Chiari disease. Symptomatology in a young female with posthepatic block. Medizinische Monatsschrift. 1975; 29(2): 78-82.	EMBASE	Double	EMBASE-PubMed	Author	Same			Different	Acceptable		Different	Acceptable		Same			Same			Same			Same
	Deeg P, Schneider KW, Jesse R. [Budd-Chiari's disease. Symptomatology in a young woman with posthepatic block]. Med Monatsschr. 1975; 29(2): 78-82.	PubMed
188	Delgado MG, Seijo S, Yepes I, Achecar L, Catalina MV, Garcia-Criado T, et al. Efficacy and Safety of Anticoagulation on Patients With Cirrhosis and Portal Vein Thrombosis. Clinical Gastroenterology and Hepatology. 2012; 10(7): 776-83.	EMBASE	Double	EMBASE-PubMed	Author	Same			Different	Acceptable		Different	Acceptable		Same			Same			Same			Same
	Delgado MG, Seijo S, Yepes I, Achecar L, Catalina MV, Garcia-Criado A, et al. Efficacy and safety of anticoagulation on patients with cirrhosis and portal vein thrombosis. Clin Gastroenterol Hepatol. 2012; 10(7): 776-83.	PubMed
189	Demetris AJ, Lasky S, Van Thiel DH. Pathology of hepatic transplantation. A review of 62 adult allograft recipients immunosuppressed with a cyclosporine/steroid regimen. American Journal of Pathology. 1985; 118(1): 151-61.	EMBASE	Double	EMBASE-PubMed	Author	Different	Unacceptable	EMBASE	Different	Acceptable		Different	Acceptable		Same			Same			Same			Same
	Demetris AJ, Lasky S, Van Thiel DH, Starzl TE, Dekker A. Pathology of hepatic transplantation: A review of 62 adult allograft recipients immunosuppressed with a cyclosporine/steroid regimen. Am J Pathol. 1985; 118(1): 151-61.	PubMed
190	Demol P, De Groote J, Baert A. The Budd Chiari syndrome. Acta Gastro-Enterologica Belgica. 1976; 39(1-2): 42-55.	EMBASE	Double	EMBASE-PubMed	Author	Different	Acceptable		Same			Different	Acceptable		Same			Same			Same			Same
	Demol P, de Groote J, Baert A. [The Budd-Chiari syndrome]. Acta Gastroenterol Belg. 1976; 39(1-2): 42-55.	PubMed
191	Deniz K, Ward SC, Rosen A, Grewal P, Xu R. Budd-Chiari syndrome in sarcoidosis involving liver [2]. Liver International. 2008; 28(4): 580-1.	EMBASE	Double	EMBASE-PubMed	Author	Same			Different	Acceptable		Different	Acceptable		Same			Same			Same			Same
	Deniz K, Ward SC, Rosen A, Grewal P, Xu R. Budd-Chiari syndrome in sarcoidosis involving liver. Liver Int. 2008; 28(4): 580-1.	PubMed
192	Denninger MH, Beldjord K, Durand F, Denie C, Valla D, Guillin MC, et al. Budd-Chiari syndrome and factor v Leiden mutation [20]. Lancet. 1995; 345(8948): 525-6.	EMBASE	Double	EMBASE-PubMed	Author	Different	Acceptable		Different	Acceptable		Same			Same			Same			Same			Same
	Denninger MH, Beldjord K, Durand F, Denie C, Valla D, Guillin MC. Budd-Chiari syndrome and factor V Leiden mutation. Lancet. 1995; 345(8948): 525-6.	PubMed
193	Desbois AC, Wechsler B, Resche-Rigon M, Piette JC, Le Thi Huong D, Amoura Z, et al. Immunosuppressants reduce venous thrombosis relapse in Behcet's disease. Arthritis and Rheumatism. 2012; 64(8): 2753-60.	EMBASE	Double	EMBASE-PubMed	Author	Different	Unacceptable	EMBASE	Same			Different	Acceptable		Same			Same			Same			Same
	Desbois AC, Wechsler B, Resche-Rigon M, Piette JC, Huong Dle T, Amoura Z, et al. Immunosuppressants reduce venous thrombosis relapse in Behcet's disease. Arthritis Rheum. 2012; 64(8): 2753-60.	PubMed
194	Detky G. Chronic Budd-Chiari-syndrome caused by fibrotic stricture of the vena cava inferior. Zentralblatt fur Allgemeine Pathologie und Pathologische Anatomie. 1984; 129(4): 371-7.	EMBASE	Double	EMBASE-PubMed	Author	Same			Different	Acceptable		Different	Acceptable		Same			Same			Same			Same
	Detky G. [Chronic Budd-Chiari syndrome caused by fibrotic stricture of the inferior vena cava]. Zentralbl Allg Pathol. 1984; 129(4): 371-7.	PubMed
195	Deutsch V, Adar R, Bogokowsky H. Diversion of the hepatic arterial flow into the portal vein in the Budd Chiari syndrome. Blood Vessels. 1974; 11(1-2): 96-100.	EMBASE	Double	EMBASE-PubMed	Author	Different	Unacceptable	EMBASE	Different	Acceptable		Same			Same			Same			Same			Same
	Deutsch V, Adar R, Bogokowsky H, Itzchak Y, Mozes M. Diversion of the hepatic arterial flow into the portal vein in the Budd-Chiari syndrome. Blood Vessels. 1974; 11(1-2): 96-100.	PubMed
196	Devic J, Trigaux JP, Kepenekian G. Cineangiography in Budd Chiari investigation. Flowsheet in the angiographic technics (eight patients). Semaine des Hopitaux. 1982; 58(40): 2326-30.	EMBASE	Double	EMBASE-PubMed	Author	Different	Unacceptable	EMBASE	Different	Acceptable		Different	Acceptable		Same			Same			Same			Same
	Devic J, Trigaux JP, Kepenekian G, Marion P, Pinet F. [Value of cineradiography in the study of Budd-Chiari syndrome. Value of various angiographic technics. Apropos of 8 cases]. Sem Hop. 1982; 58(40): 2326-30.	PubMed
197	Devic Trigaux JJP, Kepenekian G. Cineangiography in Budd-Chiari syndrome. Value of different angiographic technics (Eight patients). Annales de Radiologie Medecine Nucleaire. 1982; 25(3): 185-9.	EMBASE	Double	EMBASE-PubMed	Author	Different	Unacceptable	EMBASE	Different	Acceptable		Different	Acceptable		Same			Same			Same			Same
	Devic J, Trigaux JP, Kepenekian G, Marion P, Pinet F. [Cineangiography in Budd-Chiari investigation. Flowsheet in the angiographic technics (Eight patients) (author's transl)]. Ann Radiol (Paris). 1982; 25(3): 185-9.	PubMed
198	Di Carlo I, Lombardo R, Di Raimondo F, Petrillo G, Puleo S. Acute portal vein thrombosis. Diagnosis and therapy. Minerva Chirurgica. 1997; 52(7-8): 955-8.	EMBASE	Double	EMBASE-PubMed	Author	Same			Different	Acceptable		Different	Acceptable		Same			Same			Same			Same
	Di Carlo I, Lombardo R, Di Raimondo F, Petrillo G, Puleo S. [Acute pre-hepatic portal thrombosis: diagnosis and therapy]. Minerva Chir. 1997; 52(7-8): 955-8.	PubMed
199	Dick R, Hobbs KEH. Metal stents in Budd-Chiari syndrome [ 4]. Lancet. 1991; 338(8774): 1075.	EMBASE	Double	EMBASE-PubMed	Author	Different	Acceptable		Different	Acceptable		Same			Same			Same			Same			Same
	Dick R, Hobbs KE. Metal stents in Budd-Chiari syndrome. Lancet. 1991; 338(8774): 1075.	PubMed
200	Dicken BJ, Bigam DL, Shapiro AMJ. Curative resection by superior hepatectomy for advanced hepatoblastoma facilitated by the presence of a large inferior right hepatic vein. HPB. 2004; 6(2): 120-2.	EMBASE	Double	EMBASE-PubMed	Author	Different	Acceptable		Same			Different	Acceptable		Same			Same			Same			Same
	Dicken BJ, Bigam DL, Shapiro AM. Curative resection by superior hepatectomy for advanced hepatoblastoma facilitated by the presence of a large inferior right hepatic vein. HPB (Oxford). 2004; 6(2): 120-2.	PubMed
201	Diegeler A, Van Son JAM, Mohr FW. Budd-Chiari syndrome as late complication of secundum atrial septal defect closure. European Journal of Cardio-thoracic Surgery. 1997; 12(3): 501-3.	EMBASE	Double	EMBASE-PubMed	Author	Different	Acceptable		Same			Different	Acceptable		Same			Same			Same			Same
	Diegeler A, Van Son JA, Mohr FW. Budd-Chiari syndrome as late complication of secundum atrial septal defect closure. Eur J Cardiothorac Surg. 1997; 12(3): 501-3.	PubMed
202	DiMagno EP. Budd Chiari syndrome. An etiologic and therapeutic enigma. Minnesota Medicine. 1973; 56(8): 693-5.	EMBASE	Double	EMBASE-PubMed	Author	Same			Different	Acceptable		Different	Acceptable		Same			Same			Same			Different	Unacceptable	Uncertain (no full text, no journal website)
	DiMagno EP. Budd-Chiari syndrome. An etiologic and therapeutic enigma. Minn Med. 1973; 56(8): 693 passim.	PubMed
203	Ding PX, Han XW, Wu G, Li YD, Shui SF, Wang YL. Outcome of a retrieval stent filter and 30 mm balloon dilator for patients with BuddeChiari syndrome and chronic inferior vena cava thrombosis: A prospective pilot study. Clinical Radiology. 2010; 65(8): 629-35.	EMBASE	Double	EMBASE-PubMed	Author	Same			Different	Unacceptable	EMBASE	Different	Acceptable		Same			Same			Same			Same
	Ding PX, Han XW, Wu G, Li YD, Shui SF, Wang YL. Outcome of a retrieval stent filter and 30mm balloon dilator for patients with Budd-Chiari syndrome and chronic inferior vena cava thrombosis: a prospective pilot study. Clin Radiol. 2010; 65(8): 629-35.	PubMed
204	Disney TF, Sullivan SN, Haddad RG. Budd-Chiari syndrome with inferior vena cava obstruction associated with systemic lupus erythematosus. Journal of Clinical Gastroenterology. 1984; 6(3): 253-6.	EMBASE	Double	EMBASE-PubMed	Author	Different	Unacceptable	EMBASE	Same			Different	Acceptable		Same			Same			Same			Same
	Disney TF, Sullivan SN, Haddad RG, Lowe D, Goldbach MM. Budd-Chiari syndrome with inferior vena cava obstruction associated with systemic lupus erythematosus. J Clin Gastroenterol. 1984; 6(3): 253-6.	PubMed
205	Doering C, Pickartz H, Orfanos CE, Altenahr E. Dacarbazine in malignant melanoma. Rare severe side-effect: Budd-Chiari-syndrome. H+G Zeitschrift fur Hautkrankheiten. 1982; 57(13): 971-80.	EMBASE	Double	EMBASE-PubMed	Author	Same			Different	Acceptable		Different	Acceptable		Same			Same			Same			Same
	Doering C, Pickartz H, Orfanos CE, Altenahr E. [Dacarbazine in malignant melanoma. Rare, severe side-effect: Budd-Chiari-syndrome (author's transl)]. Z Hautkr. 1982; 57(13): 971-80	PubMed
206	Doggrell SA. Ximelagatran - Recent comparisons with warfarin. Expert Opinion on Pharmacotherapy. 2005; 6(11): 1943-6.	EMBASE	Double	EMBASE-PubMed	Author	Same			Different	Acceptable		Different	Acceptable		Same			Same			Same			Same
	Doggrell SA. Ximelagatran--recent comparisons with warfarin. Expert Opin Pharmacother. 2005; 6(11): 1943-6.	PubMed
207	Dolle W. Drug injury of the liver. Deutsche Zeitschrift fur Verdauungs- und Stoffwechselkrankheiten. 1982; 42(6): 237-44.	EMBASE	Double	EMBASE-PubMed	Author	Same			Different	Acceptable		Different	Acceptable		Same			Same			Same			Same
	Dolle W. [Liver damage caused by drugs]. Dtsch Z Verdau Stoffwechselkr. 1982; 42(6): 237-44.	PubMed
208	Dolmatch BL, Cooper BS, Chang PPL, Gray RJ, Horton KM. Percutaneous hepatic venous reanastomosis in a patient with Budd-Chiari syndrome. CardioVascular and Interventional Radiology. 1995; 18(1): 46-9.	EMBASE	Double	EMBASE-PubMed	Author	Different	Acceptable		Same			Different	Acceptable		Same			Same			Same			Same
	Dolmatch BL, Cooper BS, Chang PP, Gray RJ, Horton KM. Percutaneous hepatic venous reanastomosis in a patient with Budd-Chiari syndrome. Cardiovasc Intervent Radiol. 1995; 18(1): 46-9.	PubMed
209	Dong Ho L, Young Take K, Yoon Y, Jae Hoon L. Sonography and color Doppler imaging of Budd-Chiari syndrome of membranous obstruction of the inferior vena cava. Journal of Ultrasound in Medicine. 1994; 13(3): 159-63.	EMBASE	Double	EMBASE-PubMed	Title	Different	Unacceptable	EMBASE	Same			Different	Acceptable		Same			Same			Same			Same
	Lee DH, Ko YT, Yoon Y, Lim JH. Sonography and color Doppler imaging of Budd-Chiari syndrome of membranous obstruction of the inferior vena cava. J Ultrasound Med. 1994; 13(3): 159-63.	PubMed
210	Douer D, Weinberger A, Naftalin J. Possible response of acute psychosis in hepatic encephalopathy to levodopa. American Journal of Gastroenterology. 1976; 66(5): 473-5.	EMBASE	Double	EMBASE-PubMed	Author	Different	Unacceptable	EMBASE	Same			Different	Acceptable		Same			Same			Same			Same
	Douer D, Weinberger A, Naftalin J, Pinkhas J, De Vries A. Possible response of acute psychosis in hepatic encephalopathy to levodopa. Am J Gastroenterol. 1976; 66(5): 473-5.	PubMed
211	Dousset B, Calmus Y, Merrigi F, Houssin D. Disease recurrence following liver transplantation. Gastroenterologie Clinique et Biologique. 1989; 13(12): 984-96.	EMBASE	Double	EMBASE-PubMed	Author	Same			Different	Acceptable		Different	Acceptable		Same			Same			Same			Same
	Dousset B, Calmus Y, Merrigi F, Houssin D. [Recurrence of the initial disease after liver transplantation]. Gastroenterol Clin Biol. 1989; 13(12): 984-96.	PubMed
212	Du Hoffmann HP, Stockland B, Von Der Heyden U. Membranous obstruction of the inferior vena cava with Budd-Chiari syndrome in children: A report of nine cases. Journal of Pediatric Gastroenterology and Nutrition. 1987; 6(6): 878-84.	EMBASE	Double	EMBASE-PubMed	Author	Different	Unacceptable	EMBASE	Different	Acceptable		Different	Acceptable		Same			Same			Same			Same
	Hoffman HD, Stockland B, von der Heyden U. Membranous obstruction of the inferior vena cava with Budd-Chiari syndrome in children: a report of nine cases. J Pediatr Gastroenterol Nutr. 1987; 6(6): 878-84.	PubMed
213	Duca WJ, da Silva RF, Arroyo Jr PC, Sgnolf A, Cabral CM, Ayres DC, et al. Liver Transplantation Using University of Wisconsin or Celsior Preserving Solutions in the Portal Vein and Euro-Collins in the Aorta. Transplantation Proceedings. 2010; 42(2): 429-34.	EMBASE	Double	EMBASE-PubMed	Author	Different	Unacceptable	EMBASE	Different	Acceptable		Different	Acceptable		Same			Same			Same			Same
	Duca WJ, da Silva RF, Arroyo PC, Jr., Sgnolf A, Cabral CM, Ayres DC, et al. Liver transplantation using University of Wisconsin or Celsior preserving solutions in the portal vein and Euro-Collins in the aorta. Transplant Proc. 2010; 42(2): 429-34.	PubMed
214	Dulicek P, Maly J. Budd-Chiari syndrome - Hematologists' part in the multidisciplinary approach. Vnitrni Lekarstvi. 2008; 54(9): 842-5.	EMBASE	Double	EMBASE-PubMed	Author	Same			Different	Acceptable		Different	Acceptable		Same			Same			Same			Same
	Dulicek P, Maly J. [Budd-Chiari syndrome--hematologists' part in the multidisciplinary approach]. Vnitr Lek. 2008; 54(9): 842-5.	PubMed
215	Dumortier J, Conord S, Henry L, Trzeciak MC, Boillot O, Partensky C, et al. Budd-Chiari syndrome (Hepatic vein obstruction): Diagnostic and therapeutic management of acute and subacute disease. Presse Medicale. 1999; 28(15): 802-8.	EMBASE	Double	EMBASE-PubMed	Author	Same			Different	Acceptable		Different	Acceptable		Same			Same			Same			Same
	Dumortier J, Conord S, Henry L, Trzeciak MC, Boillot O, Partensky C, et al. [The Budd-Chiari syndrome (hepatic vein obstruction). The diagnostic and therapeutic management of acute and subacute forms]. Presse Med. 1999; 28(15): 802-8.	PubMed
216	Dumortier J, Graber I, Gincoul R, Lot M, Pilleul F, Pourriol L, et al. Regression of a Budd-Chiari syndrome under anticoagulant treatment [1]. Gastroenterologie Clinique et Biologique. 2006; 30(2): 327-8.	EMBASE	Double	EMBASE-PubMed	Author	Same			Different	Acceptable		Different	Acceptable		Same			Same			Same			Same
	Dumortier J, Graber I, Gincoul R, Lot M, Pilleul F, Pourriol L, et al. [Resolution of Budd-Chiari syndrome with anticoagulant treatment]. Gastroenterol Clin Biol. 2006; 30(2): 327-8.	PubMed
217	Durr e S, Khan Swati SM, Sabih Z. Liver scintiscan in Budd Chiari syndrome. J Pak Med Assoc. 1984; 34(12): 375-7.	PubMed	Double	EMBASE-PubMed	Title	Different	Unacceptable	EMBASE	Same			Different	Acceptable		Same			Same			Same			Same
	Sabih D, Swati SMK, Sabih Z. Liver scintiscan in Budd Chiari syndrome. Journal of the Pakistan Medical Association. 1984; 34(12): 375-7.	EMBASE
218	Dusunceli E, Sancak T, Sezgin S, Bilgic S, Sanlidilek U. Percutaneous transluminal angioplasty of the inferior right hepatic vein for the treatment of Budd-Chiari Syndrome. Acta Gastro-Enterologica Belgica. 2004; 67(3): 306-8.	EMBASE	Double	EMBASE-PubMed	Author	Different	Unacceptable	PubMed	Different	Acceptable		Different	Acceptable		Same			Same			Same			Same
	Dusuceli E, Sancak T, Sezgin S, Bilgic S, Sanlidilek U. Percutaneous transluminal angioplasty of the inferior right hepatic vein for the treatment of Budd-Chiari syndrome. Acta Gastroenterol Belg. 2004; 67(3): 306-8.	PubMed
219	Dutta T, Venugopal V. Venous thromboembolism: The intricacies. Journal of Postgraduate Medicine. 2009; 55(1): 55-64.	EMBASE	Double	EMBASE-PubMed	Author	Different	Acceptable		Different	Acceptable		Different	Acceptable		Same			Same			Same			Same
	Dutta TK, Venugopal V. Venous thromboembolism: the intricacies. J Postgrad Med. 2009; 55(1): 55-64.	PubMed
220	Dutta U, Garg PK, Agarwal R, Gupta SD, Prasad GA, Kaul U, et al. Blocking of the hepatic vein outflow by neointima covering a wallstent across a membranous stenosis of the inferior vena cava. CardioVascular and Interventional Radiology. 1999; 22(6): 521-3.	EMBASE	Double	EMBASE-PubMed	Author	Different	Unacceptable	EMBASE	Same			Different	Acceptable		Same			Same			Same			Same
	Dutta U, Garg PK, Agarwal R, Dutta Gupta S, Prasad GA, Kaul U, et al. Blocking of the hepatic vein outflow by neointima covering a wallstent across a membranous stenosis of the inferior vena cava. Cardiovasc Intervent Radiol. 1999; 22(6): 521-3.	PubMed
221	Duvauferrier R, Jeans WD, Palaric WD, Ramee A. Angioplasty in the primary Budd-Chiari syndrome. A review of three cases. Journal de Radiologie. 1985; 66(11): 725-9.	EMBASE	Double	EMBASE-PubMed	Author	Different	Unacceptable	Uncertain (no full text, no journal website)	Different	Acceptable		Different	Acceptable		Same			Same			Same			Same
	Duvauferrier R, Jeans WD, Palaric JC, Ramee A. [Angioplasty in primary Budd-Chiari syndrome. Apropos of 3 cases]. J Radiol. 1985; 66(11): 725-9.	PubMed
222	Eckell F, Huber W, Heidecke CD, Moessmer G, Berger H, Holper K, et al. Fulminate intracardiac thrombosis associated with Budd-Chiari-syndrome and inferior vena cava thrombosis. Vasa - Journal of Vascular Diseases. 2002; 31(1): 62-5.	EMBASE	Double	EMBASE-PubMed	Author	Different	Unacceptable	EMBASE	Same			Different	Acceptable		Same			Same			Same			Same
	Eckel F, Huber W, Heidecke CD, Moessmer G, Berger H, Holper K, et al. Fulminate intracardiac thrombosis associated with Budd-Chiari-syndrome and inferior vena cava thrombosis. Vasa. 2002; 31(1): 62-5.	PubMed
223	Eisenburg J, Kruis W, Weinzierl M, Scherer U. Effects of oral contraceptives on the liver. Naturwissenschaften. 1979; 66(10): 489-97.	EMBASE	Double	EMBASE-PubMed	Author	Same			Different	Acceptable		Same			Same			Same			Same			Same
	Eisenburg J, Kruis W, Weinzierl M, Scherer U. [Liver and ovulation inhibitors. Effects on liver function of estrogen-progestagen containing steroid oral contraceptives]. Naturwissenschaften. 1979; 66(10): 489-97.	PubMed
224	El Younsi S, Nassif T, Kuoch V, Boytchev I, Pelletier G, Buffet C. Association of Budd-Chiari syndrome and celiac disease [1]. Gastroenterologie Clinique et Biologique. 2003; 27(2): 236-7.	EMBASE	Double	EMBASE-PubMed	Author	Same			Different	Acceptable		Different	Acceptable		Same			Same			Same			Same
	El Younsi S, Nassif T, Kuoch V, Boytchev I, Pelletier G, Buffet C. [Association of Budd-Chiari syndrome and celiac disease]. Gastroenterol Clin Biol. 2003; 27(2): 236-7.	PubMed
225	Eldorry A, Barakat E, Abdella H, Abdelhakam S, Shaker M, Amed A, et al. Outcome of non surgical hepatic decompression procedures in Egyptian patients with Budd-Chiari. World Journal of Gastroenterology. 2011; 17(7): 906-13.	EMBASE	Double	EMBASE-PubMed	Author	Different	Unacceptable	EMBASE	Same			Different	Acceptable		Same			Same			Same			Same
	Eldorry A, Barakat E, Abdella H, Abdelhakam S, Shaker M, Hamed A, et al. Outcome of non surgical hepatic decompression procedures in Egyptian patients with Budd-Chiari. World J Gastroenterol. 2011; 17(7): 906-13.	PubMed
226	Elouaer-Blanc L, Zafrani ES, Farcet JP. Hepatic vein obstruction in idiopathic hypereosinophilic syndrome. Archives of Internal Medicine. 1985; 145(4): 751-3.	EMBASE	Double	EMBASE-PubMed	Author	Different	Unacceptable	EMBASE	Same			Different	Acceptable		Same			Same			Same			Same
	Elouaer-Blanc L, Zafrani ES, Farcet JP, Saint-Marc Girardin MF, Mathieu D, Dhumeaux D. Hepatic vein obstruction in idiopathic hypereosinophilic syndrome. Arch Intern Med. 1985; 145(4): 751-3.	PubMed
227	Elwertowski M, Pruszynski B, Busz M, Stepniewski M, Szczerban J, Nielubowicz J, et al. The importance of ultrasonography and computerized tomography in the diagnosis of the Budd-Chiari syndrome. Polski Przeglad Radiologii. 1988; 52(4-5): 209-15.	EMBASE	Double	EMBASE-PubMed	Author	Same			Different	Acceptable		Different	Acceptable		Same			Same			Same			Same
	Elwertowski M, Pruszynski B, Busz M, Stepniewski M, Szczerban J, Nielubowicz J, et al. [Value of ultrasonography and computerized tomography in the diagnosis of Budd-Chiari syndrome]. Pol Przegl Radiol. 1988; 52(4-5): 209-15.	PubMed
228	Ensom MH, Stephenson MD. Low-molecular-weight heparins in pregnancy (Structured abstract). Pharmacotherapy; 1999. p. 1013-25.	Cochrane Library	Double	Cochrane Library-PubMed	Author	Same			Different	Acceptable		Same			Same			Different	Unacceptable	Cochrane	Different	Unacceptable	Cochrane	Same
	Ensom MH, Stephenson MD. Low-molecular-weight heparins in pregnancy. Pharmacotherapy. 1999; 19(9): 1013-25.	PubMed
229	Ersoz S, Cakmakli S, Gecim E, Turkcapar AG, Anadol E. The safety of total hepatic vascular occlusion in rabbits with acute extrahepatic cholestasis. European Surgical Research. 1996; 28(2): 104-10.	EMBASE	Double	EMBASE-PubMed	Author	Same			Same			Different	Acceptable		Same			Same			Same			Same
	Ersoz S, Cakmakh S, Gecim E, Turkcapar AG, Anadol E. The safety of total hepatic vascular occlusion in rabbits with acute extrahepatic cholestasis. Eur Surg Res. 1996; 28(2): 104-10.	PubMed
230	Espana P, Figuera D, Fernandez De Miguel JM. Membranes obstruction of the inferior vena cava and hepatic veins. Budd-Chiari syndrome? A treatable disease. American Journal of Gastroenterology. 1980; 73(1): 28-32.	EMBASE	Double	EMBASE-PubMed	Author	Different	Unacceptable	EMBASE	Different	Unacceptable	EMBASE	Different	Acceptable		Same			Same			Same			Same
	Espana P, Figuera D, Fernandez de Miguel JM, Anaya A, Menendez J, Durantez A. Membranous obstruction of the inferior vena cava and hepatic veins. Budd-Chiari syndrome? A treatable disease. Am J Gastroenterol. 1980; 73(1): 28-32.	PubMed
231	Estival JL, Debourdeau P, Zammit C, Teixeira L, Guerard S, Colle B. Spontaneous portal vein thrombosis associated with acute CMV infection in an immunocompetent patient. Presse Medicale. 2001; 30(38): 1876-8.	EMBASE	Double	EMBASE-PubMed	Author	Same			Different	Acceptable		Different	Acceptable		Same			Same			Same			Same
	Estival JL, Debourdeau P, Zammit C, Teixeira L, Guerard S, Colle B. [Spontaneous portal vein thrombosis associated with acute cytomegalovirus infection in an immunocompetent patient]. Presse Med. 2001; 30(38): 1876-8.	PubMed
232	Evans PC, Coleman N, Wreghitt TG, Wight DGD, Alexander GJM. Cytomegalovirus infection of bile duct epithelial cells, hepatic artery and portal venous endothelium in relation to chronic rejection of liver grafts. Journal of Hepatology. 1999; 31(5): 913-20.	EMBASE	Double	EMBASE-PubMed	Author	Different	Acceptable		Same			Different	Acceptable		Same			Same			Same			Same
	Evans PC, Coleman N, Wreghitt TG, Wight DG, Alexander GJ. Cytomegalovirus infection of bile duct epithelial cells, hepatic artery and portal venous endothelium in relation to chronic rejection of liver grafts. J Hepatol. 1999; 31(5): 913-20.	PubMed
233	Evans WE, Turnipseed WD, Vasko JS. Surgical correction of the Budd Chiari syndrome. Vascular Surgery. 1976; 10(4): 230-7.	EMBASE	Double	EMBASE-PubMed	Author	Same			Different	Acceptable		Different	Acceptable		Same			Same			Same			Same
	Evans WE, Turnipseed WD, Vasko JS. Surgical correction of the Budd-Chiari syndrome. Vasc Surg. 1976; 10(4): 230-7.	PubMed
234	Fajadet P, Pradere B, Poey C, Maquin P, Bloom E, Baunin C, et al. Mesenterico-atrial shunt in the treatment of Budd-Chiari syndrome. Value of MRI in the follow-up of two cases. Annales de Radiologie. 1989; 32(7-8): 547-50.	EMBASE	Double	EMBASE-PubMed	Author	Same			Different	Acceptable		Different	Acceptable		Same			Same			Same			Same
	Fajadet P, Pradere B, Poey C, Maquin P, Bloom E, Baunin C, et al. [Mesenterico-atrial shunt in the treatment of Budd-Chiari syndrome. Contribution of MRI in monitoring of 2 cases]. Ann Radiol (Paris). 1989; 32(7-8): 547-50.	PubMed
235	Falchuk ZM, Leventhal BG. Budd Chiari syndrome in a patient with paroxysmal nocturnal hemoglobinuria. American Journal of Digestive Diseases. 1973; 18(10): 900-4.	EMBASE	Double	EMBASE-PubMed	Author	Same			Same			Different	Acceptable		Same			Same			Same			Same
	Falchuk ZM, Leventhal BG. Budd-Chiari syndrome in a patient with paroxysmal nocturnal hemoglobinuria. Am J Dig Dis. 1973; 18(10): 900-4.	PubMed
236	Fama A, Rago A, Gioiosa F, Marzano C, Latagliata R, Mammi C, et al. Budd-Chiari syndrome and splancnic vein thrombosis: Masked myeloproliferative neoplasms and JAK2V617F. Clinica Terapeutica. 2010; 161(2): 169-71.	EMBASE	Double	EMBASE-PubMed	Author	Same			Different	Unacceptable	EMBASE	Different	Acceptable		Same			Same			Same			Same
	Fama A, Rago A, Gioiosa F, Marzano C, Latagliata R, Mammi C, et al. [Budd-Chiari syndrome and splanchnic vein thrombosis: masked myeloproliferative neoplasms and JAK2V617F]. Clin Ter. 2010; 161(2): 169-71.	PubMed
237	Fan J, Zhou J, Wu ZQ, Qiu SJ, Wang XY, Shi YH, et al. Efficacy of different treatment strategies for hepatocellular carcinoma with portal vein tumor thrombosis. World journal of gastroenterology : WJG; 2005. p. 1215-9.	Cochrane Library	Double	Cochrane Library-PubMed	Author	Same			Same			Different	Acceptable		Same			Different	Unacceptable	Cochrane	Different	Unacceptable	Cochrane	Same
	Fan J, Zhou J, Wu ZQ, Qiu SJ, Wang XY, Shi YH, et al. Efficacy of different treatment strategies for hepatocellular carcinoma with portal vein tumor thrombosis. World J Gastroenterol. 2005; 11(8): 1215-9.	PubMed
238	Fanello S, Ben Bouali A, Boyer J. Budd-Chiari syndrome and familial antithrombin III deficiency. Gastroenterologie Clinique et Biologique. 1984; 8(6-7): 578.	EMBASE	Double	EMBASE-PubMed	Author	Different	Unacceptable	EMBASE	Different	Acceptable		Different	Acceptable		Same			Same			Same			Same
	Fanello S, Ben Bouali A, Boyer J, Armand P, Joubaud F. [Budd-Chiari syndrome and congenital antithrombin III deficiency]. Gastroenterol Clin Biol. 1984; 8(6-7): 578.	PubMed
239	Farid WRR, De Jonge J, Slieker JC, Zondervan PE, Thomeer MGJ, Metselaar HJ, et al. The importance of portal venous blood flow in ischemic-type biliary lesions after liver transplantation. American Journal of Transplantation. 2011; 11(4): 857-62.	EMBASE	Double	EMBASE-PubMed	Author	Different	Acceptable		Same			Different	Acceptable		Same			Same			Same			Same
	Farid WR, de Jonge J, Slieker JC, Zondervan PE, Thomeer MG, Metselaar HJ, et al. The importance of portal venous blood flow in ischemic-type biliary lesions after liver transplantation. Am J Transplant. 2011; 11(4): 857-62.	PubMed
240	Farrant JM, Judge M, Thompson RPH. Thrombotic cutaneous nodules and hepatic vein thrombosis in the anticardiolipin syndrome. Clinical and Experimental Dermatology. 1989; 14(4): 306-8.	EMBASE	Double	EMBASE-PubMed	Author	Different	Acceptable		Same			Different	Acceptable		Same			Same			Same			Same
	Farrant JM, Judge M, Thompson RP. Thrombotic cutaneous nodules and hepatic vein thrombosis in the anticardiolipin syndrome. Clin Exp Dermatol. 1989; 14(4): 306-8.	PubMed
241	Feaux de Lacroix W, Runne U, Hauk H. Acute liver dystrophy with thrombosis of hepatic veins: A fatal complication of dacarbazine treatment. Cancer Treatment Reports. 1983; 67(9): 779-84.	EMBASE	Double	EMBASE-PubMed	Author	Different	Unacceptable	EMBASE	Different	Acceptable		Different	Acceptable		Same			Same			Same			Same
	Feaux de Lacroix W, Runne U, Hauk H, Doepfmer K, Groth W, Wacker D. Acute liver dystrophy with thrombosis of hepatic veins: a fatal complication of dacarbazine treatment. Cancer Treat Rep. 1983; 67(9): 779-84.	PubMed
242	Feisthammel J, Troltzsch M, Witzigmann H, Mossner J, Caca K. Editor's quiz: GI snapshot. An unusual cause and treatment for ascites after liver transplantation. Gut. 2006; 55(6): 763+884.	EMBASE	Double	EMBASE-PubMed	Author	Same			Different	Acceptable		Same			Same			Same			Same			Different	Acceptable
	Feisthammel J, Troltzsch M, Witzigmann H, Mossner J, Caca K. An unusual cause and treatment for ascites after liver transplantation. Gut. 2006; 55(6): 763, 884.	PubMed
243	Fenkci SM, Yaylali GF, Sermez Y, Akdam H, Sabir N, Kirac S. Malign cystic glucagonoma presented with diabetic ketoacidosis: Case report with an update. Endocrine-Related Cancer. 2005; 12(2): 449-54.	EMBASE	Double	EMBASE-PubMed	Author	Different	Unacceptable	EMBASE	Different	Acceptable		Different	Acceptable		Same			Same			Same			Same
	Fenkci SM, Fidan Yaylali G, Sermez Y, Akdam H, Sabir N, Kirac S. Malign cystic glucagonoma presented with diabetic ketoacidosis: case report with an update. Endocr Relat Cancer. 2005; 12(2): 449-54.	PubMed
244	Fernandez Orcajo P, Monteagudo B, Sanchez Antolin G, Madrigal RE, Diez Redondo P, Velicia MR, et al. Budd-Chiari syndrome and heterozygotic mutation of metylenetetrahidrofolate reductase [2]. Revista Espanola de Enfermedades Digestivas. 2005; 97(5): 379-80.	EMBASE	Triple	EMBASE (1)-PubMed (2)	Author	Same			Different	Unacceptable	PubMed	Different	Acceptable		Different	Acceptable		Same			Same			Same
	Fernandez Orcajo P, Monteagudo B, Sanchez Antolin G, Madrigal RE, Diez Rodondo P, Velicia MR, et al. [Budd-Chiari sindrome and hererozygotic mutation of metylenetetrahidrofolate reductase.]. Rev Esp Enferm Dig. 2005 May;97(5):379-80.	PubMed
	Fernandez Orcajo P, Monteagudo B, Sanchez Antolin G, Madrigal RE, Diez Redondo P, Velicia MR, et al. [Budd-chiari syndrome and heterozygotic mutation of metylenetetrahidrofolate reductase]. Rev Esp Enferm Dig. 2005; 97(5): 379-80.	PubMed
245	Ferri PM, Ferreira AR, Fagundes EDT, Liu SM, Roquete MLV, Penna FJ. Portal vein thrombosis in children and adolescents: 20 years experience of a pediatric hepatology reference center. Arquivos de Gastroenterologia. 2012; 49(1): 69-76.	EMBASE	Double	EMBASE-PubMed	Author	Different	Acceptable		Same			Different	Acceptable		Same			Same			Same			Same
	Ferri PM, Ferreira AR, Fagundes ED, Liu SM, Roquete ML, Penna FJ. Portal vein thrombosis in children and adolescents: 20 years experience of a pediatric hepatology reference center. Arq Gastroenterol. 2012; 49(1): 69-76.	PubMed
246	Fidelman N, Kwan SW, LaBerge JM, Gordon RL, Ring EJ, Kerlan Jr RK. The transjugular intrahepatic portosystemic shunt: An update. American Journal of Roentgenology. 2012; 199(4): 746-55.	EMBASE	Double	EMBASE-PubMed	Author	Different	Unacceptable	EMBASE	Different	Acceptable		Different	Acceptable		Same			Same			Same			Same
	Fidelman N, Kwan SW, Laberge JM, Gordon RL, Ring EJ, Kerlan RK, Jr. The transjugular intrahepatic portosystemic shunt: an update. AJR Am J Roentgenol. 2012; 199(4): 746-55.	PubMed
247	Fischer G, Scheurlen C, Gerbes AL, Kratzer M, Sauerbruch T. A 61-year-old patient with thrombotic diathesis and liver dysfunction. Internist. 1990; 31(4): 288-91.	EMBASE	Double	EMBASE-PubMed	Author	Same			Different	Acceptable		Different	Acceptable		Same			Same			Same			Same
	Fischer G, Scheurlen C, Gerbes AL, Kratzer M, Sauerbruch T. [A 61-year-old patient with thrombotic diathesis and liver function disorder]. Internist (Berl). 1990; 31(4): 288-91.	PubMed
248	Fisher NC, McCafferty I, Dolapci M, Wali M, Buckels JAC, Olliff SP, et al. Managing Budd-Chiari syndrome: A retrospective review of percutaneous hepatic vein angioplasty and surgical shunting. Gut. 1999; 44(4): 568-74.	EMBASE	Double	EMBASE-PubMed	Author	Different	Acceptable		Different	Acceptable		Same			Same			Same			Same			Same
	Fisher NC, McCafferty I, Dolapci M, Wali M, Buckels JA, Olliff SP, et al. Managing Budd-Chiari syndrome: a retrospective review of percutaneous hepatic vein angioplasty and surgical shunting. Gut. 1999; 44(4): 568-74.	PubMed
249	Fonseca Aizpuru EM, Nuno Mateo FJ, Noval Menendez J, Garcia Alonso Y. A 59-years-old man with jaundice, astenia and weight loss [5]. Anales de Medicina Interna. 2005; 22(3): 150-1.	EMBASE	Double	EMBASE-PubMed	Author	Same			Different	Acceptable		Different	Acceptable		Same			Same			Same			Same
	Fonseca Aizpuru EM, Nuno Mateo FJ, Noval Menendez J, Garcia Alonso Y. [A 59-years-old man with jaundice, asthenia and weight loss]. An Med Interna. 2005; 22(3): 150-1.	PubMed
250	Foresti V, Ungaro A, Pediconi AM. Budd-Chiari syndrome secondary to thrombosis of the inferior vena cava during myeloproliferative disease. Minerva Medica. 1988; 79(6): 477-80.	EMBASE	Double	EMBASE-PubMed	Author	Same			Different	Acceptable		Different	Acceptable		Same			Same			Same			Same
	Foresti V, Ungaro A, Pediconi AM. [Budd-Chiari syndrome secondary to thrombosis of the inferior vena cava in myeloproliferative disease]. Minerva Med. 1988; 79(6): 477-80.	PubMed
251	Foresti V, Villa A, Parisio E, Castini D. Hypertrophic cardiomyopathy mimicking Budd-Chiari syndrome. Minerva Medica. 1988; 79(12): 1109-12.	EMBASE	Double	EMBASE-PubMed	Author	Same			Different	Acceptable		Different	Acceptable		Same			Same			Same			Same
	Foresti V, Villa A, Parisio E, Castini D. [Hypertrophic cardiomyopathy mimicking clinical picture of Budd-Chiari syndrome]. Minerva Med. 1988; 79(12): 1109-12.	PubMed
252	Forouhar-Graff H, Dennis-Yawingu KA, Parke AL. Insidious onset of massive painless ascites as initial manifestation of systemic lupus erythematosus. Lupus. 2011; 20(7): 754-7.	EMBASE	Double	EMBASE-PubMed	Author	Different	Acceptable		Same			Same			Same			Same			Same			Same
	Forouhar-Graff H, Dennis-Yawingu K, Parke A. Insidious onset of massive painless ascites as initial manifestation of systemic lupus erythematosus. Lupus. 2011; 20(7): 754-7.	PubMed
253	Fortner JG, Kallum BO, Kim DK. Surgical management of hepatic vein occlusion by tumor. Budd Chiari syndrome. Archives of Surgery. 1977; 112(6): 727-8.	EMBASE	Double	EMBASE-PubMed	Author	Same			Different	Acceptable		Different	Acceptable		Same			Same			Same			Same
	Fortner JG, Kallum BO, Kim DK. Surgical management of hepatic vein occlusion by tumor: Budd-Chiari syndrome. Arch Surg. 1977; 112(6): 727-8.	PubMed
254	Foster DN, Herlinger H, Miloszewski KJA, Losowsky MS. Hepatofugal portal blood flow in hepatic cirrhosis. Annals of Surgery. 1978; 187(2): 179-82.	EMBASE	Double	EMBASE-PubMed	Author	Different	Acceptable		Same			Different	Acceptable		Same			Same			Same			Same
	Foster DN, Herlinger H, Miloszewski KJ, Losowsky MS. Hepatofugal portal blood flow in hepatic cirrhosis. Ann Surg. 1978; 187(2): 179-82.	PubMed
255	Fox MA, Fox JA, Davies MH. Budd-Chiari syndrome - A review of the diagnosis and management. Acute Medicine. 2011; 10(1): 5-9.	EMBASE	Double	EMBASE-PubMed	Author	Same			Different	Acceptable		Different	Acceptable		Same			Same			Same			Same
	Fox MA, Fox JA, Davies MH. Budd-Chiari syndrome--a review of the diagnosis and management. Acute Med. 2011; 10(1): 5-9.	PubMed
256	Foxton MR, Al-Freah MAB, Portal AJ, Sizer E, Bernal W, Auzinger G, et al. Increased model for end-stage liver disease score at the time of liver transplant results in prolonged hospitalization and overall intensive care unit costs. Liver Transplantation. 2010; 16(5): 668-77.	EMBASE	Double	EMBASE-PubMed	Author	Different	Acceptable		Same			Different	Acceptable		Same			Same			Same			Same
	Foxton MR, Al-Freah MA, Portal AJ, Sizer E, Bernal W, Auzinger G, et al. Increased model for end-stage liver disease score at the time of liver transplant results in prolonged hospitalization and overall intensive care unit costs. Liver Transpl. 2010; 16(5): 668-77.	PubMed
257	Franco D, Bourstyn E. Results of portal systemic shunts in the treatment of Budd-Chiari syndrome. Gastroenterologie Clinique et Biologique. 1984; 8(10): 720-4.	EMBASE	Double	EMBASE-PubMed	Author	Same			Different	Acceptable		Different	Acceptable		Same			Same			Same			Same
	Franco D, Bourstyn E. [Results of portasystemic shunts in the treatment of the Budd-Chiari syndrome]. Gastroenterol Clin Biol. 1984; 8(10): 720-4.	PubMed
258	Franco D, Vons C, Lecompte Y. Portoatrial shunt in Budd-Chiari syndrome. Surgery. 1986; 99(3): 378-80.	EMBASE	Double	EMBASE-PubMed	Author	Different	Unacceptable	EMBASE	Same			Same			Same			Same			Same			Same
	Franco D, Vons C, Lecompte Y, Nuzzo G, Smadja C. Portoatrial shunt in Budd-Chiari syndrome. Surgery. 1986; 99(3): 378-80.	PubMed
259	Frey HR, Suter B. Occult myeloproliferative syndrome presenting with hepatic and portal vein thrombosis. Schweizerische Medizinische Wochenschrift. 1996; 126(34): 1437-41.	EMBASE	Double	EMBASE-PubMed	Author	Same			Different	Acceptable		Different	Acceptable		Same			Same			Same			Same
	Frey HR, Suter B. [Portal vein and hepatic vein thrombosis in occult myeloproliferative syndrome. Progression of thrombosis under heparin therapy]. Schweiz Med Wochenschr. 1996; 126(34): 1437-41.	PubMed
260	Friedman AC, Ramchandani P, Black M. Magnetic resonance imaging diagnosis of Budd-Chiari syndrome. Gastroenterology. 1986; 91(5): 1289-95.	EMBASE	Double	EMBASE-PubMed	Author	Different	Unacceptable	EMBASE	Same			Same			Same			Same			Same			Same
	Friedman AC, Ramchandani P, Black M, Caroline DF, Radecki PD, Heeger P. Magnetic resonance imaging diagnosis of Budd-Chiari syndrome. Gastroenterology. 1986; 91(5): 1289-95.	PubMed
261	Fujihara Y, Sawada S, Koyama T, Tanabe Y, Saitou S, Katsube Y. Clinical experience of percutaneous transluminal angioplasty and expandable metallic stent placement for Budd-Chiari syndrome with massive thrombus in inferior vena cava; report of a case. Japanese Journal of Clinical Radiology. 1990; 35(11): 1435-8.	EMBASE	Double	EMBASE-PubMed	Author	Different	Unacceptable	EMBASE	Different	Acceptable		Different	Acceptable		Same			Same			Same			Same
	Fujihara Y, Sawada S, Koyama T, Tanabe Y, Saitou S, Katsube Y, et al. [Clinical experience of percutaneous transluminal angioplasty and expandable metallic stent placement for Budd-Chiari syndrome with massive thrombus in the inferior vena cava; report of a case]. Rinsho Hoshasen. 1990; 35(11): 1435-8.	PubMed
262	Gaa J, Laub G, Edelman RR, Georgi M. First clinical results of ultrafast, gadolinium-enhanced dual-phase 3D MR-angiography in the abdomen. RoFo Fortschritte auf dem Gebiete der Rontgenstrahlen und der Neuen Bildgebenden Verfahren. 1998; 169(2): 135-9.	EMBASE	Double	EMBASE-PubMed	Author	Same			Different	Acceptable		Different	Acceptable		Same			Same			Same			Same
	Gaa J, Laub G, Edelman RR, Georgi M. [First clinical results of ultrafast, contrast-enhanced 2-phase 3D-angiography of the abdomen]. Rofo. 1998; 169(2): 135-9.	PubMed
263	Gabler R, Barnert J, Bohndorf K, Eberl T, Wienbeck M. Portal vein thrombosis after occlusion of a transjugular intrahepatic portosystemic stent shunt (TIPSS): Shunt dilatation with subsequent local and systemic thrombolysis. Deutsche Medizinische Wochenschrift. 1997; 122(7): 188-92.	EMBASE	Double	EMBASE-PubMed	Author	Same			Different	Acceptable		Different	Acceptable		Same			Same			Same			Same
	Gabler R, Barnert J, Bohndorf K, Eberl T, Wienbeck M. [Portal vein thrombosis after occlusion of a transjugular intrahepatic portosystemic stent-shunt (TIPSS). Shunt dilatation with subsequent local and systemic thrombolysis]. Dtsch Med Wochenschr. 1997; 122(7): 188-92.	PubMed
264	Galloway S, Casarella WJ, Price JB. Unilobar veno occlusive disease of the liver. Angiographic demonstration of intrahepatic competition simulating hepatoma. AMERJROENTGENOL. 1973; 119(1): 89-94.	EMBASE	Double	EMBASE-PubMed	Author	Same			Different	Acceptable		Different	Acceptable		Same			Same			Same			Same
	Galloway S, Casarella WJ, Price JB. Unilobar veno-occlusive disease of the liver. Angiographic demonstration of intrahepatic competition simulating hepatoma. Am J Roentgenol Radium Ther Nucl Med. 1973; 119(1): 89-94.	PubMed
265	Garcia-Pagan JC, Heydtmann M, Raffa S, Plessier A, Murad S, Fabris F, et al. TIPS for Budd-Chiari Syndrome: Long-Term Results and Prognostics Factors in 124 Patients. Gastroenterology. 2008; 135(3): 808-15.	EMBASE	Double	EMBASE-PubMed	Author	Same			Different	Acceptable		Same			Same			Same			Same			Same
	Garcia-Pagan JC, Heydtmann M, Raffa S, Plessier A, Murad S, Fabris F, et al. TIPS for Budd-Chiari syndrome: long-term results and prognostics factors in 124 patients. Gastroenterology. 2008; 135(3): 808-15.	PubMed
266	Garewal G, Das R, Chawla Y, Dhiman RK. Budd-Chiari syndrome associated with homozygous factor V Leiden mutation [4]. British Journal of Haematology. 1999; 105(3): 842.	EMBASE	Double	EMBASE-PubMed	Author	Same			Different	Acceptable		Different	Acceptable		Same			Same			Same			Same
	Garewal G, Das R, Chawla Y, Dhiman RK. Budd-Chiari syndrome associated with homozygous factor V Leiden mutation. Br J Haematol. 1999; 105(3): 842.	PubMed
267	Gentiloni N, Sentinelli S, Masselli M, Fusco A. Paraneoplastic porphyria cutanea tarda in a case of small cell bronchial carcinomas. Minerva Medica. 1984; 75(3-4): 115-20.	EMBASE	Double	EMBASE-PubMed	Author	Same			Different	Acceptable		Different	Acceptable		Same			Same			Same			Same
	Gentiloni N, Sentinelli S, Masselli M, Fusco A. [Paraneoplastic porphyria cutanea tarda in a case of small cell bronchogenic carcinoma]. Minerva Med. 1984; 75(3-4): 115-20.	PubMed
268	Geraint James D, Sherlock S. Sarcoidosis of the liver. Sarcoidosis. 1994; 11(1): 2-6.	EMBASE	Double	EMBASE-PubMed	Title	Different	Acceptable		Same			Same			Same			Same			Same			Same
	James DG, Sherlock S. Sarcoidosis of the liver. Sarcoidosis. 1994; 11(1): 2-6.	PubMed
269	Ghaffar TYA, Elfaramawy AA, El Saied S, El Adawy M, Sakr MA, Zalata K. Hepatic venous outflow obstruction complicating churg-strauss syndrome in a 5-year-old child. Journal of Pediatric Gastroenterology and Nutrition. 2011; 52(2): 217-8.	EMBASE	Double	EMBASE-PubMed	Author	Different	Acceptable		Different	Acceptable		Different	Acceptable		Same			Same			Same			Same
	Ghaffar TY, Elfaramawy AA, El Saied S, El Adawy M, Sakr MA, Zalata K. Hepatic venous outflow obstruction complicating Churg-Strauss syndrome in a 5-year-old child. J Pediatr Gastroenterol Nutr. 2011; 52(2): 217-8.	PubMed
270	Ghandur Mnaymneh L. Anemic infarction of the liver resulting from hepatic and portal vein thrombosis. Johns Hopkins Medical Journal. 1976; 139(Sup.): 78-81.	EMBASE	Double	EMBASE-PubMed	Author	Same			Same			Different	Acceptable		Same			Same			Different	Acceptable		Same
	Ghandur-Mnaymneh L. Anemic infarction of the liver resulting from hepatic and portal vein thrombosis. Johns Hopkins Med J. 1976; 139 SUPPL: 78-81.	PubMed
271	Gibelli NEM, Tannuri ACA, Tannuri U, Santos MM, Pinho-Apezzato ML, Maksoud-Filho JG, et al. Rex shunt for acute portal vein thrombosis after pediatric liver transplantation in children with biliary atresia. Transplantation Proceedings. 2011; 43(1): 194-5.	EMBASE	Double	EMBASE-PubMed	Author	Different	Acceptable		Same			Different	Acceptable		Same			Same			Same			Same
	Gibelli NE, Tannuri AC, Tannuri U, Santos MM, Pinho-Apezzato ML, Maksoud-Filho JG, et al. Rex shunt for acute portal vein thrombosis after pediatric liver transplantation in children with biliary atresia. Transplant Proc. 2011; 43(1): 194-5.	PubMed
272	Gillis S, Lebenthal A, Pogrebijsky G, Levy Y, Eldor A, Ahmed E. Severe thrombotic complications associated with activated protein C resistance acquired by orthotopic liver transplantation. Haemostasis. 2000; 30(6): 316-20.	EMBASE	Double	EMBASE-PubMed	Author	Different	Unacceptable	EMBASE	Same			Same			Same			Same			Same			Same
	Gillis S, Lebenthal A, Pogrebijsky G, Levy Y, Eldor A, Eid A. Severe thrombotic complications associated with activated protein C resistance acquired by orthotopic liver transplantation. Haemostasis. 2000; 30(6): 316-20.	PubMed
273	Gilsanz V, Emons D, Hansmann M. Hydrothorax, ascites, and right diaphragmatic hernia. Radiology. 1986; 158(1): 243-6.	EMBASE	Double	EMBASE-PubMed	Author	Different	Unacceptable	EMBASE	Same			Same			Same			Same			Same			Same
	Gilsanz V, Emons D, Hansmann M, Meradji M, Donaldson JS, Omenaca F, et al. Hydrothorax, ascites, and right diaphragmatic hernia. Radiology. 1986; 158(1): 243-6.	PubMed
274	Gilsanz V, Estrada RV, Barrio E, Ispizua I. The diagnostic value of splenoportography for demonstrating the hypertrophy of the caudate lobe in the Budd Chiari syndrome. Revista Clinica Espanola. 1974; 135(5): 493-7.	EMBASE	Double	EMBASE-PubMed	Author	Same			Different	Acceptable		Different	Acceptable		Same			Same			Same			Same
	Gilsanz V, Estrada RV, Barrio E, Ispizua I. [Value of splenoportography for the demonstration of grand hyperthrophy of the caudate lobe in the Budd-Chiari syndrome]. Rev Clin Esp. 1974; 135(5): 493-7.	PubMed
275	Gluud C, Christoffersen P, Eriksen J. No effect of long-term oral testosterone treatment on liver morphology in men with alcoholic cirrhosis. American Journal of Gastroenterology. 1987; 82(7): 660-4.	EMBASE	Triple	Cochrane Library-EMBASE-PubMed	Author	Different	Unacceptable	EMBASE	Same			Different	Acceptable		Same			Different	Unacceptable	Cochrane	Different	Unacceptable	Cochrane	Same
	Gluud C, Christoffersen P, Eriksen J, Wantzin P, Knudsen BB. No effect of long-term oral testosterone treatment on liver morphology in men with alcoholic cirrhosis. The American journal of gastroenterology; 1987. p. 660-4.	Cochrane Library
	Gluud C, Christoffersen P, Eriksen J, Wantzin P, Knudsen BB. No effect of long-term oral testosterone treatment on liver morphology in men with alcoholic cirrhosis. Am J Gastroenterol. 1987; 82(7): 660-4.	PubMed
276	Goker H, Egesel T, Karakus S, Haznedaroglu IC, Apras S, Buyukasik Y, et al. Plasma thrombopoietin in patients with cavernous transformation of the portal vein. International Journal of Hematology. 2002; 75(1): 91-4.	EMBASE	Double	EMBASE-PubMed	Author	Different	Unacceptable	PubMed	Same			Different	Acceptable		Same			Same			Same			Same
	Goker H, Egesel T, Karakus S, Haznedaroglu IC, Apras S, Buyukasic Y, et al. Plasma thrombopoietin in patients with cavernous transformation of the portal vein. Int J Hematol. 2002; 75(1): 91-4.	PubMed
277	Goktekin O, Korkmaz C, Timuralp B, Kudaiberdieva G, Gorenek B, Cavusoglu Y, et al. Widespread thrombosis associated with recurrent intracardiac masses in a patient with Behcet's disease. International Journal of Cardiovascular Imaging. 2002; 18(6): 431-4.	EMBASE	Double	EMBASE-PubMed	Author	Same			Same			Different	Acceptable		Same			Same			Same			Same
	Goktekin O, Korkmaz C, Timuralp B, Kudaiberdieva G, Gorenek B, Cavusoglu Y, et al. Widespread thrombosis associated with recurrent intracardiac masses in a patient with Behcet's disease. Int J Cardiovasc Imaging. 2002; 18(6): 431-4.	PubMed
278	Gomez R, Moreno E, Colina F, Gonzalez I, Loinaz C, Garcia I, et al. Liver transplantation in patients with Budd-Chiaui syndrome. Transplant International. 1995; 8(4): 312-6.	EMBASE	Double	EMBASE-PubMed	Author	Same			Different	Unacceptable	EMBASE	Different	Acceptable		Same			Same			Same			Same
	Gomez R, Moreno E, Colina F, Gonzalez I, Loinaz C, Garcia I, et al. Liver transplantation in patients with Budd-Chiari syndrome. Transpl Int. 1995; 8(4): 312-6.	PubMed
279	Gong WD, Xue K, Chu YK, Wang Q, Yang W, Quan H, et al. [Percutaneous transhepatic embolization of gastroesophageal varices combined with partial splenic embolization for variceal bleeding and hypersplenism: a comparison with surgery] LA: Chi. Journal of Interventional Radiology; 2010. p. 105-9.	Cochrane Library	Double	Cochrane Library-EMBASE	Author	Same			Different	Acceptable		Same			Same			Different	Unacceptable	Cochrane	Different	Unacceptable	Cochrane	Same
	Gong WD, Xue K, Chu YK, Wang Q, Yang W, Quan H, et al. Percutaneous transhepatic embolization of gastroesophageal varices combined with partial splenic embolization for variceal bleeding and hypersplenism: A comparison with surgery. Journal of Interventional Radiology. 2010; 19(2): 105-9.	EMBASE
280	Gorka W, Gorka TS, Lewall DB. Doppler ultrasound evaluation of advanced portal vein pulsatility in patients with normal echocardiograms. European journal of ultrasound : official journal of the European Federation of Societies for Ultrasound in Medicine and Biology; 1998. p. 119-23.	Cochrane Library	Double	Cochrane Library-EMBASE	Author	Same			Same			Different	Acceptable		Same			Different	Unacceptable	Cochrane	Different	Unacceptable	Cochrane	Same
	Gorka W, Gorka TS, Lewall DB. Doppler ultrasound evaluation of advanced portal vein pulsatility in patients with normal echocardiograms. European Journal of Ultrasound. 1998; 8(2): 119-23.	EMBASE
281	Gowda RM, Gowda MR, Mehta NJ, Osborne R, Bixon R, Vasavada BC, et al. Right Atrial Extension of Primary Venous Leiomyosarcoma: Pulmonary Embolism and Budd-Chiari Syndrome at Presentation: A Case Report. Angiology. 2004; 55(2): 213-6.	EMBASE	Double	EMBASE-PubMed	Author	Same			Different	Acceptable		Same			Same			Same			Same			Same
	Gowda RM, Gowda MR, Mehta NJ, Osborne R, Bixon R, Vasavada BC, et al. Right atrial extension of primary venous leiomyosarcoma: pulmonary embolism and Budd-Chiari syndrome at presentation-a case report. Angiology. 2004; 55(2): 213-6.	PubMed
282	Greenwood LH, Yrizarry JM, Hallett Jr JW, Scoville Jr GS. Urokinase treatment of Budd Chiari syndrome. American Journal of Roentgenology. 1983; 141(5): 1057-9.	EMBASE	Double	EMBASE-PubMed	Author	Different	Unacceptable	EMBASE	Same			Different	Acceptable		Same			Same			Same			Same
	Greenwood LH, Yrizarry JM, Hallett JW, Jr., Scoville GS, Jr. Urokinase treatment of Budd-Chiari syndrome. AJR Am J Roentgenol. 1983; 141(5): 1057-9.	PubMed
283	Griffith JF, Mahmoud AEA, Cooper S, Elias E, West RJ, Olliff SP. Radiological intervention in Budd-Chiari syndrome: Techniques and outcome in 18 patients. Clinical Radiology. 1996; 51(11): 775-84.	EMBASE	Double	EMBASE-PubMed	Author	Different	Acceptable		Different	Acceptable		Different	Acceptable		Same			Same			Same			Same
	Griffith JF, Mahmoud AE, Cooper S, Elias E, West RJ, Olliff SP. Radiological intervention in Budd-Chiari syndrome: techniques and outcome in 18 patients. Clin Radiol. 1996; 51(11): 775-84.	PubMed
284	Griner PF, Elbadawi A, Packman CH. Veno occlusive disease of the liver after chemotherapy of acute leukemia; report of 2 cases. Annals of Internal Medicine. 1976; 85(5): 578-82.	EMBASE	Double	EMBASE-PubMed	Author	Same			Different	Acceptable		Different	Acceptable		Same			Same			Same			Same
	Griner PF, Elbadawi A, Packman CH. Veno-occlusive disease of the liver after chemotherapy of acute leukemia. Report of two cases. Ann Intern Med. 1976; 85(5): 578-82.	PubMed
285	Grippon P, Duche M, Aboulker C. Budd-Chiari syndrome with membranous obstruction of inferior vena cava. Treatment by percutaneous transluminal angioplasty. Gastroenterologie Clinique et Biologique. 1985; 9(1): 70-4.	EMBASE	Double	EMBASE-PubMed	Author	Different	Unacceptable	EMBASE	Different	Acceptable		Different	Acceptable		Same			Same			Same			Same
	Grippon P, Duche M, Aboulker C, Tubiana JM, Levy VG. [Budd-Chiari syndrome and membranous obstruction of the suprahepatic inferior vena cava. Treatment by percutaneous intraluminal angioplasty]. Gastroenterol Clin Biol. 1985; 9(1): 70-4.	PubMed
286	Gronbaek H, Nielsen DT, Astrup LB. Treatment of Budd-Chiari syndrome with anticoagulation, TIPS, liver transplantation. Ugeskrift for Laeger. 2002; 164(25): 3360-3.	EMBASE	Double	EMBASE-PubMed	Author	Same			Different	Acceptable		Different	Acceptable		Same			Same			Same			Same
	Gronbaek H, Nielsen DT, Astrup LB. [Budd-Chiari syndrome illustrated by four case reports]. Ugeskr Laeger. 2002; 164(25): 3360-3.	PubMed
287	Gronboek H, Nielsen DT, Astrup LB, Vilstrup H. Budd-Chiaris syndrome: Diagnosis and treatment. Ugeskrift for Laeger. 2002; 164(25): 3327-9.	EMBASE	Double	EMBASE-PubMed	Author	Same			Same			Different	Acceptable		Same			Same			Same			Same
	Gronbaek H, Nielsen DT, Astrup LB, Vilstrup H. [Budd-Chiari syndrome. Diagnosis and treatment]. Ugeskr Laeger. 2002; 164(25): 3327-9.	PubMed
288	Groszmann RJ, Blei AT, Kniaz JL. Portal pressure reduction induced by partial mechanical obstruction of the superior mesenteric artery in the anesthetized dog. Gastroenterology. 1978; 75(2): 187-92.	EMBASE	Double	EMBASE-PubMed	Author	Different	Acceptable		Same			Same			Same			Same			Same			Same
	Groszmann RJ, Blei AT, Kniaz JL, Storer EH, Conn HO. Portal pressure reduction induced by partial mechanical obstruction of the superior mesenteric artery in the anesthetized dog. Gastroenterology. 1978; 75(2): 187-92.	PubMed
289	Grutzner G, Furst G, Kuhn FP, Kliche KO. Retroperitoneal myxoid liposarcoma of the renal capsule causing Budd-Chiari syndrome. Aktuelle Radiologie. 1991; 1(6): 308-11.	EMBASE	Double	EMBASE-PubMed	Author	Same			Different	Acceptable		Different	Acceptable		Same			Same			Same			Same
	Grutzner G, Furst G, Kuhn FP, Kliche KO. [Retroperitoneal myxoid liposarcoma of the kidney capsule as a cause of Budd-Chiari syndrome]. Aktuelle Radiol. 1991; 1(6): 308-11.	PubMed
290	Gstottner H, Rothe K, Leitsmann H, Langpeter D. Budd-Chiari syndrome following intake of oral contraceptives. Zentralblatt fur Gynakologie. 1980; 102(3): 146-50.	EMBASE	Double	EMBASE-PubMed	Author	Same			Different	Acceptable		Different	Acceptable		Same			Same			Same			Same
	Gstottner H, Rothe K, Leitsmann H, Langpeter D. [Budd-Chiari syndrome following intake of oral contraceptives (author's transl)]. Zentralbl Gynakol. 1980; 102(3): 146-50.	PubMed
291	Guan Y. Budd-Chiari syndrome: Current options in the interventional radiology treatment exemplified by three selected cases Anna Kwasniewska- Rutczynska, Leopold Bakon, Magdalena Januszewicz, Marek Krawczyk, Olgierd Rowinski [1]. Medical Science Monitor. 2006; 12(10): LE19.	EMBASE	Double	EMBASE-PubMed	Author	Same			Different	Acceptable		Different	Acceptable		Same			Same			Same			Different	Unacceptable	EMBASE
	Guan Y. Comments to: Budd-Chiari syndrome: current options in the interventional radiology treatment exemplified by three selected cases. Med Sci Monit. 2006; 12(10): LE19-20.	PubMed
292	Guenther R, Halbsguth A, Georgi M, Hoehn P. Retrograde pancreatic phlebography with simultaneous balloon occlusion of portal and arterial flow. An experimental study. Fortschritte auf den Gebiete der Rontgenstrahlen und der Nuklearmedizin. 1978; 128(2): 151-5.	EMBASE	Double	EMBASE-PubMed	Author	Different	Unacceptable	EMBASE	Different	Acceptable		Different	Acceptable		Same			Same			Same			Same
	Gunther R, Halbsguth A, Georgi M, Hohn P. [Retrograde pancreatic phlebography with simultaneous balloon occlusion of portal and arterial flow. An experimental study (author's transl)]. Rofo. 1978; 128(2): 151-5.	PubMed
293	Guinet C, Mathieu D, Metreau JM. Unusual hepatic venous drainage in inferior vena cava obstruction: Demonstration by MRI. American Journal of Roentgenology. 1986; 147(3): 635-6.	EMBASE	Double	EMBASE-PubMed	Author	Different	Unacceptable	EMBASE	Different	Acceptable		Different	Acceptable		Same			Same			Same			Same
	Guinet C, Mathieu D, Metreau JM, Dhumeaux D, Vasile N. Unusual hepatic venous drainage in inferior vena cava obstruction: demonstration by MRI. AJR Am J Roentgenol. 1986; 147(3): 635-6.	PubMed
294	Gupta S, Barter S, Phillips GWL. Comparison of ultrasonography, computed tomography and 99mTc liver scan in diagnosis of Budd-Chiari syndrome. Gut. 1987; 28(3): 242-7.	EMBASE	Double	EMBASE-PubMed	Author	Different	Unacceptable	EMBASE	Same			Same			Same			Same			Same			Same
	Gupta S, Barter S, Phillips GW, Gibson RN, Hodgson HJ. Comparison of ultrasonography, computed tomography and 99mTc liver scan in diagnosis of Budd-Chiari syndrome. Gut. 1987; 28(3): 242-7.	PubMed
295	Gupta S, Blumgart LH, Hodgson HJF. Budd-Chiari syndrome: Long-term survival and factors affecting mortality. Quarterly Journal of Medicine. 1986; 60(232): 781-91.	EMBASE	Double	EMBASE-PubMed	Author	Different	Acceptable		Different	Acceptable		Different	Acceptable		Same			Same			Same			Same
	Gupta S, Blumgart LH, Hodgson HJ. Budd-Chiari syndrome: long-term survival and factors affecting mortality. Q J Med. 1986; 60(232): 781-91.	PubMed
296	Gupta S, Cuss FM, Crofton ME. Budd-Chiari syndrome and alpha-1 antitrypsin deficiency. Hepato-Gastroenterology. 1985; 32(5): 253-4.	EMBASE	Double	EMBASE-PubMed	Author	Different	Unacceptable	EMBASE	Same			Different	Acceptable		Same			Same			Same			Same
	Gupta S, Cuss FM, Crofton ME, Baron JH, Hodgson HJ. Budd-Chiari syndrome and alpha-1 antitrypsin deficiency. Hepatogastroenterology. 1985; 32(5): 253-4.	PubMed
297	Gurkan E, Unsal C, Baslamisli F, Arslan D. Budd-Chiari syndrome associated with visceral leishmaniasis and factor V Leiden mutation. Journal of Thrombosis and Thrombolysis. 2005; 18(3): 205-7.	EMBASE	Double	EMBASE-PubMed	Author	Same			Same			Different	Acceptable		Different	Unacceptable	EMBASE	Same			Same			Same
	Gurkan E, Unsal C, Baslamisli F, Arslan D. Budd-Chiari syndrome associated with visceral leishmaniasis and factor V Leiden mutation. J Thromb Thrombolysis. 2004; 18(3): 205-7.	PubMed
298	Gurusamy Kurinchi S, Kumar Y, Ramamoorthy R, Sharma D, Davidson Brian R. Vascular occlusion for elective liver resections. Cochrane Database of Systematic Reviews: John Wiley & Sons, Ltd; 2009.	Cochrane Library	Double	Cochrane Library-EMBASE	Author	Different	Unacceptable	Cochrane	Same			Different	Acceptable		Same			Different	Unacceptable	Cochrane	Same			Same
	Gurusamy KS, Kumar Y, Ramamoorthy R, Sharma D, Davidson BR. Vascular occlusion for elective liver resections. Cochrane Database of Systematic Reviews. 2009; (1).	EMBASE
299	Gwon DI, Ko GY, Yoon HK, Sung KB, Kim JH, Lee SS, et al. Hepatocellular carcinoma associated with membranous obstruction of the inferior vena cava: Incidence, characteristics, and risk factors and clinical efficacy of tace. Radiology. 2010; 254(2): 617-26.	EMBASE	Double	EMBASE-PubMed	Author	Different	Unacceptable	EMBASE	Different	Acceptable		Same			Same			Same			Same			Same
	Gwon D, 2nd, Ko GY, Yoon HK, Sung KB, Kim JH, Lee SS, et al. Hepatocellular carcinoma associated with membranous obstruction of the inferior vena cava: incidence, characteristics, and risk factors and clinical efficacy of TACE. Radiology. 2010; 254(2): 617-26.	PubMed
300	Gygax E, Berdat P, Carrel T. Challenging anticoagulation management in a patient with Budd-Chiari syndrome and heparin-induced thombocytopenia. Swiss Surgery. 2001; 7(3): 141-4.	EMBASE	Double	EMBASE-PubMed	Author	Same			Same			Different	Acceptable		Same			Same			Same			Same
	Gygax E, Berdat P, Carrel T. [Challenging perioperative anticoagulation in a patient with Budd-Chiari syndrome and heparin-induced thrombocytopenia]. Swiss Surg. 2001; 7(3): 141-4.	PubMed
301	Haagsma EB, Klompmaker IJ, Verwer R, Slooff MJH. Long-term results after liver transplantation in adults. Scandinavian Journal of Gastroenterology, Supplement. 1991; 26(188): 38-43.	EMBASE	Double	EMBASE-PubMed	Author	Different	Acceptable		Same			Different	Acceptable		Same			Different	Unacceptable	EMBASE	Same			Same
	Haagsma EB, Klompmaker IJ, Verwer R, Slooff MJ. Long-term results after liver transplantation in adults. Scand J Gastroenterol Suppl. 1991; 188: 38-43.	PubMed
302	Haberal M, Karakayali H, Boyacioglu S, Gur G, Baysal C, Arslan G, et al. Successfull living-related heterotopic auxiliary liver transplantation for chronic Budd-Chiari syndrome. Transplantation Proceedings. 1999; 31(7): 2902-3.	EMBASE	Double	EMBASE-PubMed	Author	Same			Same			Different	Acceptable		Same			Same			Same			Same
	Haberal M, Karakayali H, Boyacioglu S, Gur G, Baysal C, Arslan G, et al. Successful living-related heterotopic auxiliary liver transplantation for chronic Budd-Chiari syndrome. Transplant Proc. 1999; 31(7): 2902-3.	PubMed
303	Habib R, Gentil S, Gubler MC. Familial Budd-Chiari syndrome and glomerular disease. Nephrologie. 1985; 6(3): 147-50.	EMBASE	Double	EMBASE-PubMed	Author	Different	Unacceptable	EMBASE	Different	Acceptable		Same			Same			Same			Same			Same
	Habib R, Gentil S, Gubler MC, Gagnadoux MF, Bernard O. [Familial Budd Chiari syndrome and glomerular involvement]. Nephrologie. 1985; 6(3): 147-50.	PubMed
304	Haddad W, Idowu J, Georgeson K. Septic atrial thrombosis: A potentially lethal complication of broviac catheters in infants. American Journal of Diseases of Children. 1986; 140(8): 778-80.	EMBASE	Double	EMBASE-PubMed	Author	Different	Unacceptable	EMBASE	Different	Acceptable		Different	Acceptable		Same			Same			Same			Same
	Haddad W, Idowu J, Georgeson K, Bailey L, Doroshow R, Pickham N. Septic atrial thrombosis. A potentially lethal complication of Broviac catheters in infants. Am J Dis Child. 1986; 140(8): 778-80.	PubMed
305	Hadnagy C, Sass G, Szabo Z. Polyglobulism and polycythemia of hepatic origin. Folia Haematologica. 1977; 104(5): 656-62.	EMBASE	Double	EMBASE-PubMed	Author	Same			Different	Acceptable		Different	Acceptable		Same			Same			Same			Same
	Hadnagy C, Sass G, Szabo Z. [Hepatogenic polyglobulinemias and polycythemias]. Folia Haematol Int Mag Klin Morphol Blutforsch. 1977; 104(5): 656-62.	PubMed
306	Hagel J, Stefanidis I, Maurin N. Persistent inclination for thrombosis in a 35-year-old patient with Budd-Chiari syndrome. Internist. 1994; 35(7): 652-5.	EMBASE	Double	EMBASE-PubMed	Author	Same			Different	Acceptable		Different	Acceptable		Same			Same			Same			Same
	Hagel J, Stefanidis I, Maurin N. [Persistent thrombophilia in a 35-year-old patient with Budd-Chiari syndrome]. Internist (Berl). 1994; 35(7): 652-5.	PubMed
307	Halbmayer WM, Radek J, Duschet P, Lindeck G, Gschnait F, Czembirek H, et al. Recurrent venous thrombosis in hypoplasia of the inferior vena cava and factor XII deficiency. Deutsche Medizinische Wochenschrift. 1993; 118(43): 1561-6.	EMBASE	Double	EMBASE-PubMed	Author	Same			Same			Different	Acceptable		Same			Same			Same			Same
	Halbmayer WM, Radek J, Duschet P, Lindeck G, Gschnait F, Czembirek H, et al. [Recurrent venous thromboses in hypoplasia of the vena cava inferior and factor XII deficiency]. Dtsch Med Wochenschr. 1993; 118(43): 1561-6.	PubMed
308	Hamada T, Yasui A, Narabayashi I, Kono M. Radionuclide cavography before and after percutaneous transluminal angioplasty for the Budd-Chiari web: Case report. Kakuigaku. 1991; 28(6): 653-8.	EMBASE	Double	EMBASE-PubMed	Author	Same			Different	Acceptable		Different	Acceptable		Same			Same			Same			Same
	Hamada T, Yasui A, Narabayashi I, Kono M. [Radionuclide cavography before and after percutaneous transluminal angioplasty in Budd-Chiari web: case report]. Kaku Igaku. 1991; 28(6): 653-8.	PubMed
309	Hamdi A, Ayachi R, Saad H, Gargouri R, Zouari K, Chebbah MS. Budd-Chiari syndrome and coeliac disease in a newborn revealed by hemiplegia. Presse Medicale. 1990; 19(21): 1011-2.	EMBASE	Double	EMBASE-PubMed	Author	Same			Different	Acceptable		Different	Acceptable		Same			Same			Same			Same
	Hamdi A, Ayachi R, Saad H, Gargouri R, Zouari K, Chebbah MS. [Hemiplegia revealing Budd-Chiari syndrome associated with celiac disease in an infant]. Presse Med. 1990; 19(21): 1011-2.	PubMed
310	Han GH, He CY, Qi XS, Fan DM. Hepatobiliary and Pancreatic: Unusual venous collaterals with membranous obstruction of the inferior vena cava. Journal of Gastroenterology and Hepatology. 2010; 25(12): 1902-.	EMBASE	Double	EMBASE-PubMed	Author	Same			Different	Acceptable		Different	Acceptable		Same			Same			Same			Different	Acceptable
	Han GH, He CY, Qi XS, Fan DM. Education and Imaging: Hepatobiliary and pancreatic: unusual venous collaterals with membranous obstruction of the inferior vena cava. J Gastroenterol Hepatol. 2010; 25(12): 1902.	PubMed
311	Han XW, Ding PX, Li YD, Wu G, Li MH. Retrieval Stent Filter: Treatment of Budd Chiari Syndrome Complicated With Inferior Vena Cava Thrombosis-Initial Clinical Experience. Annals of Thoracic Surgery. 2007; 83(2): 655-60.	EMBASE	Double	EMBASE-PubMed	Author	Same			Different	Acceptable		Different	Acceptable		Same			Same			Same			Same
	Han XW, Ding PX, Li YD, Wu G, Li MH. Retrieval stent filter: treatment of Budd Chiari syndrome complicated with inferior vena cava thrombosis--initial clinical experience. Ann Thorac Surg. 2007; 83(2): 655-60.	PubMed
312	Hanelin LG, Uszler JM, Sommer DG. Liver scan 'hot spot' in hepatic veno occlusive disease. Radiology. 1975; 117(3 I): 637-8.	EMBASE	Double	EMBASE-PubMed	Author	Same			Different	Acceptable		Same			Same			Same			Different	Acceptable		Same
	Hanelin LG, Uszler JM, Sommer DG. Liver scan "hot spot" in hepatic veno-occlusive disease. Radiology. 1975; 117(3 Pt 1): 637-8.	PubMed
313	Hann LE, Bach AM, Cramer LD, Siegel D, Yoo HH, Garcia R. Hepatic sonography: Comparison of tissue harmonic and standard sonography techniques. American Journal of Roentgenology; 1999. p. 201-6.	Cochrane Library	Double	Cochrane Library-EMBASE	Author	Same			Same			Same			Same			Different	Acceptable		Different	Acceptable		Same
	Hann LE, Bach AM, Cramer LD, Siegel D, Yoo HH, Garcia R. Hepatic sonography: Comparison of tissue harmonic and standard sonography techniques. American Journal of Roentgenology. 1999; 173(1): 201-6.	EMBASE
314	Hansmann HJ, Noldge G, Leutloff U, Radeleff B, Sauer P, Richter GM. Radiologic follow-up of the transjugular intrahepatic stent-shunt (TIPSS). Radiologe. 2001; 41(10): 884-90.	EMBASE	Double	EMBASE-PubMed	Author	Same			Different	Acceptable		Same			Same			Same			Same			Same
	Hansmann HJ, Noldge G, Leutloff U, Radeleff B, Sauer P, Richter GM. [Radiologic after-care of transjugular intrahepatic stent shunt (TIPSS)]]. Radiologe. 2001; 41(10): 884-90.	PubMed
315	Haskal ZJ. Power-Pulse Thrombolysis, Thrombectomy, and TIPS Formation for the Accelerated Treatment of Portosplenomesenteric Thrombosis in Budd Chiari Syndrome. Journal of Vascular and Interventional Radiology. 2007; 18(11): 1458-60.	EMBASE	Double	EMBASE-PubMed	Author	Same			Different	Acceptable		Different	Acceptable		Same			Same			Same			Same
	Haskal ZJ. Power-pulse thrombolysis, thrombectomy, and TIPS formation for the accelerated treatment of portosplenomesenteric thrombosis in Budd-Chiari syndrome. J Vasc Interv Radiol. 2007; 18(11): 1458-60.	PubMed
316	Hay JM, Dazza FE. Budd Chiari syndrome. Revue du Praticien. 1982; 32(47-48): 3015-27.	EMBASE	Double	EMBASE-PubMed	Author	Same			Different	Acceptable		Different	Acceptable		Same			Same			Same			Same
	Hay JM, Dazza FE. [The Budd-Chiari syndrome]. Rev Prat. 1982; 32(47-48): 3015-27.	PubMed
317	Hay JM, Flamant Y, Maillard JN. The surgical treatment of portal hypertension today. Revue du Praticien. 1980; 30(11): 649-64.	EMBASE	Double	EMBASE-PubMed	Author	Same			Different	Acceptable		Different	Acceptable		Same			Same			Same			Different	Acceptable
	Hay JM, Flamant Y, Maillard JN. [Current aspects of the surgical treatment of portal hypertension]. Rev Prat. 1980; 30(11): 649-50, 55-8, 63-4.	PubMed
318	Hay JM, Molkhou JM, Soubrane O, Valayer J, Parmentier G, Levy D, et al. Budd-Chiari syndrome with thrombosis of the inferior vena cava. Treatment by mesenteric-innominate venous shunt. Gastroenterologie Clinique et Biologique. 1988; 12(10): 755-8.	EMBASE	Double	EMBASE-PubMed	Author	Same			Different	Acceptable		Different	Acceptable		Same			Same			Same			Same
	Hay JM, Molkhou JM, Soubrane O, Valayer J, Parmentier G, Levy D, et al. [Budd-Chiari syndrome with thrombosis of the inferior vena cava. Treatment by mesenterico-innominate shunt]. Gastroenterol Clin Biol. 1988; 12(10): 755-8.	PubMed
319	Hayashi Y, Inagaki K, Hirota S, Yoshikawa T, Ikawa H, Itoh H. Epithelioid hemangioendothelioma with marked liver deformity and secondary Budd-Chiari syndrome: Pathological and radiological correlation. Pathology International. 1999; 49(6): 547-52.	EMBASE	Double	EMBASE-PubMed	Author	Different	Acceptable		Different	Acceptable		Different	Acceptable		Same			Same			Same			Same
	Hayashi Y, Inagaki K, Hirota S, Yoshikawa T, Ikawa H. Epithelioid hemangioendothelioma with marked liver deformity and secondary Budd-Chiari syndrome: pathological and radiological correlation. Pathol Int. 1999; 49(6): 547-52.	PubMed
320	Hayashima M, Matsushita T, Mackman N, Ito M, Adachi T, Katsumi A, et al. Fatal thrombosis of antithrombin-deficient mice is rescued differently in the heart and liver by intercrossing with low tissue factor mice. Journal of Thrombosis and Haemostasis. 2006; 4(1): 177-85.	EMBASE	Double	EMBASE-PubMed	Author	Different	Unacceptable	EMBASE	Same			Different	Acceptable		Same			Same			Same			Same
	Hayashi M, Matsushita T, Mackman N, Ito M, Adachi T, Katsumi A, et al. Fatal thrombosis of antithrombin-deficient mice is rescued differently in the heart and liver by intercrossing with low tissue factor mice. J Thromb Haemost. 2006; 4(1): 177-85.	PubMed
321	Heisterkamp J, Van Hillegersberg R, Zondervan PE, Ijzermans JNM. Long-term effects of interstitial laser coagulation in porcine liver with portal inflow occlusion: Central versus peripheral lesions. Journal of Vascular and Interventional Radiology. 1999; 10(6): 825-31.	EMBASE	Double	EMBASE-PubMed	Author	Different	Unacceptable	PubMed	Different	Acceptable		Different	Acceptable		Same			Same			Same			Same
	Heisterkamp J, van Hillegersberg R, Zondervan PE, JN IJ. Long-term effects of interstitial laser coagulation in porcine liver with portal inflow occlusion: central versus peripheral lesions. J Vasc Interv Radiol. 1999; 10(6): 825-31.	PubMed
322	Helmberg H, Vogel U, Bautz W. Computed tomography in the diagnosis of diffuse liver diseases. Part II. Hepatitis, vascular causes and storage disease. Rontgenpraxis. 1993; 46(6): 171-81.	EMBASE	Double	EMBASE-PubMed	Author	Different	Unacceptable	Uncertain (no full text, no journal website)	Different	Acceptable		Same			Same			Same			Same			Same
	Helmberger H, Vogel U, Bautz W. [Computed tomography of diffuse liver diseases. 2. Hepatitis--vascular origins--storage diseases]. Rontgenpraxis. 1993; 46(6): 171-81.	PubMed
323	Hemming AW, Langer B, Greig P, Taylor BR, Adams R, Heathcote EJ, et al. Treatment of Budd-Chiari syndrome with portosystemic shunt or liver transplantation. American Journal of Surgery. 1996; 171(1): 176-81.	EMBASE	Double	EMBASE-PubMed	Author	Different	Unacceptable	EMBASE	Same			Different	Acceptable		Same			Same			Same			Different	Acceptable
	Hemming AW, Langer B, Greig P, Taylor BR, Adams R, Heathcote EJ. Treatment of Budd-Chiari syndrome with portosystemic shunt or liver transplantation. Am J Surg. 1996; 171(1): 176-80; discussion 80-1.	PubMed
324	Henderson JM, Warren WD, Millikan Jr WJ, Galloway JR, Kawasaki S, Stahl RL, et al. Surgical options, hematologic evaluation, and pathologic changes in Budd-Chiari syndrome. American Journal of Surgery. 1990; 159(1): 41-50.	EMBASE	Double	EMBASE-PubMed	Author	Different	Unacceptable	EMBASE	Same			Different	Acceptable		Same			Same			Same			Different	Acceptable
	Henderson JM, Warren WD, Millikan WJ, Jr., Galloway JR, Kawasaki S, Stahl RL, et al. Surgical options, hematologic evaluation, and pathologic changes in Budd-Chiari syndrome. Am J Surg. 1990; 159(1): 41-8; discussion 8-50.	PubMed
325	Henkel M, Paquet KJ, Ruhl U. Relationship between pulmonary and portal hypertension illustrated by two cases with different types of presinusoidal portal hypertension. Leber Magen Darm. 1994; 24(1): 10-4.	EMBASE	Double	EMBASE-PubMed	Author	Same			Different	Acceptable		Same			Same			Same			Same			Same
	Henkel M, Paquet KJ, Ruhl U. [Correlation between pulmonary hypertension and portal hypertension--2 case reports of different forms of pre-sinusoidal portal hypertension]. Leber Magen Darm. 1994; 24(1): 10-4.	PubMed
326	Hernández-Guerra M, Turnes J, Rubinstein P, Olliff S, Elias E, Bosch J, et al. PTFE-covered stents improve TIPS patency in Budd-Chiari syndrome. Hepatology (Baltimore, Md); 2004. p. 1197-202.	Cochrane Library	Double	Cochrane Library-EMBASE	Author	Different	Acceptable		Same			Different	Acceptable		Same			Different	Unacceptable	Cochrane	Different	Unacceptable	Cochrane	Same
	Hernandez-Guerra M, Turnes J, Rubinstein P, Olliff S, Elias E, Bosch J, et al. PTFE-covered stents improve TIPS patency in Budd-Chiari syndrome. Hepatology. 2004; 40(5): 1197-202.	EMBASE
327	Hirshfield G, Collier JD, Brown K, Taylor C, Frick T, Baglin TP, et al. Donor factor V leiden mutation and vascular thrombosis following liver transplantation. Liver Transplantation and Surgery. 1998; 4(1): 58-61.	EMBASE	Double	EMBASE-PubMed	Author	Same			Same			Different	Acceptable		Same			Same			Same			Same
	Hirshfield G, Collier JD, Brown K, Taylor C, Frick T, Baglin TP, et al. Donor factor V Leiden mutation and vascular thrombosis following liver transplantation. Liver Transpl Surg. 1998; 4(1): 58-61.	PubMed
328	Ho YP, Lin CJ, Su MY, Tseng JH, Chiu CT, Chen PC. Isolated varices over hepatic flexure colon indicating superior mesenteric venous thrombosis caused by uncinate pancreatic head cancer - A case report. World Journal of Gastroenterology. 2005; 11(12): 1886-9.	EMBASE	Double	EMBASE-PubMed	Author	Same			Different	Acceptable		Different	Acceptable		Same			Same			Same			Same
	Ho YP, Lin CJ, Su MY, Tseng JH, Chiu CT, Chen PC. Isolated varices over hepatic flexure colon indicating superior mesenteric venous thrombosis caused by uncinate pancreatic head cancer--a case report. World J Gastroenterol. 2005; 11(12): 1886-9.	PubMed
329	Hobbs KEF. Budd-Chiari syndrome. Lancet. 1992; 339(8785): 115-6.	EMBASE	Double	EMBASE-PubMed	Author	Different	Acceptable		Same			Same			Same			Same			Same			Same
	Hobbs KE. Budd-Chiari syndrome. Lancet. 1992; 339(8785): 115-6.	PubMed
330	Hoekstra J, Guimaraes AHC, Leebeek FWG, Murad SD, Malfliet JJMC, Plessier A, et al. Impaired fibrinolysis as a risk factor for Budd-Chiari syndrome. Blood. 2010; 115(2): 388-95.	EMBASE	Double	EMBASE-PubMed	Author	Different	Unacceptable	EMBASE	Same			Same			Same			Same			Same			Same
	Hoekstra J, Guimaraes AH, Leebeek FW, Darwish Murad S, Malfliet JJ, Plessier A, et al. Impaired fibrinolysis as a risk factor for Budd-Chiari syndrome. Blood. 2010; 115(2): 388-95.	PubMed
331	Hoekstra J, Janssen HLA. Vascular liver disorders (I): Diagnosis, treatment and prognosis of Budd-Chiari syndrome. Netherlands Journal of Medicine. 2008; 66(8): 334-9.	EMBASE	Double	EMBASE-PubMed	Author	Different	Acceptable		Different	Acceptable		Different	Acceptable		Same			Same			Same			Same
	Hoekstra J, Janssen HL. Vascular liver disorders (I): diagnosis, treatment and prognosis of Budd-Chiari syndrome. Neth J Med. 2008; 66(8): 334-9.	PubMed
332	Hoekstra J, Leebeek FWG, Plessier A, Raffa S, Murad SD, Heller J, et al. Paroxysmal nocturnal hemoglobinuria in Budd-Chiari Syndrome: Findings from a cohort study. Journal of Hepatology. 2009; 51(4): 696-706.	EMBASE	Double	EMBASE-PubMed	Author	Different	Unacceptable	EMBASE	Different	Acceptable		Different	Acceptable		Same			Same			Same			Same
	Hoekstra J, Leebeek FW, Plessier A, Raffa S, Darwish Murad S, Heller J, et al. Paroxysmal nocturnal hemoglobinuria in Budd-Chiari syndrome: findings from a cohort study. J Hepatol. 2009; 51(4): 696-706.	PubMed
333	Horton JD, San Miguel FL, Ortiz JA. Budd-Chiari syndrome: Illustrated review of current management. Liver International. 2008; 28(4): 455-66.	EMBASE	Double	EMBASE-PubMed	Author	Different	Unacceptable	PubMed	Different	Acceptable		Different	Acceptable		Same			Same			Same			Same
	Horton JD, San Miguel FL, Membreno F, Wright F, Paima J, Foster P, et al. Budd-Chiari syndrome: illustrated review of current management. Liver Int. 2008; 28(4): 455-66.	PubMed
334	Hosie KB, Bolia A, Watkin DFL. Treatment of Budd-Chiari syndrome by percutaneous transluminal angioplasty. Lancet. 1988; 2(8603): 158-9.	EMBASE	Double	EMBASE-PubMed	Author	Different	Acceptable		Same			Same			Same			Same			Same			Same
	Hosie KB, Bolia A, Watkin DF. Treatment of Budd-Chiari syndrome by percutaneous transluminal angioplasty. Lancet. 1988; 2(8603): 158-9.	PubMed
335	Hsu HW, Belfort MA, Vernino S, Moake JL, Moise Jr KJ. Postpartum thrombotic thrombocytopenic purpura complicated by Budd-Chiari syndrome. Obstetrics and Gynecology. 1995; 85(5 II SUPPL.): 839-43.	EMBASE	Double	EMBASE-PubMed	Author	Different	Unacceptable	EMBASE	Same			Different	Acceptable		Same			Same			Different	Acceptable		Same
	Hsu HW, Belfort MA, Vernino S, Moake JL, Moise KJ, Jr. Postpartum thrombotic thrombocytopenic purpura complicated by Budd-Chiari syndrome. Obstet Gynecol. 1995; 85(5 Pt 2): 839-43.	PubMed
336	Huang CJ, Liu MT, Chang KH, Chung CH, Wang KL. Seventy-two patients' experience with an implantable drug delivery system for chimotherapy or total parenteral nutrition. Chinese Medical Journal (Taipei). 1992; 49(3): 158-63.	EMBASE	Double	EMBASE-PubMed	Author	Same			Same			Different	Acceptable		Same			Same			Same			Same
	Huang CJ, Liu MT, Chang KH, Chung CH, Wang KL. Seventy-two patients' experience with an implantable drug delivery system for chemotherapy or total parenteral nutrition. Zhonghua Yi Xue Za Zhi (Taipei). 1992; 49(3): 158-63.	PubMed
337	Huang DZ, Le GR, Zhang QP, Li KL, Ye QF, Zhu W, et al. The value of color Doppler ultrasonography in monitoring normal orthotopic liver transplantation and postoperative complications. Hepatobiliary and Pancreatic Diseases International. 2003; 2(1): 54-8.	EMBASE	Double	EMBASE-PubMed	Author	Same			Same			Different	Acceptable		Same			Same			Same			Same
	Huang DZ, Le GR, Zhang QP, Li KY, Ye QF, Zhu W, et al. The value of color Doppler ultrasonography in monitoring normal orthotopic liver transplantation and postoperative complications. Hepatobiliary Pancreat Dis Int. 2003; 2(1): 54-8.	PubMed
338	Huang H, Deng M, Jin H, Liu A, Dirsch O, Dahmena U. Hepatic arterial perfusion is essential for the spontaneous recovery from focal hepatic venous outflow obstruction in rats. American Journal of Transplantation. 2011; 11(11): 2342-52.	EMBASE	Double	EMBASE-PubMed	Author	Different	Unacceptable	EMBASE	Same			Different	Acceptable		Same			Same			Same			Same
	Huang H, Deng M, Jin H, Liu A, Dirsch O, Dahmen U. Hepatic arterial perfusion is essential for the spontaneous recovery from focal hepatic venous outflow obstruction in rats. Am J Transplant. 2011; 11(11): 2342-52.	PubMed
339	Huang J, Cao Y, Liao C, Wu L, Gao F. Apixaban versus enoxaparin in patients with total knee arthroplasty: a meta-analysis of randomised trials (Structured abstract). Thrombosis and Haemostasis; 2011. p. 245-53.	Cochrane Library	Double	Cochrane Library-EMBASE	Author	Same			Different	Acceptable		Same			Same			Different	Unacceptable	Cochrane	Different	Unacceptable	Cochrane	Same
	Huang J, Cao Y, Liao C, Wu L, Gao F. Apixaban versus enoxaparin in patients with total knee arthroplasty: A meta-analysis of randomised trials. Thrombosis and Haemostasis. 2011; 105(2): 245-53.	EMBASE
340	Huguet C, Benhamida F, Levy VG. Mesentericocaval anastomosis using an interposed 'dacron' prosthesis. Report of 5 cases. Nouvelle Presse Medicale. 1975; 4(20): 1481-4.	EMBASE	Double	EMBASE-PubMed	Author	Same			Different	Acceptable		Different	Acceptable		Same			Same			Same			Same
	Huguet C, Benhamida F, Levy VG. [Mesenteric-caval anastomosis using an interposed dacron graft. Apropos of 5 cases]. Nouv Presse Med. 1975; 4(20): 1481-4.	PubMed
341	Huguet C, Boymond P, Bloch P, Parc R. Meso-caval shunt with use of a Dacron prosthesis. Report of 23 patients. Annales de Chirurgie. 1978; 32(3-4): 221-5.	EMBASE	Double	EMBASE-PubMed	Author	Same			Different	Acceptable		Different	Acceptable		Same			Same			Same			Same
	Huguet C, Boymond P, Bloch P, Parc R. [Meso-caval shunt with use of a Dacron prosthesis. Report of 23 patients (author's transl)]. Ann Chir. 1978; 32(3-4): 221-5.	PubMed
342	Huguet C, Goeau Brissonniere O. Budd-Chiari syndrome. Treatment by meso-atrial shunt. Presse Medicale. 1983; 12(29): 1817-9.	EMBASE	Double	EMBASE-PubMed	Author	Different	Unacceptable	Uncertain (no full text, no journal website)	Same			Different	Acceptable		Same			Same			Same			Same
	Huguet C, Brissonniere OG. [Budd-Chiari syndrome. Treatment by meso-atrial shunt]. Presse Med. 1983; 12(29): 1817-9.	PubMed
343	Hungerford GD, Hamlyn AN, Lunzer MR. Pseudo metastases in the liver: a presentation of the Budd Chiari syndrome. Radiology. 1976; 120(3): 627-8.	EMBASE	Double	EMBASE-PubMed	Author	Different	Unacceptable	EMBASE	Different	Acceptable		Same			Same			Same			Same			Same
	Hungerford GD, Hamlyn AN, Lunzer MR, Dick R, Sherlock S. Pseudo-metastases in the liver: a presentation of the Budd-Chiari syndrome. Radiology. 1976; 120(3): 627-8.	PubMed
344	Hye JH, Kim KW, Woo KJ, So YK, Song GW, Hwang S, et al. Hepatic outflow obstruction at middle hepatic vein tributaries or inferior right hepatic veins after living donor liver transplantation with modified right lobe graft: Comparison of CT and Doppler ultrasound. American Journal of Roentgenology. 2009; 193(3): 745-51.	EMBASE	Double	EMBASE-PubMed	Title	Different	Unacceptable	EMBASE	Different	Acceptable		Different	Acceptable		Same			Same			Same			Same
	Hwang HJ, Kim KW, Jeong WK, Kim SY, Song GW, Hwang S, et al. Hepatic outflow obstruction at middle hepatic vein tributaries or inferior right hepatic veins after living donor liver transplantation with modified right lobe graft: comparison of CT and Doppler ultrasound. AJR Am J Roentgenol. 2009; 193(3): 745-51.	PubMed
345	Iarovoi AV, Shapovalov NA, Bekov AD. [The diagnosis of the Budd-Chiari syndrome using ultrasonography]. Vestn Rentgenol Radiol. 1991 May-Jun(3):89-91.	PubMed	Double	PubMed-PubMed	Author	Same			Different	Acceptable		Same			Same			Same			Same			Same
	Iarovoi AV, Shapovalov NA, Bekov AD. [Ultrasonography in the diagnosis of Budd-Chiari syndrome]. Vestn Rentgenol Radiol. 1991 May-Jun(3):89-91.	PubMed
346	Ida M, Arai K, Yoshikawa J. Therapeutic hepatic vein angioplasty for Budd-Chiari syndrome. CardioVascular and Interventional Radiology. 1986;9(4):187-90.	EMBASE	Double	EMBASE-PubMed	Author	Different	Unacceptable	EMBASE	Same			Different	Acceptable		Same			Same			Same			Same
	Ida M, Arai K, Yoshikawa J, Takayama S, Miyamori H, Toya T, et al. Therapeutic hepatic vein angioplasty for Budd-Chiari syndrome. Cardiovasc Intervent Radiol. 1986;9(4):187-90.	PubMed
347	Ikeda T, Yanaga K, Lebeau G, Higashi H, Kikazoe S, Starzl TE. Hemodynamic and biochemical changes during normothermic and hypothermic sanguinous perfusion of the porcine hepatic graft. Transplantation. 1990;50(4):564-7.	EMBASE	Double	EMBASE-PubMed	Author	Different	Unacceptable	EMBASE	Same			Same			Different	Acceptable		Same			Same			Same
	Ikeda T, Yanaga K, Lebeau G, Higashi H, Kakizoe S, Starzl TE. Hemodynamic and biochemical changes during normothermic and hypothermic sanguinous perfusion of the porcine hepatic graft. Transplantation. 1990 Oct;50(4):564-7.	PubMed
348	Ilan Y, Oren R, Tur-Kaspa T. Elevated growth hormone levels in patients with non-alcoholic chronic liver disease. Journal of Gastroenterology and Hepatology. 1993;8(5):448-50.	EMBASE	Double	EMBASE-PubMed	Author	Same			Same			Different	Acceptable		Different	Acceptable		Same			Same			Same
	Ilan Y, Oren R, Tur-Kaspa R. Elevated growth hormone levels in patients with non-alcoholic chronic liver disease. J Gastroenterol Hepatol. 1993 Sep-Oct;8(5):448-50.	PubMed
349	Imaoka S, Okamoto N, Kobayashi T. Treatment of inferior vena cava obstructon producing Budd-Chiari syndrome. Archives of Surgery. 1984;119(8):965-8.	EMBASE	Double	EMBASE-PubMed	Author	Different	Unacceptable	EMBASE	Same			Different	Acceptable		Different	Acceptable		Same			Same			Same
	Imaoka S, Okamoto N, Kobayashi T, Fujimoto K, Iwanaga T. Treatment of inferior vena cava obstruction producing Budd-Chiari syndrome. Arch Surg. 1984 Aug;119(8):965-8.	PubMed
350	Ishizaki M, Kaibori M, Matsui K, Yanagimoto Y, Nakatake R, Kwon AH. The effect of sorafenib and intermittent hepatic arterial infusion chemotherapy using cisplatin for advanced hepatocellular carcinoma with portal vein tumor thrombus-a pilot study. Japanese Journal of Cancer and Chemotherapy. 2010;37(12):2679-82.	EMBASE	Double	EMBASE-PubMed	Author	Same			Different	Acceptable		Different	Acceptable		Different	Acceptable		Same			Same			Same
	Ishizaki M, Kaibori M, Matsui K, Yanagimoto Y, Nakatake R, Kwon AH. [The effect of sorafenib and intermittent hepatic arterial infusion chemotherapy using cisplatin for advanced hepatocellular carcinoma with portal vein tumor thrombus--a pilot study]. Gan To Kagaku Ryoho. 2010 Nov;37(12):2679-82.	PubMed
351	Itzchak Y, Adar R, Bogokowski H. Intrahepatic arterial portal communications: Angiographic study. AMERJROENTGENOL. 1974;121(2):384-7.	EMBASE	Double	EMBASE-PubMed	Author	Different	Unacceptable	EMBASE	Different	Acceptable		Different	Acceptable		Different	Acceptable		Same			Same			Same
	Itzchak Y, Adar R, Bogokowski H, Mozes M, Deutsch V. Intrahepatic arterial portal communications: angiographic study. Am J Roentgenol Radium Ther Nucl Med. 1974 Jun;121(2):384-7.	PubMed
352	Izard G, Houri R, Randrianasolo S, Gailleton R. Acute trauma-induced Budd-Chiari syndrome. Presse Medicale. 1995;24(26):1209-10.	EMBASE	Double	EMBASE-PubMed	Author	Same			Different	Acceptable		Different	Acceptable		Different	Acceptable		Same			Same			Same
	Izard G, Houri R, Randrianasolo S, Gailleton R. [Acute Budd-Chiari syndrome of traumatic origin]. Presse Med. 1995 Sep 16;24(26):1209-10.	PubMed
353	Jae Hoon L, Jae Hyung P, Yong Ho A. Membranous obstruction of the inferior vena cava: Comparison of findings at sonography, CT, and venography. American Journal of Roentgenology. 1992;159(3):515-20.	EMBASE	Double	EMBASE-PubMed	Title	Different	Unacceptable	EMBASE	Different	Acceptable		Different	Acceptable		Different	Acceptable		Same			Same			Same
	Lim JH, Park JH, Auh YH. Membranous obstruction of the inferior vena cava: comparison of findings at sonography, CT, and venography. AJR Am J Roentgenol. 1992 Sep;159(3):515-20.	PubMed
354	Jalleh RP, Smith PLC, Habib NA. Two step mesoatrial shunt in Budd-Chiari Syndrome. European Journal of Surgery, Acta Chirurgica. 1994;160(3):185-6.	EMBASE	Double	EMBASE-PubMed	Author	Different	Acceptable		Different	Acceptable		Different	Acceptable		Different	Acceptable		Same			Same			Same
	Jalleh RP, Smith PL, Habib NA. Two step mesoatrial shunt in Budd-Chiari syndrome. Case report. Eur J Surg. 1994 Mar;160(3):185-6.	PubMed
355	James K, Bertoja E, O'Beirne J, Mallett S. Use of thromboelastography PlateletMapping(trademark) to monitor antithrombotic therapy in a patient with Budd-Chiari syndrome. Liver Transplantation. 2010;16(1):38-41.	EMBASE	Double	EMBASE-PubMed	Author	Same			Different	Acceptable		Different	Acceptable		Different	Acceptable		Same			Same			Same
	James K, Bertoja E, O'Beirne J, Mallett S. Use of thromboelastography PlateletMapping to monitor antithrombotic therapy in a patient with Budd-Chiari syndrome. Liver Transpl. 2010 Jan;16(1):38-41.	PubMed
356	Janos F, Tamas M, Gabor T, Balazs F, Szabolcs T, Judit F, et al. Liver resection for living related liver transplantation: Anesthesia and intensive care aspects. Orvosi Hetilap. 2007;148(48):2269-73.	EMBASE	Double	EMBASE-PubMed	Title	Different	Unacceptable	PubMed	Different	Acceptable		Different	Acceptable		Different	Acceptable		Same			Same			Same
	Fazakas J, Mandli T, Ther G, Fule B, Toth S, Nemeth E, et al. [Liver resection for living-donor liver transplantation: anesthesia and intensive care aspects]. Orv Hetil. 2007 Dec 2;148(48):2269-73.	PubMed
357	Janssen HLA, Garcia-Pagan JC, Elias E, Mentha G, Hadengue A, Valla DC. Budd-Chiari syndrome: A review by an expert panel. Journal of Hepatology. 2003;38(3):364-71.	EMBASE	Double	EMBASE-PubMed	Author	Different	Acceptable		Different	Acceptable		Different	Acceptable		Different	Acceptable		Same			Same			Same
	Janssen HL, Garcia-Pagan JC, Elias E, Mentha G, Hadengue A, Valla DC. Budd-Chiari syndrome: a review by an expert panel. J Hepatol. 2003 Mar;38(3):364-71.	PubMed
358	Janssen HLA, Garcia-Pagan JC, Valla DC, Cardenas A, Menon KVN, Shah V, et al. The Budd-Chiari syndrome [3] (multiple letters). New England Journal of Medicine. 2004;350(18):1906-8.	EMBASE	Double	EMBASE-PubMed	Author	Different	Acceptable		Different	Acceptable		Different	Acceptable		Different	Acceptable		Same			Same			Different	Acceptable
	Janssen HL, Garcia-Pagan JC, Valla DC. The Budd-Chiari syndrome. N Engl J Med. 2004 Apr 29;350(18):1906-8; author reply -8.	PubMed
359	Janssen HLA, Leebeek FWG. JAK2 mutation: The best diagnostic tool for myeloproliferative disease in splanchnic vein thrombosis? Hepatology. 2006;44(6):1391-3.	EMBASE	Double	EMBASE-PubMed	Author	Different	Acceptable		Same			Same			Different	Acceptable		Same			Same			Same
	Janssen HL, Leebeek FW. JAK2 mutation: The best diagnostic tool for myeloproliferative disease in splanchnic vein thrombosis? Hepatology. 2006 Dec;44(6):1391-3.	PubMed
360	Janssen HLA, Meinardi JR, Vleggaar FP, Van Uum SHM, Haagsma EB, Van der Meer FJM, et al. Factor V Leiden mutation, prothrombin gene mutation, and deficiencies in coagulation inhibitors associated with Budd-Chiari syndrome and portal vein thrombosis: Results of a case-control study. Blood. 2000;96(7):2364-8.	EMBASE	Double	EMBASE-PubMed	Author	Different	Acceptable		Different	Acceptable		Same			Different	Acceptable		Same			Same			Same
	Janssen HL, Meinardi JR, Vleggaar FP, van Uum SH, Haagsma EB, van Der Meer FJ, et al. Factor V Leiden mutation, prothrombin gene mutation, and deficiencies in coagulation inhibitors associated with Budd-Chiari syndrome and portal vein thrombosis: results of a case-control study. Blood. 2000 Oct 1;96(7):2364-8.	PubMed
361	Janssen HLA, Tan ACITL, Tilanus HW, Metselaar HJ, Zondervan PE, Schalm SW. Pseudo-Budd-Chiari syndrome: Decompensated alcoholic liver disease mimicking hepatic venous outflow obstruction. Hepato-Gastroenterology. 2002;49(45):810-2.	EMBASE	Double	EMBASE-PubMed	Author	Different	Acceptable		Different	Acceptable		Different	Acceptable		Different	Acceptable		Same			Same			Same
	Janssen HL, Tan AC, Tilanus HW, Metselaar HJ, Zondervan PE, Schalm SW. Pseudo-Budd-Chiari Syndrome: decompensated alcoholic liver disease mimicking hepatic venous outflow obstruction. Hepatogastroenterology. 2002 May-Jun;49(45):810-2.	PubMed
362	Janssens AR, Janssen MJFM. Gastrointestinal surgery and gastroenterology. XV. Polycystic liver disease. Nederlands Tijdschrift voor Geneeskunde. 2002;146(19):885-90.	EMBASE	Double	EMBASE-PubMed	Author	Different	Acceptable		Same			Different	Acceptable		Different	Acceptable		Same			Same			Same
	Janssens AR, Janssen MJ. [Gastrointestinal surgery and gastroenterology. XV. Polycystic liver disease]. Ned Tijdschr Geneeskd. 2002 May 11;146(19):885-90.	PubMed
363	Janssens M, Joris J, David JL, Lemaire R, Lamy M. High-dose aprotinin reduces blood loss in patients undergoing total hip replacement surgery. Anesthesiology. 1994;80(1):23-9.	EMBASE	Double	Cochrane Library-EMBASE	Author	Same			Same			Different	Acceptable		Same			Different	Unacceptable	Cochrane	Same			Different	Unacceptable	Cochrane
	Janssens M, Joris J, David JL, Lemaire R, Lamy M. High-dose aprotinin reduces blood loss in patients undergoing total hip replacement surgery. Anesthesiology [serial on the Internet]. 1994; (1): Available from: http://onlinelibrary.wiley.com/o/cochrane/clcentral/articles/500/CN-00098500/frame.html.	Cochrane Library
364	Jawan B, Cheung HK, Chen CL, Chen YS, Chiang YC, Wang CC, et al. Repeated hypotensive episodes due to hepatic outflow obstruction during liver transplantation in adult patients. Journal of Clinical Anesthesia. 2000;12(3):231-3.	EMBASE	Double	EMBASE-PubMed	Author	Different	Unacceptable	PubMed	Same			Different	Acceptable		Different	Acceptable		Same			Same			Same
	Jawan B, Cheung HK, Chen CC, Chen YS, Chiang YC, Wang CC, et al. Repeated hypotensive episodes due to hepatic outflow obstruction during liver transplantation in adult patients. J Clin Anesth. 2000 May;12(3):231-3.	PubMed
365	Jayanthi V, Madanagopalan N, Victor S, Cameron JL. Budd-chiari syndrome [6]. American Journal of Surgery. 1993;166(3):319-20.	EMBASE	Double	EMBASE-PubMed	Author	Different	Unacceptable	EMBASE	Different	Acceptable		Different	Acceptable		Different	Acceptable		Same			Same			Same
	Jayanthi V, Madanagopalan N, Victor S. Budd-Chiari syndrome. Am J Surg. 1993 Sep;166(3):319-20.	PubMed
366	Jennings RH, Henderson JM, Millikan Jr WJ, Dean Warren W. Two-stage surgical management of Budd-Chiari syndrome with obstruction of the inferior vena cava. Surgery Gynecology and Obstetrics. 1989;169(6):501-5.	EMBASE	Double	EMBASE-PubMed	Author	Different	Unacceptable	EMBASE	Same			Different	Acceptable		Different	Acceptable		Same			Same			Same
	Jennings RH, Henderson JM, Millikan WJ, Jr., Warren WD. Two-stage surgical management of Budd-Chiari syndrome with obstruction of the inferior vena cava. Surg Gynecol Obstet. 1989 Dec;169(6):501-5.	PubMed
367	Jin G, Rikkers LF. The significance of portal vein thrombosis after distal splenorenal shunt. Archives of Surgery. 1991;126(8):1011-6.	EMBASE	Double	EMBASE-PubMed	Author	Different	Acceptable		Same			Different	Acceptable		Different	Acceptable		Same			Same			Different	Acceptable
	Jin GL, Rikkers LF. The significance of portal vein thrombosis after distal splenorenal shunt. Arch Surg. 1991 Aug;126(8):1011-5; discussion 5-6.	PubMed
368	Jin Wook C, Im JG, Jae Hyung P, Joon Koo H, Choong Gon C, Man Chung H. Left paracardiac mass caused by dilated pericardiacophrenic vein: Report of four cases. American Journal of Roentgenology. 1993;160(1):25-8.	EMBASE	Double	EMBASE-PubMed	Title	Different	Unacceptable	EMBASE	Different	Acceptable		Different	Acceptable		Different	Acceptable		Same			Same			Same
	Chung JW, Im JG, Park JH, Han JK, Choi CG, Han MC. Left paracardiac mass caused by dilated pericardiacophrenic vein: report of four cases. AJR Am J Roentgenol. 1993 Jan;160(1):25-8.	PubMed
369	Johnstone AJ, Turnbull LW, Allan PL, Garden OJ, Mizumoto R, Warren K. Cholangitis and Budd Chiari syndrome as complications of simple cystic liver disease. HPB Surgery. 1993;6(3):223-8.	EMBASE	Double	EMBASE-PubMed	Author	Different	Acceptable		Same			Different	Acceptable		Same			Same			Same			Different	Acceptable
	Johnstone AJ, Turnbull LW, Allan PL, Garden OJ. Cholangitis and Budd Chiari syndrome as complications of simple cystic liver disease. HPB Surg. 1993;6(3):223-7; discussion 7-8.	PubMed
370	Justiniani FR, Cohen GH, Roen SA. Budd Chiari syndrome due to leiomyosarcoma of the inferior vena cava. American Journal of Digestive Diseases. 1973;18(4):337-46.	EMBASE	Double	EMBASE-PubMed	Author	Different	Unacceptable	EMBASE	Different	Acceptable		Different	Acceptable		Different	Acceptable		Same			Same			Same
	Justiniani FR, Cohen GH, Roen SA, Arribas I, Kushner DS. Budd-Chiari syndrome due to leiomyosarcoma of the inferior vena cava. Am J Dig Dis. 1973 Apr;18(4):337-46.	PubMed
371	Kairaluoma MI, Tarkka M, Mokka REM. Traumatic splenic rupture. Annales Chirurgiae et Gynaecologiae. 1977;66(3):154-9.	EMBASE	Double	EMBASE-PubMed	Author	Different	Unacceptable	EMBASE	Same			Different	Acceptable		Same			Same			Same			Same
	Kairaluoma MI, Tarkka M, Mokka RE, Huttunen R, Nuutinen L, Ala-Ketola L, et al. Traumatic splenic rupture. Ann Chir Gynaecol. 1977;66(3):154-9.	PubMed
372	Kakar A. Superior sagittal sinus and inferior vena cava thrombosis with acute Budd-Chiari syndrome. Postgraduate Medical Journal. 1998;74(875):557-9.	EMBASE	Double	EMBASE-PubMed	Author	Different	Unacceptable	EMBASE	Same			Different	Acceptable		Different	Acceptable		Same			Same			Same
	Kakar A, Agarwal CS, Arora A. Superior sagittal sinus and inferior vena cava thrombosis with acute Budd-Chiari syndrome. Postgrad Med J. 1998 Sep;74(875):557-9.	PubMed
373	Kakizaki K, Yamauchi H. Hepatic venous obstruction by a membranous web. New England Journal of Medicine. 1996;334(19):1237.	EMBASE	Double	EMBASE-PubMed	Author	Same			Different	Acceptable		Different	Acceptable		Different	Acceptable		Same			Same			Same
	Kakizaki K, Yamauchi H. Images in clinical medicine. Hepatic venous obstruction by a membranous web. N Engl J Med. 1996 May 9;334(19):1237.	PubMed
374	Kalayoglu Besisik S, Bahat Ozturk G, Caliskan Y, Sargin D. Complete resolution of transplantation-associated thrombotic microangiopathy and hepatic veno-occlusive disease by defibrotide and plasma exchange. Turkish Journal of Gastroenterology. 2005;16(1):34-7.	EMBASE	Double	EMBASE-PubMed	Title	Different	Unacceptable	PubMed	Same			Different	Acceptable		Different	Acceptable		Same			Same			Same
	Besisik SK, Ozturk GB, Caliskan Y, Sargin D. Complete resolution of transplantation-associated thrombotic microangiopathy and hepatic veno-occlusive disease by defibrotide and plasma exchange. Turk J Gastroenterol. 2005 Mar;16(1):34-7.	PubMed
375	Kalenderian AC, Chabrot P, Buc E, Cassagnes L, Ravel A, Pezet D, et al. Preoperative portal vein embolization with Amplatzer(registered trademark) vascular plugs (AVP): A review of 17 cases. Journal de Radiologie. 2011;92(10):899-908.	EMBASE	Double	EMBASE-PubMed	Author	Same			Different	Acceptable		Same			Different	Acceptable		Same			Same			Same
	Kalenderian AC, Chabrot P, Buc E, Cassagnes L, Ravel A, Pezet D, et al. [Preoperative portal vein embolization with Amplatzer((R)) vascular plugs (AVP): a review of 17 cases]. J Radiol. 2011 Oct;92(10):899-908.	PubMed
376	Kandrotas RJ, Gal P, Douglas JB, Groce Iii JB, Suarez EC, Perreault M. Rapid determination of maintenance heparin infusion rates with the use of non-steady-state heparin concentrations. Annals of Pharmacotherapy. 1993;27(12):1429-33.	EMBASE	Triple	Cochrane Library-EMBASE-PubMed	Author	Different	Unacceptable	EMBASE	Same			Different	Acceptable		Different	Acceptable		Different	Unacceptable	Cochrane	Same			Different	Acceptable
	Kandrotas RJ, Gal P, Douglas JB, Groce JB, 3rd. Rapid determination of maintenance heparin infusion rates with the use of non-steady-state heparin concentrations. Ann Pharmacother. 1993 Dec;27(12):1429-33.	PubMed
	Kandrotas RJ, Gal P, Douglas JB, Groce JB. Rapid determination of maintenance heparin infusion rates with the use of non-steady-state heparin concentrations. The Annals of pharmacotherapy [serial on the Internet]. 1993; (12): Available from: http://onlinelibrary.wiley.com/o/cochrane/clcentral/articles/897/CN-00098897/frame.html.	Cochrane Library
377	Kanematsu M, Semelka RC, Leonardou P, Mastropasqua M, Lee JKT. Hepatocellular carcinoma of diffuse type: MR imaging findings and clinical manifestations. Journal of Magnetic Resonance Imaging. 2003;18(2):189-95.	EMBASE	Double	EMBASE-PubMed	Author	Different	Acceptable		Same			Different	Acceptable		Different	Acceptable		Same			Same			Same
	Kanematsu M, Semelka RC, Leonardou P, Mastropasqua M, Lee JK. Hepatocellular carcinoma of diffuse type: MR imaging findings and clinical manifestations. J Magn Reson Imaging. 2003 Aug;18(2):189-95.	PubMed
378	Kao PF, Tzen KY, You DU, Tsai MF, Huang MJ. Radionuclide inferior venocavagraphy in Budd-Chiari syndrome before and after angioplasty. Clinical Nuclear Medicine. 1997;22(7):485-7.	EMBASE	Double	EMBASE-PubMed	Author	Same			Same			Different	Acceptable		Different	Acceptable		Same			Same			Same
	Kao PF, Tzen KY, You DL, Tsai MF, Huang MJ. Radionuclide inferior venocavagraphy in Budd-Chiari syndrome before and after angioplasty. Clin Nucl Med. 1997 Jul;22(7):485-7.	PubMed
379	Kelleher T, Staunton M, Malone D, Geoghan J, McCormick PA. Budd Chiari Syndrome associated with angiomyolipoma of the liver [6]. Journal of Hepatology. 2004;40(6):1048-9.	EMBASE	Double	EMBASE-PubMed	Author	Different	Unacceptable	PubMed	Different	Acceptable		Different	Acceptable		Different	Acceptable		Same			Same			Same
	Kelleher T, Staunton M, Malone D, Geoghan J, Aiden McCormick P. Budd Chiari syndrome associated with angiomyolipoma of the liver. J Hepatol. 2004 Jun;40(6):1048-9.	PubMed
380	Keshava SN, Moses V, Surendrababu NRS. Cannula-assisted and transabdominal ultrasound-guided hepatic venous recanalization in Budd Chiari syndrome: A novel technique to avoid percutaneous transabdominal access. CardioVascular and Interventional Radiology. 2009;32(6):1257-9.	EMBASE	Double	EMBASE-PubMed	Author	Different	Acceptable		Different	Acceptable		Different	Acceptable		Different	Acceptable		Same			Same			Same
	Keshava SN, Moses V, Surendrababu NR. Cannula-assisted and transabdominal ultrasound-guided hepatic venous recanalization in Budd Chiari syndrome: a novel technique to avoid percutaneous transabdominal access. Cardiovasc Intervent Radiol. 2009 Nov;32(6):1257-9.	PubMed
381	Khaldi F, Braham N, Ben Chehida F, Ben Jaballah N, Bennaceur B. Hydatid disease of the liver and portal hypertension in pediatric patients. Is the diagnosis Budd-Chiari syndrome? Annales de Pediatrie. 1993;40(10):631-4.	EMBASE	Double	EMBASE-PubMed	Author	Same			Different	Acceptable		Different	Acceptable		Different	Acceptable		Same			Same			Same
	Khaldi F, Braham N, Ben Chehida F, Ben Jaballah N, Bennaceur B. [Hepatic hydatidosis and portal hypertension in children. Is it the Budd-Chiari syndrome?]. Ann Pediatr (Paris). 1993 Dec;40(10):631-4.	PubMed
382	Khanduri P, Murlidharan, Nathaniel P. Meso-atrial shunt in the surgical treatment of Budd-Chiari syndrome. Australian and New Zealand Journal of Surgery. 1983;53(4):309-15.	EMBASE	Double	EMBASE-PubMed	Author	Different	Unacceptable	EMBASE	Same			Different	Acceptable		Different	Acceptable		Same			Same			Same
	Khanduri P, Murlidharan, Nathaniel P, Jesudason SB, Lal NP, Krishnaswamy S, et al. Meso-atrial shunt in the surgical treatment of Budd-Chiari syndrome. Aust N Z J Surg. 1983 Aug;53(4):309-15.	PubMed
383	Khilnani P, Goldstein B, Todres ID. Double lumen umbilical venous catheters in critically ill neonates: a randomized prospective study. Critical care medicine [serial on the Internet]. 1991; (11): Available from: http://onlinelibrary.wiley.com/o/cochrane/clcentral/articles/115/CN-00079115/frame.html.	Cochrane Library	Double	Cochrane Library-PubMed	Author	Same			Same			Different	Acceptable		Different	Acceptable		Different	Unacceptable	Cochrane	Same			Different	Unacceptable	Cochrane
	Khilnani P, Goldstein B, Todres ID. Double lumen umbilical venous catheters in critically ill neonates: a randomized prospective study. Crit Care Med. 1991 Nov;19(11):1348-51.	PubMed
384	Khubchandani RP, D'Souza S. Antiphospholipid Antibody Syndrome as a cause of Budd-Chiari syndrome [1]. Indian Pediatrics. 2003;40(9):907-8.	EMBASE	Double	EMBASE-PubMed	Author	Same			Different	Acceptable		Different	Acceptable		Different	Acceptable		Same			Same			Same
	Khubchandani RP, D'Souza S. Antiphospholipid antibody syndrome as a cause of Budd-Chiari syndrome. Indian Pediatr. 2003 Sep;40(9):907-8.	PubMed
385	Khuroo MS, Datta DV, Khoshy A. Alveolar hydatid disease of the liver with Budd-Chiari syndrome. Postgraduate Medical Journal. 1980;56(653):197-201.	EMBASE	Double	EMBASE-PubMed	Author	Different	Unacceptable	EMBASE	Same			Different	Acceptable		Different	Acceptable		Same			Same			Same
	Khuroo MS, Datta DV, Khoshy A, Mitra SK, Chhuttani PN. Alveolar hydatid disease of the liver with Budd-Chiari syndrome. Postgrad Med J. 1980 Mar;56(653):197-201.	PubMed
386	Kiladjian JJ, Cervantes F, Leebeek FWG, Marzac C, Cassinat B, Chevret S, et al. The impact of JAK2 and MPL mutations on diagnosis and prognosis of splanchnic vein thrombosis: A report on 241 cases. Blood. 2008;111(10):4922-9.	EMBASE	Double	EMBASE-PubMed	Author	Different	Acceptable		Different	Acceptable		Same			Different	Acceptable		Same			Same			Same
	Kiladjian JJ, Cervantes F, Leebeek FW, Marzac C, Cassinat B, Chevret S, et al. The impact of JAK2 and MPL mutations on diagnosis and prognosis of splanchnic vein thrombosis: a report on 241 cases. Blood. 2008 May 15;111(10):4922-9.	PubMed
387	Kishino T, Mori H, Nishikawa K, Ishiyama N, Yasui H, Sugiyama M, et al. Hepatocellular Carcinoma Containing Sarcomatous Lesions in a Normal Liver, Accompanied by Secondary Budd-Chiari Syndrome [1]. Journal of Clinical Gastroenterology. 2004;38(3):296-7.	EMBASE	Double	EMBASE-PubMed	Author	Same			Different	Acceptable		Different	Acceptable		Different	Acceptable		Same			Same			Same
	Kishino T, Mori H, Nishikawa K, Ishiyama N, Yasui H, Sugiyama M, et al. Hepatocellular carcinoma containing sarcomatous lesions in a normal liver, accompanied by secondary Budd-Chiari syndrome. J Clin Gastroenterol. 2004 Mar;38(3):296-7.	PubMed
388	Klein HH, de Vries H, de Vivie ER. Budd-Chiari syndrome thirteen years after closure of ostium secundum atrial septal defect. Zeitschrift fur Kardiologie. 1987;76(6):371-4.	EMBASE	Double	EMBASE-PubMed	Author	Different	Unacceptable	EMBASE	Different	Acceptable		Different	Acceptable		Different	Acceptable		Same			Same			Same
	Klein HH, de Vries H, de Vivie ER, Schuster R, Kreuzer H. [Budd-Chiari syndrome as a late complication following closure of an atrial septal defect]. Z Kardiol. 1987 Jun;76(6):371-4.	PubMed
389	Ko GY, Sung KB, Yoon HK, Kim KR, Kim JH, Gwon Ii D, et al. Early posttransplant hepatic venous outflow obstruction: Long-term efficacy of primary stent placement. Liver Transplantation. 2008;14(10):1505-11.	EMBASE	Double	EMBASE-PubMed	Author	Different	Unacceptable	EMBASE	Same			Different	Acceptable		Different	Acceptable		Same			Same			Same
	Ko GY, Sung KB, Yoon HK, Kim KR, Kim JH, Gwon DI, et al. Early posttransplant hepatic venous outflow obstruction: Long-term efficacy of primary stent placement. Liver Transpl. 2008 Oct;14(10):1505-11.	PubMed
390	Kobori L, Doros A, Nemeth T, Fazakas J, Nemes B, Slooff MJH, et al. The use of autologous rectus facia sheath for replacement of inferior caval vein defect in orthotopic liver transplantation. Transplant International. 2005;18(12):1376-7.	EMBASE	Double	EMBASE-PubMed	Author	Different	Acceptable		Same			Different	Acceptable		Different	Acceptable		Same			Same			Same
	Kobori L, Doros A, Nemeth T, Fazakas J, Nemes B, Slooff MJ, et al. The use of autologous rectus facia sheath for replacement of inferior caval vein defect in orthotopic liver transplantation. Transpl Int. 2005 Dec;18(12):1376-7.	PubMed
391	Koga K. Clinical aspects of cryptogenic hepatocellular carcinoma. The Kurume medical journal [serial on the Internet]. 1998; (1): Available from: http://onlinelibrary.wiley.com/o/cochrane/clcentral/articles/535/CN-00152535/frame.html.	EMBASE	Double	EMBASE-PubMed	Author	Same			Same			Different	Acceptable		Same			Different	Unacceptable	Cochrane	Same			Different	Unacceptable	Cochrane
	Koga K. Clinical aspects of cryptogenic hepatocellular carcinoma. Kurume Med J. 1998;45(1):105-11.	PubMed
392	Koizumi M. RI venography of membranous obliteration of the inferior vena cava in the hepatic portion. Japanese Journal of Clinical Radiology. 1984;29(12):1419-22.	EMBASE	Double	EMBASE-PubMed	Author	Different	Unacceptable	EMBASE	Same			Different	Acceptable		Different	Acceptable		Same			Same			Same
	Koizumi M, Ishine M, Inatsuki S, Kawamura T, Iio A, Hamamoto K. [RI venography of membranous obliteration of the inferior vena cava in the hepatic portion]. Rinsho Hoshasen. 1984 Nov;29(12):1419-22.	PubMed
393	Koja K, Kusaba A, Kuniyoshi Y, K I, Akasaki M, Miyagi K. Radical open endvenectomy with autologous pericardial patch graft for correction of Budd-Chiari syndrome. Cardiovascular Surgery. 1996;4(4):500-4.	EMBASE	Double	EMBASE-PubMed	Author	Different	Unacceptable	EMBASE	Same			Different	Acceptable		Different	Acceptable		Same			Same			Same
	Koja K, Kusaba A, Kuniyoshi Y, Iha K, Akasaki M, Miyagi K. Radical open endvenectomy with autologous pericardial patch graft for correction of Budd-Chiari syndrome. Cardiovasc Surg. 1996 Aug;4(4):500-4.	PubMed
394	Kok T, Slooff MJH, Thijn CJP, Peeters PMJG, Verwer R, Bijleveld CMA, et al. Routine Doppler ultrasound for the detection of clinically unsuspected vascular complications in the early postoperative phase after orthotopic liver transplantation. Transplant International. 1998;11(4):272-6.	EMBASE	Double	EMBASE-PubMed	Author	Different	Acceptable		Same			Different	Acceptable		Same			Same			Same			Same
	Kok T, Slooff MJ, Thijn CJ, Peeters PM, Verwer R, Bijleveld CM, et al. Routine Doppler ultrasound for the detection of clinically unsuspected vascular complications in the early postoperative phase after orthotopic liver transplantation. Transpl Int. 1998;11(4):272-6.	PubMed
395	Kok T, Van Der Jagt EJ, Haagsma EB, Bijleveld CMA, Jansen PLM, Boeve WJ. The value of doppler ultrasound in cirrhosis and portal hypertension. Scandinavian Journal of Gastroenterology, Supplement. 1999;33(230):82-8.	EMBASE	Double	EMBASE-PubMed	Author	Different	Acceptable		Different	Acceptable		Different	Acceptable		Same			Different	Unacceptable	PubMed	Same			Same
	Kok T, van der Jagt EJ, Haagsma EB, Bijleveld CM, Jansen PL, Boeve WJ. The value of Doppler ultrasound in cirrhosis and portal hypertension. Scand J Gastroenterol Suppl. 1999;230:82-8.	PubMed
396	Kolmannskog F, Jakobsen JA, Schrumpf E, Bergan A. Duplex Doppler sonography and angiography in the evaluation for liver transplantation. Acta radiologica (Stockholm, Sweden : 1987) [serial on the Internet]. 1994; (1): Available from: http://onlinelibrary.wiley.com/o/cochrane/clcentral/articles/355/CN-00267355/frame.html.	Cochrane Library	Double	Cochrane Library-PubMed	Author	Same			Same			Different	Acceptable		Different	Acceptable		Different	Unacceptable	Cochrane	Same			Different	Unacceptable	Cochrane
	Kolmannskog F, Jakobsen JA, Schrumpf E, Bergan A. Duplex Doppler sonography and angiography in the evaluation for liver transplantation. Acta Radiol. 1994 Jan;35(1):1-5.	PubMed
397	Kornasiewicz O, Zbronski K, Grat M, Zieniewicz K, Krawczyk M. Repeated graft loss after orthotopic liver transplantation: A case report. Annals of Transplantation. 2012;17(2):131-4.	EMBASE	Double	EMBASE-PubMed	Author	Different	Unacceptable	PubMed	Different	Acceptable		Different	Acceptable		Different	Acceptable		Same			Same			Same
	Kornasiewicz O, Zbronski K, Grat M, Zieniewicz K, Kawczyk M. Repeated graft loss after orthotopic liver transplantation: a case report. Ann Transplant. 2012 Apr-Jun;17(2):131-4.	PubMed
398	Koscielny J, Radtke H, Hoffmann KH, Jung F, Muller A, Grutzner KI, et al. Fagorutin buckwheat herb tea in chronic venous insufficiency. Zeitschrift Fur Phytotherapie [serial on the Internet]. 1996; (3): Available from: http://onlinelibrary.wiley.com/o/cochrane/clcentral/articles/410/CN-00171410/frame.html.	Cochrane Library	Double	Cochrane Library-EMBASE	Author	Same			Same			Different	Acceptable		Same			Different	Unacceptable	Cochrane	Same			Different	Unacceptable	Cochrane
	Koscielny J, Radtke H, Hoffmann KH, Jung F, Muller A, Grutzner KI, et al. Fagorutin buckwheat herb tea in chronic venous insufficiency. Zeitschrift fur Phytotherapie. 1996;17(3):147-59.	EMBASE
399	Koster JC, Ouwendijk RJT, Wilson JHP. Budd-Chiari syndrome: New insights and developments. Nederlands Tijdschrift voor Geneeskunde. 1995;139(4):167-71.	EMBASE	Double	EMBASE-PubMed	Author	Different	Acceptable		Different	Acceptable		Different	Acceptable		Different	Acceptable		Same			Same			Same
	Koster JC, Ouwendijk RJ, Wilson JH. [Budd-Chiari syndrome: current aspects and developments]. Ned Tijdschr Geneeskd. 1995 Jan 28;139(4):167-71.	PubMed
400	Köveker G, Viebahn R, Schott U, Judt-Stelzer G, Becker HD, Lauchart W. [Does piggy-back liver transplantation have a detrimental effect on venous drainage?--A comparative duplex ultrasound study]. Langenbecks Archiv für Chirurgie Supplement Kongressband Deutsche Gesellschaft für Chirurgie Kongress [serial on the Internet]. 1996: Available from: http://onlinelibrary.wiley.com/o/cochrane/clcentral/…	Cochrane Library	Double	Cochrane Library-PubMed	Author	Same			Same			Different	Acceptable		Same			Different	Unacceptable	Cochrane	Same			Different	Unacceptable	Cochrane
	Koveker G, Viebahn R, Schott U, Judt-Stelzer G, Becker HD, Lauchart W. [Does piggy-back liver transplantation have a detrimental effect on venous drainage?--A comparative duplex ultrasound study]. Langenbecks Arch Chir Suppl Kongressbd. 1996;113:402-4.	PubMed
401	Koyama FSC, Hashiba K, Bromberg SH, Cappelanes CA. Endoscopic treatment of esophageal varices, using pretied loop made with polyamide thread. Arquivos de Gastroenterologia. 2006;43(4):328-33.	EMBASE	Double	EMBASE-PubMed	Author	Different	Acceptable		Same			Different	Acceptable		Different	Acceptable		Same			Same			Same
	Koyama FS, Hashiba K, Bromberg SH, Cappelanes CA. [Endoscopic treatment of esophageal varices, using pretied loop made with polyamide thread]. Arq Gastroenterol. 2006 Oct-Dec;43(4):328-33.	PubMed
402	Krian A, Bircks W, Guenther D. Obstruction of the hepatic portion of the inferior vena cava: morphological characteristics and surgical treatment. Thoracic and Cardiovascular Surgeon. 1976;24(5):383-5.	EMBASE	Double	EMBASE-PubMed	Author	Different	Unacceptable	EMBASE	Different	Acceptable		Different	Acceptable		Different	Acceptable		Same			Same			Same
	Krian A, Bircks W, Gunther D, Knop U, Korfer R. [Obstruction of the hepatic portion of the inferior vena cava: morphological characteristics and surgical treatment (author's transl)]. Thoraxchir Vask Chir. 1976 Oct;24(5):383-5.	PubMed
403	Krishna YR, Saraswat VA, Das K, Himanshu G, Yachha SK, Aggarwal R, et al. Clinical features and predictors of outcome in acute hepatitis A and hepatitis E virus hepatitis on cirrhosis. Liver International. 2009;29(3):392-8.	EMBASE	Double	EMBASE-PubMed	Title	Different	Unacceptable	EMBASE	Same			Different	Acceptable		Different	Acceptable		Same			Same			Same
	Radha Krishna Y, Saraswat VA, Das K, Himanshu G, Yachha SK, Aggarwal R, et al. Clinical features and predictors of outcome in acute hepatitis A and hepatitis E virus hepatitis on cirrhosis. Liver Int. 2009 Mar;29(3):392-8.	PubMed
404	Ku CF, Lo CY, Chan WF, Chiu SW, Fan ST, Lam KSL. Resection of phaeochromocytoma extending into the right atrium in a patient with multiple endocrine neoplasia type 2A. Hong Kong Medical Journal. 2005;11(1):59-62.	EMBASE	Double	EMBASE-PubMed	Author	Different	Acceptable		Same			Different	Acceptable		Different	Acceptable		Same			Same			Same
	Ku CF, Lo CY, Chan WF, Chiu SW, Fan ST, Lam KS. Resection of phaeochromocytoma extending into the right atrium in a patient with multiple endocrine neoplasia type 2A. Hong Kong Med J. 2005 Feb;11(1):59-62.	PubMed
405	Ku Y, Fukumoto T, Iwasaki T, Tominaga M, Samizo M, Nishida T, et al. Clinical pilot study on high-dose intraarterial chemotherapy with direct hemoperfusion under hepatic venous isolation in patients with advanced hepatocellular carcinoma. Surgery. 1995;117(5):510-9.	EMBASE	Double	EMBASE-PubMed	Author	Same			Same			Same			Different	Acceptable		Same			Same			Same
	Ku Y, Fukumoto T, Iwasaki T, Tominaga M, Samizo M, Nishida T, et al. Clinical pilot study on high-dose intraarterial chemotherapy with direct hemoperfusion under hepatic venous isolation in patients with advanced hepatocellular carcinoma. Surgery. 1995 May;117(5):510-9.	PubMed
406	Ku Y, Maekawa Y, Tominaga M, Iwasaki T, Shiki H, Fukumoto T, et al. Suprahepatic vena cava anastomosis of the donor liver to the recipient retrohepatic vena cava in canine liver transplantation. European Surgical Research. 1992;24(3):155-9.	EMBASE	Double	EMBASE-PubMed	Author	Same			Same			Different	Acceptable		Same			Same			Same			Same
	Ku Y, Maekawa Y, Tominaga M, Iwasaki T, Shiki H, Fukumoto T, et al. Suprahepatic vena cava anastomosis of the donor liver to the recipient retrohepatic vena cava in canine liver transplantation. Eur Surg Res. 1992;24(3):155-9.	PubMed
407	Kuehnl A, Assadian A, Reeps C, Maria Schneider KT, Stangl M, Berger H, et al. Floating Caval Thrombus Arising from the Ovarian Vein. Annals of Vascular Surgery. 2009;23(5):688.e7-.e9.	EMBASE	Double	EMBASE-PubMed	Author	Different	Unacceptable	PubMed	Different	Acceptable		Different	Acceptable		Different	Acceptable		Same			Same			Different	Acceptable
	Kuehnl A, Assadian A, Reeps C, Schneider KT, Stangl M, Berger H, et al. Floating caval thrombus arising from the ovarian vein. Ann Vasc Surg. 2009 Sep-Oct;23(5):688 e7-9.	PubMed
408	Kuenen BC, Slee PHTJ, Seldenrijk CA, Wagenaar SS. Intravenous leiomyomatosis complicated by Budd-Chiari syndrome. Postgraduate Medical Journal. 1996;72(853):686-8.	EMBASE	Double	EMBASE-PubMed	Author	Different	Acceptable		Same			Different	Acceptable		Different	Acceptable		Same			Same			Same
	Kuenen BC, Slee PH, Seldenrijk CA, Wagenaar SS. Intravenous leiomyomatosis complicated by Budd-Chiari syndrome. Postgrad Med J. 1996 Nov;72(853):686-8.	PubMed
409	Kukner S, Altuntas B, Sarica B, Tezic T. A case of Budd Chiari syndrome with protein C deficiency [6]. European Journal of Pediatrics. 1997;156(4):342.	EMBASE	Double	EMBASE-PubMed	Author	Same			Different	Acceptable		Different	Acceptable		Different	Acceptable		Same			Same			Same
	Kukner S, Altuntas B, Sarica B, Tezic T. A case of Budd Chiari syndrome with protein C deficiency. Eur J Pediatr. 1997 Apr;156(4):342.	PubMed
410	Kumar GK, Sharif K, Mayer D, Mirza D, Foster K, Kelly D, et al. Hepatic venous outflow obstruction in paediatric liver transplantation. Pediatric Surgery International. 2010;26(4):423-5.	EMBASE	Double	EMBASE-PubMed	Title	Different	Unacceptable	EMBASE	Same			Different	Acceptable		Different	Acceptable		Same			Same			Same
	Krishna Kumar G, Sharif K, Mayer D, Mirza D, Foster K, Kelly D, et al. Hepatic venous outflow obstruction in paediatric liver transplantation. Pediatr Surg Int. 2010 Apr;26(4):423-5.	PubMed
411	Kumar R, Gupta PS, Saha MM. Percutaneous hepatovenography in the diagnosis of Budd Chiari syndrome. Indian Journal of Medical Research. 1981;74(5):733-8.	EMBASE	Double	EMBASE-PubMed	Author	Different	Unacceptable	EMBASE	Same			Different	Acceptable		Different	Acceptable		Same			Different	Unacceptable	PubMed	Same
	Kumar R, Gupta PS, Saha MM, Agarwal SK, Misra RC. Percutaneous hepatovenography in the diagnosis of Budd Chiari syndrome. Indian J Med Res. 1981 Nov;74:733-8.	PubMed
412	Kunin N, Desjardins JF, Letoquart JP, Gamma ALA, Lebois E, Mambrini A. Portal system thrombosis after hematological splenectomy. Journal de Chirurgie. 1996;133(9-10):453-8.	EMBASE	Double	EMBASE-PubMed	Author	Different	Unacceptable	EMBASE	Different	Acceptable		Different	Acceptable		Same			Same			Same			Same
	Kunin N, Desjardins JF, Letoquart JP, La Gamma A, Lebois E, Mambrini A. [Mesenteric-portal thrombosis after hematologic splenectomy]. J Chir (Paris). 1996;133(9-10):453-8.	PubMed
413	Kushner BH, LaQuaglia MP, Wollner N, Meyers PA, Lindsley KL, Ghavimi F, et al. Desmoplastic small round-cell tumor: Prolonged progression-free survival with aggressive multimodality therapy. Journal of Clinical Oncology. 1996;14(5):1526-31.	EMBASE	Double	EMBASE-PubMed	Author	Same			Different	Acceptable		Different	Acceptable		Different	Acceptable		Same			Same			Same
	Kushner BH, LaQuaglia MP, Wollner N, Meyers PA, Lindsley KL, Ghavimi F, et al. Desmoplastic small round-cell tumor: prolonged progression-free survival with aggressive multimodality therapy. J Clin Oncol. 1996 May;14(5):1526-31.	PubMed
414	Kusuk NO, Ozkan E, Aras G, Metin Kir K. Visualization of Collaterals in Budd-Chiari Syndrome with Tc-99m MDP Bone Scintigraphy and Tc-99m HMPAO-Labeled Leukocyte Scintigraphy. Clinical Nuclear Medicine. 2003;28(3):236-7.	EMBASE	Double	EMBASE-PubMed	Author	Different	Unacceptable	PubMed	Different	Acceptable		Different	Acceptable		Different	Acceptable		Same			Same			Same
	Kusuk NO, Ozkan E, Aras G, Kir KM. Visualization of collaterals in budd-chiari syndrome with Tc-99m MDP bone scintigraphy and Tc-99m HMPAO-labeled leukocyte scintigraphy. Clin Nucl Med. 2003 Mar;28(3):236-7.	PubMed
415	Kuzu MA, Ozaslan C, Koksoy C, Gurler A, Tuzuner A, Bergan JJ. Vascular involvement in Behcet's disease: 8-Year audit. World Journal of Surgery. 1994;18(6):948-54.	EMBASE	Double	EMBASE-PubMed	Author	Different	Acceptable		Different	Acceptable		Different	Acceptable		Different	Acceptable		Same			Same			Different	Acceptable
	Kuzu MA, Ozaslan C, Koksoy C, Gurler A, Tuzuner A. Vascular involvement in Behcet's disease: 8-year audit. World J Surg. 1994 Nov-Dec;18(6):948-53; discussion 53-4.	PubMed
416	Lalonde G, Theoret G, Daloze F. Inferior vena cava stenosis and Budd-Chiari syndrome in a woman taking oral contraceptives. Gastroenterology. 1982;82(6):1452-6.	EMBASE	Double	EMBASE-PubMed	Author	Different	Unacceptable	EMBASE	Different	Acceptable		Different	Acceptable		Different	Acceptable		Same			Same			Same
	Lalonde G, Theoret G, Daloze P, Bettez P, Katz SS. Inferior vena cava stenosis and Budd--Chiari syndrome in a woman taking oral contraceptives. Gastroenterology. 1982 Jun;82(6):1452-6.	PubMed
417	Lammens P, Levy VG, Martin JP. Budd Chiari syndrome associated with alpha 1 antitrypsin deficiency of the PiS or PiSO system. Alpha 1 antitrypsin and the liver. Review of the literature. Medecine et Chirurgie Digestives. 1974;3(6):409-15.	EMBASE	Double	EMBASE-PubMed	Author	Different	Unacceptable	EMBASE	Different	Acceptable		Different	Acceptable		Same			Same			Same			Same
	Lammens P, Levy VG, Martin JP, Feldman G, Caroli J. [Budd-Chiari syndrome associated with Pis or Piso type alpha 1 antitrypsin deficiency. Alpha 1 antitrypsin and the liver: review of the literature]. Med Chir Dig. 1974;3(6):409-15.	PubMed
418	Lang H, Oldhafer KJ, Kupsch E, Ringe B, Pichlmayr R. Liver transplantation for Budd-Chiari syndrome - Palliation or cure? Transplant International. 1994;7(2):115-9.	EMBASE	Double	EMBASE-PubMed	Author	Same			Different	Acceptable		Different	Acceptable		Same			Same			Same			Same
	Lang H, Oldhafer KJ, Kupsch E, Ringe B, Pichlmayr R. Liver transplantation for Budd-Chiari syndrome--palliation or cure? Transpl Int. 1994;7(2):115-9.	PubMed
419	Langer B, Stone RM, Colapinto RF. Clinical spectrum of the Budd Chiari syndrome and its surgical management. American Journal of Surgery. 1975;129(2):137-45.	EMBASE	Double	EMBASE-PubMed	Author	Different	Unacceptable	EMBASE	Different	Acceptable		Different	Acceptable		Different	Acceptable		Same			Same			Same
	Langer B, Stone RM, Colapinto RF, Meindok H, Phillips MJ, Fisher MM. Clinical spectrum of the Budd-Chiari syndrome and its surgical management. Am J Surg. 1975 Feb;129(2):137-45.	PubMed
420	Langnas AN, Marujo W, Stratta RJ, Wood RP, Shaw Jr BW. Vascular complications after orthotopic liver transplantation. American Journal of Surgery. 1991;161(1):76-83.	EMBASE	Double	EMBASE-PubMed	Author	Different	Unacceptable	EMBASE	Same			Different	Acceptable		Different	Acceptable		Same			Same			Different	Acceptable
	Langnas AN, Marujo W, Stratta RJ, Wood RP, Shaw BW, Jr. Vascular complications after orthotopic liver transplantation. Am J Surg. 1991 Jan;161(1):76-82; discussion -3.	PubMed
421	Langnas AN, Sorrell MF, Donovan JP, Shaw Jr BW. Surgical management of the Budd-Chiari syndrome: No place for a procrustean bed. Hepatology. 1992;16(5):1303-5	EMBASE	Double	EMBASE-PubMed	Author	Different	Unacceptable	EMBASE	Different	Acceptable		Same			Different	Acceptable		Same			Same			Same
	Langnas AN, Sorrell MF, Donovan JP, Shaw BW, Jr. Surgical management of the Budd-Chiari syndrome: no place for a procrustean bed. Hepatology. 1992 Nov;16(5):1303-5.	PubMed
422	LaPointe Rudow D, Brown Jr RS, Emond JC, Marratta D, Bellemare S, Kinkhabwala M. One-year morbidity after donor right hepatectomy. Liver Transplantation. 2004;10(11):1428-31.	EMBASE	Double	EMBASE-PubMed	Title	Different	Unacceptable	EMBASE	Same			Different	Acceptable		Different	Acceptable		Same			Same			Same
	Rudow DL, Brown RS, Jr., Emond JC, Marratta D, Bellemare S, Kinkhabwala M. One-year morbidity after donor right hepatectomy. Liver Transpl. 2004 Nov;10(11):1428-31.	PubMed
423	Latimer J, Bawa SM, Rees CJ, Hudson M, Rose JDG. Patency and reintervention rates during routine TIPSS surveillance. CardioVascular and Interventional Radiology. 1998;21(3):234-9.	EMBASE	Double	EMBASE-PubMed	Author	Different	Acceptable		Same			Different	Acceptable		Different	Acceptable		Same			Same			Same
	Latimer J, Bawa SM, Rees CJ, Hudson M, Rose JD. Patency and reintervention rates during routine TIPSS surveillance. Cardiovasc Intervent Radiol. 1998 May-Jun;21(3):234-9.	PubMed
424	Launois B. Arterial and venous reconstruction techniques in liver transplantation. Presse Medicale. 1990;19(12):566-9.	EMBASE	Double	EMBASE-PubMed	Author	Same			Different	Acceptable		Different	Acceptable		Different	Acceptable		Same			Same			Same
	Launois B. [Technics of arterial and venous reconstruction in liver transplantation]. Presse Med. 1990 Mar 31;19(12):566-9.	PubMed
425	Lauritsen K, Gluud C, Henriksen J. Occlusion of the hepatic veins (the Budd-Chiari syndrome). A review. Ugeskrift for Laeger. 1981;143(38):2425-9.	EMBASE	Double	EMBASE-PubMed	Author	Same			Different	Acceptable		Different	Acceptable		Different	Acceptable		Same			Same			Same
	Lauritsen K, Gluud C, Henriksen J. [Post-hepatic venous occlusion (Budd-Chiari syndrome)]. Ugeskr Laeger. 1981 Sep 14;143(38):2425-9.	PubMed
426	Lauritsen K, Gluud C, Henriksen J, Christoffersen P. Occlussion of the hepatic veins (the Budd-Chiari syndrome). The diagnosis and examples. Ugeskrift for Laeger. 1981;143(38):2439-41.	EMBASE	Double	EMBASE-PubMed	Author	Same			Different	Acceptable		Different	Acceptable		Different	Acceptable		Same			Same			Same
	Lauritsen K, Gluud C, Henriksen J, Christoffersen P. [Post-hepatic venous occlusion (Budd-Chiari syndrome) - diagnosis illustrated by case reports]. Ugeskr Laeger. 1981 Sep 14;143(38):2439-41.	PubMed
427	Law JK, Davis J, Buckley A, Salh B. Intrahepatic cholangiocarcinoma presenting as Budd-Chiari syndrome: A case report and literature review. Canadian Journal of Gastroenterology. 2005;19(12):723-8.	EMBASE	Double	EMBASE-PubMed	Author	Same			Different	Acceptable		Different	Acceptable		Different	Acceptable		Same			Same			Same
	Law JK, Davis J, Buckley A, Salh B. Intrahepatic cholangiocarcinoma presenting as the Budd-Chiari syndrome: a case report and literature review. Can J Gastroenterol. 2005 Dec;19(12):723-8.	PubMed
428	Le Treut YP, Comiti Y, Bremondy A, Magnan PE, Raoult D, Botta D, et al. Budd-Chiari syndrome associated with Behcet's disease treated by mesoatrial shunt. Gastroenterologie Clinique et Biologique. 1988;12(3):265-9.	EMBASE	Double	EMBASE-PubMed	Author	Same			Different	Acceptable		Different	Acceptable		Different	Acceptable		Same			Same			Same
	Le Treut YP, Comiti Y, Bremondy A, Magnan PE, Raoult D, Botta D, et al. [Budd-Chiari syndrome and Behcet's disease. A case treated by mesenterico-atrial prosthesis]. Gastroenterol Clin Biol. 1988 Mar;12(3):265-9.	PubMed
429	Lee HS, Kim JS, Choi IJ, Chung JW, Park JH, Kim CY. The safety and efficacy of transcatheter arterial chemoembolization in the treatment of patients with hepatocellular carcinoma and main portal vein obstruction. A prospective controlled study. Cancer [serial on the Internet]. 1997; (11): Available from: http://onlinelibrary.wiley.com/o/cochrane/clcentral/articles/398/CN-00140398/frame.html.	Cochrane Library	Double	Cochrane Library-PubMed	Author	Same			Same			Different	Acceptable		Different	Acceptable		Different	Unacceptable	Cochrane	Same			Different	Unacceptable	Cochrane
	Lee HS, Kim JS, Choi IJ, Chung JW, Park JH, Kim CY. The safety and efficacy of transcatheter arterial chemoembolization in the treatment of patients with hepatocellular carcinoma and main portal vein obstruction. A prospective controlled study. Cancer. 1997 Jun 1;79(11):2087-94.	PubMed
430	Lee KH, Man JK, Jeong JY, Kim YJ, Lee HJ, Park SH, et al. Hepatic attenuation differences associated with obstruction of the portal or hepatic veins in patients with hepatic abscess. American Journal of Roentgenology. 2005;185(4):1015-23.	EMBASE	Double	EMBASE-PubMed	Author	Different	Unacceptable	EMBASE	Same			Different	Acceptable		Different	Acceptable		Same			Same			Same
	Lee KH, Han JK, Jeong JY, Kim YJ, Lee HJ, Park SH, et al. Hepatic attenuation differences associated with obstruction of the portal or hepatic veins in patients with hepatic abscess. AJR Am J Roentgenol. 2005 Oct;185(4):1015-23.	PubMed
431	Lee PK, Teixeira OH, Simons JA, Goodman RL, Brais MP, Barber G, et al. Atypical hepatic vein leiomyoma extending into the right atrium: An unusual cause of the Budd-Chiari syndrome. Canadian Journal of Cardiology. 1990;6(3):107-10.	EMBASE	Double	EMBASE-PubMed	Author	Different	Acceptable		Different	Acceptable		Different	Acceptable		Different	Acceptable		Same			Same			Same
	Lee PK, Teixeira OH, Simons JA, Goodman RL, Brais MP, Barber GG, et al. Atypical hepatic vein leiomyoma extending into the right atrium: an unusual cause of the Budd-Chiari syndrome. Can J Cardiol. 1990 Apr;6(3):107-10.	PubMed
432	Lee SS, Kim KW, Park BJ, Shin YM, Kim PN, Lee MG, et al. Effect of respiration on the spectral Doppler wave of the right hepatic vein in right lobe living donor liver transplant recipients. Journal of ultrasound in medicine : official journal of the American Institute of Ultrasound in Medicine [serial on the Internet]. 2007; (12): Available from: http://onlinelibrary.wiley.com/o/cochrane/clcentra…	Cochrane Library	Double	Cochrane Library-PubMed	Author	Same			Same			Different	Acceptable		Different	Acceptable		Different	Unacceptable	Cochrane	Same			Different	Unacceptable	Cochrane
	Lee SS, Kim KW, Park BJ, Shin YM, Kim PN, Lee MG, et al. Effect of respiration on the spectral Doppler wave of the right hepatic vein in right lobe living donor liver transplant recipients. J Ultrasound Med. 2007 Dec;26(12):1723-33.	PubMed
433	Leebeek FWG, Lameris JS, Van Buuren HR, Gomez E, Madretsma S, Sonneveld P. Budd-Chiari syndrome, portal vein and mesenteric vein thrombosis in a patient homozygous for factor V Leiden mutation treated by TIPS and thrombolysis. British Journal of Haematology. 1998;102(4):929-31.	EMBASE	Double	EMBASE-PubMed	Author	Different	Acceptable		Same			Different	Acceptable		Different	Acceptable		Same			Same			Same
	Leebeek FW, Lameris JS, van Buuren HR, Gomez E, Madretsma S, Sonneveld P. Budd-Chiari syndrome, portal vein and mesenteric vein thrombosis in a patient homozygous for factor V Leiden mutation treated by TIPS and thrombolysis. Br J Haematol. 1998 Sep;102(4):929-31.	PubMed
434	Lefrere JJ, Jean F, Dazza F, Boffa GA. Budd-Chiari syndrome and polycythemia in an heterozygous beta-thalassemia. Revue de Medecine Interne. 1987;8(5):507-10.	EMBASE	Double	EMBASE-PubMed	Author	Same			Different	Acceptable		Different	Acceptable		Different	Acceptable		Same			Same			Same
	Lefrere JJ, Jean F, Dazza F, Boffa GA. [Polycythemia and Budd-Chiari syndrome in heterozygote beta-thalassemia]. Rev Med Interne. 1987 Nov-Dec;8(5):507-10.	PubMed
435	Leger L, Lenriot JP, Duclos JM, Lemaigre G. 187 Porto caval anatomoses. Statistical analysis of prognostic factors. II. Comparative study of the results of anastomosis with or without interruption of the portal vein. Journal de Chirurgie. 1975;109(4):429-50.	EMBASE	Double	EMBASE-PubMed	Author	Same			Different	Acceptable		Different	Acceptable		Different	Acceptable		Same			Same			Same
	Leger L, Lenriot JP, Duclos JM, Lemaigre G. [Study of 187 portacaval anastomoses. Statistical analysis of prognostic factors. II. Comparative study of the results of anastomoses with and without interruption of the portal trunk. Discussion]. J Chir (Paris). 1975 Apr;109(4):429-50.	PubMed
436	Legmann P, Levesque M, De Broucker F, Hay JM, Maillard JN. Comparative evaluation of ultrasonography, computed tomography and magnetic resonance imaging in the follow-up of Budd-Chiari syndrome. Annales de Radiologie. 1988;31(7-8):419-25.	EMBASE	Double	EMBASE-PubMed	Author	Different	Acceptable		Different	Acceptable		Different	Acceptable		Same			Same			Same			Same
	Legmann P, Levesque M, de Broucker F, Hay JM, Maillard JN. [Comparative evaluation of ultrasonography, X-ray computed tomography and magnetic resonance imaging in the monitoring of surgically treated Budd-Chiari syndrome]. Ann Radiol (Paris). 1988;31(7-8):419-25.	PubMed
437	Lehmann H, Klein UE, Stutte HJ. The diseases of hepatic vein occlusion. Schweizerische Medizinische Wochenschrift. 1980;110(9):314-23.	EMBASE	Double	EMBASE-PubMed	Author	Same			Different	Acceptable		Different	Acceptable		Different	Acceptable		Same			Same			Same
	Lehmann H, Klein UE, Stutte HJ. [Liver vein obstruction. Clinical aspects and diagnosis of the Budd-Chiari syndrome]. Schweiz Med Wochenschr. 1980 Mar 1;110(9):314-23.	PubMed
438	Lehrner LM, Enck RE. Hepatic vein thrombosis after chemotherapy for histiocytoma. Annals of Internal Medicine. 1978;88(4):575-6.	EMBASE	Double	EMBASE-PubMed	Author	Same			Different	Acceptable		Different	Acceptable		Different	Acceptable		Same			Same			Same
	Lehrner LM, Enck RE. Hepatic-vein thrombosis after chemotherapy for histiocytoma. Ann Intern Med. 1978 Apr;88(4):575-6.	PubMed
439	Leibowitz AI, Hartmann RC. The Budd-Chiari syndrome and paroxysmal nocturnal hemoglobinuria. British Journal of Haematology. 1981;48(1):1-6.	EMBASE	Double	EMBASE-PubMed	Author	Same			Different	Acceptable		Different	Acceptable		Different	Acceptable		Same			Same			Same
	Leibowitz AI, Hartmann RC. The Budd-Chiari syndrome and paroxysmal nocturnal haemoglobinuria. Br J Haematol. 1981 May;48(1):1-6.	PubMed
440	Leimenstoll G, Loose G, Harder T, Herrmann G, Papadopoulos I, Burck HC, et al. Compression of the inferior vena cava in polycystic disease of the kidneys: Diagnosis by duplex sonography. Deutsche Medizinische Wochenschrift. 1991;116(42):1583-7.	EMBASE	Double	EMBASE-PubMed	Author	Same			Different	Acceptable		Different	Acceptable		Different	Acceptable		Same			Same			Same
	Leimenstoll G, Loose G, Harder T, Herrmann G, Papadopoulos I, Burck HC, et al. [Inferior vena cava compression syndrome in cystic kidney. Duplex ultrasonic diagnosis]. Dtsch Med Wochenschr. 1991 Oct 18;116(42):1583-7.	PubMed
441	Lepage JR. Cor triatriatum dextrum and persistant muscle of lower, presenting as Budd-Chiari syndrome: Embryology of a very rare disorder with unique morphologic, physiologic and clinical presentations. Angiology. 1983;34(8):491-508.	EMBASE	Double	EMBASE-PubMed	Author	Same			Different	Acceptable		Same			Different	Acceptable		Same			Same			Same
	Lepage JR. Cor triatriatum dextrum and persistent muscle of Lower, presenting as Budd-Chiari syndrome: embryology of a very rare disorder with unique morphologic, physiologic and clinical presentations. Angiology. 1983 Aug;34(8):491-508.	PubMed
442	Lerut J, Tzakis AG, Bron K. Complications of venous reconstruction in human orthotopic liver transplantation. Annals of Surgery. 1987;205(4):404-14.	EMBASE	Double	EMBASE-PubMed	Author	Different	Unacceptable	EMBASE	Same			Different	Acceptable		Different	Acceptable		Same			Same			Same
	Lerut J, Tzakis AG, Bron K, Gordon RD, Iwatsuki S, Esquivel CO, et al. Complications of venous reconstruction in human orthotopic liver transplantation. Ann Surg. 1987 Apr;205(4):404-14.	PubMed
443	Levy VG, Caroli J. Budd Chiari syndrome. (29 cases). I. Role of intravascular coagulation. II. Evaluation of diagnostic methods. III. Treatment. Medecine et Chirurgie Digestives. 1974;3(6):389-99.	EMBASE	Double	EMBASE-PubMed	Author	Same			Different	Acceptable		Different	Acceptable		Same			Same			Same			Same
	Levy VG, Caroli J. [Budd-Chiari syndrome, apropos of 29 cases. I. Role of intravascularcoagulation. ii. Evaluation of diagnostic methods. III. Treatment]. Med Chir Dig. 1974;3(6):389-99.	PubMed
444	Levy VG, Ruskone A, Baillou C. Polycythemia and the Budd-Chiari syndrome: Study of serum erythropoietin and bone marrow erythroid progenitors. Hepatology. 1985;5(5):858-61.	EMBASE	Double	EMBASE-PubMed	Author	Different	Unacceptable	EMBASE	Different	Acceptable		Same			Different	Acceptable		Same			Same			Same
	Levy VG, Ruskone A, Baillou C, Theirman-Duffaud D, Najman A, Boffa GA. Polycythemia and the Budd-Chiari syndrome: study of serum erythropoietin and bone marrow erythroid progenitors. Hepatology. 1985 Sep-Oct;5(5):858-61.	PubMed
445	Levy VG, Theodore C, Hivet M. Portocaval shunt in treatment of cirrhotic ascites (16 cases). Medecine et Chirurgie Digestives. 1975;4(2):93-8.	EMBASE	Double	EMBASE-PubMed	Author	Different	Unacceptable	EMBASE	Different	Acceptable		Different	Acceptable		Same			Same			Same			Same
	Levy VG, Theodore C, Hivet M, Hautefeuille P, Huguet C, Caroli J. [Portacaval anastomosis for ascites. Apropos of 16 cases]. Med Chir Dig. 1975;4(2):93-8.	PubMed
446	Leyh F, Winzer M, Weber M, Hypa F. Budd-Chiari syndrome following dacarbacin (DTIC) therapy of malignant melanoma. An avoidable complication? H+G Zeitschrift fur Hautkrankheiten. 1985;60(12):961-72.	EMBASE	Double	EMBASE-PubMed	Author	Same			Different	Acceptable		Different	Acceptable		Different	Acceptable		Same			Same			Same
	Leyh F, Winzer M, Weber M, Hypa F. [Budd-Chiari syndrome following dacarbazine therapy of malignant melanoma--an avoidable complication?]. Z Hautkr. 1985 Jun 15;60(12):961-72.	PubMed
447	L'Hermine C, Paris JC, Dehaene JL. Reversal of portal flow due to obstruction of the hepatic veins by hepatic tumors. Journal de Radiologie. 1975;56(4):299-306.	EMBASE	Double	EMBASE-PubMed	Author	Different	Unacceptable	EMBASE	Different	Acceptable		Different	Acceptable		Different	Acceptable		Same			Same			Same
	L'Hermine C, Paris JC, Dehaene JL, Villoutreix H, Denies JL. [Reversal of portal flow by obstruction of the hepatic veins by hepatic tumours (author's transl)]. J Radiol Electrol Med Nucl. 1975 Apr;56(4):299-306.	PubMed
448	L'Hermine C, Vankemmel M, Dehaene JL. Spontaneous sub capsular haematoma of the liver compressing the hepatic veins. Angiographic diagnosis. Journal de Radiologie. 1976;57(10):747-52.	EMBASE	Double	EMBASE-PubMed	Author	Different	Unacceptable	EMBASE	Different	Acceptable		Different	Acceptable		Different	Acceptable		Same			Same			Same
	L'Hermine C, Vankemmel M, Dehaene JL, Houcke M, Viaud JM. [Spontaneous sub-capsular haematoma of the liver compressing the hepatic veins. Angiographic diagnosis (author's transl)]. J Radiol Electrol Med Nucl. 1976 Oct;10(57):747-52.	PubMed
449	Li J, Jianyong Y, Wei C, Wenquan Z. Vascular and biliary complications after liver transplantation: Interventional treatment. Chinese Medical Journal. 2002;115(11):1679-82.	EMBASE	Double	EMBASE-PubMed	Title	Different	Unacceptable	EMBASE	Different	Acceptable		Different	Acceptable		Different	Acceptable		Same			Same			Same
	Jiang L, Yang J, Chen W, Zhuang W. Vascular and biliary complications after liver transplantation: interventional treatment. Chin Med J (Engl). 2002 Nov;115(11):1679-82.	PubMed
450	Liang HL, Liu WC, Huang JS, Chen MCY, Lai KH, Pan HB, et al. TIPS in patients with cranial porta hepatis: Ultrasound-guided transhepatic portohepatic-portocaval puncture in single needle pass. American Journal of Roentgenology. 2011;196(4):914-8.	EMBASE	Double	EMBASE-PubMed	Author	Same			Different	Acceptable		Different	Acceptable		Different	Acceptable		Same			Same			Same
	Liang HL, Liu WC, Huang JS, Chen MC, Lai KH, Pan HB, et al. TIPS in patients with cranial porta hepatis: ultrasound-guided transhepatic portohepatic-portocaval puncture in single needle pass. AJR Am J Roentgenol. 2011 Apr;196(4):914-8.	PubMed
451	Liang HL, Yang CF, Pan HB, Lai KH, Cheng JS, Lo GH, et al. Small hepatocellular carcinoma: Safety and efficacy of single high-dose percutaneous acetic acid injection for treatment. Radiology. 2000;214(3):769-74.	EMBASE	Double	EMBASE-PubMed	Author	Same			Different	Acceptable		Same			Different	Acceptable		Same			Same			Same
	Liang HL, Yang CF, Pan HB, Lai KH, Cheng JS, Lo GH, et al. Small hepatocellular carcinoma: safety and efficacy of single high-dose percutaneous acetic acid injection for treatment. Radiology. 2000 Mar;214(3):769-74.	PubMed
452	Lie TS. Liver disease when using hormonal contraceptives. Munchener Medizinische Wochenschrift. 1982;124(20):489-94.	EMBASE	Double	EMBASE-PubMed	Author	Same			Different	Acceptable		Different	Acceptable		Different	Acceptable		Same			Same			Same
	Lie TS. [Liver diseases when using hormonal contraceptives (author's transl)]. MMW Munch Med Wochenschr. 1982 May 21;124(20):489-94.	PubMed
453	Lilova MI, Velkovski IG, Velichkov NI. Budd-Chiari syndrome and inferior vena cava thrombosis in a nephrotic child. Pediatric Nephrology. 2000;14(5):412-5.	EMBASE	Double	EMBASE-PubMed	Author	Different	Acceptable		Same			Different	Acceptable		Different	Acceptable		Same			Same			Same
	Lilova M, Velkovski IG, Velichkov NI. Budd-Chiari syndrome and inferior vena cava thrombosis in a nephrotic child. Pediatr Nephrol. 2000 May;14(5):412-5.	PubMed
454	Lim GM, Jeffrey Jr RB, Ralls PW, Marn CS. Septic thrombosis of the portal vein: CT and clinical observations. Journal of Computer Assisted Tomography. 1989;13(4):656-8.	EMBASE	Double	EMBASE-PubMed	Author	Different	Unacceptable	EMBASE	Same			Different	Acceptable		Different	Acceptable		Same			Same			Same
	Lim GM, Jeffrey RB, Jr., Ralls PW, Marn CS. Septic thrombosis of the portal vein: CT and clinical observations. J Comput Assist Tomogr. 1989 Jul-Aug;13(4):656-8.	PubMed
455	Lim JW, Kim KJ, ye Duk BD, Byeon JS, Myung SJ, Yang SK, et al. Enterovenous fistulization: A rare complication of Crohn's disease. World Journal of Gastroenterology. 2011;17(47):5227-30.	EMBASE	Double	EMBASE-PubMed	Author	Different	Unacceptable	EMBASE	Different	Acceptable		Different	Acceptable		Different	Acceptable		Same			Same			Same
	Lim JW, Kim KJ, Ye BD, Byeon JS, Myung SJ, Yang SK, et al. Enterovenous fistulization: a rare complication of Crohn's disease. World J Gastroenterol. 2011 Dec 21;17(47):5227-30.	PubMed
456	Lima JP, Madalosso C, Lima LMP, Agostini A. Budd-Chiari syndrome and oral contraceptives. Report of a case and review of the literature. Arquivos de Gastroenterologia. 1980;17(3):135-40.	EMBASE	Double	EMBASE-PubMed	Author	Different	Acceptable		Same			Different	Acceptable		Different	Acceptable		Same			Same			Same
	Lima JP, Madalosso C, Lima LM, Agostini A. [Budd-Chiari syndrome and oral contraceptives. Report of a case and review of the literature]. Arq Gastroenterol. 1980 Jul-Sep;17(3):135-40.	PubMed
457	Lin J, Zhou KR, Chen ZW, Wang JH, Yan ZP, Wang YXJ. Vena cava 3D contrast-enhanced MR venography: A pictorial review. CardioVascular and Interventional Radiology. 2005;28(6):795-805.	EMBASE	Double	EMBASE-PubMed	Author	Different	Acceptable		Different	Acceptable		Different	Acceptable		Different	Acceptable		Same			Same			Same
	Lin J, Zhou KR, Chen ZW, Wang JH, Yan ZP, Wang YX. Vena cava 3D contrast-enhanced MR venography: a pictorial review. Cardiovasc Intervent Radiol. 2005 Nov-Dec;28(6):795-805.	PubMed
458	Linnemann B, Greinacher A, Lindhoff -Last E. Alteration of pharmacokinetics of lepirudin caused by anti-lepirudin antibodies occurring after long-term subcutaneous treatment in a patient with recurrent VTE due to Behcet's disease. Vasa - Journal of Vascular Diseases. 2010;39(1):103-7.	EMBASE	Double	EMBASE-PubMed	Author	Same			Different	Acceptable		Different	Acceptable		Different	Acceptable		Same			Same			Same
	Linnemann B, Greinacher A, Lindhoff-Last E. Alteration of pharmacokinetics of lepirudin caused by anti-lepirudin antibodies occurring after long-term subcutaneous treatment in a patient with recurrent VTE due to Behcets disease. Vasa. 2010 Feb;39(1):103-7.	PubMed
459	Linnemann B, Lindhoff-Last E. JAK2 mutation and thrombosis recommendations for screening. Deutsche Medizinische Wochenschrift. 2011;136(48):2454-7.	EMBASE	Double	EMBASE-PubMed	Author	Same			Different	Acceptable		Different	Acceptable		Different	Acceptable		Same			Same			Same
	Linnemann B, Lindhoff-Last E. [JAK2 mutation and thrombosis - recommendations for screening]. Dtsch Med Wochenschr. 2011 Dec;136(48):2454-7.	PubMed
460	Lintner F, Faust U, Nowotny C. Malignant degeneration of a primary leiomyoma of the inferior vena cava (leiomyosarcoma) with the clinical picture of the Chiari-Budd syndrome. Wiener Medizinische Wochenschrift. 1978;90(18):485-9.	EMBASE	Double	EMBASE-PubMed	Author	Same			Different	Acceptable		Different	Acceptable		Different	Acceptable		Same			Same			Same
	Lintner F, Faust U, Nowotny C. [Malignant degeneration of a primary leiomyoma of the inferior vena cava (leiomyosarcoma) with the clinical picture of the chiari-budd syndrome (author's transl)]. Wien Klin Wochenschr. 1978 Jul 14;90(14):485-9.	PubMed
461	Lodge JP, Jonas S, Oussoultzoglou E, Malagó M, Jayr C, Cherqui D, et al. Recombinant coagulation factor VIIa in major liver resection: a randomized, placebo-controlled, double-blind clinical trial. Anesthesiology [serial on the Internet]. 2005; (2): Available from: http://onlinelibrary.wiley.com/o/cochrane/clcentral/articles/852/CN-00502852/frame.html.	Cochrane Library	Triple	Cochrane Library-EMBASE-PubMed	Author	Different	Acceptable		Same			Different	Acceptable		Different	Acceptable		Different	Unacceptable	Cochrane	Same			Different	Unacceptable	Cochrane
	Lodge JP, Jonas S, Oussoultzoglou E, Malago M, Jayr C, Cherqui D, et al. Recombinant coagulation factor VIIa in major liver resection: a randomized, placebo-controlled, double-blind clinical trial. Anesthesiology. 2005 Feb;102(2):269-75.	PubMed
	Lodge JPA, Jonas S, Oussoultzoglou E, Malago M, Jayr C, Cherqui D, et al. Recombinant coagulation factor VIIa in major liver resection: A randomized, placebo-controlled, double-blind clinical trial. Anesthesiology. 2005;102(2):269-75.	EMBASE
462	Loeliger EA. Fibrinolysis and anticoagulant therapy in the management of the Budd-Chiari Syndrome: Review and recommendations. Wiener Klinische Wochenschrift. 1988;100(2):43-6.	EMBASE	Double	EMBASE-PubMed	Author	Same			Different	Acceptable		Different	Acceptable		Different	Acceptable		Same			Same			Same
	Loeliger EA. [Fibrinolytic and anticoagulation therapy in Budd-Chiari syndrome. Review and recommendations]. Wien Klin Wochenschr. 1988 Jan 22;100(2):43-6.	PubMed
463	Loire R, Delaye J. Myxoma of the right atrium. Based upon 10 surgical cases. Annales de Cardiologie et d'Angeiologie. 1992;41(4):177-83.	EMBASE	Double	EMBASE-PubMed	Author	Same			Different	Acceptable		Different	Acceptable		Different	Acceptable		Same			Same			Same
	Loire R, Delaye J. [Myxoma of the right atrium. Apropos of 10 surgically treated cases]. Ann Cardiol Angeiol (Paris). 1992 Apr;41(4):177-83.	PubMed
464	Lois JF, Hartzman S, McGlade CT, Gomes AS, Grant EC, Berquist W, et al. Budd-Chiari syndrom: Treatment with percutaneous transhepatic recanalization and dilation. Radiology. 1989;170(3 I):791-3.	EMBASE	Double	EMBASE-PubMed	Author	Same			Different	Unacceptable	EMBASE	Same			Different	Acceptable		Same			Different	Acceptable		Same
	Lois JF, Hartzman S, McGlade CT, Gomes AS, Grant EC, Berquist W, et al. Budd-Chiari syndrome: treatment with percutaneous transhepatic recanalization and dilation. Radiology. 1989 Mar;170(3 Pt 1):791-3.	PubMed
465	Lomas DJ, Britton PD, Alexander GJM, Calne RY. A comparison of MR and duplex Doppler ultrasound for vascular assessment prior to orthotopic liver transplantation. Clinical Radiology. 1994;49(5):307-10.	EMBASE	Double	EMBASE-PubMed	Author	Different	Acceptable		Same			Different	Acceptable		Different	Acceptable		Same			Same			Same
	Lomas DJ, Britton PD, Alexander GJ, Calne RY. A comparison of MR and duplex Doppler ultrasound for vascular assessment prior to orthotopic liver transplantation. Clin Radiol. 1994 May;49(5):307-10.	PubMed
466	Looser C, Stain SC, Baer HU, Triller J, Blumgart LH. Staging of hilar cholangiocarcinoma by ultrasound and duplex sonography: a comparison with angiography and operative findings. The British journal of radiology [serial on the Internet]. 1992; (778): Available from: http://onlinelibrary.wiley.com/o/cochrane/clcentral/articles/003/CN-00260003/frame.html.	Cochrane Library	Double	Cochrane Library-PubMed	Author	Same			Same			Different	Acceptable		Different	Acceptable		Different	Unacceptable	Cochrane	Same			Different	Acceptable	Cochrane
	Looser C, Stain SC, Baer HU, Triller J, Blumgart LH. Staging of hilar cholangiocarcinoma by ultrasound and duplex sonography: a comparison with angiography and operative findings. Br J Radiol. 1992 Oct;65(778):871-7.	PubMed
467	Lopez Jr RR, Benner KG, Hall L, Rosch J, Pinson CW. Expandable venous stents for treatment of the Budd-Chiari syndrome. Gastroenterology. 1991;100(5 I):1435-41.	EMBASE	Double	EMBASE-PubMed	Author	Different	Unacceptable	EMBASE	Same			Same			Different	Acceptable		Same			Different	Acceptable		Same
	Lopez RR, Jr., Benner KG, Hall L, Rosch J, Pinson CW. Expandable venous stents for treatment of the Budd-Chiari syndrome. Gastroenterology. 1991 May;100(5 Pt 1):1435-41.	PubMed
468	Lupescu IG, Dobromir C, Popa GA, Gheorghe L, Georgescu SA. Spiral Computed Tomography and Magnetic Resonance Angiography Evaluation in Budd Chiari Syndrome. Journal of Gastrointestinal and Liver Diseases. 2008;17(2):223-6.	EMBASE	Double	EMBASE-PubMed	Author	Same			Different	Acceptable		Different	Acceptable		Different	Acceptable		Same			Same			Same
	Lupescu IG, Dobromir C, Popa GA, Gheorghe L, Georgescu SA. Spiral computed tomography and magnetic resonance angiography evaluation in Budd-Chiari syndrome. J Gastrointestin Liver Dis. 2008 Jun;17(2):223-6.	PubMed
469	Lyford CL, Vergara GG, Moeller DD. Hepatic veno occlusive disease originating in Ecuador. Gastroenterology. 1976;70(1):105-8.	EMBASE	Double	EMBASE-PubMed	Author	Same			Different	Acceptable		Same			Different	Acceptable		Same			Same			Same
	Lyford CL, Vergara GG, Moeller DD. Hepatic veno-occlusive disease originating in Ecuador. Gastroenterology. 1976 Jan;70(1):105-8.	PubMed
470	Maccini DM, Berg JC, Bell GA. Budd-Chiari syndrome and Crohn's disease. A unreported association. Digestive Diseases and Sciences. 1989;34(12):1933-6.	EMBASE	Double	EMBASE-PubMed	Author	Same			Same			Different	Acceptable		Different	Acceptable		Same			Same			Same
	Maccini DM, Berg JC, Bell GA. Budd-Chiari syndrome and Crohn's disease. An unreported association. Dig Dis Sci. 1989 Dec;34(12):1933-6.	PubMed
471	MacDougall BRD, Calne RY, McMaster P, Williams R. Survival and rehabilitation after orthotopic liver transplantation. Lancet. 1980;1(8182):1326-8.	EMBASE	Double	EMBASE-PubMed	Author	Different	Acceptable		Same			Same			Different	Acceptable		Same			Same			Same
	Macdougall BR, Calne RY, McMaster P, Williams R. Survival and rehabilitation after orthotopic liver transplantation. Lancet. 1980 Jun 21;1(8182):1326-8.	PubMed
472	Mackworth-Young CG, Melia WM, Harris EN. The Budd-Chiari syndrome. Possible pathogenetic role of anti-phospholipid antibodies. Journal of Hepatology. 1986;3(1):83-6.	EMBASE	Double	EMBASE-PubMed	Author	Different	Unacceptable	EMBASE	Same			Different	Acceptable		Same			Same			Same			Same
	Mackworth-Young CG, Melia WM, Harris EN, Gharavi AE, Sivathondan Y, Derue G, et al. The Budd-Chiari syndrome. Possible pathogenetic role of anti-phospholipid antibodies. J Hepatol. 1986;3(1):83-6.	PubMed
473	Madonna P, De Stefano V, Coppola A, Cerbone AM, Di Minno G, Chamouard P. G20210A prothrombin gene mutation and other trombophilic polymorphisms in patients with portal or hepatic venous thrombosis (Multiple letters) [1]. Gastroenterology. 2001;120(4):1059-60.	EMBASE	Double	EMBASE-PubMed	Author	Different	Acceptable		Different	Acceptable		Same			Different	Acceptable		Same			Same			Same
	Madonna P, De Stefano V, Coppola A, Cerbone AM, Di Minno G. G20210A prothrombin gene mutation and other trombophilic polymorphisms in patients with portal or hepatic venous thrombosis. Gastroenterology. 2001 Mar;120(4):1059-60.	PubMed
474	Maguire R, Doppman JL. Angiographic abnormalities in partial Budd Chiari syndrome. Radiology. 1977;122(3):629-35.	EMBASE	Double	EMBASE-PubMed	Author	Same			Different	Acceptable		Same			Different	Acceptable		Same			Same			Same
	Maguire R, Doppman JL. Angiographic abnormalities in partial Budd-Chiari syndrome. Radiology. 1977 Mar;122(3):629-35.	PubMed
475	Mahmoud AEA, Elias E. New approaches to the Budd-Chiari syndrome. Journal of Gastroenterology and Hepatology. 1996;11(12):1121-3.	EMBASE	Double	EMBASE-PubMed	Author	Different	Acceptable		Same			Different	Acceptable		Different	Acceptable		Same			Same			Same
	Mahmoud A, Elias E. New approaches to the Budd-Chiari syndrome. J Gastroenterol Hepatol. 1996 Dec;11(12):1121-3.	PubMed
476	Mahmoud AEA, Elias E, Beauchamp N, Wilde JT. Prevalence of the factor V Leiden mutation in hepatic and portal vein thrombosis. Gut. 1997;40(6):798-800.	EMBASE	Double	EMBASE-PubMed	Author	Different	Acceptable		Same			Same			Different	Acceptable		Same			Same			Same
	Mahmoud AE, Elias E, Beauchamp N, Wilde JT. Prevalence of the factor V Leiden mutation in hepatic and portal vein thrombosis. Gut. 1997 Jun;40(6):798-800.	PubMed
477	Mahmoud AEA, Helmy AS, Billingham L, Elias E. Poor prognosis and limited therapeutic options in patients with Budd-Chiari syndrome and portal venous system thrombosis. European Journal of Gastroenterology and Hepatology. 1997;9(5):485-9.	EMBASE	Double	EMBASE-PubMed	Author	Different	Acceptable		Same			Different	Acceptable		Different	Acceptable		Same			Same			Same
	Mahmoud AE, Helmy AS, Billingham L, Elias E. Poor prognosis and limited therapeutic options in patients with Budd-Chiari syndrome and portal venous system thrombosis. Eur J Gastroenterol Hepatol. 1997 May;9(5):485-9.	PubMed
478	Mahmoud AEA, Mendoza A, Meshikhes AN, Olliff S, West R, Neuberger J, et al. Clinical spectrum, investigations and treatment of Budd-Chiari syndrome. QJM - Monthly Journal of the Association of Physicians. 1996;89(1):37-43.	EMBASE	Double	EMBASE-PubMed	Author	Different	Acceptable		Same			Different	Acceptable		Different	Acceptable		Same			Same			Same
	Mahmoud AE, Mendoza A, Meshikhes AN, Olliff S, West R, Neuberger J, et al. Clinical spectrum, investigations and treatment of Budd-Chiari syndrome. QJM. 1996 Jan;89(1):37-43.	PubMed
479	Maia de Sousa JM, Portmann B, Williams R. Nodular regenerative hyperplasia of the liver and the Budd-Chiari syndrome. Case report, review of the literature and reappraisal of pathogenesis. Journal of Hepatology. 1991;12(1):28-35.	EMBASE	Double	EMBASE-PubMed	Author	Different	Unacceptable	EMBASE	Same			Different	Acceptable		Different	Acceptable		Same			Same			Same
	de Sousa JM, Portmann B, Williams R. Nodular regenerative hyperplasia of the liver and the Budd-Chiari syndrome. Case report, review of the literature and reappraisal of pathogenesis. J Hepatol. 1991 Jan;12(1):28-35.	PubMed
480	Maillard JN, Elman A, Erlinger S, Sanguinetti J. Budd-Chiari syndrome by membranous obstruction of inferior vena cava. Treatment by mesocaval anastomosis and inferior vena cava-to-right atrium prosthesis. Gastroenterologie Clinique et Biologique. 1982;6(10):748-51.	EMBASE	Double	EMBASE-PubMed	Author	Same			Different	Acceptable		Different	Acceptable		Different	Acceptable		Same			Same			Same
	Maillard JN, Elman A, Erlinger S, Sanguinetti J. [Budd-Chiari syndrome caused by membranous obstruction of the inferior vena cava. Treatment by mesentericocaval anastomosis and cavo-auricular prosthesis]. Gastroenterol Clin Biol. 1982 Oct;6(10):748-51.	PubMed
481	Majluf-Cruz A, Monroy RH, Garcia LS, Labardini-Mendez J. The incidence of protein C deficiency in thrombosis-related portal hypertension. American Journal of Gastroenterology. 1996;91(5):976-80.	EMBASE	Double	EMBASE-PubMed	Author	Different	Unacceptable	EMBASE	Same			Different	Acceptable		Different	Acceptable		Same			Same			Same
	Majluf-Cruz A, Hurtado Monroy R, Sansores Garcia L, Labardini-Mendez J. The incidence of protein C deficiency in thrombosis-related portal hypertension. Am J Gastroenterol. 1996 May;91(5):976-80.	PubMed
482	Makuuchi M, Hasegawa H, Yamazaki S. The inferior right hepatic vein: Ultrasonic demonstration. Radiology. 1983;148(1):213-7.	EMBASE	Double	EMBASE-PubMed	Author	Different	Unacceptable	EMBASE	Different	Acceptable		Same			Different	Acceptable		Same			Same			Same
	Makuuchi M, Hasegawa H, Yamazaki S, Bandai Y, Watanabe G, Ito T. The inferior right hepatic vein: ultrasonic demonstration. Radiology. 1983 Jul;148(1):213-7.	PubMed
483	Makuuchi M, Hasegawa H, Yamazaki S. Primary Budd-Chiari syndrome: Ultrasonic demonstration. Radiology. 1984;152(3):775-9.	EMBASE	Double	EMBASE-PubMed	Author	Different	Unacceptable	EMBASE	Different	Acceptable		Same			Different	Acceptable		Same			Same			Same
	Makuuchi M, Hasegawa H, Yamazaki S, Moriyama N, Takayasu K, Okazaki M. Primary Budd-Chiari syndrome: ultrasonic demonstration. Radiology. 1984 Sep;152(3):775-9.	PubMed
484	Makwana J, Paranjape S, Goswami J. Antififi brinolytics in liver surgery. Indian Journal of Anaesthesia. 2010;54(6):489-95.	EMBASE	Double	EMBASE-PubMed	Author	Same			Different	Unacceptable	EMBASE	Different	Acceptable		Different	Acceptable		Same			Same			Same
	Makwana J, Paranjape S, Goswami J. Antifibrinolytics in liver surgery. Indian J Anaesth. 2010 Nov;54(6):489-95.	PubMed
485	Malago M, Testa G, Frilling A, Nadalin S, Valentin-Gamazo C, Paul A, et al. Right Living Donor Liver Transplantation: An Option for Adult Patients - Single Institution Experience with 74 Patients. Annals of Surgery. 2003;238(6):853-63.	EMBASE	Double	EMBASE-PubMed	Author	Same			Different	Acceptable		Different	Acceptable		Different	Acceptable		Same			Same			Different	Acceptable
	Malago M, Testa G, Frilling A, Nadalin S, Valentin-Gamazo C, Paul A, et al. Right living donor liver transplantation: an option for adult patients: single institution experience with 74 patients. Ann Surg. 2003 Dec;238(6):853-62; discussion 62-3.	PubMed
486	Mambrini A, Weyl B, Mention J. Side-to-side portocaval shunt and isolated ligation of left hepatic vein in the dog. Annales de Chirurgie. 1978;32(5-6):316-20.	EMBASE	Double	EMBASE-PubMed	Author	Different	Unacceptable	EMBASE	Different	Acceptable		Different	Acceptable		Different	Acceptable		Same			Same			Same
	Mambrini A, Weyl B, Mention J, Grossetti D, Lancien G, Bourdonnec P. [Side-to-side portocaval shunt and isolated ligation of left hepatic vein in the dog (author's transl)]. Ann Chir. 1978 May-Jun;32(5-6):316-20.	PubMed
487	Mambrini P, Mallet D, O'Callaghan T, Sebahoun G, Salducci J, Grimaud JC. Budd-Chiari syndrome and activated protein C resistance [1]. Journal of Hepatology. 1996;24(2):246.	EMBASE	Double	EMBASE-PubMed	Author	Same			Different	Acceptable		Different	Acceptable		Different	Acceptable		Same			Same			Same
	Mambrini P, Mallet D, O'Callaghan T, Sebahoun G, Salducci J, Grimaud JC. Budd-Chiari syndrome and activated protein C resistance. J Hepatol. 1996 Feb;24(2):246.	PubMed
488	Mammen T, Keshava S, Eapen CE, Moses V, Babu NRSS, Kurien G, et al. Intrahepatic Collateral Recanalization in Symptomatic Budd-Chiari Syndrome: A Single-center Experience. Journal of Vascular and Interventional Radiology. 2010;21(7):1119-24.	EMBASE	Double	EMBASE-PubMed	Author	Different	Acceptable		Different	Acceptable		Different	Acceptable		Different	Acceptable		Same			Same			Same
	Mammen T, Keshava S, Eapen CE, Moses V, Babu NR, Kurien G, et al. Intrahepatic collateral recanalization in symptomatic Budd-Chiari syndrome: a single-center experience. J Vasc Interv Radiol. 2010 Jul;21(7):1119-24.	PubMed
489	Mandell MS, Durham J, Kumpe D, Trotter JF, Everson GT, Niemann CU. The effects of desflurane and propofol on portosystemic pressure in patients with portal hypertension. Anesthesia and analgesia [serial on the Internet]. 2003; (6): Available from: http://onlinelibrary.wiley.com/o/cochrane/clcentral/articles/086/CN-00459086/frame.html.	Cochrane Library	Double	Cochrane Library-EMBASE	Author	Same			Different	Acceptable		Different	Acceptable		Same			Different	Unacceptable	Cochrane	Same			Different	Unacceptable	Cochrane
	Mandell MS, Durham J, Kumpe D, Trotter JF, Everson GT, Niemann CU. The Effects of Desflurane and Propofol on Portosystemic Pressure in Patients with Portal Hypertension. Anesthesia and Analgesia. 2003;97(6):1573-7.	EMBASE
490	Mann O, Haag K, Hauenstein KH, Rossle M, Pausch J. Septic portal vein thrombosis: Successful treatment by local fibrinolysis and transjugular portosystemic stent shunt (TIPS). Deutsche Medizinische Wochenschrift. 1995;120(36):1201-6.	EMBASE	Double	EMBASE-PubMed	Author	Same			Different	Acceptable		Different	Acceptable		Different	Acceptable		Same			Same			Same
	Mann O, Haag K, Hauenstein KH, Rossle M, Pausch J. [Septic portal vein thrombosis. Its successful therapy by local fibrinolysis and a transjugular portasystemic stent-shunt (TIPS)]. Dtsch Med Wochenschr. 1995 Sep 8;120(36):1201-6.	PubMed
491	Marchal G, Vernette M, Roustan J, Ramon JP. Chronic Budd Chiari syndrome associated with left lobar agenesis in an elderly adult. Terminolateral mesentericocaval bypass. Chirurgie. 1974;100(8):551-7.	EMBASE	Double	EMBASE-PubMed	Author	Same			Different	Acceptable		Same			Different	Acceptable		Same			Same			Same
	Marchal G, Vernette M, Roustan J, Ramon JP. [Chronic Budd-Chiari syndrome associated with left lobe agenesis in an aged adult. End-to-side mesenteric-canal anastomiosis]. Chirurgie. 1974 May 29;100(8):551-7.	PubMed
492	Marcos A, Orloff M, Mieles L, Olzinski AT, Renz JF, Sitzmann JV. Functional venous anatomy for right-lobe grafting and techniques to optimized outflow. Liver Transplantation. 2001;7(10):845-52.	EMBASE	Double	EMBASE-PubMed	Author	Same			Same			Different	Acceptable		Different	Acceptable		Same			Same			Same
	Marcos A, Orloff M, Mieles L, Olzinski AT, Renz JF, Sitzmann JV. Functional venous anatomy for right-lobe grafting and techniques to optimize outflow. Liver Transpl. 2001 Oct;7(10):845-52.	PubMed
493	Marion P. Difficulties to interpret the role of estroprogestatives in the genesis of venous thrombosis. A propos of a Budd Chiari syndrome. Medecine et Chirurgie Digestives. 1976;5(8):442-4.	EMBASE	Double	EMBASE-PubMed	Author	Same			Different	Acceptable		Different	Acceptable		Same			Same			Same			Same
	Marion P. [Difficulties of interpretation of the role of estrogens-progestagens in the etiology of venous theromboses. Apropos of a case of Budd-Chiari syndrome]. Med Chir Dig. 1976;5(8):442-4.	PubMed
494	Marion P, Dumurgier C, Villard J. Budd-Chiari syndrome from stenosing malformation and thrombosis of the superior hepatic vein-vena cava junction. Thrombectomy and correction with the use of extracorporeal circulation. Chirurgie - Memoires de l'Academie de Chirurgie. 1979;105(9):844-53.	EMBASE	Double	EMBASE-PubMed	Author	Different	Unacceptable	EMBASE	Different	Acceptable		Different	Acceptable		Different	Acceptable		Same			Same			Same
	Marion P, Dumurgier C, Villard J, Kepenekian G, George M, Estanove S. [Budd-Chiari syndrome from stenosing malformation and thrombosis at the superior hepatic vein-vena cava junction. Thrombectomy and correction with the use of extracorporeal circulation (author's transl)]. Chirurgie. 1979 Oct-Nov;105(9):844-53.	PubMed
495	Marius Braun M, Bar-Nathan N, Shaharabani E, Aizner S, Tur-Kaspa R, Belenky A, et al. Postshunt hepatic encephalopathy in liver transplant recipients. Transplantation. 2009;87(5):734-9.	EMBASE	Double	EMBASE-PubMed	Title	Different	Unacceptable	EMBASE	Same			Same			Different	Acceptable		Same			Same			Same
	Braun MM, Bar-Nathan N, Shaharabani E, Aizner S, Tur-Kaspa R, Belenky A, et al. Postshunt hepatic encephalopathy in liver transplant recipients. Transplantation. 2009 Mar 15;87(5):734-9.	PubMed
496	Markoff N. The Budd Chiari syndrome. Hippokrates. 1975;46(2):272-4.	EMBASE	Double	EMBASE-PubMed	Author	Same			Different	Acceptable		Same			Different	Acceptable		Same			Same			Same
	Markoff N. [Budd-Chiari syndrome]. Hippokrates. 1975 Jun;46(2):272-4.	PubMed
497	Marpeau L, Peraudeau-Daoud P, Castiel J, Pigne A, Parc R, Hecht Y, et al. Normal pregnancy after medical treatment of a Budd-Chiari syndrome. A case history, and a review of the literature. Journal de Gynecologie Obstetrique et Biologie de la Reproduction. 1987;16(8):1045-52.	EMBASE	Double	EMBASE-PubMed	Author	Same			Different	Acceptable		Different	Acceptable		Same			Same			Same			Same
	Marpeau L, Peraudeau-Daoud P, Castiel J, Pigne A, Parc R, Hecht Y, et al. [Normal pregnancy after a Budd-Chiari syndrome treated by shunting: apropos of a case, review of the literature]. J Gynecol Obstet Biol Reprod (Paris). 1987;16(8):1045-52.	PubMed
498	Martin LG, Henderson JM, Millikan Jr WJ, Casarella WJ, Kaufman SL. Angioplasty for long-term treatment of patients with Budd-Chiari syndrome. American Journal of Roentgenology. 1990;154(5):1007-10.	EMBASE	Double	EMBASE-PubMed	Author	Different	Unacceptable	EMBASE	Same			Different	Acceptable		Different	Acceptable		Same			Same			Same
	Martin LG, Henderson JM, Millikan WJ, Jr., Casarella WJ, Kaufman SL. Angioplasty for long-term treatment of patients with Budd-Chiari syndrome. AJR Am J Roentgenol. 1990 May;154(5):1007-10.	PubMed
499	Marudanayagam R, Shanmugan V, Gunson B, Mirza DF, Mayer D, Buckels J, et al. Aetiology and outcome of acute liver failure. HPB. 2009;11(5):429-34.	EMBASE	Double	EMBASE-PubMed	Author	Same			Same			Different	Acceptable		Different	Acceptable		Same			Same			Same
	Marudanayagam R, Shanmugam V, Gunson B, Mirza DF, Mayer D, Buckels J, et al. Aetiology and outcome of acute liver failure. HPB (Oxford). 2009 Aug;11(5):429-34.	PubMed
500	Mazur G, Wrobel T, Podolak-Dawidziak M, Kuliszkiewicz-Janus M, Potoczek S, Nosol J, et al. Anagrelide in the treatment of thrombocythaemia essentialis (ET). Polskie Archiwum Medycyny Wewnetrznej. 2004;112(6):1445-50.	EMBASE	Double	EMBASE-PubMed	Author	Same			Different	Acceptable		Different	Acceptable		Different	Acceptable		Same			Same			Same
	Mazur G, Wrobel T, Podolak-Dawidziak M, Kuliszkiewicz-Janus M, Potoczek S, Nosol J, et al. [Anagrelide in the treatment of thrombocythemia essential (ET)]. Pol Arch Med Wewn. 2004 Dec;112(6):1445-50.	PubMed
501	McCarthy PM, Van Heerden JA, Adson MA. The Budd-Chiari syndrome. Medical and surgical management of 30 patients. Archives of Surgery. 1985;120(6):657-62.	EMBASE	Double	EMBASE-PubMed	Author	Different	Unacceptable	EMBASE	Same			Different	Acceptable		Different	Acceptable		Same			Same			Same
	McCarthy PM, van Heerden JA, Adson MA, Schafer LW, Wiesner RH. The Budd-Chiari syndrome. Medical and surgical management of 30 patients. Arch Surg. 1985 Jun;120(6):657-62.	PubMed
502	McClead RE, Birken G, Wheller JJ. Budd-Chiari syndrome in a premature infant receiving total parenteral nutrition. Journal of Pediatric Gastroenterology and Nutrition. 1986;5(4):655-8.	EMBASE	Double	EMBASE-PubMed	Author	Different	Unacceptable	EMBASE	Same			Different	Acceptable		Different	Acceptable		Same			Same			Same
	McClead RE, Birken G, Wheller JJ, Hansen NB, Bickers RG, Menke JA. Budd-Chiari syndrome in a premature infant receiving total parenteral nutrition. J Pediatr Gastroenterol Nutr. 1986 Jul-Aug;5(4):655-8.	PubMed
503	McDermott WV, Stone MD, Bothe Jr A, Trey C. Budd-Chiari syndrome. Historical and clinical review with an analysis of surgical corrective procedures. American Journal of Surgery. 1984;147(4):463-7.	EMBASE	Double	EMBASE-PubMed	Author	Different	Unacceptable	EMBASE	Same			Different	Acceptable		Different	Acceptable		Same			Same			Same
	McDermott WV, Stone MD, Bothe A, Jr., Trey C. Budd-Chiari syndrome. Historical and clinical review with an analysis of surgical corrective procedures. Am J Surg. 1984 Apr;147(4):463-7.	PubMed
504	McDonald G, Gad-Al-Rab J. Behcet's disease with endocarditis and the Budd-Chiari syndrome. Journal of Clinical Pathology. 1980;33(7):660-9.	EMBASE	Double	EMBASE-PubMed	Author	Different	Acceptable		Same			Different	Acceptable		Different	Acceptable		Same			Same			Same
	McDonald GS, Gad-Al-Rab J. Behcet's disease with endocarditis and the Budd-Chiari syndrome. J Clin Pathol. 1980 Jul;33(7):660-9.	PubMed
505	Mechai F, Aoun O, Ficko C, Barruet R, Imbert P, Rapp C. Short report: Budd-Chiari syndrome as a vascular complication of amebic liver abscess. American Journal of Tropical Medicine and Hygiene. 2009;81(5):768-9.	EMBASE	Double	EMBASE-PubMed	Author	Same			Different	Acceptable		Different	Acceptable		Different	Acceptable		Same			Same			Same
	Mechai F, Aoun O, Ficko C, Barruet R, Imbert P, Rapp C. Budd-Chiari syndrome as a vascular complication of amebic liver abscess. Am J Trop Med Hyg. 2009 Nov;81(5):768-9.	PubMed
506	Meier Iii WL, Waller Iii RM, Sones Jr PJ. Budd-Chiari web treated by percutaneous transluminal angioplasty. American Journal of Roentgenology. 1981;137(6):1257-8.	EMBASE	Double	EMBASE-PubMed	Author	Different	Unacceptable	EMBASE	Same			Different	Acceptable		Different	Acceptable		Same			Same			Same
	Meier WL, 3rd, Waller RM, 3rd, Sones PJ, Jr. Budd-Chiari web treated by percutaneous transluminal angioplasty. AJR Am J Roentgenol. 1981 Dec;137(6):1257-8.	PubMed
507	Meindok H, Langer B. Liver scan in Budd Chiari syndrome. Journal of Nuclear Medicine. 1976;17(5):365-8.	EMBASE	Double	EMBASE-PubMed	Author	Same			Same			Different	Acceptable		Different	Acceptable		Same			Same			Same
	Meindok H, Langer B. Liver scan in Budd-Chiari syndrome. J Nucl Med. 1976 May;17(5):365-8.	PubMed
508	Memon K, Lewandowski RJ, Riaz A, Salem R. Yttrium 90 microspheres for the treatment of hepatocellular carcinoma. Recent Results Cancer Res. 2013;190:207-24.	PubMed	Double	EMBASE-PubMed	Author	Same			Same			Different	Unacceptable	EMBASE	Same			Different	Unacceptable	EMBASE	Same			Same
	Memon K, Lewandowski RJ, Riaz A, Salem R. Yttrium 90 microspheres for the treatment of hepatocellular carcinoma. 2013. p. 207-24.	EMBASE
509	Menon KVN, Shah V, Kamath PS. Current concepts the Budd-Chiari syndrome. New England Journal of Medicine. 2004;350(6):578-85.	EMBASE	Double	EMBASE-PubMed	Author	Different	Acceptable		Different	Acceptable		Different	Acceptable		Different	Acceptable		Same			Same			Same
	Menon KV, Shah V, Kamath PS. The Budd-Chiari syndrome. N Engl J Med. 2004 Feb 5;350(6):578-85.	PubMed
510	Mentha G, Giostra E, Majno PE, Bechstein WO, Neuhaus P, O'Grady J, et al. Liver transplantation for Budd-Chiari syndrome: A European study on 248 patients from 51 centres. Journal of Hepatology. 2006;44(3):520-8.	EMBASE	Double	EMBASE-PubMed	Author	Same			Same			Different	Acceptable		Different	Acceptable		Same			Same			Same
	Mentha G, Giostra E, Majno PE, Bechstein WO, Neuhaus P, O'Grady J, et al. Liver transplantation for Budd-Chiari syndrome: A European study on 248 patients from 51 centres. J Hepatol. 2006 Mar;44(3):520-8.	PubMed
511	Menu Y, Alison D, Lorphelin JM. Budd-Chiari syndrome: US evaluation. Radiology. 1985;157(3):761-4.	EMBASE	Double	EMBASE-PubMed	Author	Different	Unacceptable	EMBASE	Same			Same			Different	Acceptable		Same			Same			Same
	Menu Y, Alison D, Lorphelin JM, Valla D, Belghiti J, Nahum H. Budd-Chiari syndrome: US evaluation. Radiology. 1985 Dec;157(3):761-4.	PubMed
512	Menu Y, Grenier P, Michel JR, Nahum H. Portal blood flow inversion from extrinsic hepatic compression. A report on two cases. Annales de Radiologie Medecine Nucleaire. 1981;24(3):213-6.	EMBASE	Double	EMBASE-PubMed	Author	Same			Different	Acceptable		Different	Acceptable		Different	Acceptable		Same			Same			Same
	Menu Y, Grenier P, Michel JR, Nahum H. [Portal blood flow inversion from extrinsic hepatic compression. A report on two cases (author's transl)]. Ann Radiol (Paris). 1981 Mar;24(3):213-6.	PubMed
513	Michael J, Desmond AD, Jackson BT, Thompson RPH. Occlusion of the hepatic veins by an adrenal carcinoma. American Journal of Gastroenterology. 1978;69(5):599-600.	EMBASE	Double	EMBASE-PubMed	Author	Different	Acceptable		Same			Different	Acceptable		Different	Acceptable		Same			Same			Same
	Michael J, Desmond AD, Jackson BT, Thompson RP. Occlusion of the hepatic veins by an adrenal carcinoma. Am J Gastroenterol. 1978 May;69(5):599-600.	PubMed
514	Michiels JJ, Commandeur S, Hoogenboom GJ, Wegman JJ, Scholten L, Rijssel RH, et al. JAK2V617F positive early stage myeloproliferative disease (essential thrombocythemia) as the cause of portal vein thrombosis in two middle-aged women: Therapeutic implications in view of the literature. Annals of Hematology. 2007;86(11):793-800.	EMBASE	Double	EMBASE-PubMed	Author	Different	Unacceptable	EMBASE	Different	Acceptable		Different	Acceptable		Different	Acceptable		Same			Same			Same
	Michiels JJ, Commandeur S, Hoogenboom GJ, Wegman JJ, Scholten L, van Rijssel RH, et al. JAK2(V617F) positive early stage myeloproliferative disease (essential thrombocythemia) as the cause of portal vein thrombosis in two middle-aged women: therapeutic implications in view of the literature. Ann Hematol. 2007 Nov;86(11):793-800.	PubMed
515	Michot F, Tubiana JM, Chermet J. Budd-Chiari syndrome due to membranous obstruction of the supra hepatic segment of the inferior vena cava. Is the membranectomy the best surgical procedure? Annales de Chirurgie. 1980;34(4):299-304.	EMBASE	Double	EMBASE-PubMed	Author	Different	Unacceptable	EMBASE	Different	Acceptable		Different	Acceptable		Different	Acceptable		Same			Same			Same
	Michot F, Tubiana JM, Chermet J, Levy VG, Huguet C. [Budd-Chiari syndrome due to membranous obstruction of the supra hepatic segment of the inferior vena cava. Is the membranectomy the best surgical procedure? (author's transl)]. Ann Chir. 1980 Apr;34(4):299-304.	PubMed
516	Michoud JJ, Henchoz L, Schmidt PM, Hofstetter JR. Thrombosis of the suprahepatic veins (Budd-Chiari syndrome) and polyglobulism. Schweizerische Medizinische Wochenschrift. 1975;105(50):1712-3.	EMBASE	Double	EMBASE-PubMed	Author	Same			Different	Acceptable		Different	Acceptable		Different	Acceptable		Same			Same			Same
	Michoud JJ, Henchoz L, Schmidt PM, Hofstetter JR. [Thrombosis of the suprahepatic veins (Budd-Chiari syndrome) and polycythemia. A propos of 1 case]. Schweiz Med Wochenschr. 1975 Dec 13;105(50):1712-3.	PubMed
517	Milleret P, Combe J, Courvoisier JN. Spontaneous external biliary fistula and portal thrombosis in association with alveolar echinococcus of the liver. Palliative mesenterico caval anastomosis and cysto jejunostomy. Chirurgie - Memoires de l'Academie de Chirurgie. 1976;102(3):177-85.	EMBASE	Double	EMBASE-PubMed	Author	Different	Unacceptable	EMBASE	Different	Acceptable		Different	Acceptable		Different	Acceptable		Same			Same			Same
	Milleret P, Combe J, Courvoisier JN, Gallinet D, Weill F. [Spontaneous external biliary fistula and portal thrombosis during the development of alveolar echinococcosis of the liver]. Chirurgie. 1976 Feb;102(3):177-85.	PubMed
518	Millikan Jr WJ, Henderson JM, Sewell CW. Approach to the spectrum of Budd-Chiari syndrome: Which patients require portal decompression? American Journal of Surgery. 1985;149(1):167-76.	EMBASE	Double	EMBASE-PubMed	Author	Different	Unacceptable	EMBASE	Different	Acceptable		Different	Acceptable		Different	Acceptable		Same			Same			Same
	Millikan WJ, Jr., Henderson JM, Sewell CW, Guyton RA, Potts JR, 3rd, Cranford CA, Jr., et al. Approach to the spectrum of Budd-Chiari syndrome: which patients require portal decompression? Am J Surg. 1985 Jan;149(1):167-76.	PubMed
519	Millikan Jr WJ, Henderson JM, Stewart MT, Warren WD, Marsh JW, Galloway JR, et al. Change in hepatic function, hemodynamics, and morphology after liver transplant. Physiological effect of therapy. Annals of Surgery. 1989;209(5):513-25.	EMBASE	Double	EMBASE-PubMed	Author	Different	Unacceptable	EMBASE	Same			Different	Acceptable		Different	Acceptable		Same			Same			Same
	Millikan WJ, Jr., Henderson JM, Stewart MT, Warren WD, Marsh JW, Galloway JR, et al. Change in hepatic function, hemodynamics, and morphology after liver transplant. Physiological effect of therapy. Ann Surg. 1989 May;209(5):513-25.	PubMed
520	Min AD, Atillasoy EO, Schwartz ME, Thiim M, Miller CM, Bodenheimer H.C, Jr., et al. Reassessing the role of medical therapy in the management of hepatic vein thrombosis. Liver Transplantation and Surgery. 1997;3(4):423-9+43-45.	EMBASE	Double	EMBASE-PubMed	Author	Different	Acceptable		Same			Different	Acceptable		Different	Acceptable		Same			Same			Different	Acceptable
	Min AD, Atillasoy EO, Schwartz ME, Thiim M, Miller CM, Bodenheimer HC, Jr. Reassessing the role of medical therapy in the management of hepatic vein thrombosis. Liver Transpl Surg. 1997 Jul;3(4):423-9.	PubMed
521	Minnema MC, Janssen HLA, Niermeijer P, Man RAd. Budd-Chiari syndrome: Combination of genetic defects and the use of oral contraceptives leading to hypercoagulability. Journal of Hepatology. 2000;33(3):509-12.	EMBASE	Double	EMBASE-PubMed	Author	Different	Unacceptable	EMBASE	Different	Acceptable		Different	Acceptable		Different	Acceptable		Same			Same			Same
	Minnema MC, Janssen HL, Niermeijer P, de Man RA. Budd-Chiari syndrome: combination of genetic defects and the use of oral contraceptives leading to hypercoagulability. J Hepatol. 2000 Sep;33(3):509-12.	PubMed
522	Misra U, Kalita J. Management of provoked seizure. Annals of Indian Academy of Neurology. 2011;14(1):2-8.	EMBASE	Double	EMBASE-PubMed	Author	Different	Acceptable		Same			Different	Acceptable		Different	Acceptable		Same			Same			Same
	Misra UK, Kalita J. Management of provoked seizure. Ann Indian Acad Neurol. 2011 Jan;14(1):2-8.	PubMed
523	Mitchell AWM, Jackson JE. Trans-anastomotic porto-portal varices in patients with gastrointestinal haemorrhage. Clinical Radiology. 2000;55(3):207-11.	EMBASE	Double	EMBASE-PubMed	Author	Different	Acceptable		Same			Different	Acceptable		Different	Acceptable		Same			Same			Same
	Mitchell AW, Jackson JE. Trans-anastomotic porto-portal varices in patients with gastrointestinal haemorrhage. Clin Radiol. 2000 Mar;55(3):207-11.	PubMed
524	Mitchell MC, Boitnott JK, Kaufman S. Budd-Chiari syndrome: Etiology, diagnosis and management. Medicine. 1982;61(4):199-218.	EMBASE	Double	EMBASE-PubMed	Author	Different	Unacceptable	EMBASE	Different	Acceptable		Different	Acceptable		Different	Acceptable		Same			Same			Same
	Mitchell MC, Boitnott JK, Kaufman S, Cameron JL, Maddrey WC. Budd-Chiari syndrome: etiology, diagnosis and management. Medicine (Baltimore). 1982 Jul;61(4):199-218.	PubMed
525	Modiba MCM, Koto Z, Lowan TA, Magano S, Segal I, Esser J, et al. Distal splenorenal shunt for non-cirrhotic variceal bleeding in black South Africans. South African Journal of Surgery. 1994;32(3):87-90.	EMBASE	Double	EMBASE-PubMed	Author	Different	Acceptable		Same			Different	Acceptable		Different	Acceptable		Same			Same			Same
	Modiba MC, Koto Z, Lowan TA, Magano S, Segal I, Esser J, et al. Distal splenorenal shunt for non-cirrhotic variceal bleeding in black South Africans. S Afr J Surg. 1994 Sep;32(3):87-90.	PubMed
526	Moerl M. On the diagnosis of the Budd-Chiari syndrome and cardiac cirrhosis. Endoscopy. 1981;13(4):169-72.	EMBASE	Double	EMBASE-PubMed	Author	Different	Unacceptable	EMBASE	Same			Same			Different	Acceptable		Same			Same			Same
	Morl M. On the diagnosis of the Budd-Chiari syndrome and cardiac cirrhosis. Endoscopy. 1981 Jul;13(4):169-72.	PubMed
527	Mohanty D, Shetty S, Narayanan TS, Abraham P. Factor V Leiden mutation and Budd-Chiari syndrome [3]. Blood. 1998;92(5):1838-9.	EMBASE	Double	EMBASE-PubMed	Author	Same			Different	Acceptable		Same			Different	Acceptable		Same			Same			Same
	Mohanty D, Shetty S, Narayanan TS, Abraham P. Factor V leiden mutation and Budd-Chiari syndrome. Blood. 1998 Sep 1;92(5):1838-9.	PubMed
528	Mohr HH, Godderz W, Buschenfelde KHMZ. Duplex ultrasound of hepatic and portal veins. Medizinische Klinik. 1998;93(11):669-77.	EMBASE	Double	EMBASE-PubMed	Author	Different	Unacceptable	Uncertain (no full text, no journal website)	Different	Acceptable		Different	Acceptable		Different	Acceptable		Same			Same			Same
	Mohr HH, Godderz W, Meyer zum Buschenfelde KH. [Duplex ultrasound of the liver and portal vein system]. Med Klin (Munich). 1998 Nov 15;93(11):669-77.	PubMed
529	Molenaar IQ, Warnaar N, Groen H, TenVergert EM, Slooff MJ, Porte RJ. Efficacy and safety of antifibrinolytic drugs in liver transplantation: a systematic review and meta-analysis (Structured abstract). American Journal of Transplantation [serial on the Internet]. 2007; (1): Available from: http://onlinelibrary.wiley.com/o/cochrane/cldare/articles/DARE-12007000089/frame.html.	Cochrane Library	Triple	Cochrane Library-EMBASE-PubMed	Author	Different	Acceptable		Different	Acceptable		Different	Acceptable		Same			Different	Acceptable		Same			Different	Unacceptable	Cochrane
	Molenaar IQ, Warnaar N, Groen H, TenVergert EM, Slooff MJH, Porte RJ. Efficacy and safety of antifibrinolytic drugs in liver transplantation: A systematic review and meta-analysis. American Journal of Transplantation. 2007;7(1):185-94.	EMBASE
	Molenaar IQ, Warnaar N, Groen H, Tenvergert EM, Slooff MJ, Porte RJ. Efficacy and safety of antifibrinolytic drugs in liver transplantation: a systematic review and meta-analysis. Am J Transplant. 2007 Jan;7(1):185-94.	PubMed
530	Molmenti EP, Segev DL, Arepally A, Hong J, Thuluvath PJ, Rai R, et al. The utility of TIPS in the management of Budd-Chiari syndrome. Annals of Surgery. 2005;241(6):978-83.	EMBASE	Double	EMBASE-PubMed	Author	Same			Same			Different	Acceptable		Different	Acceptable		Same			Same			Different	Acceptable
	Molmenti EP, Segev DL, Arepally A, Hong J, Thuluvath PJ, Rai R, et al. The utility of TIPS in the management of Budd-Chiari syndrome. Ann Surg. 2005 Jun;241(6):978-81; discussion 82-3.	PubMed
531	Moreno GE, Garcia GI, Gonzalez Pinto I, Gomez SR, Loinaz SC, Riano CD, et al. Results of orthotopic liver transplantation: A personal experience. Hepato-Gastroenterology. 1992;39(5):405-12.	EMBASE	Double	EMBASE-PubMed	Author	Same			Different	Acceptable		Different	Acceptable		Different	Acceptable		Same			Same			Same
	Moreno GE, Garcia GI, Gonzalez Pinto I, Gomez SR, Loinaz SC, Riano CD, et al. Results of orthotopic liver transplantation: a personal experience. Hepatogastroenterology. 1992 Oct;39(5):405-12.	PubMed
532	Moreno-Gonzalez E, Segurola CL, Urena MAG, Garcia IG, Sanz RG, Romero CJ, et al. Liver transplantation for Echinococcus granulosus hydatid disease. Transplantation. 1994;58(7):797-800.	EMBASE	Double	EMBASE-PubMed	Author	Different	Unacceptable	PubMed	Same			Same			Different	Acceptable		Same			Same			Same
	Moreno-Gonzalez E, Loinaz Segurola C, Garcia Urena MA, Garcia Garcia I, Gomez Sanz R, Jimenez Romero C, et al. Liver transplantation for Echinococcus granulosus hydatid disease. Transplantation. 1994 Oct 15;58(7):797-800.	PubMed
533	Mori H, Hayashi K, Uetani M. High-attenuation recent thrombus of the portal vein: CT demonstration and clinical significance. Radiology. 1987;163(2):352-6.	EMBASE	Double	EMBASE-PubMed	Author	Different	Unacceptable	EMBASE	Same			Same			Different	Acceptable		Same			Same			Different	Unacceptable	EMBASE
	Mori H, Hayashi K, Uetani M, Matsuoka Y, Iwao M, Maeda H. High-attenuation recent thrombus of the portal vein: CT demonstration and clinical significance. Radiology. 1987 May;163(2):353-6.	PubMed
534	Morris-Stiff G, White A, Gomez D, Toogood G, Lodge JPA, Prasad KR. Thrombotic complications following liver resection for colorectal metastases are preventable. HPB. 2008;10(5):311-4.	EMBASE	Double	EMBASE-PubMed	Author	Different	Acceptable		Same			Different	Acceptable		Same			Same			Same			Same
	Morris-Stiff G, White A, Gomez D, Toogood G, Lodge JP, Prasad KR. Thrombotic complications following liver resection for colorectal metastases are preventable. HPB (Oxford). 2008;10(5):311-4.	PubMed
535	Moss J, Lapointe-Rudow D, Renz JF, Kinkhabwala M, Dove LM, Gaglio PJ, et al. Select utilization of obese donors in living donor liver transplantation: Implications for the donor pool. American Journal of Transplantation. 2005;5(12):2974-81.	EMBASE	Double	EMBASE-PubMed	Author	Same			Different	Acceptable		Different	Acceptable		Different	Acceptable		Same			Same			Same
	Moss J, Lapointe-Rudow D, Renz JF, Kinkhabwala M, Dove LM, Gaglio PJ, et al. Select utilization of obese donors in living donor liver transplantation: implications for the donor pool. Am J Transplant. 2005 Dec;5(12):2974-81.	PubMed
536	Moug SJ, Craig SR, Roditi G, Morgan PG. Hepatobiliary and pancreatic: Extensive thrombosis in Budd-Chiari syndrome. Journal of Gastroenterology and Hepatology. 2005;20(8):1302.	EMBASE	Double	EMBASE-PubMed	Author	Different	Unacceptable	EMBASE	Different	Acceptable		Different	Acceptable		Different	Acceptable		Same			Same			Same
	Moug SJ, Craig SR, Roditi G, Horgan PG. Images of interest. Hepatobiliary and pancreatic: extensive thrombosis in Budd-Chiari syndrome. J Gastroenterol Hepatol. 2005 Aug;20(8):1302.	PubMed
537	Muller EW, De Wolf JTM, Haagsma EB. Portal hypertension as presenting feature of a myeloproliferative disorder: Diagnosis and therapeutic dilemmas. Scandinavian Journal of Gastroenterology, Supplement. 1993;28(200):74-9.	EMBASE	Double	EMBASE-PubMed	Author	Different	Acceptable		Different	Acceptable		Different	Acceptable		Same			Different	Unacceptable	PubMed	Same			Same
	Muller EW, De Wolf JT, Haagsma EB. Portal hypertension as presenting feature of a myeloproliferative disorder. Diagnosis and therapeutic dilemmas. Scand J Gastroenterol Suppl. 1993;200:74-9.	PubMed
538	Murad SD, Dom VAL, Ritman EL, De Groen PC, Beigley PE, Abraham SC, et al. Early changes of the portal tract on microcomputed tomography images in a newly-developed rat model for Budd-Chiari syndrome. Journal of Gastroenterology and Hepatology. 2008;23(10):1561-6.	EMBASE	Double	EMBASE-PubMed	Title	Different	Unacceptable	EMBASE	Same			Different	Acceptable		Different	Acceptable		Same			Same			Same
	Darwish Murad S, Dom VA, Ritman EL, de Groen PC, Beigley PE, Abraham SC, et al. Early changes of the portal tract on microcomputed tomography images in a newly-developed rat model for Budd-Chiari syndrome. J Gastroenterol Hepatol. 2008 Oct;23(10):1561-6.	PubMed
539	Murad SD, Janssen HLA. Case 15-2006: The Budd-Chiari syndrome and V617F mutation in JAK2 [12]. New England Journal of Medicine. 2006;355(7):737-8.	EMBASE	Double	EMBASE-PubMed	Title	Different	Unacceptable	EMBASE	Different	Acceptable		Different	Acceptable		Different	Acceptable		Same			Same			Different	Acceptable
	Darwish Murad S, Janssen HL. Case 15-2006: the Budd-Chiari syndrome and V617F mutation in JAK2. N Engl J Med. 2006 Aug 17;355(7):737-8; author reply 8.	PubMed
540	Murad SD, Kamath PS. Liver transplantation for Budd-Chiari syndrome: When is it really necessary? Liver Transplantation. 2008;14(2):133-5.	EMBASE	Double	EMBASE-PubMed	Title	Different	Unacceptable	EMBASE	Different	Acceptable		Different	Acceptable		Different	Acceptable		Same			Same			Same
	Darwish Murad S, Kamath PS. Liver transplantation for Budd-Chiari syndrome: when is it really necessary? Liver Transpl. 2008 Feb;14(2):133-5.	PubMed
541	Murad SD, Kim WR, de Groen PC, Kamath PS, Malinchoc M, Valla DC, et al. Can the model for end-stage liver disease be used to predict the prognosis in patients with Budd-Chiari syndrome? Liver Transplantation. 2007;13(6):867-74.	EMBASE	Double	EMBASE-PubMed	Title	Different	Unacceptable	EMBASE	Same			Different	Acceptable		Different	Acceptable		Same			Same			Same
	Darwish Murad S, Kim WR, de Groen PC, Kamath PS, Malinchoc M, Valla DC, et al. Can the model for end-stage liver disease be used to predict the prognosis in patients with Budd-Chiari syndrome? Liver Transpl. 2007 Jun;13(6):867-74.	PubMed
542	Murad SD, Luong TK, Pattynama PMT, Hansen BE, Van Buuren HR, Janssen HLA. Long-term outcome of a covered vs. uncovered transjugular intrahepatic portosystemic shunt in Budd-Chiari syndrome. Liver International. 2008;28(2):249-56.	EMBASE	Double	EMBASE-PubMed	Title	Different	Unacceptable	EMBASE	Same			Different	Acceptable		Different	Acceptable		Same			Same			Same
	Darwish Murad S, Luong TK, Pattynama PM, Hansen BE, van Buuren HR, Janssen HL. Long-term outcome of a covered vs. uncovered transjugular intrahepatic portosystemic shunt in Budd-Chiari syndrome. Liver Int. 2008 Feb;28(2):249-56.	PubMed
543	Murad SD, Plessier A, Hernandez-Guerra M, Fabris F, Eapen CE, Bahr MJ, et al. Etiology, management, and outcome of the Budd-Chiari syndrome. Annals of Internal Medicine. 2009;151(3):167-75.	EMBASE	Double	EMBASE-PubMed	Title	Different	Unacceptable	EMBASE	Same			Different	Acceptable		Different	Acceptable		Same			Same			Same
	Darwish Murad S, Plessier A, Hernandez-Guerra M, Fabris F, Eapen CE, Bahr MJ, et al. Etiology, management, and outcome of the Budd-Chiari syndrome. Ann Intern Med. 2009 Aug 4;151(3):167-75.	PubMed
544	Murad SD, Valla DC, De Groen PC, Zeitoun G, Haagsma EB, Kuipers EJ, et al. Pathogenesis and treatment of Budd-Chiari syndrome combined with portal vein thrombosis. American Journal of Gastroenterology. 2006;101(1):83-90.	EMBASE	Double	EMBASE-PubMed	Title	Different	Unacceptable	EMBASE	Same			Different	Acceptable		Different	Acceptable		Same			Same			Same
	Darwish Murad S, Valla DC, de Groen PC, Zeitoun G, Haagsma EB, Kuipers EJ, et al. Pathogenesis and treatment of Budd-Chiari syndrome combined with portal vein thrombosis. Am J Gastroenterol. 2006 Jan;101(1):83-90.	PubMed
545	Murad SD, Valla DC, De Groen PC, Zeitoun G, Hopmans JAM, Haagsma EB, et al. Determinants of Survival and the Effect of Portosystemic Shunting in Patients with Budd-Chiari Syndrome. Hepatology. 2004;39(2):500-8.	EMBASE	Double	EMBASE-PubMed	Title	Different	Unacceptable	EMBASE	Different	Acceptable		Same			Different	Acceptable		Same			Same			Same
	Darwish Murad S, Valla DC, de Groen PC, Zeitoun G, Hopmans JA, Haagsma EB, et al. Determinants of survival and the effect of portosystemic shunting in patients with Budd-Chiari syndrome. Hepatology. 2004 Feb;39(2):500-8.	PubMed
546	Murakami E, Aikata H, Miyaki D, Nagaoki Y, Katamura Y, Kawaoka T, et al. Hepatic arterial infusion chemotherapy using 5-fluorouracil and systemic interferon-(alpha) for advanced hepatocellular carcinoma in combination with or without three-dimensional conformal radiotherapy to venous tumor thrombosis in hepatic vein or inferior vena cava. Hepatology Research. 2012;42(5):442-53.	EMBASE	Double	EMBASE-PubMed	Author	Same			Different	Acceptable		Different	Acceptable		Different	Acceptable		Same			Same			Same
	Murakami E, Aikata H, Miyaki D, Nagaoki Y, Katamura Y, Kawaoka T, et al. Hepatic arterial infusion chemotherapy using 5-fluorouracil and systemic interferon-alpha for advanced hepatocellular carcinoma in combination with or without three-dimensional conformal radiotherapy to venous tumor thrombosis in hepatic vein or inferior vena cava. Hepatol Res. 2012 May;42(5):442-53.	PubMed
547	Murkin JM, Shannon NA, Bourne RB, Rorabeck CH, Cruickshank M, Wyile G. Aprotinin decreases blood loss in patients undergoing revision or bilateral total hip arthroplasty. Anesthesia and analgesia [serial on the Internet]. 1995; (2): Available from: http://onlinelibrary.wiley.com/o/cochrane/clcentral/articles/993/CN-00108993/frame.html.	Cochrane Library	Double	Cochrane Library-EMBASE	Author	Same			Same			Different	Acceptable		Same			Different	Unacceptable	Cochrane	Same			Different	Unacceptable	Cochrane
	Murkin JM, Shannon NA, Bourne RB, Rorabeck CH, Cruickshank M, Wyile G. Aprotinin decreases blood loss in patients undergoing revision or bilateral total hip arthroplasty. Anesthesia and Analgesia. 1995;80(2):343-8.	EMBASE
548	Murphy FB, Steinberg HV, Shires Iii GT. The Budd-Chiari syndrome: A review. American Journal of Roentgenology. 1986;147(1):9-15.	EMBASE	Double	EMBASE-PubMed	Author	Different	Unacceptable	EMBASE	Different	Acceptable		Different	Acceptable		Different	Acceptable		Same			Same			Same
	Murphy FB, Steinberg HV, Shires GT, 3rd, Martin LG, Bernardino ME. The Budd-Chiari syndrome: a review. AJR Am J Roentgenol. 1986 Jul;147(1):9-15.	PubMed
549	Murphy Jr JP, Gregoric I, Cooley DA. Budd-Chiari syndrome resulting from a membranous web of the inferior vena cava: Operative repair using profound hypothermia and circulatory arrest. Annals of Thoracic Surgery. 1987;43(2):212-4.	EMBASE	Double	EMBASE-PubMed	Author	Different	Unacceptable	EMBASE	Different	Acceptable		Different	Acceptable		Different	Acceptable		Same			Same			Same
	Murphy JP, Jr., Gregoric I, Cooley DA. Budd-Chiari syndrome resulting from a membranous web of the inferior vena cava: operative repair using profound hypothermia and circulatory arrest. Ann Thorac Surg. 1987 Feb;43(2):212-4.	PubMed
550	Nagafuchi S, Ishibashi H, Anzai K, Ohshima K, Ohno Y, Fukushima N, et al. Budd-Chiari syndrome and Epstein-Barr virus (EBV) associated plasmacytoma in a patient with chronic active EBV infection. Clinical Investigator. 1994;72(11):883-6.	EMBASE	Double	EMBASE-PubMed	Author	Same			Same			Different	Acceptable		Different	Acceptable		Same			Same			Same
	Nagafuchi S, Ishibashi H, Anzai K, Ohshima K, Ohno Y, Fukushima N, et al. Budd-Chiari syndrome and Epstein-Barr virus (EBV) associated plasmacytoma in a patient with chronic active EBV infection. Clin Investig. 1994 Nov;72(11):883-6.	PubMed
551	Nagano H, Sakon M, Eguchi H, Kondo M, Yamamoto T, Ota H, et al. Hepatic resection followed by IFN-(alpha) and 5-FU for advanced hepatocellular carcinoma with tumor thrombus in the major portal branch. Hepato-Gastroenterology. 2007;54(73):172-9.	EMBASE	Double	EMBASE-PubMed	Author	Same			Different	Acceptable		Different	Acceptable		Different	Acceptable		Same			Same			Same
	Nagano H, Sakon M, Eguchi H, Kondo M, Yamamoto T, Ota H, et al. Hepatic resection followed by IFN-alpha and 5-FU for advanced hepatocellular carcinoma with tumor thrombus in the major portal branch. Hepatogastroenterology. 2007 Jan-Feb;54(73):172-9.	PubMed
552	Nakajima Y, Hata Y, Isai H, Kimura J, Ito K, Omura T, et al. Efficacy of color Doppler ultrasonogram and arterial ketone body ratio in detection of hepatic arterial and portal thrombosis after liver transplantation. Transplantation Proceedings. 1994;26(4):2233-4.	EMBASE	Double	EMBASE-PubMed	Author	Same			Same			Different	Acceptable		Different	Acceptable		Same			Same			Same
	Nakajima Y, Hata Y, Isai H, Kimura J, Ito K, Omura T, et al. Efficacy of color Doppler ultrasonogram and arterial ketone body ratio in detection of hepatic arterial and portal thrombosis after liver transplantation. Transplant Proc. 1994 Aug;26(4):2233-4.	PubMed
553	Nakamura H, Tanaka T, Hori S. Partial Budd-Chiari syndrome. Journal of Computer Assisted Tomography. 1982;6(4):833-5.	EMBASE	Double	EMBASE-PubMed	Author	Different	Unacceptable	EMBASE	Same			Different	Acceptable		Different	Acceptable		Same			Same			Same
	Nakamura H, Tanaka T, Hori S, Yoshioka H, Kuroda C. Partial Budd-Chiari syndrome. J Comput Assist Tomogr. 1982 Aug;6(4):833-5.	PubMed
554	Nakamura S, Takezawa Y, Sato T. Hepatitis B antigens and antibodies in asymptomatic carriers and in chronic liver diseases. Tohoku Journal of Experimental Medicine. 1979;128(1):81-7.	EMBASE	Double	EMBASE-PubMed	Author	Different	Unacceptable	EMBASE	Same			Different	Acceptable		Different	Acceptable		Same			Same			Same
	Nakamura S, Takezawa Y, Sato T, Maeda T, Nakamura M, Kera K. Hepatitis B antigens and antibodies in asymptomatic carriers and in chronic liver diseases. Tohoku J Exp Med. 1979 May;128(1):81-7.	PubMed
555	Nakanuma Y, Tsuneyama K, Makoto O, Katayanagi K. Pathology and pathogenesis of idiopathic portal hypertension with an emphasis on the liver. Pathology Research and Practice. 2001;197(2):65-76.	EMBASE	Double	EMBASE-PubMed	Author	Different	Unacceptable	EMBASE	Same			Different	Acceptable		Same			Same			Same			Same
	Nakanuma Y, Tsuneyama K, Ohbu M, Katayanagi K. Pathology and pathogenesis of idiopathic portal hypertension with an emphasis on the liver. Pathol Res Pract. 2001;197(2):65-76.	PubMed
556	Nakao A, Nonami T, Haranda A, Kasuga T, Takagi H. Portal vein resection with a new antithrombogenic catheter. Surgery. 1990;108(5):913-8.	EMBASE	Double	EMBASE-PubMed	Author	Different	Unacceptable	EMBASE	Same			Same			Different	Acceptable		Same			Same			Same
	Nakao A, Nonami T, Harada A, Kasuga T, Takagi H. Portal vein resection with a new antithrombogenic catheter. Surgery. 1990 Nov;108(5):913-8.	PubMed
557	Nakao K, Adachi S, Kawashima Y. A radical operation for the Budd-Chiari syndrome associated with obstruction of the inferior vena cava. A report of six patients. Journal of Cardiovascular Surgery. 1984;25(3):216-21.	EMBASE	Double	EMBASE-PubMed	Author	Different	Unacceptable	EMBASE	Same			Different	Acceptable		Different	Acceptable		Same			Same			Same
	Nakao K, Adachi S, Kawashima Y, Okamoto E, Manabe H. A radical operation for the Budd-Chiari syndrome associated with obstruction of the inferior vena cava. A report of six patients. J Cardiovasc Surg (Torino). 1984 May-Jun;25(3):216-21.	PubMed
558	Nakao K, Miyata M, Takenaka H. Intraoperative ultrasonographic diagnosis of Budd-Chiari syndrome. Journal of Clinical Ultrasound. 1986;14(7):562-5.	EMBASE	Double	EMBASE-PubMed	Author	Different	Unacceptable	EMBASE	Same			Different	Acceptable		Different	Acceptable		Same			Same			Same
	Nakao K, Miyata M, Takenaka H, Nagaoka M, Kawashima Y. Intraoperative ultrasonographic diagnosis of Budd-Chiari syndrome. J Clin Ultrasound. 1986 Sep;14(7):562-5.	PubMed
559	Nakayama S, Sakata J, Kusumoto S. Ultrasonic appearance of the liver in hepatic venous outflow obstruction (Budd-Chiari syndrome): A case of pseudohepatic infarct associated with Behcet's disease. Journal of Clinical Ultrasound. 1986;14(4):300-3.	EMBASE	Double	EMBASE-PubMed	Author	Different	Unacceptable	EMBASE	Same			Different	Acceptable		Different	Acceptable		Same			Same			Same
	Nakayama S, Sakata J, Kusumoto S, Koga K, Asada K, Hoshi H, et al. Ultrasonic appearance of the liver in hepatic venous outflow obstruction (Budd-Chiari syndrome): a case of pseudohepatic infarct associated with Behcet's disease. J Clin Ultrasound. 1986 May;14(4):300-3.	PubMed
560	Nanke Y, Kotake S, Nakanishi Y, Hara M, Kamatani N. Budd-Chiari syndrome associated with primary antiphospholipid syndrome [3]. Clinical and Experimental Rheumatology. 2002;20(3):433.	EMBASE	Double	EMBASE-PubMed	Author	Same			Different	Acceptable		Different	Acceptable		Different	Acceptable		Same			Same			Same
	Nanke Y, Kotake S, Nakanishi Y, Hara M, Kamatani N. Budd-Chiari syndrome associated with primary antiphospholipid syndrome. Clin Exp Rheumatol. 2002 May-Jun;20(3):433.	PubMed
561	Narang APS, Datta DV, Mathur VS. Impairment of hepatic drug metabolism in patients with Budd-Chiari syndrome. Indian Journal of Medical Research. 1982;75(4):567-73.	EMBASE	Double	EMBASE-PubMed	Author	Different	Acceptable		Same			Different	Acceptable		Different	Acceptable		Same			Different	Unacceptable	PubMed	Same
	Narang AP, Datta DV, Mathur VS. Impairment of hepatic drug metabolism in patients with Budd-Chiari syndrome. Indian J Med Res. 1982 Apr;75:567-73.	PubMed
562	Narang APS, Datta DV, Mathur VS. In vitro drug metabolism in humans with different liver diseases. International Journal of Clinical Pharmacology Therapy and Toxicology. 1983;21(10):496-8.	EMBASE	Double	EMBASE-PubMed	Author	Different	Acceptable		Same			Different	Acceptable		Different	Acceptable		Same			Same			Same
	Narang AP, Datta DV, Mathur VS. In vitro drug metabolism in humans with different liver diseases. Int J Clin Pharmacol Ther Toxicol. 1983 Oct;21(10):496-8.	PubMed
563	Narang APS, Datta DV, Mathur VS. Impairment of drug elimination in patients with liver disease. International Journal of Clinical Pharmacology Therapy and Toxicology. 1985;23(1):28-32.	EMBASE	Double	EMBASE-PubMed	Author	Different	Acceptable		Same			Different	Acceptable		Different	Acceptable		Same			Same			Same
	Narang AP, Datta DV, Mathur VS. Impairment of drug elimination in patients with liver disease. Int J Clin Pharmacol Ther Toxicol. 1985 Jan;23(1):28-32.	PubMed
564	Nardini A, Falco E, Celoria G, Neviani AL, Stefani R, Gadducci G, et al. Budd-Chiari syndrome treated with rTPA. A case report. Minerva Chirurgica. 1993;48(19):1129-33.	EMBASE	Double	EMBASE-PubMed	Author	Same			Different	Acceptable		Different	Acceptable		Different	Acceptable		Same			Same			Same
	Nardini A, Falco E, Celoria G, Neviani AL, Stefani R, Gadducci G, et al. [Subacute Budd-Chiari syndrome treated with rTPA. Considerations on a case]. Minerva Chir. 1993 Oct 15;48(19):1129-33.	PubMed
565	Nemcek Jr AA, Vogelzang RL. SIR 2004 film panel case: Hepatic actinomycosis from pelvic inflammatory disease causing portal vein thrombosis. Journal of Vascular and Interventional Radiology. 2004;15(12):1363-5.	EMBASE	Double	EMBASE-PubMed	Author	Different	Unacceptable	EMBASE	Different	Acceptable		Different	Acceptable		Different	Acceptable		Same			Same			Same
	Nemcek AA, Jr., Vogelzang RL. SIR 2004 Film Panel Case: hepatic actinomycosis from pelvic inflammatory disease causing portal vein thrombosis. J Vasc Interv Radiol. 2004 Dec;15(12):1363-5.	PubMed
566	Ng KKC, Lam CM, Poon RTP, Shek TWH, Fan ST, Wong J. Delayed portal vein thrombosis after experimental radiofrequency ablation near the main portal vein. British Journal of Surgery. 2004;91(5):632-9.	EMBASE	Double	EMBASE-PubMed	Author	Different	Acceptable		Same			Different	Acceptable		Different	Acceptable		Same			Same			Same
	Ng KK, Lam CM, Poon RT, Shek TW, Fan ST, Wong J. Delayed portal vein thrombosis after experimental radiofrequency ablation near the main portal vein. Br J Surg. 2004 May;91(5):632-9.	PubMed
567	Ng SSM, Yu SCH, Lee JFY, Lai PBS, Lau WY. Hepatic venous outflow obstruction after piggyback liver transplantation by an unusual mechanism: Report of a case. World Journal of Gastroenterology. 2006;12(33):5416-8.	EMBASE	Double	EMBASE-PubMed	Author	Different	Acceptable		Same			Different	Acceptable		Different	Acceptable		Same			Same			Same
	Ng SS, Yu SC, Lee JF, Lai PB, Lau WY. Hepatic venous outflow obstruction after piggyback liver transplantation by an unusual mechanism: report of a case. World J Gastroenterol. 2006 Sep 7;12(33):5416-8.	PubMed
568	Nieuwenhuijs VB, Chen JW, John L, Ring J, Harley H, Dolan PM, et al. Liver transplantation: A small-volume unit experience. ANZ Journal of Surgery. 2008;78(3):128-33.	EMBASE	Double	EMBASE-PubMed	Author	Same			Different	Acceptable		Different	Acceptable		Different	Acceptable		Same			Same			Same
	Nieuwenhuijs VB, Chen JW, John L, Ring J, Harley H, Dolan PM, et al. Liver transplantation: a small-volume unit experience. ANZ J Surg. 2008 Mar;78(3):128-33.	PubMed
569	Nili M, Liban E, Levy MJ. Tricuspid stenosis due to intravenous leiomyomatosis - a call for caution: Case report and review of the literature. Texas Heart Institute Journal. 1982;9(2):231-5.	EMBASE	Double	EMBASE-PubMed	Author	Same			Different	Acceptable		Different	Acceptable		Different	Acceptable		Same			Same			Same
	Nili M, Liban E, Levy MJ. Tricuspid stenosis due to intravenous leiomyomatosis--a call for caution: case report and review of the literature. Tex Heart Inst J. 1982 Jun;9(2):231-5.	PubMed
570	Nishikawa M, Seki K, Miyoshi S. Treatment of the Budd-Chiari syndrome in polycythemia vera by repeated percutaneous transluminal angioplasty of a hepatic vein stenosis. Postgraduate Medical Journal. 1982;58(682):511-4.	EMBASE	Double	EMBASE-PubMed	Author	Different	Unacceptable	EMBASE	Same			Different	Acceptable		Different	Acceptable		Same			Same			Same
	Nishikawa M, Seki K, Miyoshi S, Minami Y, Imai Y, Kawata S, et al. Treatment of the Budd-Chiari syndrome in polycythemia vera by repeated percutaneous transluminal angioplasty of a hepatic vein stenosis. Postgrad Med J. 1982 Aug;58(682):511-4.	PubMed
571	Noguchi H, Hirai K, Itano S, Ijuin H, Kajiwara M, Sakata K, et al. Small hepatocellular carcinoma with intravascular tumor growth into the right atrium. Journal of Gastroenterology. 1994;29(1):41-6.	EMBASE	Double	EMBASE-PubMed	Author	Same			Same			Different	Acceptable		Different	Acceptable		Same			Same			Same
	Noguchi H, Hirai K, Itano S, Ijuin H, Kajiwara M, Sakata K, et al. Small hepatocellular carcinoma with intravascular tumor growth into the right atrium. J Gastroenterol. 1994 Feb;29(1):41-6.	PubMed
572	Nojek C, Rufilanchas J, Juffe A. Budd Chiari syndrome due to obstruction of the inferior vena cava. A report of two cases. Angiology. 1976;27(9):518-25.	EMBASE	Double	EMBASE-PubMed	Author	Different	Unacceptable	EMBASE	Same			Same			Different	Acceptable		Same			Same			Same
	Nojek C, Rufilanchas J, Juffe A, Tellez G, Durantez A, Eguaras M, et al. Budd-Chiari syndrome due to obstruction of the inferior vena cava. A report of two cases. Angiology. 1976 Sep;27(9):518-25.	PubMed
573	Nolte W, Figulla HR, Ringe B, Wiltfang J, Munke H, Hartmann H, et al. Transjugular intrahepatic portosystemic stent shunt (TIPSS) in Budd-Chiari syndrome with portal vein thrombosis. Deutsche Medizinische Wochenschrift. 1997;122(5):116-21.	EMBASE	Double	EMBASE-PubMed	Author	Same			Different	Acceptable		Different	Acceptable		Different	Acceptable		Same			Same			Same
	Nolte W, Figulla HR, Ringe B, Wiltfang J, Munke H, Hartmann H, et al. [TIPSS in the Budd-Chiari syndrome with portal vein thrombosis]. Dtsch Med Wochenschr. 1997 Jan 31;122(5):116-21.	PubMed
574	Nolte W, Wiltfang J, Schindler CG, Unterberg K, Finkenstaedt M, Niedmann PD, et al. Bright basal ganglia in T1-weighted magnetic resonance images are frequent in patients with portal vein thrombosis without liver cirrhosis and not suggestive of hepatic encephalopathy. Journal of hepatology [serial on the Internet]. 1998; (3): Available from: http://onlinelibrary.wiley.com/o/cochrane/clcentral/art…	Cochrane Library	Double	Cochrane Library-EMBASE	Author	Same			Same			Different	Acceptable		Same			Different	Unacceptable	Cochrane	Same			Different	Unacceptable	Cochrane
	Nolte W, Wiltfang J, Schindler CG, Unterberg K, Finkenstaedt M, Niedmann PD, et al. Bright basal ganglia in T1-weighted magnetic resonance images are frequent in patients with portal vein thrombosis without liver cirrhosis and not suggestive of hepatic encephalopathy. Journal of Hepatology. 1998;29(3):443-9.	EMBASE
575	Noun R, Sauvanet A, Belghiti J. Appraisal of the order of revascularization in human liver grafting: a controlled study. Journal of the American College of Surgeons [serial on the Internet]. 1997; (1): Available from: http://onlinelibrary.wiley.com/o/cochrane/clcentral/articles/225/CN-00141225/frame.html.	Cochrane Library	Double	Cochrane Library-PubMed	Author	Same			Same			Different	Acceptable		Different	Acceptable		Different	Unacceptable	Cochrane	Same			Different	Unacceptable	Cochrane
	Noun R, Sauvanet A, Belghiti J. Appraisal of the order of revascularization in human liver grafting: a controlled study. J Am Coll Surg. 1997 Jul;185(1):70-3.	PubMed
576	Nunez O, De la Cruz G, Molina J, Borrego GM, Marin I, Ponferrada A, et al. Interventional radiology, angioplasty and tips in Budd-Chiari syndrome. Gastroenterologia y Hepatologia. 2003;26(8):461-4.	EMBASE	Double	EMBASE-PubMed	Author	Different	Acceptable		Different	Acceptable		Different	Acceptable		Different	Acceptable		Same			Same			Same
	Nunez O, de la Cruz G, Molina J, Borrego GM, Marin I, Ponferrada A, et al. [Interventional radiology, angioplasty and TIPS in Budd-Chiari syndrome]. Gastroenterol Hepatol. 2003 Oct;26(8):461-4.	PubMed
577	Nuzzo G, Costamagna G, Magistrelli P. Post-gravidic Budd-Chiari syndrome treated by mesocaval H-graft shunt. Italian Journal of Surgical Sciences. 1983;13(2):153-6.	EMBASE	Double	EMBASE-PubMed	Author	Different	Unacceptable	EMBASE	Same			Different	Acceptable		Same			Same			Same			Same
	Nuzzo G, Costamagna G, Magistrelli P, Masetti R, Puglionisi A. Post-gravidic Budd-Chiari syndrome treated by mesocaval H-graft shunt. Ital J Surg Sci. 1983;13(2):153-6.	PubMed
578	O'Brien MJ, Bloom A, LaBerge JM, Roberts JP, Rosenthal P, Kerlan Jr RK. SIR 2006 annual meeting film panel case: Budd-Chiari syndrome in a patient with Cogan syndrome. Journal of Vascular and Interventional Radiology. 2006;17(12):1881-3.	EMBASE	Double	EMBASE-PubMed	Author	Different	Unacceptable	EMBASE	Different	Acceptable		Different	Acceptable		Different	Acceptable		Same			Same			Same
	O'Brien MJ, Bloom A, LaBerge JM, Roberts JP, Rosenthal P, Kerlan RK, Jr. SIR 2006 Annual Meeting Film Panel Case: Budd-Chiari syndrome in a patient with Cogan syndrome. J Vasc Interv Radiol. 2006 Dec;17(12):1881-3.	PubMed
579	Ochs A. Current treatment of ascites. Schweizerische Rundschau fur Medizin/Praxis. 1997;86(4):94-7.	EMBASE	Double	EMBASE-PubMed	Author	Same			Different	Acceptable		Different	Acceptable		Different	Acceptable		Same			Same			Same
	Ochs A. [Current ascites therapy]. Praxis (Bern 1994). 1997 Jan 21;86(4):94-7.	PubMed
580	Odell JA, Rode H, Millar AJW, Hoffman HDP. Surgical repair in children with the Budd-Chiari syndrome. Journal of Thoracic and Cardiovascular Surgery. 1995;110(4 I):916-23.	EMBASE	Double	EMBASE-PubMed	Author	Different	Acceptable		Same			Different	Acceptable		Different	Acceptable		Same			Different	Acceptable		Same
	Odell JA, Rode H, Millar AJ, Hoffman HD. Surgical repair in children with the Budd-Chiari syndrome. J Thorac Cardiovasc Surg. 1995 Oct;110(4 Pt 1):916-23.	PubMed
581	Offenstadt G, Desaint B, Conard J. Budd-Chiari syndrome with massive thrombosis of the subdiaphragmatic venous system and major fibrinopenia. Nouvelle Presse Medicale. 1982;11(28):2139-41.	EMBASE	Double	EMBASE-PubMed	Author	Different	Unacceptable	EMBASE	Different	Acceptable		Different	Acceptable		Different	Acceptable		Same			Same			Same
	Offenstadt G, Desaint B, Conard J, Denis J, Pinta P, Herve JP, et al. [Budd-Chiari syndrome with massive thrombosis of the subdiaphragmatic venous system and major fibrinopenia (author's transl)]. Nouv Presse Med. 1982 Jun 12;11(28):2139-41.	PubMed
582	Ohnishi K, Saito M, Terabayashi H. Development of portal vein thrombosis complicating idiopathic portal hypertension. A case report. Gastroenterology. 1985;88(4):1034-40.	EMBASE	Double	EMBASE-PubMed	Author	Different	Unacceptable	EMBASE	Same			Same			Different	Acceptable		Same			Same			Same
	Ohnishi K, Saito M, Terabayashi H, Nomura F, Okuda K. Development of portal vein thrombosis complicating idiopathic portal hypertension. A case report. Gastroenterology. 1985 Apr;88(4):1034-40.	PubMed
583	Ohtomo K, Furui S, Makita K. CT diagnosis of primary Budd-Chiari syndrome: Membranous obstruction of the inferior vena cava. Radiation Medicine - Medical Imaging and Radiation Oncology. 1986;4(3):86-8.	EMBASE	Double	EMBASE-PubMed	Author	Different	Unacceptable	EMBASE	Different	Acceptable		Different	Acceptable		Different	Acceptable		Same			Same			Same
	Ohtomo K, Furui S, Makita K, Yamauchi T, Kokubo T, Yashiro N, et al. CT diagnosis of primary Budd-Chiari syndrome--membranous obstruction of the inferior vena cava. Radiat Med. 1986 Jul-Sep;4(3):86-8.	PubMed
584	Okuda K, Ostrow JD. Clinical conference: Membranous type of Budd-Chiari syndrome. Journal of Clinical Gastroenterology. 1984;6(1):81-8.	EMBASE	Double	EMBASE-PubMed	Author	Different	Unacceptable	Uncertain (no full text, no journal website)	Same			Different	Acceptable		Different	Acceptable		Same			Same			Same
	Okuda K, Ostrow D. Clinical conference: Membranous type of Budd-Chiari syndrome. J Clin Gastroenterol. 1984 Feb;6(1):81-8.	PubMed
585	Okulski TA, Soulen RL. Renal cell carcinoma presenting as the Budd Chiari syndrome. American Journal of Roentgenology. 1977;128(1):140-2.	EMBASE	Double	EMBASE-PubMed	Author	Same			Same			Different	Acceptable		Different	Acceptable		Same			Same			Same
	Okulski TA, Soulen RL. Renal cell carcinoma presenting as the Budd-Chiari Syndrome. AJR Am J Roentgenol. 1977 Jan;128(1):140-2.	PubMed
586	Oldhafer KJ, Ringe B, Wittekind C, Pichmayr R. Budd-Chiari syndrome: Portacaval shunt and subsequent liver transplantation. Surgery. 1990;107(4):471-4.	EMBASE	Double	EMBASE-PubMed	Author	Same			Different	Acceptable		Same			Different	Acceptable		Same			Same			Same
	Oldhafer KJ, Ringe B, Wittekind C, Pichlmayr R. Budd-Chiari syndrome: portacaval shunt and subsequent liver transplantation. Surgery. 1990 Apr;107(4):471-4.	PubMed
587	Oleske A, Hines GL. Portal Venous Aneurysms-Report of 4 Cases. Annals of Vascular Surgery. 2010;24(5):695.e5-.e8.	EMBASE	Double	EMBASE-PubMed	Author	Same			Different	Acceptable		Different	Acceptable		Different	Acceptable		Same			Same			Different	Acceptable
	Oleske A, Hines GL. Portal venous aneurysms--report of 4 cases. Ann Vasc Surg. 2010 Jul;24(5):695 e5-8.	PubMed
588	Oliveira EC, Duarte AGE, Boin IFSF, Almeida JRS, Escanhoela CAF. Large benign hepatocellular nodules in cirrhosis due to chronic venous outflow obstruction: Diagnostic confusion with hepatocellular carcinoma. Transplantation Proceedings. 2010;42(10):4116-8.	EMBASE	Double	EMBASE-PubMed	Author	Different	Acceptable		Different	Acceptable		Different	Acceptable		Different	Acceptable		Same			Same			Same
	Oliveira EC, Duarte AG, Boin IF, Almeida JR, Escanhoela CA. Large benign hepatocellular nodules in cirrhosis due to chronic venous outflow obstruction: diagnostic confusion with hepatocellular carcinoma. Transplant Proc. 2010 Dec;42(10):4116-8.	PubMed
589	Oner AF, Arslan S, Caksen H, Ceylan A. Budd-Chiari Syndrome in a patient heterozygous for both factor V Leiden and the G20210A mutation on the prothrombin gene [8]. Thrombosis and Haemostasis. 1999;82(4):1366-7.	EMBASE	Double	EMBASE-PubMed	Author	Same			Different	Acceptable		Different	Acceptable		Different	Acceptable		Same			Same			Same
	Oner AF, Arslan S, Caksen H, Ceylan A. Budd-Chiari syndrome in a patient heterozygous for both factor V Leiden and the G20210A mutation on the prothrombin gene. Thromb Haemost. 1999 Oct;82(4):1366-7.	PubMed
590	Ong EMW, Drukteinis JS, Peters HE, Mortele KJ. Multimodality imaging of hepato-biliary disorders in pregnancy: A pictorial essay. Emergency Radiology. 2009;16(5):357-63.	EMBASE	Double	EMBASE-PubMed	Author	Different	Acceptable		Different	Acceptable		Different	Acceptable		Different	Acceptable		Same			Same			Same
	Ong EM, Drukteinis JS, Peters HE, Mortele KJ. Multimodality imaging of hepato-biliary disorders in pregnancy: a pictorial essay. Emerg Radiol. 2009 Sep;16(5):357-63.	PubMed
591	Orloff MJ, Daily PO, Orloff SL, Girard B, Orloff MS. Surgical treatment of Budd-Chiari syndrome-when is liver transplant indicated? Transplantation Proceedings. 2001;33(1-2):1435.	EMBASE	Double	EMBASE-PubMed	Author	Same			Different	Acceptable		Different	Acceptable		Different	Acceptable		Same			Same			Same
	Orloff MJ, Daily PO, Orloff SL, Girard B, Orloff MS. Surgical treatment of Budd-Chiari syndrome--when is liver transplant indicated? Transplant Proc. 2001 Feb-Mar;33(1-2):1435.	PubMed
592	Orloff MJ, Orloff MS, Daily PO, Ahn SS, Pinson CW, Sarfeh IJ. Long-term results of treatment of Budd-Chiari syndrome with portal decompression. Archives of Surgery. 1992;127(10):1182-8.	EMBASE	Double	EMBASE-PubMed	Author	Different	Acceptable		Same			Different	Acceptable		Different	Acceptable		Same			Same			Different	Acceptable
	Orloff MJ, Orloff MS, Daily PO. Long-term results of treatment of Budd-Chiari syndrome with portal decompression. Arch Surg. 1992 Oct;127(10):1182-7; discussion 7-8.	PubMed
593	Orug T, Soonawalla ZF, Tekin K, Olliff SP, Buckels JAC, Mayer AD. Role of surgical portosystemic shunts in the era of interventional radiology and liver transplantation. British Journal of Surgery. 2004;91(6):769-73.	EMBASE	Double	EMBASE-PubMed	Author	Different	Acceptable		Same			Different	Acceptable		Different	Acceptable		Same			Same			Same
	Orug T, Soonawalla ZF, Tekin K, Olliff SP, Buckels JA, Mayer AD. Role of surgical portosystemic shunts in the era of interventional radiology and liver transplantation. Br J Surg. 2004 Jun;91(6):769-73.	PubMed
594	Oswald M, Beuers U, Pape GR, Paumgartner G. A 23-year-old female patient with abdominal pain, hepatosplenomegaly, ascites and leg edema. Internist. 1995;36(9):912-7.	EMBASE	Double	EMBASE-PubMed	Author	Same			Different	Acceptable		Different	Acceptable		Different	Acceptable		Same			Same			Same
	Oswald M, Beuers U, Pape GR, Paumgartner G. [23-year-old patient with abdominal pain, hepatosplenomegaly, ascites and leg edema]. Internist (Berl). 1995 Sep;36(9):912-7.	PubMed
595	Otrock ZK, Sharara AI, Mahfouz RAR, Taher AT. Compound heterozygosity for factor V and methylenetetrahydrofolate reductase mutations in a patient with Budd-Chiari syndrome [2]. Journal of Gastroenterology and Hepatology. 2006;21(4):782-3.	EMBASE	Double	EMBASE-PubMed	Author	Different	Acceptable		Different	Acceptable		Different	Acceptable		Different	Acceptable		Same			Same			Same
	Otrock ZK, Sharara AI, Mahfouz RA, Taher AT. Compound heterozygosity for factor V and methylenetetrahydrofolate reductase mutations in a patient with Budd-Chiari syndrome. J Gastroenterol Hepatol. 2006 Apr;21(4):782-3.	PubMed
596	Oumide F. Budd Chiari syndrome complicating polycythaemia vera. A case report. Ghana Medical Journal. 1975;14(3):243-4.	EMBASE	Double	EMBASE-PubMed	Author	Same			Different	Acceptable		Different	Acceptable		Different	Acceptable		Same			Same			Same
	Oumide F. Budd--Chiari syndrome complicating polycythaemia vera. A case report. Ghana Med J. 1975 Sep;14(3):243-4.	PubMed
597	Ouwendijk RJT, Koster JC, Wilson JHP, Stibbe J, Lameris JS, Visser W, et al. Budd-Chiari syndrome in a young patient with anticardiolipin antibodies: Need for prolonged anticoagulant treatment. Gut. 1994;35(7):1004-6.	EMBASE	Double	EMBASE-PubMed	Author	Different	Acceptable		Different	Acceptable		Same			Different	Acceptable		Same			Same			Same
	Ouwendijk RJ, Koster JC, Wilson JH, Stibbe J, Lameris JS, Visser W, et al. Budd-Chiari syndrome in a young patient with anticardiolipin antibodies: need for prolonged anticoagulant treatment. Gut. 1994 Jul;35(7):1004-6.	PubMed
598	Owen RJT, Ryan EA, O'Kelly K, Lakey JRT, McCarthy MC, Paty BW, et al. Percutaneous transhepatic pancreatic islet cell transplantation in type 1 diabetes mellitus: Radiologic aspects. Radiology. 2003;229(1):165-70.	EMBASE	Double	EMBASE-PubMed	Author	Different	Acceptable		Different	Acceptable		Same			Different	Acceptable		Same			Same			Same
	Owen RJ, Ryan EA, O'Kelly K, Lakey JR, McCarthy MC, Paty BW, et al. Percutaneous transhepatic pancreatic islet cell transplantation in type 1 diabetes mellitus: radiologic aspects. Radiology. 2003 Oct;229(1):165-70.	PubMed
599	Oya H, Sato Y, Yamamoto S, Takeishi T, Nakatsuka H, Kobayashi T, et al. Surgical procedures for decompression of excessive shear stress in small-for-size living donor liver transplantation - New hepatic vein reconstruction. Transplantation Proceedings. 2005;37(2):1108-11.	EMBASE	Double	EMBASE-PubMed	Author	Same			Different	Acceptable		Different	Acceptable		Different	Acceptable		Same			Same			Same
	Oya H, Sato Y, Yamamoto S, Takeishi T, Nakatsuka H, Kobayashi T, et al. Surgical procedures for decompression of excessive shear stress in small-for-size living donor liver transplantation--new hepatic vein reconstruction. Transplant Proc. 2005 Mar;37(2):1108-11.	PubMed
600	Ozawa K, Uemoto S, Tanaka K, Kumada K, Yamaoka Y, Kobayashi N, et al. An appraisal of pediatric liver transplantation from living relatives: Initial clinical experiences in 20 pediatric liver transplantations from living relatives as donors. Annals of Surgery. 1992;216(5):547-53.	EMBASE	Double	EMBASE-PubMed	Author	Same			Different	Acceptable		Different	Acceptable		Different	Acceptable		Same			Same			Same
	Ozawa K, Uemoto S, Tanaka K, Kumada K, Yamaoka Y, Kobayashi N, et al. An appraisal of pediatric liver transplantation from living relatives. Initial clinical experiences in 20 pediatric liver transplantations from living relatives as donors. Ann Surg. 1992 Nov;216(5):547-53.	PubMed
601	Paineau J, Bourgoin S, Letessier E, Hamy A, Visset J. Acute Budd-Chiari syndrome following hepatectomy. Journal de Chirurgie. 1993;130(11):453-6.	EMBASE	Double	EMBASE-PubMed	Author	Same			Same			Different	Acceptable		Different	Acceptable		Same			Same			Same
	Paineau J, Bourgoin S, Letessier E, Hamy A, Visset J. [Acute Budd-Chiari syndrome following hepatectomy. Apropos of two cases]. J Chir (Paris). 1993 Nov;130(11):453-6.	PubMed
602	Paliard P, Bretagnolle M, Collet P. Inferior vena cava thrombosis with Budd-Chiari syndrome during the course of hepatic and digestive amyloidosis. Gastroenterologie Clinique et Biologique. 1983;7(11):919-22.	EMBASE	Double	EMBASE-PubMed	Author	Different	Unacceptable	EMBASE	Different	Acceptable		Different	Acceptable		Different	Acceptable		Same			Same			Same
	Paliard P, Bretagnolle M, Collet P, Vannieuwenhyse A, Berger F. [Inferior vena cava thrombosis responsible for chronic Budd-Chiari syndrome during hepatic and digestive amyloidosis]. Gastroenterol Clin Biol. 1983 Nov;7(11):919-22.	PubMed
603	Panis Y, Belghiti J, Valla D, Berthamou JP, Fekete F. Portosystemic shunt in Budd-Chiari syndrome: Long-term survival and factors affecting shunt patency in 25 patients in Western countries. Surgery. 1994;115(3):276-81.	EMBASE	Double	EMBASE-PubMed	Author	Same			Different	Acceptable		Same			Different	Acceptable		Same			Same			Same
	Panis Y, Belghiti J, Valla D, Benhamou JP, Fekete F. Portosystemic shunt in Budd-Chiari syndrome: long-term survival and factors affecting shunt patency in 25 patients in Western countries. Surgery. 1994 Mar;115(3):276-81.	PubMed
604	Pappas SC, Malone DG, Rabin L. Hepatic veno-occlusive disease in a patient with systemic lupus erythematosus. Arthritis and Rheumatism. 1984;27(1):104-8.	EMBASE	Double	EMBASE-PubMed	Author	Different	Unacceptable	EMBASE	Same			Different	Acceptable		Different	Acceptable		Same			Same			Same
	Pappas SC, Malone DG, Rabin L, Hoofnagle JH, Jones EA. Hepatic veno-occlusive disease in a patient with systemic lupus erythematosus. Arthritis Rheum. 1984 Jan;27(1):104-8.	PubMed
605	Paradinas FJ, Bull TB, Westaby D, Murray-Lyon IM. Hyperplasia and prolapse of hepatocytes into hepatic veins during longterm methyltestosterone therapy: possible relationships of these changes to the development of peliosis hepatis and liver tumours. Histopathology. 1977;1(4):225-46.	EMBASE	Double	EMBASE-PubMed	Author	Same			Different	Unacceptable	PubMed	Same			Different	Acceptable		Same			Same			Same
	Paradinas FJ, Bull TB, Westaby D, Murray-Lyon IM. Hyperplasia and prolapse of hepatocytes into hepatic veins during longterm methyltestosterone therapy: possible relationships of these changes to the developement of peliosis hepatis and liver tumours. Histopathology. 1977 Jul;1(4):225-46.	PubMed
606	Pariente D, Gentil S, Brunelle F, Bernard O, Chaumont P. Budd-Chairi syndrome in children: Radiologic investigation. Annales de Radiologie. 1987;30(7):518-24.	EMBASE	Double	EMBASE-PubMed	Author	Same			Different	Acceptable		Different	Acceptable		Same			Same			Same			Same
	Pariente D, Gentil S, Brunelle F, Bernard O, Chaumont P. Budd-Chiari syndrome in children: radiologic investigation. Ann Radiol (Paris). 1987;30(7):518-24.	PubMed
607	Paris J, Ribet M, Paris JC. Budd Chiari's syndrome. Lille Medical. 1975;20(7):640-5.	EMBASE	Double	EMBASE-PubMed	Author	Different	Unacceptable	EMBASE	Different	Acceptable		Different	Acceptable		Different	Acceptable		Same			Same			Same
	Paris J, Ribet M, Paris JC, L'Hermine C, Gerard A, Houcke M, et al. [Budd-Chiari syndrome]. Lille Med. 1975 Aug-Sep;20(7):640-5.	PubMed
608	Park H, Yoon JY, Park KH, Kim DY, Ahn SH, Han KH, et al. Hepatocellular carcinoma in Budd-Chiari syndrome: A single center experience with long-term follow-up in South Korea. World Journal of Gastroenterology. 2012;18(16):1946-52.	EMBASE	Double	EMBASE-PubMed	Author	Different	Unacceptable	PubMed	Different	Acceptable		Different	Acceptable		Different	Acceptable		Same			Same			Same
	Park H, Yoon JY, Park KH, Kim do Y, Ahn SH, Han KH, et al. Hepatocellular carcinoma in Budd-Chiari syndrome: a single center experience with long-term follow-up in South Korea. World J Gastroenterol. 2012 Apr 28;18(16):1946-52.	PubMed
609	Park JS, Federle MP, Sass DA. Hepatobiliary and Pancreatic: Budd-Chiari syndrome presenting as a caudate lobe pseudotumor. Journal of Gastroenterology and Hepatology. 2010;25(1):219.	EMBASE	Double	EMBASE-PubMed	Author	Same			Different	Acceptable		Different	Acceptable		Different	Acceptable		Same			Same			Same
	Park JS, Federle MP, Sass DA. Education and imaging. Hepatobiliary and pancreatic: Budd-Chiari syndrome presenting as a caudate lobe pseudotumor. J Gastroenterol Hepatol. 2010 Jan;25(1):219.	PubMed
610	Park PK, Jarrell BE, Williams SK, Carter TL, Rose DG, Martinez-Hernandez A, et al. Thrombus-free, human endothelial surface in the midregion of a Dacron vascular graft in the splanchnic venous circuit - Observations after nine months of implantation. Journal of Vascular Surgery. 1990;11(3):468-75.	EMBASE	Double	EMBASE-PubMed	Author	Same			Different	Acceptable		Different	Acceptable		Different	Acceptable		Same			Same			Same
	Park PK, Jarrell BE, Williams SK, Carter TL, Rose DG, Martinez-Hernandez A, et al. Thrombus-free, human endothelial surface in the midregion of a Dacron vascular graft in the splanchnic venous circuit--observations after nine months of implantation. J Vasc Surg. 1990 Mar;11(3):468-75.	PubMed
611	Parker Jr GE, Burke TS. Technetium-99m-medronate uptake in hepatic necrosis associated with Budd- Chiari syndrome. Journal of Nuclear Medicine. 1992;33(7):1390-2.	EMBASE	Double	EMBASE-PubMed	Author	Different	Unacceptable	EMBASE	Same			Different	Acceptable		Different	Acceptable		Same			Same			Same
	Parker GE, Jr., Burke TS. Technetium-99m-medronate uptake in hepatic necrosis associated with Budd-Chiari syndrome. J Nucl Med. 1992 Jul;33(7):1390-2.	PubMed
612	Parlak E, Cumhur T, Olcer T, Ozdemir E, Yurdakul M, Sahin B. The location of hepatic outflow obstruction in Turkish patients with Budd-Chiari syndrome [4]. Turkish Journal of Gastroenterology. 2005;16(4):246-7.	EMBASE	Double	EMBASE-PubMed	Author	Different	Unacceptable	EMBASE	Different	Acceptable		Different	Acceptable		Different	Acceptable		Same			Same			Same
	Cumhur T, Olcer T, Ozdemir E, Yurdakul M, Parlak E, Sahin B. The location of hepatic outflow obstruction in Turkish patients with Budd-Chiari syndrome. Turk J Gastroenterol. 2005 Dec;16(4):246-7.	PubMed
613	Pees HW, Uhl UJ. Budd-Chiari syndrome, adenomas of the liver and erythrocytosis after oral contraceptives. Medizinische Welt. 1983;34(25-26):722-5.	EMBASE	Double	EMBASE-PubMed	Author	Same			Different	Acceptable		Different	Acceptable		Different	Acceptable		Same			Same			Same
	Pees HW, Uhl UJ. [Budd-Chiari syndrome, liver cell adenoma and polycythemia following contraceptives]. Med Welt. 1983 Jun 24;34(25-26):722-5.	PubMed
614	Peh WCG, Cheung DLC, Ngan H. Smooth muscle tumors of the inferior vena cava and right heart. Clinical Imaging. 1993;17(2):117-23.	EMBASE	Double	EMBASE-PubMed	Author	Different	Acceptable		Same			Different	Acceptable		Different	Acceptable		Same			Same			Same
	Peh WC, Cheung DL, Ngan H. Smooth muscle tumors of the inferior vena cava and right heart. Clin Imaging. 1993 Apr-Jun;17(2):117-23.	PubMed
615	Pennekamp W, Willert J, Wittl E. Multiple regenerated nodes over the course of time of a Budd-Chiari syndrome after TIPS. RoFo Fortschritte auf dem Gebiet der Rontgenstrahlen und der Bildgebenden Verfahren. 2011;183(3):288-90.	EMBASE	Double	EMBASE-PubMed	Author	Same			Different	Acceptable		Different	Acceptable		Different	Acceptable		Same			Same			Same
	Pennekamp W, Willert J, Wittl E. [Multiple regeneration nodes in the temporal follow-up of Budd-Chiari syndrome after TIPS]. Rofo. 2011 Mar;183(3):288-90.	PubMed
616	Penot JP, Fontanelle P, Dorleac D. Asymplamatic acute cytolytic hepatitis with fluindione associated with resistance to treatment: A case report and review of the literature. Archives des Maladies du Coeur et des Vaisseaux. 1998;91(2):267-70.	EMBASE	Double	EMBASE-PubMed	Author	Same			Different	Acceptable		Different	Acceptable		Different	Acceptable		Same			Same			Same
	Penot JP, Fontenelle P, Dorleac D. [Asymptomatic acute cytolytic hepatitis due to fluindione and associated with resistance to treatment: a case report and review of the literature]. Arch Mal Coeur Vaiss. 1998 Feb;91(2):267-70.	PubMed
617	Perez Payarols J, Rosell Camps A, Alberti Celada P, Herrera Savall M. Budd-Chiari syndrome and antiphospholipid antibodies in children. Anales Espanoles de Pediatria. 1996;45(1):79-81.	EMBASE	Double	EMBASE-PubMed	Author	Same			Different	Acceptable		Different	Acceptable		Different	Acceptable		Same			Same			Same
	Perez Payarols J, Rosell Camps A, Alberti Celada P, Herrera Savall M. [The Budd-Chiari syndrome and the antiphospholipid antibody in childhood]. An Esp Pediatr. 1996 Jul;45(1):79-81.	PubMed
618	Perez R, Rodrigo L, Lombrana JLS. Acute Budd-Chiari syndrome, with thrombosis in the inferior cava vein and peculiar analytic and clinic characteristics. Revista Espanola de las Enfermedades del Aparato Digestivo. 1982;61(6):491-7.	EMBASE	Double	EMBASE-PubMed	Author	Different	Unacceptable	EMBASE	Different	Acceptable		Different	Acceptable		Different	Acceptable		Same			Same			Same
	Perez R, Rodrigo L, Lombrana JL, Zaballa P, Linares A, Maynar M, et al. [Acute idiopathic Budd-Chiari syndrome with thrombosis of the inferior vena cava and unusual clinical and analytical features]. Rev Esp Enferm Apar Dig. 1982 Jun;61(6):491-7.	PubMed
619	Perez-Ruiz E, Zea-Mendoza AC. Nodular regenerative hyperplasia of the liver and antiphospholipid antibodies [1]. Journal of Clinical Gastroenterology. 1998;27(1):90-1.	EMBASE	Double	EMBASE-PubMed	Author	Same			Different	Acceptable		Different	Acceptable		Different	Acceptable		Same			Same			Same
	Perez-Ruiz F, Zea-Mendoza AC. Nodular regenerative hyperplasia of the liver and antiphospholipid antibodies. J Clin Gastroenterol. 1998 Jul;27(1):90-1.	PubMed
620	Perkins JD. Timing of liver transplantation following transjugular intrahepatic portosystemic shunt in patients with budd-chiari syndrome: Commentary. Liver Transplantation. 2009;15(3):341-2.	EMBASE	Double	EMBASE-PubMed	Author	Same			Different	Acceptable		Different	Acceptable		Different	Acceptable		Same			Same			Same
	Perkins JD. Timing of liver transplantation following transjugular intrahepatic portosystemic shunt in patients with Budd-Chiari syndrome. Liver Transpl. 2009 Mar;15(3):341-2.	PubMed
621	Petersen C, Zimmermann H, Mildenberger H. Occlusion of liver veins (Budd-Chairi syndrome) in childhood: A case report. European Journal of Pediatric Surgery. 1991;1(6):369-71.	EMBASE	Double	EMBASE-PubMed	Author	Same			Different	Acceptable		Different	Acceptable		Different	Acceptable		Same			Same			Same
	Petersen C, Zimmermann H, Mildenberger H. Occlusion of liver veins (Budd-Chiari syndrome) in childhood: a case report. Eur J Pediatr Surg. 1991 Dec;1(6):369-71.	PubMed
622	Petri A, Sandor L, Adam E, Bozo A. Acute disturbance of the liver circulatin due to blunt abdominal trauma: Is it a compartment syndrome? Unfallchirurg. 1993;96(12):625-7.	EMBASE	Double	EMBASE-PubMed	Author	Same			Different	Acceptable		Same			Different	Acceptable		Same			Same			Same
	Petri A, Sandor L, Adam E, Bozo A. [Acute venous liver circulatory disorder caused by blunt abdominal trauma: is it a compartment syndrome?]. Unfallchirurg. 1993 Dec;96(12):625-7.	PubMed
623	Pezzuoli G, Spina GP, Opocher E. Portacaval shunt in the treatment of primary Budd-Chiari syndrome. Surgery. 1985;98(2):319-23.	EMBASE	Double	EMBASE-PubMed	Author	Different	Unacceptable	EMBASE	Same			Same			Different	Acceptable		Same			Same			Same
	Pezzuoli G, Spina GP, Opocher E, Galeotti F, Zannini P. Portacaval shunt in the treatment of primary Budd-Chiari syndrome. Surgery. 1985 Aug;98(2):319-23.	PubMed
624	Picard M, Carrier L, Chartrand R. Budd-Chiari syndrome: Typical and atypical scintigraphic aspects. Journal of Nuclear Medicine. 1987;28(5):803-9.	EMBASE	Double	EMBASE-PubMed	Author	Different	Unacceptable	EMBASE	Different	Acceptable		Different	Acceptable		Different	Acceptable		Same			Same			Same
	Picard M, Carrier L, Chartrand R, Franchebois P, Picard D, Guimond J. Budd-Chiari syndrome: typical and atypical scintigraphic aspects. J Nucl Med. 1987 May;28(5):803-9.	PubMed
625	Piersigilli F, Auriti C, Seganti G. Budd-Chiari syndrome and factor V Leiden in a neonate [14]. New England Journal of Medicine. 2006;355(5):527-8.	EMBASE	Double	EMBASE-PubMed	Author	Same			Different	Acceptable		Different	Acceptable		Different	Acceptable		Same			Same			Same
	Piersigilli F, Auriti C, Seganti G. Budd-Chiari syndrome and factor V Leiden in a neonate. N Engl J Med. 2006 Aug 3;355(5):527-8.	PubMed
626	Pinar A, Saenz R, Rebollo J, Gomez-Parra M, Carrasco F, Herrerias JM, et al. Portal and mesenteric vein thrombosis in a patient heterozygous for a mutation (ARG506 -> Gln) in the factor V gen (factor V Leiden). Journal of Clinical Gastroenterology. 1998;27(4):361-3.	EMBASE	Double	EMBASE-PubMed	Author	Same			Different	Acceptable		Different	Acceptable		Different	Acceptable		Same			Same			Same
	Pinar A, Saenz R, Rebollo J, Gomez-Parra M, Carrasco F, Herrerias JM, et al. Portal and mesenteric vein thrombosis in a patient heterozygous for a mutation (Arg506-->Gln) in the factor V gen (factor V Leiden). J Clin Gastroenterol. 1998 Dec;27(4):361-3.	PubMed
627	Plessier A. Budd-Chiari syndrome. Gastroenterologie Clinique et Biologique. 2006;30(10):1162-9.	EMBASE	Double	EMBASE-PubMed	Author	Same			Same			Different	Acceptable		Different	Acceptable		Same			Same			Same
	Plessier A. [Budd Chiari syndrome]. Gastroenterol Clin Biol. 2006 Oct;30(10):1162-9.	PubMed
628	Poddar U, Thapa BR, Rao KN, Singh K. Etiological spectrum of esophageal varices due to portal hypertension in Indian children: Is it different from the West? Journal of Gastroenterology and Hepatology. 2008;23(9):1354-7.	EMBASE	Double	EMBASE-PubMed	Author	Same			Different	Acceptable		Different	Acceptable		Different	Acceptable		Same			Same			Same
	Poddar U, Thapa BR, Rao KL, Singh K. Etiological spectrum of esophageal varices due to portal hypertension in Indian children: is it different from the West? J Gastroenterol Hepatol. 2008 Sep;23(9):1354-7.	PubMed
629	Pokrovsky AV, Apsatarov EA, Kiyashko VA, Krestinskaya NN. Surgery for coarctation of the inferior vena cava associated with the Budd Chiari syndrome (Russian). Vestnik Khirurgii Imeni IIGrekova. 1974;113(9):18-23.	EMBASE	Double	EMBASE-PubMed	Author	Different	Unacceptable	Uncertain (no full text, no journal website)	Different	Acceptable		Different	Acceptable		Different	Acceptable		Same			Same			Same
	Pokrovskii AV, Apsatarov EA, Kiiashko VA, Krestinskaia NN. [Surgery for coarctation of the inferior vena cava associated with the Budd-Chiari syndrome]. Vestn Khir Im I I Grek. 1974 Sep;113(9):18-23.	PubMed
630	Pomeroy C, Knodell RG, Swaim WR. Budd-Chiari syndrome in a patient with the lupus anticoagulant. Gastroenterology. 1984;86(1):158-61.	EMBASE	Double	EMBASE-PubMed	Author	Different	Unacceptable	EMBASE	Same			Same			Different	Acceptable		Same			Same			Same
	Pomeroy C, Knodell RG, Swaim WR, Arneson P, Mahowald ML. Budd-Chiari syndrome in a patient with the lupus anticoagulant. Gastroenterology. 1984 Jan;86(1):158-61.	PubMed
631	Powell Jackson PR, Melia W, Canalese J. Budd-Chiari syndrome: Clinical patterns and therapy. Quarterly Journal of Medicine. 1982;51(201):79-88.	EMBASE	Double	EMBASE-PubMed	Author	Different	Unacceptable	EMBASE	Different	Acceptable		Different	Acceptable		Same			Same			Same			Same
	Powell-Jackson PR, Melia W, Canalese J, Pickford RB, Portmann B, Williams R. Budd-Chiari Syndrome: clinical patterns and therapy. Q J Med. 1982;51(201):79-88.	PubMed
632	Powell-Jackson PR, Karani J, Ede RJ. Ultrasound scanning and 99mTc sulphur colloid scintigraphy in diagnosis of Budd-Chiari syndrome. Gut. 1986;27(12):1502-6.	EMBASE	Double	EMBASE-PubMed	Author	Different	Unacceptable	EMBASE	Same			Same			Different	Acceptable		Same			Same			Same
	Powell-Jackson PR, Karani J, Ede RJ, Meire H, Williams R. Ultrasound scanning and 99mTc sulphur colloid scintigraphy in diagnosis of Budd-Chiari syndrome. Gut. 1986 Dec;27(12):1502-6.	PubMed
633	Pradere B, Gedeon A, Bloom E, Concina D, Vinel JP, Fajadet P, et al. Mesentericoatrial shunt in the Budd-Chiari syndrome with thrombosis of the inferior vena cava. Report of 2 observations. Chirurgie - Memoires de l'Academie de Chirurgie. 1990;116(2):123-9.	EMBASE	Double	EMBASE-PubMed	Author	Same			Different	Acceptable		Different	Acceptable		Same			Same			Same			Same
	Pradere B, Gedeon A, Bloom E, Concina D, Vinel JP, Fajadet P, et al. [Mesenterico-atrial shunt in Budd-Chiari syndrome with inferior vena cava thrombosis. Report of 2 cases]. Chirurgie. 1990;116(2):123-9.	PubMed
634	Prandi D, Rueff B, Benhamou JP. Side to side portacaval shunt in the treatment of Budd Chiari syndrome. Gastroenterology. 1975;68(1):137-41.	EMBASE	Double	EMBASE-PubMed	Author	Same			Different	Acceptable		Same			Different	Acceptable		Same			Same			Same
	Prandi D, Rueff B, Benhamou JP. Side-to-side portacaval shunt in the treatment of Budd-Chiari syndrome. Gastroenterology. 1975 Jan;68(1):137-41.	PubMed
635	Qiao T, Liu CJ, Liu C, Chen K, Zhang XB, Zu MH. Interventional endovascular treatment of Budd-Chiari syndrome with long-term follow-up. Swiss Medical Weekly. 2005;135(21-22):318-26.	EMBASE	Double	EMBASE-PubMed	Author	Same			Same			Different	Acceptable		Different	Acceptable		Same			Same			Same
	Qiao T, Liu CJ, Liu C, Chen K, Zhang XB, Zu MH. Interventional endovascular treatment for Budd-Chiari syndrome with long-term follow-up. Swiss Med Wkly. 2005 May 28;135(21-22):318-26.	PubMed
636	Quesada C, Guidicelli H, Meaulle PY. Le Veen valve, peritoneo-venous shunt for irreducible ascitis in 6 patients. Medecine et Chirurgie Digestives. 1981;10(1):57-9.	EMBASE	Double	EMBASE-PubMed	Author	Different	Unacceptable	EMBASE	Different	Acceptable		Different	Acceptable		Same			Same			Same			Same
	Quesada C, Guidicelli H, Meaulle PY, Ohanessian JH, Neron L, Harary P, et al. [Peritoneojugular shunt for irreducible ascites. Study of 16 cases]. Med Chir Dig. 1981;10(1):57-9.	PubMed
637	Rabooy A, Raymond GS. Answer to case of the month #91 Leiomyosarcoma of the inferior vena cava with secondary Budd-Chiari syndrome. Canadian Association of Radiologists Journal. 2003;54(4):249-52.	EMBASE	Double	EMBASE-PubMed	Author	Same			Different	Acceptable		Different	Acceptable		Different	Acceptable		Same			Same			Same
	Rabooy A, Raymond GS. Residents' corner. Answer to case of the month #91. Leiomyosarcoma of the inferior vena cava with secondary Budd-Chiari syndrome. Can Assoc Radiol J. 2003 Oct;54(4):249-52.	PubMed
638	Radice L, Roche A, Gallaire C. Budd-Chiari syndrome in adults. Diagnosis, work up and functional approach, using hepatic arteriography. Report of sixteen cases. Annales de Radiologie. 1985;28(7):513-8.	EMBASE	Double	EMBASE-PubMed	Author	Different	Unacceptable	EMBASE	Different	Acceptable		Different	Acceptable		Same			Same			Same			Same
	Radice L, Roche A, Gallaire C, Martin Lalardrie B, Kraiem C. [Budd-Chiari disease in adults: diagnosis, evaluation and functional approach by hepatic arteriography. Apropos of 16 cases]. Ann Radiol (Paris). 1985;28(7):513-8.	PubMed
639	Ragasol A. Budd Chiari syndrome and paroxysmal nocturnal haemoglobinuria. Medecine et Chirurgie Digestives. 1974;3(6):405-7.	EMBASE	Double	EMBASE-PubMed	Author	Same			Same			Different	Acceptable		Same			Same			Same			Same
	Ragasol A. [Budd-Chiari syndrome and paroxysmal nocturnal hemoglobinuria]. Med Chir Dig. 1974;3(6):405-7.	PubMed
640	Rajani R, Melin T, Bjornsson E, Broome U, Sangfelt P, Danielsson A, et al. Budd-Chiari syndrome in Sweden: Epidemiology, clinical characteristics and survival - An 18-year experience. Liver International. 2009;29(2):253-9.	EMBASE	Double	EMBASE-PubMed	Author	Same			Different	Acceptable		Different	Acceptable		Different	Acceptable		Same			Same			Same
	Rajani R, Melin T, Bjornsson E, Broome U, Sangfelt P, Danielsson A, et al. Budd-Chiari syndrome in Sweden: epidemiology, clinical characteristics and survival - an 18-year experience. Liver Int. 2009 Feb;29(2):253-9.	PubMed
641	Ralls PW, Johnson MB, Radin DR, Boswell Jr WD, Lee KP, Halls JM. Budd-Chiari syndrome: Detection with color Doppler sonography. American Journal of Roentgenology. 1992;159(1):113-6.	EMBASE	Double	EMBASE-PubMed	Author	Different	Unacceptable	EMBASE	Different	Acceptable		Different	Acceptable		Different	Acceptable		Same			Same			Same
	Ralls PW, Johnson MB, Radin DR, Boswell WD, Jr., Lee KP, Halls JM. Budd-Chiari syndrome: detection with color Doppler sonography. AJR Am J Roentgenol. 1992 Jul;159(1):113-6.	PubMed
642	Ramirez Gomara AI, Martinez Martinez M, Leon Angos E, Munoz Mellado A, Pastor Mouron I. Budd-Chiari syndrome [5]. Anales Espanoles de Pediatria. 2002;56(3):267-9.	EMBASE	Double	EMBASE-PubMed	Author	Same			Different	Acceptable		Different	Acceptable		Different	Acceptable		Same			Same			Same
	Ramirez Gomara AI, Martinez Martinez M, Leon Angos E, Munoz Mellado A, Pastor Mouron I. [Budd-Chiari syndrome]. An Esp Pediatr. 2002 Mar;56(3):267-9.	PubMed
643	Ramlau J, Gronboek H, Astrup LB. Budd-Chiari's syndrome following ingestion of a herb [2] (multiple letters). Ugeskrift for Laeger. 2002;164(34):3979.	EMBASE	Double	EMBASE-PubMed	Author	Different	Acceptable		Different	Acceptable		Different	Acceptable		Different	Acceptable		Same			Same			Same
	Ramlau J. [Budd-Chiari syndrome after herbal tea?]. Ugeskr Laeger. 2002 Aug 19;164(34):3979.	PubMed
644	Rao ARN, Chui AKK, Gurkhan A, Shi LW, Al-Harbi I, Waugh R, et al. Orthotopic liver transplantation for treatment of patients with Budd-Chiari syndrome: A singe-center experience. Transplantation Proceedings. 2000;32(7):2206-7.	EMBASE	Double	EMBASE-PubMed	Author	Different	Acceptable		Different	Acceptable		Different	Acceptable		Different	Acceptable		Same			Same			Same
	Rao AR, Chui AK, Gurkhan A, Shi LW, Al-Harbi I, Waugh R, et al. Orthotopic liver transplantation for treatment of patients with Budd-Chiari syndrome: a Singe-center experience. Transplant Proc. 2000 Nov;32(7):2206-7.	PubMed
645	Raoul JL, Guyader D, Bretagne JF, Duvauferrier R, Bourguet P, Bekhechi D, et al. Randomized controlled trial for hepatocellular carcinoma with portal vein thrombosis: intra-arterial iodine-131-iodized oil versus medical support. Journal of nuclear medicine : official publication, Society of Nuclear Medicine [serial on the Internet]. 1994; (11): Available from: http://onlinelibrary.wiley.com/o/coc…	Cochrane Library	Double	Cochrane Library-PubMed	Author	Same			Same			Different	Acceptable		Different	Acceptable		Different	Unacceptable	Cochrane	Same			Different	Unacceptable	Cochrane
	Raoul JL, Guyader D, Bretagne JF, Duvauferrier R, Bourguet P, Bekhechi D, et al. Randomized controlled trial for hepatocellular carcinoma with portal vein thrombosis: intra-arterial iodine-131-iodized oil versus medical support. J Nucl Med. 1994 Nov;35(11):1782-7.	PubMed
646	Rasmussen A, Hjortrup A, Kirkegaard P. Intraoperative measurement of graft blood flow - A necessity in liver transplantation. Transplant International. 1997;10(1):74-7.	EMBASE	Double	EMBASE-PubMed	Author	Same			Different	Acceptable		Different	Acceptable		Same			Same			Same			Same
	Rasmussen A, Hjortrup A, Kirkegaard P. Intraoperative measurement of graft blood flow--a necessity in liver transplantation. Transpl Int. 1997;10(1):74-7.	PubMed
647	Rauber G, Wajsbrot J. Budd Chiari syndrome and oral contraceptives. Medecine et Chirurgie Digestives. 1976;5(8):444.	EMBASE	Double	EMBASE-PubMed	Author	Same			Different	Acceptable		Different	Acceptable		Same			Same			Same			Same
	Rauber G, Wajsbrot J. [Budd-Chiari syndrome and oral contraceptives]. Med Chir Dig. 1976;5(8):444.	PubMed
648	Rautou P, Moucari R, Cazals-Hatem D, Escolano S, Denie C, Douarin L, et al. Levels and Initial Course of Serum Alanine Aminotransferase Can Predict Outcome of Patients With Budd-Chiari Syndrome. Clinical Gastroenterology and Hepatology. 2009;7(11):1230-5.	EMBASE	Double	EMBASE-PubMed	Author	Different	Acceptable		Different	Acceptable		Different	Acceptable		Different	Acceptable		Same			Same			Same
	Rautou PE, Moucari R, Cazals-Hatem D, Escolano S, Denie C, Douarin L, et al. Levels and initial course of serum alanine aminotransferase can predict outcome of patients with Budd-Chiari syndrome. Clin Gastroenterol Hepatol. 2009 Nov;7(11):1230-5.	PubMed
649	Rautou PE, Moucari R, Escolano S, Cazals-Hatem D, Denie C, Chagneau-Derrode C, et al. Prognostic indices for budd-chiari syndrome: Valid for clinical studies but insufficient for individual management. American Journal of Gastroenterology. 2009;104(5):1140-6.	EMBASE	Double	EMBASE-PubMed	Author	Same			Different	Acceptable		Different	Acceptable		Different	Acceptable		Same			Same			Same
	Rautou PE, Moucari R, Escolano S, Cazals-Hatem D, Denie C, Chagneau-Derrode C, et al. Prognostic indices for Budd-Chiari syndrome: valid for clinical studies but insufficient for individual management. Am J Gastroenterol. 2009 May;104(5):1140-6.	PubMed
650	Ravelli A, Caria MC, Malattia C, Temporini F, Cavallero A, Silini EM, et al. Uncommon causes of liver disease in juvenile systemic lupus erythematosus [1]. Clinical and Experimental Rheumatology. 2001;19(4):474.	EMBASE	Double	EMBASE-PubMed	Author	Same			Different	Acceptable		Different	Acceptable		Different	Acceptable		Same			Same			Same
	Ravelli A, Caria MC, Malattia C, Temporini F, Cavallero A, Silini EM, et al. Uncommon causes of liver disease in juvenile systemic lupus erythematosus. Clin Exp Rheumatol. 2001 Jul-Aug;19(4):474.	PubMed
651	Rector Jr WG. Pseudo-Budd-Chiari syndrome: Extrinsic deformity of the intrahepatic inferior vena cava mimicking membranous obstruction. Journal of Clinical Gastroenterology. 1989;11(1):88-91.	EMBASE	Double	EMBASE-PubMed	Author	Different	Unacceptable	EMBASE	Different	Acceptable		Different	Acceptable		Different	Acceptable		Same			Same			Same
	Rector WG, Jr. Pseudo-Budd-Chiari syndrome: extrinsic deformity of the intrahepatic inferior vena cava mimicking membranous obstruction. J Clin Gastroenterol. 1989 Feb;11(1):88-91.	PubMed
652	Rector Jr WG, Redeker AG. Direct transhepatic assessment of hepatic vein pressure and direction of flow using a thin needle in patients with cirrhosis and Budd-Chiari syndrome. An effective alternative to hepatic vein catheterization. Gastroenterology. 1984;86(6):1395-9.	EMBASE	Double	EMBASE-PubMed	Author	Different	Unacceptable	EMBASE	Same			Same			Different	Acceptable		Same			Same			Same
	Rector WG, Jr., Redeker AG. Direct transhepatic assessment of hepatic vein pressure and direction of flow using a thin needle in patients with cirrhosis and Budd-Chiari syndrome. An effective alternative to hepatic vein catheterization. Gastroenterology. 1984 Jun;86(6):1395-9.	PubMed
653	Rector Jr WG, Xu Y, Goldstein L. Membranous obstruction of the inferior vena cava in the United States. Medicine. 1985;64(2):134-43.	EMBASE	Double	EMBASE-PubMed	Author	Different	Unacceptable	EMBASE	Same			Different	Acceptable		Different	Acceptable		Same			Same			Same
	Rector WG, Jr., Xu YH, Goldstein L, Peters RL, Reynolds TB. Membranous obstruction of the inferior vena cava in the United States. Medicine (Baltimore). 1985 Mar;64(2):134-43.	PubMed
654	Redman HC. The Budd Chiari syndrome: angiography and its complications. Canadian Association of Radiologists Journal. 1975;26(4):271-8.	EMBASE	Double	EMBASE-PubMed	Author	Same			Same			Different	Acceptable		Different	Acceptable		Same			Same			Same
	Redman HC. The Budd-Chiari syndrome: angiography and its complications. J Can Assoc Radiol. 1975 Dec;26(4):271-8.	PubMed
655	Redmond PL, Kadir S, Kaufman SL. Mesoatrial shunts for Budd-Chiari syndrome and inferior vena cava thrombosis: Angiographic and hemodynamic evaluations. Radiology. 1987;163(1):131-4.	EMBASE	Double	EMBASE-PubMed	Author	Different	Unacceptable	EMBASE	Different	Acceptable		Same			Different	Acceptable		Same			Same			Same
	Redmond PL, Kadir S, Kaufman SL, White RI, Jr., Cameron JL. Mesoatrial shunts for Budd-Chiari syndrome and inferior vena cava thrombosis: angiographic and hemodynamic evaluations. Radiology. 1987 Apr;163(1):131-4.	PubMed
656	Reichelt HG. Hepatic infarct (Zahn's infarct) in the case of a partial Budd-Chiari syndrome. Rontgen-Blatter. 1985;38(11):345-7.	EMBASE	Double	EMBASE-PubMed	Author	Same			Different	Acceptable		Different	Acceptable		Different	Acceptable		Same			Same			Same
	Reichelt HG. [Partial Budd-Chiari syndrome with Zahn infarct of the liver in venous transmitted tumor thrombosis of a uterine cancer]. Rontgenblatter. 1985 Nov;38(11):345-7.	PubMed
657	Renner M, Schof J, Boettger E, Hartmann R. Angiographic investigations of the Budd Chiari syndrome. Case following use of an oral contraceptive. Fortschritte auf den Gebiete der Rontgenstrahlen und der Nuklearmedizin. 1974;120(5):541-5.	EMBASE	Double	EMBASE-PubMed	Author	Same			Different	Acceptable		Different	Acceptable		Different	Acceptable		Same			Same			Same
	Renner M, Schof J, Bottger E, Hartmann R. [Angiographic investigation of the Budd-Chiari syndrome. Case following use of an oral contraceptive (author's transl)]. Fortschr Geb Rontgenstr Nuklearmed. 1974 May;120(5):541-5.	PubMed
658	Renzulli M, Lucidi V, Mosconi C, Quarneti C, Giampalma E, Golferi R. Large regenerative nodules in a patient with budd-chiari syndrome after TIPS positioning while on the liver transplantation list diagnosed by Gd-EOB-DTPA MRI. Hepatobiliary and Pancreatic Diseases International. 2011;10(4):439-42.	EMBASE	Double	EMBASE-PubMed	Author	Same			Different	Acceptable		Different	Acceptable		Different	Acceptable		Same			Same			Same
	Renzulli M, Lucidi V, Mosconi C, Quarneti C, Giampalma E, Golfieri R. Large regenerative nodules in a patient with Budd-Chiari syndrome after TIPS positioning while on the liver transplantation list diagnosed by Gd-EOB-DTPA MRI. Hepatobiliary Pancreat Dis Int. 2011 Aug;10(4):439-42.	PubMed
659	Reuland P, Muller-Schauenburg W, Luig H, Eschner W, Feine U. Comparison of the clinical value of a method of iterative reconstruction with that of filtered back-projection in SPECT of the liver. NuklearMedizin. 1989;28(4):139-44.	EMBASE	Double	EMBASE-PubMed	Author	Same			Different	Acceptable		Different	Acceptable		Different	Acceptable		Same			Same			Same
	Reuland P, Muller-Schauenburg W, Luig H, Eschner W, Feine U. [Comparison of the clinical value of an iterative reconstruction procedure with that of a filtered back projection in SPECT of the liver]. Nuklearmedizin. 1989 Aug;28(4):139-44.	PubMed
660	Rhee J, Demetris AJ, Elmagd KA, Rabinovitz M. Suprahepatic Budd-Chiari syndrome treated with thrombectomy and cavoplasty. Digestive Diseases and Sciences. 2003;48(8):1637-41.	EMBASE	Double	EMBASE-PubMed	Author	Different	Unacceptable	EMBASE	Same			Different	Acceptable		Different	Acceptable		Same			Same			Same
	Rhee J, Demetris AJ, Abu Elmagd K, Rabinovitz M. Suprahepatic Budd-Chiari syndrome treated with thrombectomy and cavoplasty. Dig Dis Sci. 2003 Aug;48(8):1637-41.	PubMed
661	Riccio JA, Thompson Colley A, Cera PJ. Hepatic vein thrombosis (Budd-Chiari syndrome) in the microgranular variant of acute promyelocytic leukemia. American Journal of Clinical Pathology. 1989;92(3):366-71.	EMBASE	Double	EMBASE-PubMed	Author	Different	Unacceptable	PubMed	Same			Different	Acceptable		Different	Acceptable		Same			Same			Same
	Riccio JA, Colley AT, Cera PJ. Hepatic vein thrombosis (Budd-Chiari syndrome) in the microgranular variant of acute promyelocytic leukemia. Am J Clin Pathol. 1989 Sep;92(3):366-71.	PubMed
662	Richard Iii HM, Cooper JM, Ahn J, Silberzweig JE, Emre SH, Mitty HA. Transjugular intrahepatic portosystemic shunts in the management of Budd-Chiari syndrome in the liver transplant patient with intractable ascites: Anatomic considerations. Journal of Vascular and Interventional Radiology. 1998;9(1 I):137-40.	EMBASE	Double	EMBASE-PubMed	Author	Different	Unacceptable	EMBASE	Different	Acceptable		Different	Acceptable		Different	Acceptable		Same			Different	Acceptable		Same
	Richard HM, 3rd, Cooper JM, Ahn J, Silberzweig JE, Emre SH, Mitty HA. Transjugular intrahepatic portosystemic shunts in the management of Budd-Chiari syndrome in the liver transplant patient with intractable ascites: anatomic considerations. J Vasc Interv Radiol. 1998 Jan-Feb;9(1 Pt 1):137-40.	PubMed
663	Richter HJ, Leder LD. Pathologic-anatomic reflections on portal hypertension. Radiologe. 1980;20(7):325-33.	EMBASE	Double	EMBASE-PubMed	Author	Same			Different	Acceptable		Same			Different	Acceptable		Same			Same			Same
	Richter HJ, Leder LD. [Pathologic-anatomic reflections on portal hypertension (author's transl)]. Radiologe. 1980 Jul;20(7):325-33.	PubMed
664	Rickes S, Csepregi A. Hepatobiliary and pancreatic: Budd-Chiari syndrome. Journal of Gastroenterology and Hepatology. 2004;19(7):828.	EMBASE	Double	EMBASE-PubMed	Author	Same			Different	Acceptable		Different	Acceptable		Different	Acceptable		Same			Same			Same
	Rickes S, Csepregi A. Images of interest. Hepatobiliary and pancreatic: Budd-Chiari syndrome. J Gastroenterol Hepatol. 2004 Jul;19(7):828.	PubMed
665	Ridker PM, Ohkuma S, McDermott WV. Hepatic venocclusive disease associated with the consumption of pyrrolizidine-containing dietary supplements. Gastroenterology. 1985;88(4):1050-4.	EMBASE	Double	EMBASE-PubMed	Author	Different	Unacceptable	EMBASE	Same			Same			Different	Acceptable		Same			Same			Same
	Ridker PM, Ohkuma S, McDermott WV, Trey C, Huxtable RJ. Hepatic venocclusive disease associated with the consumption of pyrrolizidine-containing dietary supplements. Gastroenterology. 1985 Apr;88(4):1050-4.	PubMed
666	Riemens SC, Haagsma EB, Kok T, Gouw ASH, Van Der Jagt EJ. Familial occurrence of membranous obstruction of the inferior vena cava: Arguments in favor of a congenital etiology. Journal of Hepatology. 1995;22(4):404-9.	EMBASE	Double	EMBASE-PubMed	Author	Different	Acceptable		Different	Acceptable		Different	Acceptable		Different	Acceptable		Same			Same			Same
	Riemens SC, Haagsma EB, Kok T, Gouw AS, van der Jagt EJ. Familial occurrence of membranous obstruction of the inferior vena cava: arguments in favor of a congenital etiology. J Hepatol. 1995 Apr;22(4):404-9.	PubMed
667	Rignault D, Pailler JL, Tardat M. Budd Chiari syndrome due to a membranous obstruction of the inferior vena cava. Chirurgie - Memoires de l'Academie de Chirurgie. 1976;102(11):913-20.	EMBASE	Double	EMBASE-PubMed	Author	Different	Unacceptable	EMBASE	Different	Acceptable		Different	Acceptable		Same			Same			Same			Same
	Rignault D, Pailler JL, Tardat M, Despins P, Berthet A. [Budd-Chiari syndrome caused by a membranous stenosis of the inferior vena cava. Apropos of a case treated by 1-stage caval plasty and portacaval anastomosis]. Chirurgie. 1976;102(11):913-20.	PubMed
668	Rinckerbach S, Chakfe N, Hassani O, Bachelier P, Jaeck D, Kretz JG. Surgical treatment of a Budd Chiari syndrome secondary to hepatic inferior vena cava agenesia. Journal of Cardiovascular Surgery. 2002;43(5):665-9.	EMBASE	Double	EMBASE-PubMed	Author	Different	Unacceptable	EMBASE	Different	Acceptable		Different	Acceptable		Different	Acceptable		Same			Same			Same
	Rinckenbach S, Chakfe N, Beaufigeau M, Hassani O, Bachelier P, Jaeck D, et al. Surgical treatment of a Budd-Chiari syndrome secondary to hepatic inferior vena cava agenesia. J Cardiovasc Surg (Torino). 2002 Oct;43(5):665-9.	PubMed
669	Robbie LA, Bennett B, Keyt BA, Booth NA. Abdominal venous thrombosis in neonates and infants: Role of prothrombotic risk factors - A multicentre case-control study. British Journal of Haematology. 2000;111(2):534-9.	EMBASE	Double	EMBASE-PubMed	Title	Different	Unacceptable	EMBASE	Different	Acceptable		Different	Acceptable		Different	Acceptable		Same			Same			Same
	Heller C, Schobess R, Kurnik K, Junker R, Gunther G, Kreuz W, et al. Abdominal venous thrombosis in neonates and infants: role of prothrombotic risk factors - a multicentre case-control study. For the Childhood Thrombophilia Study Group. Br J Haematol. 2000 Nov;111(2):534-9.	PubMed
670	Robertson AGN, Burroughs A, Davidson BR. Isolated venous thrombosis: A new cause of acute graft failure in a non-piggyback liver transplant (case report). Hepato-Gastroenterology. 2007;54(79):2117-9.	EMBASE	Double	EMBASE-PubMed	Author	Different	Acceptable		Different	Acceptable		Different	Acceptable		Different	Acceptable		Same			Same			Same
	Robertson AG, Burroughs A, Davidson BR. Isolated venous thrombosis: a new cause of acute graft failure in a non-piggyback liver transplant (case report). Hepatogastroenterology. 2007 Oct-Nov;54(79):2117-9.	PubMed
671	Robles-Medranda C, Lukashok H, Biccas B, Pannain VL, Fogaca HS. Budd-Chiari like syndrome in decompensated alcohol steatohepatitis and liver cirrhosis. World Journal of Gastroenterology. 2006;12(40):6564-6.	EMBASE	Double	EMBASE-PubMed	Author	Same			Different	Unacceptable	EMBASE	Different	Acceptable		Different	Acceptable		Same			Same			Same
	Robles-Medranda C, Lukashok H, Biccas B, Pannain VL, Fogaca HS. Budd-Chiari like syndrome in decompensated alcoholic steatohepatitis and liver cirrhosis. World J Gastroenterol. 2006 Oct 28;12(40):6564-6.	PubMed
672	Roche J, Sotto JJ, Michallet M. Budd-Chiari syndrome in paroxysmal nocturnal hemoglobinuria. Report of a case and review of the literature. Gastroenterologie Clinique et Biologique. 1979;3(11):837-42.	EMBASE	Double	EMBASE-PubMed	Author	Different	Unacceptable	EMBASE	Different	Acceptable		Different	Acceptable		Different	Acceptable		Same			Same			Same
	Roche J, Sotto JJ, Michallet M, Faure H, Letoublon C, Bonnet-Eymard J. [Budd-Chiari syndrome in paroxysmal nocturnal hemoglobinuria. Report of a case and review of the literature (author's transl)]. Gastroenterol Clin Biol. 1979 Nov;3(11):837-42.	PubMed
673	Romano LM, Femminini RA. Chronic acquired hepatocerebral degeneration. Two case reports. Neurologia. 2007;22(6):391-4.	EMBASE	Double	EMBASE-PubMed	Title	Different	Unacceptable	EMBASE	Same			Same			Different	Acceptable		Same			Same			Same
	Martin Romano L, Alfredo Femminini R. [Chronic acquired hepatocerebral degeneration. Two case reports]. Neurologia. 2007 Jul-Aug;22(6):391-4.	PubMed
674	Romero-Gomez M, Ramirez-Martin-Dei Campo M, Merchante N, Escalada-Berta J. Transient Budd-Chiari syndrome clue to iatrogenic subcapsular fluid accumulation following thoracocentesis [4]. American Journal of Gastroenterology. 2004;99(11):2281-2.	EMBASE	Double	EMBASE-PubMed	Author	Different	Unacceptable	EMBASE	Different	Unacceptable	EMBASE	Different	Acceptable		Different	Acceptable		Same			Same			Same
	Romero-Gomez M, Ramirez-Martin-Del Campo M, Merchante N, Escalada-Berta J. Transient Budd-Chiari syndrome due to iatrogenic subcapsular fluid accumulation following thoracocentesis. Am J Gastroenterol. 2004 Nov;99(11):2281-2.	PubMed
675	Rossi P, Maccioni F, Salvatori FM, Bezzi M, Gandini R, Broglia L, et al. [Transjugular intrahepatic portosystemic shunt (TIPS): indications and results after 22 months of experience]. La Radiologia medica [serial on the Internet]. 1994; (5): Available from: http://onlinelibrary.wiley.com/o/cochrane/clcentral/articles/279/CN-00102279/frame.html.	Cochrane Library	Double	Cochrane Library-PubMed	Author	Same			Same			Different	Acceptable		Different	Acceptable		Different	Unacceptable	Cochrane	Same			Different	Unacceptable	Cochrane
	Rossi P, Maccioni F, Salvatori FM, Bezzi M, Gandini R, Broglia L, et al. [Transjugular intrahepatic portosystemic shunt (TIPS): indications and results after 22 months of experience]. Radiol Med. 1994 May;87(5):585-96.	PubMed
676	Rossi P, Sposito M, Simonetti G. CT diagnosis of Budd-Chiari syndrome. Journal of Computer Assisted Tomography. 1981;5(3):366-9.	EMBASE	Double	EMBASE-PubMed	Author	Different	Unacceptable	EMBASE	Same			Different	Acceptable		Different	Acceptable		Same			Same			Same
	Rossi P, Sposito M, Simonetti G, Sposato S, Cusumano G. CT diagnosis of Budd-Chiari syndrome. J Comput Assist Tomogr. 1981 Jun;5(3):366-9.	PubMed
677	Roullet S, Biais M, Stecken L, Laurent C, Neau-Cransac M, Sztark F. Thrombocytopenia and acute BuddChiari syndrome after liver transplantation: Heparin-induced thrombocytopenia. British Journal of Anaesthesia. 2011;107(3):475-7.	EMBASE	Double	EMBASE-PubMed	Author	Same			Different	Acceptable		Different	Acceptable		Different	Acceptable		Same			Same			Same
	Roullet S, Biais M, Stecken L, Laurent C, Neau-Cransac M, Sztark F. Thrombocytopenia and acute Budd-Chiari syndrome after liver transplantation: heparin-induced thrombocytopenia. Br J Anaesth. 2011 Sep;107(3):475-7.	PubMed
678	Ruckert JC, Wolff H, Ridwelski K, Rudolph B, Staffa G, Romaniuk P. Experiences with surgical therapy of the Budd-Chiari-syndrome. Zentralblatt fur Chirurgie. 1992;117(5):282-93.	EMBASE	Double	EMBASE-PubMed	Author	Same			Different	Acceptable		Different	Acceptable		Same			Same			Same			Same
	Ruckert JC, Wolff H, Ridwelski K, Rudolph B, Staffa G, Romaniuk P. [Experiences with surgical therapy of Budd-Chiari syndrome]. Zentralbl Chir. 1992;117(5):282-93.	PubMed
679	Ruhlmann C, Engelmann L, Scheel H, Siegemund A, Biesold M. Thrombolysis of an extensive deep venous thrombosis of the lower body because of inferior vena caval anomaly. Deutsche Medizinische Wochenschrift. 1996;121(5):124-8.	EMBASE	Double	EMBASE-PubMed	Author	Same			Different	Acceptable		Different	Acceptable		Different	Acceptable		Same			Same			Same
	Ruhlmann C, Engelmann L, Scheel H, Siegemund A, Biesold M. [Thrombolysis of an extensive venous thrombosis of the lower body in an anomaly of the vena cava inferior]. Dtsch Med Wochenschr. 1996 Feb 2;121(5):124-8.	PubMed
680	Runne U, Doepfmer K, Antz H. Budd-Chiari syndrome during treatment with dacarbazine (DTIC). Deutsche Medizinische Wochenschrift. 1980;105(7):230-3.	EMBASE	Double	EMBASE-PubMed	Author	Different	Unacceptable	EMBASE	Different	Acceptable		Different	Acceptable		Different	Acceptable		Same			Same			Same
	Runne U, Doepfmer K, Antz H, Groth W, W FDL. [Budd-Chiari syndrome during treatment with dacarbazine (DTIC) (author's transl)]. Dtsch Med Wochenschr. 1980 Feb 15;105(7):230-3.	PubMed
681	Russi EW, Bansky G, Pfaltz M. Budd-Chiari syndrome in sarcoidosis. American Journal of Gastroenterology. 1986;81(1):71-5.	EMBASE	Double	EMBASE-PubMed	Author	Different	Unacceptable	EMBASE	Same			Different	Acceptable		Different	Acceptable		Same			Same			Same
	Russi EW, Bansky G, Pfaltz M, Spinas G, Hammer B, Senning A. Budd-Chiari syndrome in sarcoidosis. Am J Gastroenterol. 1986 Jan;81(1):71-5.	PubMed
682	Saca LE, Szer IS, Henar E, Nanjundiah P, Haddad ZH, Quismorio Jr FP. Budd-Chiari syndrome associated with antiphospholipid antibodies in a child: Report of a case and review of the literature. Journal of Rheumatology. 1994;21(3):545-8.	EMBASE	Double	EMBASE-PubMed	Author	Different	Unacceptable	EMBASE	Different	Acceptable		Different	Acceptable		Different	Acceptable		Same			Same			Same
	Saca LF, Szer IS, Henar E, Nanjundiah P, Haddad ZH, Quismorio FP, Jr. Budd-Chiari syndrome associated with antiphospholipid antibodies in a child: report of a case and review of the literature. J Rheumatol. 1994 Mar;21(3):545-8.	PubMed
683	Safka V, Hulek P, Krajina A, Dulicek P, Fejfar T, Jirkovsky V, et al. Budd-Chiari syndrome and TIPS - Twelve years' experience. Casopis Lekaru Ceskych. 2005;144(SUPPL. 3):3S38-3S42.	EMBASE	Double	EMBASE-PubMed	Author	Same			Different	Acceptable		Different	Acceptable		Same			Same			Different	Acceptable		Different	Acceptable
	Safka V, Hulek P, Krajina A, Dulicek P, Fejfar T, Jirkovsky V, et al. [Budd-Chiari syndrome and TIPS--twelve years' experience]. Cas Lek Cesk. 2005;144 Suppl 3:38-42.	PubMed
684	Saint Marc Girardin MF, Zafrani ES, Prigent A. Unilobar small hepatic vein obstruction: Possible role of progestogen given as oral contraceptive. Gastroenterology. 1983;84(3):630-5.	EMBASE	Double	EMBASE-PubMed	Author	Different	Unacceptable	EMBASE	Different	Acceptable		Same			Different	Acceptable		Same			Same			Same
	Saint-Marc Girardin MF, Zafrani ES, Prigent A, Larde D, Chauffour J, Dhumeaux D. Unilobar small hepatic vein obstruction: possible role of progestogen given as oral contraceptive. Gastroenterology. 1983 Mar;84(3):630-5.	PubMed
685	Sakamoto S, Egawa H, Kanazawa H, Shibata T, Aya MH, Haga H, et al. Hepatic venous outflow obstruction in pediatric living donor liver transplantation using left-sided lobe grafts: Kyoto university experience. Liver Transplantation. 2010;16(10):1207-14.	EMBASE	Double	EMBASE-PubMed	Author	Different	Unacceptable	EMBASE	Different	Acceptable		Different	Acceptable		Different	Acceptable		Same			Same			Same
	Sakamoto S, Egawa H, Kanazawa H, Shibata T, Miyagawa-Hayashino A, Haga H, et al. Hepatic venous outflow obstruction in pediatric living donor liver transplantation using left-sided lobe grafts: Kyoto University experience. Liver Transpl. 2010 Oct;16(10):1207-14.	PubMed
686	Sakata H, Sugawara Y, Makuuchi M. Hepatobiliary and pancreatic: Acute Budd-Chiari syndrome treated by systemic thrombolytic therapy. Journal of Gastroenterology and Hepatology. 2007;22(3):444.	EMBASE	Double	EMBASE-PubMed	Author	Same			Different	Acceptable		Different	Acceptable		Different	Acceptable		Same			Same			Same
	Sakata H, Sugawara Y, Makuuchi M. Education and imaging. Hepatobiliary and pancreatic: acute Budd-Chiari syndrome treated by systemic thrombolytic therapy. J Gastroenterol Hepatol. 2007 Mar;22(3):444.	PubMed
687	Sakcak I, Eris C, Olmez A, Kayaalp C, Ylmaz S. Replacement of the vena cava with aortic graft for living donor liver transplantation in Budd-Chiari syndrome associated with hydatid cyst surgery: A case report. Transplantation Proceedings. 2012;44(6):1757-8.	EMBASE	Double	EMBASE-PubMed	Author	Same			Same			Different	Acceptable		Different	Acceptable		Same			Same			Same
	Sakcak I, Eris C, Olmez A, Kayaalp C, Yilmaz S. Replacement of the vena cava with aortic graft for living donor liver transplantation in Budd-Chiari syndrome associated with hydatid cyst surgery: a case report. Transplant Proc. 2012 Jul-Aug;44(6):1757-8.	PubMed
688	Salomone A, Ferretti G, Carnevale Schianca S, Cravetto CA. Budd-Chiari syndrome: Description of two clinical cases. Minerva Medica. 1986;77(38):1743-54.	EMBASE	Double	EMBASE-PubMed	Author	Same			Different	Acceptable		Different	Acceptable		Different	Acceptable		Same			Same			Same
	Salomone A, Ferretti G, Carnevale Schianca S, Cravetto CA. [Budd-Chiari syndrome. Description of 2 cases]. Minerva Med. 1986 Oct 6;77(38):1743-54.	PubMed
689	Salvalaggio PRO, Koffron AJ, Fryer JP, Abecassis MM. Liver transplantation with simultaneous removal of an intracardiac transjugular intrahepatic portosystemic shunt and a vena cava filter without the utilization of cardiopulmonary bypass. Liver Transplantation. 2005;11(2):229-32.	EMBASE	Double	EMBASE-PubMed	Author	Different	Acceptable		Same			Different	Acceptable		Different	Acceptable		Same			Same			Same
	Salvalaggio PR, Koffron AJ, Fryer JP, Abecassis MM. Liver transplantation with simultaneous removal of an intracardiac transjugular intrahepatic portosystemic shunt and a vena cava filter without the utilization of cardiopulmonary bypass. Liver Transpl. 2005 Feb;11(2):229-32.	PubMed
690	Samlok DS, Saha MM, Gaiha M, Buxi TBS, Srivastav MP, Rizvi SNA. Aortic aneurysm presenting as Budd Chairi syndrome. Australasian Radiology. 1991;35(4):388-90.	EMBASE	Double	EMBASE-PubMed	Author	Different	Acceptable		Same			Different	Acceptable		Different	Acceptable		Same			Same			Same
	Samlok DS, Saha MM, Gaiha M, Buxi TB, Srivastav MP, Rizvi SN. Aortic aneurysm presenting as Budd Chiari syndrome. Australas Radiol. 1991 Nov;35(4):388-90.	PubMed
691	Sandford NL, Harley HAJ, Campbell CM. A Case of an Unsuspected Cause of Budd-Chiari Syndrome. Clinical Gastroenterology and Hepatology. 2009;7(9):e55-e6.	EMBASE	Double	EMBASE-PubMed	Author	Different	Acceptable		Different	Acceptable		Different	Acceptable		Different	Acceptable		Same			Same			Different	Acceptable
	Sandford NL, Harley HA, Campbell CM. A case of an unsuspected cause of Budd-Chiari syndrome. Clin Gastroenterol Hepatol. 2009 Sep;7(9):e55-6.	PubMed
692	Sarawagi R, Keshava SN, Surendrababu NRS, Zachariah UG, Eapen EC. Budd-Chiari syndrome complicating hydatid cyst of the liver managed by venoplasty and stenting. CardioVascular and Interventional Radiology. 2011;34(SUPPL. 2):S202-S5.	EMBASE	Double	EMBASE-PubMed	Author	Different	Acceptable		Same			Different	Acceptable		Different	Acceptable		Same			Different	Acceptable		Different	Acceptable
	Sarawagi R, Keshava SN, Surendrababu NR, Zachariah UG, Eapen EC. Budd-Chiari syndrome complicating hydatid cyst of the liver managed by venoplasty and stenting. Cardiovasc Intervent Radiol. 2011 Feb;34 Suppl 2:S202-5.	PubMed
693	Sarfati PO, Scotte M, Moncorge C, Sobhani I, Houssin D, Chapuis Y. Budd-Chiari syndrome with caval membranous web. Treatment by orthotopic liver transplantation. Gastroenterologie Clinique et Biologique. 1993;17(3):223-5.	EMBASE	Double	EMBASE-PubMed	Author	Same			Different	Acceptable		Different	Acceptable		Same			Same			Same			Same
	Sarfati PO, Scotte M, Moncorge C, Sobhani I, Houssin D, Chapuis Y. [Budd-Chiari's syndrome with caval membranous web treated by liver transplantation]. Gastroenterol Clin Biol. 1993;17(3):223-5.	PubMed
694	Sarin SK, Nanda R, Kumar N. Repeated endoscopic sclerotherapy for active variceal bleeding. Annals of Surgery. 1985;202(6):708-11.	EMBASE	Double	EMBASE-PubMed	Author	Different	Unacceptable	EMBASE	Same			Different	Acceptable		Different	Acceptable		Same			Same			Same
	Sarin SK, Nanda R, Kumar N, Vij JC, Anand BS. Repeated endoscopic sclerotherapy for active variceal bleeding. Ann Surg. 1985 Dec;202(6):708-11.	PubMed
695	Sarkar P, Basu AK, Mandal SK, Basu D, Banerjee R, Pal SK, et al. Hepatopulmonary syndrome - An uncommon and severe complication of certain liver diseases. Journal of the Indian Medical Association. 2005;103(9):469-72.	EMBASE	Double	EMBASE-PubMed	Author	Same			Different	Acceptable		Different	Acceptable		Different	Acceptable		Same			Same			Different	Acceptable
	Sarkar P, Basu AK, Mandal SK, Basu D, Banerjee R, Pal SK, et al. Hepatopulmonory syndrome--an uncommon and severe complication of certain liver diseases. J Indian Med Assoc. 2005 Sep;103(9):469-70, 72.	PubMed
696	Sato N, Moriwaki K, Sanuki M, Yuge O. [Anesthesia for venoplasty of right hepatic vein and liver portion of inferior vena cava using veno-venous bypass]. Masui. 1993 Feb;42(2):276-9.	EMBASE	Double	EMBASE-PubMed	Author	Same			Same			Different	Acceptable		Different	Acceptable		Same			Same			Same
	Sato N, Moriwari K, Sanuki M, Yuge O. Anesthesia for venoplasty of right hepatic vein and liver portion of inferior vena cava using veno-venous bypass. Japanese Journal of Anesthesiology. 1993;42(2):276-9.	PubMed
697	Satoh M, Katoh J, Onodera S. Leiomyosarcoma of the inferior vena cava causing Budd-Chiari syndrome - A case report. Angiology. 1993;44(8):673-6.	EMBASE	Double	EMBASE-PubMed	Author	Same			Different	Acceptable		Same			Different	Acceptable		Same			Same			Same
	Satoh M, Katoh J, Onodera S. Leiomyosarcoma of the inferior vena cava causing Budd-Chiari syndrome--a case report. Angiology. 1993 Aug;44(8):673-6.	PubMed
698	Sauter G, Zulke C, Pape GR. Right-sided upper abdominal pain and ascites in a 24-year-old female patient. Internist. 1993;34(3):274-7.	EMBASE	Double	EMBASE-PubMed	Author	Same			Different	Acceptable		Different	Acceptable		Different	Acceptable		Same			Same			Same
	Sauter G, Zulke C, Pape GR. [Right-sided epigastric pain and ascites in a 24-year-old female patient]. Internist (Berl). 1993 Mar;34(3):274-7.	PubMed
699	Sawada S. A case report of Budd-Chiari syndrome treated by percutaneous transluminal angioplasty. Japanese Journal of Clinical Radiology. 1984;29(1):151-4.	EMBASE	Double	EMBASE-PubMed	Author	Different	Unacceptable	EMBASE	Same			Different	Acceptable		Different	Acceptable		Same			Same			Same
	Sawada S, Kubota K, Soukawa M, Yoshida M, Nakano K, Murata T, et al. [A case report of Budd-Chiari syndrome treated by percutaneous transluminal angioplasty]. Rinsho Hoshasen. 1984 Jan;29(1):151-4.	PubMed
700	Sawada S, Oshima T, Kato T. Budd-Chiari syndrome treated by percutaneous transluminal angioplasty: Report of a case. Acta Radiologica - Series Diagnosis. 1985;26(1):25-7.	EMBASE	Double	EMBASE-PubMed	Author	Different	Unacceptable	EMBASE	Different	Acceptable		Different	Acceptable		Different	Acceptable		Same			Same			Same
	Sawada S, Oshima T, Kato T, Kubota Y, Tanaka Y. Budd-Chiari syndrome treated by percutaneous transluminal angioplasty. Report of a case. Acta Radiol Diagn (Stockh). 1985 Jan-Feb;26(1):25-7.	PubMed
701	Sawamura R, Fernandes MIM, Galvao LC, Goldani HAS. Report of two cases of children with Budd-Chiari syndrome successfully treated with streptokinase. Arquivos de Gastroenterologia. 1996;33(3):179-81.	EMBASE	Double	EMBASE-PubMed	Author	Different	Acceptable		Same			Different	Acceptable		Different	Acceptable		Same			Same			Same
	Sawamura R, Fernandes MI, Galvao LC, Goldani HA. Report of two cases of children with Budd-Chiari syndrome successfully treated with streptokinase. Arq Gastroenterol. 1996 Jul-Sep;33(3):179-81.	PubMed
702	Schmets L, Hagege H, Merlet C, Zylberberg H, Chousterman M. Double portal and hepatic venous thrombosis revealing a paroxysmal nocturnal hemoglobinuria and regressive with heparin. Gastroenterologie Clinique et Biologique. 1993;17(12):955-8.	EMBASE	Double	EMBASE-PubMed	Author	Same			Different	Acceptable		Different	Acceptable		Same			Same			Same			Same
	Schmets L, Hagege H, Merlet C, Zylberberg H, Chousterman M. [Porto-hepatic thrombosis, revealing paroxysmal nocturnal hemoglobinuria, followed by regression induced by heparin therapy]. Gastroenterol Clin Biol. 1993;17(12):955-8.	PubMed
703	Schmidt J, Dogan N, Schafer M. Septic thrombosis of the axillary vein with unilateral pulmonary abscess: A variant of Lemierre's syndrome. Deutsche Medizinische Wochenschrift. 2006;131(9):430-3.	EMBASE	Double	EMBASE-PubMed	Author	Same			Different	Acceptable		Different	Acceptable		Different	Acceptable		Same			Same			Same
	Schmidt J, Dogan N, Schafer M. [Septic thrombosis of the axillary vein with unilateral pulmonary abscess. Variation of Lemierre's syndrome]. Dtsch Med Wochenschr. 2006 Mar 3;131(9):430-3.	PubMed
704	Schramek A, Better OS, Brook JG. New observations in the clinical spectrum of the Budd Chiari syndrome. Annals of Surgery. 1974;180(3):368-72.	EMBASE	Double	EMBASE-PubMed	Author	Different	Unacceptable	EMBASE	Same			Different	Acceptable		Different	Acceptable		Same			Same			Same
	Schramek A, Better OS, Brook JG, Alroy GG, Gellei B. New observations in the clinical spectrum of the Budd-Chiari Syndrome. Ann Surg. 1974 Sep;180(3):368-72.	PubMed
705	Schwarz KB, Wolverson M, deMello DE. Budd-Chiari syndrome in a child. Journal of Pediatric Gastroenterology and Nutrition. 1982;1(2):277-83.	EMBASE	Double	EMBASE-PubMed	Author	Different	Unacceptable	EMBASE	Different	Acceptable		Different	Acceptable		Same			Same			Same			Same
	Schwarz KB, Wolverson M, deMello DE, King J, Nolan B, Lewis JE, Jr. Budd--Chiari syndrome in a child. J Pediatr Gastroenterol Nutr. 1982;1(2):277-83.	PubMed
706	Schweizer W, Schott G, Zimmermann A, Triller J, Blumgart LH. Clinical significance and histologic classification of atrophy/hypertrophy complex (AHC) of the liver. Schweizerische Medizinische Wochenschrift. 1993;123(34):1598-603.	EMBASE	Double	EMBASE-PubMed	Author	Same			Different	Acceptable		Different	Acceptable		Different	Acceptable		Same			Same			Same
	Schweizer W, Schott G, Zimmermann A, Triller J, Blumgart LH. [Clinical significance and histological classification of atrophy/hypertrophy complexes of the liver]. Schweiz Med Wochenschr. 1993 Aug 28;123(34):1598-603.	PubMed
707	Schwinghackl A, Ludescher E, Ortner A. Disturbances in the circulation of the vena cava inferior in newborns. Zeitschrift fur Kardiologie. 1975;64(5):472-81.	EMBASE	Double	EMBASE-PubMed	Author	Same			Different	Acceptable		Different	Acceptable		Different	Acceptable		Same			Same			Same
	Schwinghackl A, Ludescher E, Ortner A. [Problem of circulation disorder in the inferior vena cava in newborn infants]. Z Kardiol. 1975 May;64(5):472-81.	PubMed
708	Sebastian S, Tuite D, Torreggiani W, Crotty P, Buckley M. Angiomyolipoma of the liver causing Budd-Chiari syndrome [5]. Journal of Gastroenterology and Hepatology. 2004;19(6):722-3.	EMBASE	Double	EMBASE-PubMed	Author	Same			Different	Acceptable		Different	Acceptable		Different	Acceptable		Same			Same			Same
	Sebastian S, Tuite D, Torreggiani W, Crotty P, Buckley M. Angiomyolipoma of the liver causing Budd-Chiari syndrome. J Gastroenterol Hepatol. 2004 Jun;19(6):722-3.	PubMed
709	Segadal L, Arnesjo B, Halvorsen JF. Budd-Chiari syndrome with obstruction of the inferior caval vein: Successful treatment by cavosplenoatrial shunt. Surgery. 1985;98(1):63-7.	EMBASE	Double	EMBASE-PubMed	Author	Different	Unacceptable	EMBASE	Different	Acceptable		Same			Different	Acceptable		Same			Same			Same
	Segadal L, Arnesjo B, Halvorsen JF, Gothlin J, Myking A, Solberg CO. Budd-Chiari syndrome with obstruction of the inferior caval vein: successful treatment by cavosplenoatrial shunt. Surgery. 1985 Jul;98(1):63-7.	PubMed
710	Seki S, Sakaguchi H, Kobayashi S, Kitada T, Nakamura K, Yamada RS. Transjugular intrahepatic portosystemic shunt in combination with oral anticoagulant for Budd-Chiari syndrome. Hepato-Gastroenterology. 2001;48(41):1447-9.	EMBASE	Double	EMBASE-PubMed	Author	Different	Acceptable		Same			Different	Acceptable		Different	Acceptable		Same			Same			Same
	Seki S, Sakaguchi H, Kobayashi S, Kitada T, Nakamura K, Yamada R. Transjugular intrahepatic portosystemic shunt in combination with oral anticoagulant for Budd-Chiari syndrome. Hepatogastroenterology. 2001 Sep-Oct;48(41):1447-9.	PubMed
711	Seltman HJ, Dekker A, Van Thiel DH. Budd-Chiari syndrome recurring in a transplanted liver. Gastroenterology. 1983;84(3):640-3.	EMBASE	Double	EMBASE-PubMed	Author	Different	Unacceptable	EMBASE	Same			Same			Different	Acceptable		Same			Same			Same
	Seltman HJ, Dekker A, Van Thiel DH, Boggs DR, Starzl TE. Budd-Chiari syndrome recurring in a transplanted liver. Gastroenterology. 1983 Mar;84(3):640-3.	PubMed
712	Senaran H, Acaro?lu E, Ozdemir HM, Atilla B. Enoxaparin and heparin comparison of deep vein thrombosis prophylaxis in total hip replacement patients. Archives of orthopaedic and trauma surgery [serial on the Internet]. 2006; (1): Available from: http://onlinelibrary.wiley.com/o/cochrane/clcentral/articles/666/CN-00561666/frame.html.	Cochrane Library	Double	Cochrane Library-EMBASE	Author	Different	Unacceptable	Cochrane	Same			Different	Acceptable		Same			Different	Unacceptable	Cochrane	Same			Different	Unacceptable	Cochrane
	Senaran H, Acaroglu E, Ozdemir HM, Atilla B. Enoxaparin and heparin comparison of deep vein thrombosis prophylaxis in total hip replacement patients. Archives of Orthopaedic and Trauma Surgery. 2006;126(1):1-5.	EMBASE
713	Senning A. Budd-Chiari syndrome: surgical therapy. Schweizerische Medizinische Wochenschrift. 1981;111(52):2036-9.	EMBASE	Double	EMBASE-PubMed	Author	Same			Different	Acceptable		Different	Acceptable		Different	Acceptable		Same			Same			Same
	Senning A. [Budd-Chiari syndrome: a contribution to surgical therapy]. Schweiz Med Wochenschr. 1981 Dec 26;111(52):2036-9.	PubMed
714	Senzole M, Cholongitas EC, Patch D, Burroughs AK. Update on the classification, assessment of prognosis and therapy of Budd-Chiari syndrome. Nature Clinical Practice Gastroenterology and Hepatology. 2005;2(4):182-90.	EMBASE	Double	EMBASE-PubMed	Author	Different	Unacceptable	EMBASE	Same			Different	Acceptable		Different	Acceptable		Same			Same			Same
	Senzolo M, Cholongitas EC, Patch D, Burroughs AK. Update on the classification, assessment of prognosis and therapy of Budd-Chiari syndrome. Nat Clin Pract Gastroenterol Hepatol. 2005 Apr;2(4):182-90.	PubMed
715	Senzolo M, Cholongitas E, Davies N, Marelli L, Shusang V, Patch D, et al. Transjugular Intrahepatic Portosystemic Shunt (TIPS), the preferred therapeutic option for Budd Chiari syndrome associated with portal vein thrombosis [3]. American Journal of Gastroenterology. 2006;101(9):2163-4.	EMBASE	Double	EMBASE-PubMed	Author	Same			Different	Acceptable		Different	Acceptable		Different	Acceptable		Same			Same			Different	Acceptable
	Senzolo M, Cholongitas E, Davies N, Marelli L, Shusang V, Patch D, et al. Transjugular Intrahepatic Portosystemic Shunt (TIPS), the preferred therapeutic option for Budd Chiari syndrome associated with portal vein thrombosis. Am J Gastroenterol. 2006 Sep;101(9):2163-4; author reply 4-5.	PubMed
716	Senzolo M, Patch D, Cholongitas E, Burroughs AK. Transjugular intrahepatic portosystemic shunt for portal vein thrombosis with and without underlying cirrhosis [3]. CardioVascular and Interventional Radiology. 2007;30(3):545.	EMBASE	Double	EMBASE-PubMed	Author	Same			Different	Acceptable		Different	Acceptable		Different	Acceptable		Same			Same			Different	Acceptable
	Senzolo M, Patch D, Cholongitas E, Burroughs AK. Transjugular intrahepatic portosystemic shunt for portal vein thrombosis with and without underlying cirrhosis. Cardiovasc Intervent Radiol. 2007 May-Jun;30(3):545; author reply 6.	PubMed
717	Sequeira FW, Weber TR, Smith WL. Budd-Chiari syndrome caused by hepatic torsion. American Journal of Roentgenology. 1981;137(2):393-4.	EMBASE	Double	EMBASE-PubMed	Author	Different	Unacceptable	EMBASE	Same			Different	Acceptable		Different	Acceptable		Same			Same			Same
	Sequeira FW, Weber TR, Smith WL, Careskey JM, Cairo MS. Budd-Chiari syndrome caused by hepatic torsion. AJR Am J Roentgenol. 1981 Aug;137(2):393-4.	PubMed
718	Serrano MTC, Martin DG, Menendez JN, Garcia BDLF. Hepatic abscesses and hepatic venous thrombosis due to Fusobacterium necrophorum septicemia: Lemierre syndrome variant [2]. Medicina Clinica. 2007; 129(5): 197-8.	EMBASE	Double	EMBASE-PubMed	Title	Different	Unacceptable	EMBASE	Different	Acceptable		Different	Acceptable		Same			Same			Same			Same
	Campoamor Serrano MT, Galiana Martin D, Noval Menendez J, de la Fuente Garcia B. [Hepatic abscesses and hepatic venous thrombosis due to Fusobacterium necrophorum septicemia: Lemierre syndrome variant]. Med Clin (Barc). 2007; 129(5): 197-8.	PubMed
719	Seyahi E, Hamuryudan V, Hatemi G, Melikoglu M, Celik S, Fresko I, et al. Infliximab in the treatment of hepatic vein thrombosis (Budd-Chiari syndrome) in three patients with Behcet's syndrome [7]. Rheumatology. 2007;46(7):1213-4.	EMBASE	Double	EMBASE-PubMed	Author	Same			Different	Acceptable		Different	Acceptable		Different	Acceptable		Same			Same			Same
	Seyahi E, Hamuryudan V, Hatemi G, Melikoglu M, Celik S, Fresko I, et al. Infliximab in the treatment of hepatic vein thrombosis (Budd-Chiari syndrome) in three patients with Behcet's syndrome. Rheumatology (Oxford). 2007 Jul;46(7):1213-4.	PubMed
720	Shah SP, Sandhu R, Mitchell S, Larkin G. Visual loss precluding acute onset of Budd-Chiari syndrome [16]. Eye. 2006;20(9):1097-9.	EMBASE	Double	EMBASE-PubMed	Author	Same			Different	Acceptable		Different	Acceptable		Different	Acceptable		Same			Same			Same
	Shah SP, Sandhu R, Mitchell S, Larkin G. Visual loss precluding acute onset of Budd-Chiari syndrome. Eye (Lond). 2006 Sep;20(9):1097-9.	PubMed
721	Shaked A, McDiarmid SV, Harrison RE, Gelebert HA, Colonna Iii JO, Busutil RW. Hepatic artery thrombosis resulting in gas gangrene of the transplanted liver. Surgery. 1992;111(4):462-5.	EMBASE	Double	EMBASE-PubMed	Author	Different	Unacceptable	EMBASE	Same			Same			Different	Acceptable		Same			Same			Same
	Shaked A, McDiarmid SV, Harrison RE, Gelebert HA, Colonna JO, 3rd, Busuttil RW. Hepatic artery thrombosis resulting in gas gangrene of the transplanted liver. Surgery. 1992 Apr;111(4):462-5.	PubMed
722	Shamseddine AI, Otrock ZK, Mahfouz RAR, Makarem JA, Taher AT. Budd-Chiari syndrome in a paroxysmal nocturnal hemoglobinuria patient with coexistence of factor II and MTHFR mutations [14]. Journal of Thrombosis and Haemostasis. 2005;3(5):1111.	EMBASE	Double	EMBASE-PubMed	Author	Different	Acceptable		Different	Acceptable		Different	Acceptable		Different	Acceptable		Same			Same			Same
	Shamseddine AI, Otrock ZK, Mahfouz RA, Makarem JA, Taher AT. Budd-Chiari syndrome in a paroxysmal nocturnal hemoglobinuria patient with coexistence of factor II and MTHFR mutations. J Thromb Haemost. 2005 May;3(5):1111.	PubMed
723	Shani M, Theodor E, Frand M, Goldman B. A family with protein losing enteropathy. Gastroenterology. 1974;66(3):433-45.	EMBASE	Double	EMBASE-PubMed	Author	Same			Different	Acceptable		Same			Different	Acceptable		Same			Same			Same
	Shani M, Theodor E, Frand M, Goldman B. A family with protein-losing enteropathy. Gastroenterology. 1974 Mar;66(3):433-45.	PubMed
724	Sharma S, Kandpal H. Chronic Budd-Chiari syndrome and abdominal varices. New England Journal of Medicine. 2007;357(25):e29.	EMBASE	Double	EMBASE-PubMed	Author	Same			Different	Acceptable		Different	Acceptable		Different	Acceptable		Same			Same			Same
	Sharma S, Kandpal H. Images in clinical medicine. Chronic budd-Chiari syndrome and abdominal varices. N Engl J Med. 2007 Dec 20;357(25):e29.	PubMed
725	Sheth AA. Case 15-2006: The Budd-Chiari syndrome and V617F mutation in JAK2 [13]. New England Journal of Medicine. 2006;355(7):738.	EMBASE	Double	EMBASE-PubMed	Author	Same			Different	Acceptable		Different	Acceptable		Different	Acceptable		Same			Same			Different	Acceptable
	Sheth AA. Case 15-2006: the Budd-Chiari syndrome and V617F mutation in JAK2. N Engl J Med. 2006 Aug 17;355(7):738; author reply	PubMed
726	Shetty S, Ghosh K. Thrombophilic dimension of Budd chiari syndrome and portal venous thrombosis - A concise review. Thrombosis Research. 2011;127(6):505-12.	EMBASE	Double	EMBASE-PubMed	Author	Same			Different	Acceptable		Different	Acceptable		Different	Acceptable		Same			Same			Same
	Shetty S, Ghosh K. Thrombophilic dimension of Budd chiari syndrome and portal venous thrombosis--a concise review. Thromb Res. 2011 Jun;127(6):505-12.	PubMed
727	Shiraki K, Sakurai H. Sclerosing peritonitis. New England Journal of Medicine. 2008;359(3):293.	EMBASE	Double	EMBASE-PubMed	Author	Same			Different	Acceptable		Different	Acceptable		Different	Acceptable		Same			Same			Same
	Shiraki K, Sakurai H. Images in clinical medicine. Sclerosing peritonitis. N Engl J Med. 2008 Jul 17;359(3):293.	PubMed
728	Shirouzu Y, Kasahara M, Morioka D, Sakamoto S, Taira K, Uryuhara K, et al. Vascular reconstruction and complications in living donor liver transplantation in infants weighing less then 6 kilograms: The Kyoto experience. Liver Transplantation. 2006;12(8):1224-32.	EMBASE	Double	EMBASE-PubMed	Author	Same			Different	Acceptable		Different	Acceptable		Different	Acceptable		Same			Same			Same
	Shirouzu Y, Kasahara M, Morioka D, Sakamoto S, Taira K, Uryuhara K, et al. Vascular reconstruction and complications in living donor liver transplantation in infants weighing less than 6 kilograms: the Kyoto experience. Liver Transpl. 2006 Aug;12(8):1224-32.	PubMed
729	Shrestha S. Bacterial peritonitis in hepatic inferior vena cava disease: a hypothesis to explain the cause of infection in high protein ascites. Hepatol Res. 2002 Sep;24(1):42.	PubMed	Double	EMBASE-PubMed	Author	Different	Acceptable		Different	Acceptable		Different	Acceptable		Same			Same			Same			Different	Acceptable
	Shrestha SM, Shrestha S. Bacterial peritonitis in hepatic inferior vena cava disease: A hypothesis to explain the cause of infection in high protein ascites. Hepatology Research. 2002;24(1):42-9.	EMBASE
730	Shulman HM, Hinterberger W. Hepatic veno-occlusive disease - Liver toxicity syndrome after bone marrow transplantation. Bone Marrow Transplantation. 1992;10(3):197-214.	EMBASE	Double	EMBASE-PubMed	Author	Same			Different	Acceptable		Different	Acceptable		Different	Acceptable		Same			Same			Same
	Shulman HM, Hinterberger W. Hepatic veno-occlusive disease--liver toxicity syndrome after bone marrow transplantation. Bone Marrow Transplant. 1992 Sep;10(3):197-214.	PubMed
731	Sieders E, Peeters PMJG, Ten Vergert EM, De Jong KP, Porte RJ, Zwaveling JH, et al. Early vascular complications after pediatric liver transplantation. Liver Transplantation. 2000;6(3):326-32.	EMBASE	Double	EMBASE-PubMed	Author	Different	Unacceptable	EMBASE	Same			Different	Acceptable		Different	Acceptable		Same			Same			Same
	Sieders E, Peeters PM, TenVergert EM, de Jong KP, Porte RJ, Zwaveling JH, et al. Early vascular complications after pediatric liver transplantation. Liver Transpl. 2000 May;6(3):326-32.	PubMed
732	Silva MA, Tekin K, Aytekin F, Bramhall SR, Buckels JAC, Mirza DF. Surgery for hilar cholangiocarcinoma; a 10 year experience of a tertiary referral centre in the UK. European Journal of Surgical Oncology. 2005;31(5):533-9.	EMBASE	Double	EMBASE-PubMed	Author	Different	Acceptable		Same			Different	Acceptable		Different	Acceptable		Same			Same			Same
	Silva MA, Tekin K, Aytekin F, Bramhall SR, Buckels JA, Mirza DF. Surgery for hilar cholangiocarcinoma; a 10 year experience of a tertiary referral centre in the UK. Eur J Surg Oncol. 2005 Jun;31(5):533-9.	PubMed
733	Singh A, Farrer PA, Grossman ZD, Deaver Thomas F. Filling defects in Budd-Chiari syndrome. New York State Journal of Medicine. 1980;80(5):801-2.	EMBASE	Double	EMBASE-PubMed	Author	Different	Unacceptable	PubMed	Same			Different	Acceptable		Different	Acceptable		Same			Same			Same
	Singh A, Farrer PA, Grossman ZD, Thomas FD. Filling defects in Budd-Chiari syndrome. N Y State J Med. 1980 Apr;80(5):801-2.	PubMed
734	Sinha R, Clarke D. Editor's quiz: A case of jaundice with a mediastinal mass. Gut. 2005;54(10):1383+90.	EMBASE	Double	EMBASE-PubMed	Author	Same			Different	Acceptable		Same			Different	Acceptable		Same			Same			Same
	Sinha R, Clarke D. A case of jaundice with a mediastinal mass. Gut. 2005 Oct;54(10):1383, 90.	PubMed
735	Sipahi T, Duru F, YaralI N, Akar N. Compound heterozygosity for factor V Leiden and prothrombin G20210A mutations in a child with Budd-Chiari syndrome [5]. European Journal of Pediatrics. 2001;160(3):198.	EMBASE	Double	EMBASE-PubMed	Author	Same			Different	Acceptable		Different	Acceptable		Different	Acceptable		Same			Same			Same
	Sipahi T, Duru F, Yarah N, Akar N. Compound heterozygosity for factor V Leiden and prothrombin G20210A mutations in a child with Budd-Chiari syndrome. Eur J Pediatr. 2001 Mar;160(3):198.	PubMed
736	Sitruk-Ware R, Menard J, Conard J, Kumar S, Thalabard JC, Tokay B, et al. Effects of oral and transvaginal ethinyl estradiol on hemostatic factors and hepatic proteins in a randomized, crossover study. The Journal of clinical endocrinology and metabolism [serial on the Internet]. 2007; (6): Available from: http://onlinelibrary.wiley.com/o/cochrane/clcentral/articles/415/CN-00587415/frame.html.	Cochrane Library	Double	Cochrane Library-PubMed	Author	Different	Unacceptable	Cochrane	Same			Different	Acceptable		Different	Acceptable		Different	Unacceptable	Cochrane	Same			Different	Unacceptable	Cochrane
	Sitruk-Ware R, Plu-Bureau G, Menard J, Conard J, Kumar S, Thalabard JC, et al. Effects of oral and transvaginal ethinyl estradiol on hemostatic factors and hepatic proteins in a randomized, crossover study. J Clin Endocrinol Metab. 2007 Jun;92(6):2074-9.	PubMed
737	Sivaram M, Chawla Y, Kumar B. Stasis dermatitis - A new cutaneous manifestation of Budd-Chiari syndrome. International Journal of Dermatology. 1998;37(5):397-8.	EMBASE	Double	EMBASE-PubMed	Author	Same			Different	Acceptable		Different	Acceptable		Different	Acceptable		Same			Same			Same
	Sivaram M, Chawla Y, Kumar B. Stasis dermatitis--a new cutaneous manifestation of Budd-Chiari syndrome. Int J Dermatol. 1998 May;37(5):397-8.	PubMed
738	Smalberg JH, Koehler E, Murad SD, Plessier A, Seijo S, Trebicka J, et al. The JAK2 46/1 haplotype in Budd-Chiari syndrome and portal vein thrombosis. Blood. 2011;117(15):3968-73.	EMBASE	Double	EMBASE-PubMed	Author	Different	Unacceptable	EMBASE	Same			Same			Different	Acceptable		Same			Same			Same
	Smalberg JH, Koehler E, Darwish Murad S, Plessier A, Seijo S, Trebicka J, et al. The JAK2 46/1 haplotype in Budd-Chiari syndrome and portal vein thrombosis. Blood. 2011 Apr 14;117(15):3968-73.	PubMed
739	Smalberg JH, Kruip MJHA, Janssen HLA, Rijken DC, Leebeek FWG, De Maat MPM. Hypercoagulability and hypofibrinolysis and risk of deep vein thrombosis and splanchnic vein thrombosis: Similarities and differences. Arteriosclerosis, Thrombosis, and Vascular Biology. 2011;31(3):485-93.	EMBASE	Double	EMBASE-PubMed	Author	Different	Acceptable		Different	Acceptable		Different	Acceptable		Different	Acceptable		Same			Same			Same
	Smalberg JH, Kruip MJ, Janssen HL, Rijken DC, Leebeek FW, de Maat MP. Hypercoagulability and hypofibrinolysis and risk of deep vein thrombosis and splanchnic vein thrombosis: similarities and differences. Arterioscler Thromb Vasc Biol. 2011 Mar;31(3):485-93.	PubMed
740	Smalberg JH, Murad SD, Braakman E, Valk PJ, Janssen HLA, Leebeek FWG. Myeloproliferative disease in the pathogenesis and survival of Budd-Chiari syndrome. Haematologica. 2006;91(12):1712-3.	EMBASE	Double	EMBASE-PubMed	Author	Different	Unacceptable	EMBASE	Same			Same			Different	Acceptable		Same			Same			Same
	Smalberg JH, Darwish Murad S, Braakman E, Valk PJ, Janssen HL, Leebeek FW. Myeloproliferative disease in the pathogenesis and survival of Budd-Chiari syndrome. Haematologica. 2006 Dec;91(12):1712-3.	PubMed
741	Smalberg JH, Spaander MVMCW, Jie KSG, Pattynama PMT, Van Buuren HR, Van Den Berg B, et al. Risks and benefits of transcatheter thrombolytic therapy in patients with splanchnic venous thrombosis. Thrombosis and Haemostasis. 2008;100(6):1084-8.	EMBASE	Double	EMBASE-PubMed	Author	Different	Acceptable		Same			Different	Acceptable		Different	Acceptable		Same			Same			Same
	Smalberg JH, Spaander MV, Jie KS, Pattynama PM, van Buuren HR, van den Berg B, et al. Risks and benefits of transcatheter thrombolytic therapy in patients with splanchnic venous thrombosis. Thromb Haemost. 2008 Dec;100(6):1084-8.	PubMed
742	Smith BM, Mulherin JL, Sawyers JL. Suprarenal vena caval occlusion. Principles of operative management. Annals of Surgery. 1984;199(6):656-67.	EMBASE	Double	EMBASE-PubMed	Author	Different	Unacceptable	EMBASE	Same			Different	Acceptable		Different	Acceptable		Same			Same			Different	Unacceptable	PubMed
	Smith BM, Mulherin JL, Sawyers JL, Turner BI, Prager RL, Dean RH. Suprarenal vena caval occlusion. Principles of operative management. Ann Surg. 1984 Jun;199(6):656-68.	PubMed
743	Smith RRL, Hutchins GM. Pulmonary fecal embolization complicating the Budd-Chiari syndrome. New England Journal of Medicine. 1978;298(19):1069-70.	EMBASE	Double	EMBASE-PubMed	Author	Different	Acceptable		Same			Different	Acceptable		Different	Acceptable		Same			Same			Same
	Smith RR, Hutchins GM. Pulmonary fecal embolization complicating the Budd-Chiari syndrome. N Engl J Med. 1978 May 11;298(19):1069-70.	PubMed
744	Solano Jr FX, Young E, Talamo TS, Dekker A. Constrictive pericarditis mimicking Budd-Chiari syndrome. American Journal of Medicine. 1986;80(1):113-5.	EMBASE	Double	EMBASE-PubMed	Author	Different	Unacceptable	EMBASE	Same			Different	Acceptable		Different	Acceptable		Same			Same			Same
	Solano FX, Jr., Young E, Talamo TS, Dekker A. Constrictive pericarditis mimicking Budd-Chiari syndrome. Am J Med. 1986 Jan;80(1):113-5.	PubMed
745	Solis Herruzo JA, Castellano G, Colina F. Hepatic injury in the toxic epidemic syndrome caused by ingestion of adulterated cooking oil (Spain, 1981). Hepatology. 1984;4(1):131-9.	EMBASE	Double	EMBASE-PubMed	Author	Different	Unacceptable	EMBASE	Same			Same			Different	Acceptable		Same			Same			Same
	Solis-Herruzo JA, Castellano G, Colina F, Morillas JD, Munoz-Yague MT, Coca MC, et al. Hepatic injury in the toxic epidemic syndrome caused by ingestion of adulterated cooking oil (Spain, 1981). Hepatology. 1984 Jan-Feb;4(1):131-9.	PubMed
746	Solla Buceta M, Lopez Calvo S, Castro Iglesias A, Pedreira Andrade J. 67 year old male, chronic alcholism and hydropic descompensation. Revista Clinica Espanola. 2005;205(11):569-70.	EMBASE	Double	EMBASE-PubMed	Author	Same			Different	Acceptable		Different	Acceptable		Different	Acceptable		Same			Same			Same
	Solla Buceta M, Lopez Calvo S, Castro Iglesias A, Pedreira Andrade J. [A 67 year old male, chronic alcoholism and hydropic decompensation]. Rev Clin Esp. 2005 Nov;205(11):569-70.	PubMed
747	Soyer P, Roche A, Breittmayer F. Percutaneous transluminal angioplasty of stenotic portosystemic shunts. Gastroenterologie Clinique et Biologique. 1991;15(4):280-4.	EMBASE	Double	EMBASE-PubMed	Author	Same			Different	Acceptable		Different	Acceptable		Same			Same			Same			Same
	Soyer P, Roche A, Breittmayer F. [Percutaneous transluminal angioplasty of portosystemic shunts]. Gastroenterol Clin Biol. 1991;15(4):280-4.	PubMed
748	Spapen HDM, Volckaert A, Bourgain C, Braeckman J, Van Belle SJP. Acute Budd-Chiari syndrome with portosystemic encephalopathy as first sign of renal carcinoma. British Journal of Urology. 1988;62(3):274-5.	EMBASE	Double	EMBASE-PubMed	Author	Different	Acceptable		Same			Different	Acceptable		Different	Acceptable		Same			Same			Same
	Spapen HD, Volckaert A, Bourgain C, Braeckman J, Van Belle SJ. Acute Budd-Chiari syndrome with portosystemic encephalopathy as first sign of renal carcinoma. Br J Urol. 1988 Sep;62(3):274-5.	PubMed
749	Sparsa A, Bedane C, Benazahary H, De Vencay P, Gauthier ML, Le Brun V, et al. Drug-induced hypersensitivity syndrome due to fluindione. Annales de Dermatologie et de Venereologie. 2001;128(10 I):1014-8.	EMBASE	Double	EMBASE-PubMed	Author	Same			Different	Acceptable		Different	Acceptable		Different	Acceptable		Same			Different	Acceptable		Same
	Sparsa A, Bedane C, Benazahary H, De Vencay P, Gauthier ML, Le Brun V, et al. [Drug hypersensitive syndrome caused by fluindione]. Ann Dermatol Venereol. 2001 Oct;128(10 Pt 1):1014-8.	PubMed
750	Spinler SA, Dager W, Kubiak DW, Szumita PM, Fanikos JR. Comment: Extensive prolongation of aPTT with argatroban in an elderly patient with improving renal function, normal hepatic enzymes, and metastatic lung cancer [4] (multiple letters). Annals of Pharmacotherapy. 2005;39(11):1955-7.	EMBASE	Double	EMBASE-PubMed	Author	Different	Acceptable		Different	Acceptable		Different	Acceptable		Different	Acceptable		Same			Same			Different	Acceptable
	Spinler SA, Dager W. Comment: extensive prolongation of aPTT with argatroban in an elderly patient with improving renal function, normal hepatic enzymes, and metastatic lung cancer. Ann Pharmacother. 2005 Nov;39(11):1955-6; author reply 6-7.	PubMed
751	Spivak JL, Moliterno AR, Silver RT. Case 15-2006: The Budd-Chiari syndrome and V617F mutation in JAK2 [11]. New England Journal of Medicine. 2006;355(7):737.	EMBASE	Double	EMBASE-PubMed	Author	Same			Different	Acceptable		Different	Acceptable		Different	Acceptable		Same			Same			Different	Acceptable
	Spivak JL, Moliterno AR, Silver RT. Case 15-2006: the Budd-Chiari syndrome and V617F mutation in JAK2. N Engl J Med. 2006 Aug 17;355(7):737; author reply 8.	PubMed
752	Standing ASI, Eleftheriou D, Lachmann HJ, Brogan PA. Familial Mediterranean fever caused by homozygous E148Q mutation complicated by Budd-Chiari syndrome and polyarteritis nodosa. Rheumatology. 2011;50(3):624-6.	EMBASE	Double	EMBASE-PubMed	Author	Different	Acceptable		Same			Different	Acceptable		Different	Acceptable		Same			Same			Same
	Standing AS, Eleftheriou D, Lachmann HJ, Brogan PA. Familial Mediterranean fever caused by homozygous E148Q mutation complicated by Budd-Chiari syndrome and polyarteritis nodosa. Rheumatology (Oxford). 2011 Mar;50(3):624-6.	PubMed
753	Stange B. Indication, technique, and outcome of portal vein arterialization in orthotopic liver transplantation. Transplantation Proceedings. 2001;33(1-2):1414-5.	EMBASE	Double	EMBASE-PubMed	Author	Different	Unacceptable	EMBASE	Same			Different	Acceptable		Different	Acceptable		Same			Same			Same
	Stange B, Glanemann M, Nussler NC, Bechstein WO, Neuhaus P, Settmacher U. Indication, technique, and outcome of portal vein arterialization in orthotopic liver transplantation. Transplant Proc. 2001 Feb-Mar;33(1-2):1414-5.	PubMed
754	Stark DD, Hahn PF, Trey C. MRI of the Budd-Chiari syndrome. American Journal of Roentgenology. 1986;146(6):1141-8.	EMBASE	Double	EMBASE-PubMed	Author	Different	Unacceptable	EMBASE	Same			Different	Acceptable		Different	Acceptable		Same			Same			Same
	Stark DD, Hahn PF, Trey C, Clouse ME, Ferrucci JT, Jr. MRI of the Budd-Chiari syndrome. AJR Am J Roentgenol. 1986 Jun;146(6):1141-8.	PubMed
755	Steinbruck K, Fernandes Jr RA, Enne M, da Silva Gomes Martinho JM, da Silva Alves JA, Pacheco-Moreira LF. Ectopic Placement of Sengstaken-Blakemore Device to Correct Outflow Obstruction in Liver Transplantation: Case Reports. Transplantation Proceedings. 2010;42(2):597-8.	EMBASE	Double	EMBASE-PubMed	Author	Different	Unacceptable	EMBASE	Different	Acceptable		Different	Acceptable		Different	Acceptable		Same			Same			Same
	Steinbruck K, Fernandes RA, Jr., Enne M, da Silva Gomes Martinho JM, da Silva Alves JA, Pacheco-Moreira LF. Ectopic placement of Sengstaken-Blakemore device to correct outflow obstruction in liver transplantation: case reports. Transplant Proc. 2010 Mar;42(2):597-8.	PubMed
756	Steinkamp HJ, Jochens R, Zendel W, Zwicker C, Langer R, Bechstein WO, et al. Colour duplex sonography (CDS) of liver transplants: Its vascular status. RoFo Fortschritte auf dem Gebiete der Rontgenstrahlen und der Neuen Bildgebenden Verfahren. 1993;159(3):222-8.	EMBASE	Double	EMBASE-PubMed	Author	Same			Different	Acceptable		Different	Acceptable		Different	Acceptable		Same			Same			Same
	Steinkamp HJ, Jochens R, Zendel W, Zwicker C, Langer R, Bechstein WO, et al. [Color duplex sonography of liver transplantation. The vascular status]. Rofo. 1993 Sep;159(3):222-8.	PubMed
[truncated: 272 more rows]

## Sheet: Sheet2
		Items	Acceptable difference among databases
			Definitions	Examples
		Authors	Uppercases or lowercases
			Middle names missed
		Titles	Uppercases or lowercases
			Different punctuations
[truncated: 15 more rows]
