# Supplementary material for: Find Duplicates among the PubMed, EMBASE, and Cochrane Library Databases in Systematic Review
Source: PLoS One. 2013 Aug 20;8(8):e71838. doi: 10.1371/journal.pone.0071838 (PMC3748039; doi:10.1371/journal.pone.0071838)
Supplement: File S6 — Type-II duplicates identified by hand-searching method in Budd-Chiari syndrome literatures. (XLS) [file pone.0071838.s006.xls]

## Sheet: Abs-Abs
No. Group	No. Redundant Ref.	References	Databases	Type of duplicates	Origin	Type
1	1	Adam B, Federica M, Manuella F, Robert G, Nigel H. Effect of arterial reperfusion on intra-operative hemodynamic profile and recipient outcome in adult liver transplant recipients using marginal grafts. Immunology and Cell Biology. 2009;87(6):A8-A9.	EMBASE	Duplicate publications Abstract-Abstract	EMBASE-EMBASE	Double duplicates
	2	Bartlett A, Merella F, Fanciulli M, Ginsburg R, Heaton N. The effect of arterial reperfusion on intraoperative hemodynamic profile and recipient outcome in adult liver transplant recipients using marginal grafts. Liver Transplantation. 2009;15:S112-S3. (family and given names were reversed)	EMBASE
2	3	An J, Lim YS, Shim JH, Lee D, Kim KM. Long-term outcome after endoscopic obturation using n-butyl-2-cyanoacrylate for gastric varices in patients with hepatocellular carcinoma and portal vein tumor thrombosis. Hepatology. 2011;54:942A.	EMBASE	Duplicate publications Abstract-Abstract	EMBASE-EMBASE	Double duplicates
	4	An J, Lim YS, Shim JH, Lee D, Kim KM. Long-term outcome after endoscopic obturation using N-butyl-2-cyanoacrylate for gastric varices in patients with hepatocellular carcinoma and portal vein tumor thrombosis. Hepatology International. 2012;6(1):233.	EMBASE
3	5	Bartlett D, Lloyd C, Mirza D, McKiernan P, Newsome P. Nitisinone treatment reduces the need for liver transplantation in children with Tyrosinaemia Type 1 and is associated with improved post-transplant renal tubular function. Gut. 2010;59:A47-A8.	EMBASE	Duplicate publications Abstract-Abstract	EMBASE-EMBASE	Double duplicates
	6	Bartlett DC, Lloyd C, Mirza D, McKiernan PJ, Newsome PN. Nitisinone treatment reduces the need for liver transplantation in children with tyrosinaemia type 1 and is associated with improved post-transplant renal tubular function. Hepatology. 2010;52:1030A-1A.	EMBASE
4	7	Boillot O, Pittau G, Gelas T, Adham M, Dumortier J, Guillaud O, et al. Split liver transplantation in adult and pediatric recipients: A 16 year experience in a single center. Liver Transplantation. 2009;15:S225.	EMBASE	Duplicate publications Abstract-Abstract	EMBASE-EMBASE	Double duplicates
	8	Boillot O, Pittau G, Gelas T, Adham M, Dumortier J, Bouffard Y, et al. Split liver transplantation in adult and pediatric recipients: A 16 year experience in a single center. American Journal of Transplantation. 2009;9:288-9.	EMBASE
5	9	Bourdeaux C, Pire A, Janssens M, De Magnee C, Smet F, Sokal E, et al. Does liver transplantation during infancy provide better allograft acceptance and enhanced long-term tolerance? American Journal of Transplantation. 2010;10:454.	EMBASE	Duplicate publications Abstract-Abstract	EMBASE-EMBASE	Double duplicates
	10	Bourdeaux C, Pire A, Janssens M, De Magnee C, Smet F, Sokal E, et al. Liver transplantation during infancy provides similar overall results and might enhance prope/operational tolerance in the long term. Liver Transplantation. 2010;16:S116.	EMBASE
6	11	Chan SC, Lo CM, Sharr WW, Cheung TT, Ng KK, Fan ST. Flowmetry and manometry guided graft vascular inflow modulation scheme in liver transplantation. Hepatology International. 2010;4(1):326.	EMBASE	Duplicate publications Abstract-Abstract	EMBASE-EMBASE	Double duplicates
	12	Chan SC, Lo CM, Chan AC, Chok KS, Cheung TT, Tsang SH, et al. Flowmetry and manometry guided graft vascular inflow modulation scheme in liver transplantation. Liver Transplantation. 2010;16:S208-S9.	EMBASE
7	13	D'Amico F, Vitale A, Bertacco A, Cillo U. Liver transplantation with modified cavoportal hemitrasposition in jak 2 mutation for budd-chiari syndrome complicated by thrombosis of the portal-venous system. HPB. 2012;14:503.	EMBASE	Duplicate publications Abstract-Abstract	EMBASE-EMBASE	Double duplicates
	14	Bertacco A, D'Amico F, Vitale A, Senzolo M, Boccagni P, Gringeri E, et al. Liver transplantation with modified cavoportal hemitrasposition in jak 2 mutation for budd-chiari syndrome complicated by thrombosis of the portal-venous system. Liver Transplantation. 2012;18:S178.	EMBASE
8	15	El Shobari MM, Wahab MA, Salah T, Anwer N, Sultan AM, Sheha O, et al. Evaluation of 57 cases synthetic vascular grafts in reconstruction of middle hepatic vein branches in RT lobe living donor liver transplantation. HPB. 2012;14:189.	EMBASE	Duplicate publications Abstract-Abstract	EMBASE-EMBASE	Double duplicates
	16	El Shobari MM, Wahab MA, Elghawalby NA, Sultan AA, Salah T, Fathy OM, et al. Evaluation of native and synthetic vascular grafts in reconstruction of middle hepatic vein branches in RT lobe living donor liver transplantation. Liver Transplantation. 2011;17:S101-S2.	EMBASE
9	17	Fanelli F, Boatta E, Allegritti M, Corona M, Lucatelli P, Passariello R. TIPS: 10-year experience in the covered stent-graft era. Journal of Vascular and Interventional Radiology. 2010;21(2):S32-S3.	EMBASE	Duplicate publications Abstract-Abstract	EMBASE-EMBASE	Double duplicates
	18	Fanelli F, Bruni A, Boatta E, Lucatelli P, Allegritti M, Passariello R. TIPS: 10-year experience in the covered stent-graft era. CardioVascular and Interventional Radiology. 2010;33:176.	EMBASE
10	19	Fundora Y, Moreno A, Meneu JC, Perez B, Abradelo M, Gimeno A, et al. 15 years of experience in split liver transplantation. Liver transplant unit of null12 Octobernull University Hospital, Madrid, Spain. Liver Transplantation. 2009;15:S201.	EMBASE	Duplicate publications Abstract-Abstract	EMBASE-EMBASE	Double duplicates
	20	Fundora Y, Moreno A, Meneu JC, Perez B, Gimeno A, Jimenez C, et al. Split liver transplantation: Experience in null12 de octubrenull University Hospital, Madrid, Spain. Liver Transplantation. 2009;15:S267.	EMBASE
11	21	Gary T, Starz I, Belaj K, Hafner F, Froehlich H, Pilger E, et al. Hyperlipidemia is associated with a higher PAP in patients after pulmonary embolism. Hamostaseologie. 2011;31(1):A5.	EMBASE	Duplicate publications Abstract-Abstract	EMBASE-EMBASE	Double duplicates
	22	Gary T, Starz I, Belaj K, Hafner F, Froehlich H, Pilger E, et al. Hyperlipidemia is associated with a higher PAP in patients after pulmonary embolism. Vasa - Journal of Vascular Diseases. 2010;39:61.	EMBASE
12	23	Goffette PP, Ciccarelli O, Bonacorsi E, Lerut JP. Transjugular intrahepatic portosystemic stent-shunt placement in liver-transplant recipients. Journal of Vascular and Interventional Radiology. 2011;22(3):S34.	EMBASE	Duplicate publications Abstract-Abstract	EMBASE-EMBASE	Triple duplicates
	24	Goffette PP, Ciccarelli O, Tancredi I, Bonacorsi E, Lerut J. Transjugular intrahepatic portosystemic stent-shunt placement in liver-transplant recipients. CardioVascular and Interventional Radiology. 2010;33:301.	EMBASE
	25	Goffette PP, Ciccarelli O, Bonacorsi E, Wittebole X, Lerut J. Transjugular intrahepatic portosystemic stent-shunt placement in liver-transplant recipients. CardioVascular and Interventional Radiology. 2011;34:500.	EMBASE
13	26	Guimaraes M, Ledezma C, Schonholz C, Hannegan C, Anderson MB, Selby JB. Percutaneous transhepatic pancreatic islet cell autotransplantation as an adjunct to total pancreatectomy for chronic pancreatitis: A modified approach. CardioVascular and Interventional Radiology. 2012;35:S173.	EMBASE	Duplicate publications Abstract-Abstract	EMBASE-EMBASE	Double duplicates
	27	Ledezma CJ, Guimaraes M, Hannegan C, Schonholz C, Selby B, Uflacker R, et al. Percutaneous transhepatic pancreatic islet cell autotransplantation as an adjunct to total pancreatectomy for chronic pancreatitis: A modified approach. Journal of Vascular and Interventional Radiology. 2012;23(3):S93.	EMBASE
14	28	Huang H, Deng M, Jin H, Liu A, Dahmen U, Dirsch O. Reduction of hepatic arterial perfusion by inhibition of nitric oxide production impairs the recovery from focal hepatic venous outflow obstruction in liver resected rats. Transplant International. 2011;24:202.	EMBASE	Duplicate publications Abstract-Abstract	EMBASE-EMBASE	Double duplicates
	29	Huang H, Deng M, Jin H, Deng A, Dahmen U, Dirsch O. Reduction of hepatic arterial perfusion by inhibition of nitric oxide production impairs the recovery from focal hepatic venous outflow obstruction in liver resected rats. Transplant International. 2011;24:41-2.	EMBASE
15	30	Kamachi H, Kamiyama T, Tahara M, Kakisaka T, Yokoo H, Nakanishi K, et al. Major hepatic resection combined with portal vein or hepatic artery reconstruction for advanced biliary carcinoma in the hepatic hilum. HPB. 2011;13:27.	EMBASE	Duplicate publications Abstract-Abstract	EMBASE-EMBASE	Double duplicates
	31	Kamachi H, Turuga Y, Kakisaaka T, Yamashita K, Yokoo H, Nakanishi K, et al. Major hepatic resection combined with portal vein or hepatic arterial reconstruction for advanced biliary carcinoma in the hepatic hilum. HPB. 2012;14:347.	EMBASE
16	32	Kim KH, Moon DB, Ha TY, Jung DH, Jung SW, Park YH, et al. Right Hepatectomy with portal vein tumor thrombectomy for Hepatocellular carcinoma. HPB. 2011;13:106.	EMBASE	Duplicate publications Abstract-Abstract	EMBASE-EMBASE	Double duplicates
	33	Kim K, Park G, Park P, Namgung J, Jung S, Yun S, et al. Right hepatectomy with portal vein tumor thrombectomy for HCC. HPB. 2011;13:32.	EMBASE
17	34	Kotulski M, Zieniewicz K, Krawczyk M. AB0-(IN)compatible cadaveric donor liver transplantation - Does it really change the outcomes? Liver Transplantation. 2009;15:S257.	EMBASE	Duplicate publications Abstract-Abstract	EMBASE-EMBASE	Double duplicates
	35	Kotulski M, Zieniewicz K, Remiszewski P, Krawczyk M. AB0-(in)compatible cadaveric donor liver transplantations - Does really change an outcomes? Transplant International. 2011;24:169.	EMBASE
18	36	Lee S, O'Connor M, Ntlholang O, Donegan C. Linear immunoglobulin (IgA) bullous dermatosis eruption presenting as a rare side-effect of tazocin(registered trademark) (pipercillin/tazobactem) administration in an older adult. Irish Journal of Medical Science. 2011;180:S337-S8.	EMBASE	Duplicate publications Abstract-Abstract	EMBASE-EMBASE	Double duplicates
	37	Lee S, O'Connor M, Ntlholang O, Donegan C. Linear immunoglobulin (IgA) bullous dermatosis eruption presenting as a rare side effect of Tazocin(registered trademark) (pipercillin/ tazobactem) administration in an older adult. European Geriatric Medicine. 2011;2:S198-S9.	EMBASE
19	38	Martinez-Salamanca JI, Huang W, Capitanio U, Millan I, Bertini R, Bianco F, et al. Impact of cardiopulmonary by-pass in cancer-specific survival in patients with renal cell carcinoma and level III/IV thrombus. International renal cell-carcinoma-venous thrombus consortium. Journal of Urology. 2011;185(4):e706.	EMBASE	Duplicate publications Abstract-Abstract	EMBASE-EMBASE	Double duplicates
	39	Martinez-Salamanca JI, Capitanio U, Huang WC, Sorcini A, Bertini R, Bianco FJ, et al. Impact of cardiopulmonary by-pass in cancerspecific survival in patients with renal cell carcinoma and level III/IV thrombus. European Urology, Supplements. 2011;10(2):103-4.	EMBASE
20	40	Namgoong JM, Lee SG, Moon DB, Park GC. Living donor liver transplantation in hepatic epithelioid hemangioendothelioma patients. HPB. 2012;14:495.	EMBASE	Duplicate publications Abstract-Abstract	EMBASE-EMBASE	Double duplicates
	41	Namkoong JM, Lee SG, Hwang S, Ki K, Kang SH. Living donor liver transplantation in hepatic epitheloid hemangioendothelioma patients. Liver Transplantation. 2012;18:S205.	EMBASE
21	42	Podolak B, Blickstein D, Rahamimov R, Inbal A, Mor E. Renal transplantation in a patient with catastrophic antiphospholipid syndrome and heparin induced thrombocytopenia. Transplant International. 2011;24:102.	EMBASE	Duplicate publications Abstract-Abstract	EMBASE-EMBASE	Double duplicates
	43	Blickstein D, Mor E, Rahamimov R, Inbal A. Renal transplantation in a patient with catastrophic apls and hit and double transplantation (liver and renal) in a patient with TTP. Journal of Thrombosis and Haemostasis. 2011;9:168.	EMBASE
22	44	Quintini C, Brown C, Diago T, D'Amico G, Hashimoto K, Federico A, et al. Preliminary experience with side-to-side cavo-cavostomy in liver transplantation using an endovascular stapler. American Journal of Transplantation. 2011;11:78.	EMBASE	Duplicate publications Abstract-Abstract	EMBASE-EMBASE	Double duplicates
	45	Quintini C, Brown C, D'Amico G, Diago T, Aucejo F, Hashimoto K, et al. Preliminary experience with side-to-side cavo-cavostomy in liver transplantation an endovascular stapler. American Journal of Transplantation. 2011;11:333.	EMBASE
23	46	Rangarajan B, Jones C, Mangat K, Olliff S. TIPS for Budd-Chiari syndrome-a retrospective review of 50 cases with medium and long term follow up. CardioVascular and Interventional Radiology. 2011;34:S7.	EMBASE	Duplicate publications Abstract-Abstract	EMBASE-EMBASE	Double duplicates
	47	Rangarajan B, Jones C, Mangat K, Olliff S. TIPS for Budd-Chiari syndrome: A retrospective review of 50 cases with medium and long term follow-up. Journal of Vascular and Interventional Radiology. 2012;23(3):S95.	EMBASE
24	48	Rathi S, Sazawal S, Sharma B, Seth T, Saraya A, Saxena R. Role of JAK2 mutation in patients with splanchnic vein thrombosis: Aiims experience. Haematologica. 2009;94:409.	EMBASE	Duplicate publications Abstract-Abstract	EMBASE-EMBASE	Double duplicates
	49	Rathi S, Sazawal S, Chhikara S, Seth T, Saraya A, Saxena R. Prevalence of the activating JAK2 V617F mutation in patients with splanchnic vein thrombosis: AIIMS experience. Indian Journal of Hematology and Blood Transfusion. 2009;25(4):187.	EMBASE
25	50	Rivera JE, Fusaro F, De Magnee C, Clapuyt P, Reding R. First report of meso-Rex shunt for immediate portal reconstruction in pediatric living donor liver transplantation. Pediatric Transplantation. 2011;15:121.	EMBASE	Duplicate publications Abstract-Abstract	EMBASE-EMBASE	Double duplicates
	51	Rivera JE, Fusaro F, De Magnee C, Clapuyt P, Reding R. First report of meso-rex shunt for immediate portal reconstruction in living donor liver transplantation. Liver Transplantation. 2011;17:S214.	EMBASE
26	52	Saeb-Parsy K, Jah A, Jamieson NV, Praseedom RK. Use of aortic allografts for the reconstruction of the inferior vena cava. Liver Transplantation. 2009;15:S270.	EMBASE	Duplicate publications Abstract-Abstract	EMBASE-EMBASE	Double duplicates
	53	Saeb-Parsy K, Jah A, Jamieson N, Praseedom R. Use of aortic allografts for the reconstruction of the inferior VENA CAVA (IVC). HPB. 2010;12:391.	EMBASE
27	54	Senzolo M, Magini G, Burroughs A, Agazzi R, Colledan M, Zanus G, et al. Transjugular intrahepatic portosystemic shunt (TIPS) after liver transplantation (LT): Vascular complications constitute a good indication. Journal of Hepatology. 2011;54:S226-S7.	EMBASE	Duplicate publications Abstract-Abstract	EMBASE-EMBASE	Double duplicates
	55	Senzolo M, Magini G, Burroughs A, Colledan M, Zanus G, Fagiuoli S. Transjugular intrahepatic portosystemic shunt (TIPS) after liver transplantation (LT): Vascular complications (VC) constitute a good indication. Transplant International. 2011;24:344.	EMBASE
28	56	Sevmis S, Boyvat F, Ozcay F, Torgay A, Karakayali H, Haberal M. Diagnosis and treatment of early hepatic arterial thrombosis after pediatric liver transplantation. Liver Transplantation. 2010;16:S166.	EMBASE	Duplicate publications Abstract-Abstract	EMBASE-EMBASE	Double duplicates
	57	Sevmi S, Karakayali H, Ozcay F, Boyvat MF, Haberal M. Diagnosis and treatment of early hepatic arterial thrombosis after pediatric liver transplantation. American Journal of Transplantation. 2010;10:458.	EMBASE
29	58	Sherid M, Selvakumar G. A rare case of inferior vena cava sarcoma presenting as acute fulminant budd-chiari syndrome. Journal of General Internal Medicine. 2011;26:S395.	EMBASE	Duplicate publications Abstract-Abstract	EMBASE-EMBASE	Double duplicates
	59	Sherid M, Parakkal D. A rare case of inferior vena cava sarcoma presenting as acute fulminant budd-chiari syndrome. American Journal of Gastroenterology. 2011;106:S292.	EMBASE
30	60	Slim A, Lauterio A, Di Sandro S, Giacomoni A, Mangoni I, Mihaylov P, et al. Technical aspects of hepatic artery reconstruction in living donor liver transplantation. Liver Transplantation. 2011;17:S156.	EMBASE	Duplicate publications Abstract-Abstract	EMBASE-EMBASE	Triple duplicates
	61	Slim A, Lauterio A, Giacomoni A, Di Sandro S, Mangoni I, Mihaylov P, et al. Technical aspects of hepatic artery reconstruction without microscope in living donor liver transplantation. Liver Transplantation. 2009;15:S229.	EMBASE
	62	Slim A, Lauterio A, Giacomoni A, Mangoni I, Mihaylov P, Di Sandro S, et al. Technical aspects of hepatic artery reconstruction in living donor liver transplantation. Transplant International. 2011;24:144-5.	EMBASE
31	63	Smalberg J, Koehler E, Darwish Murad S, Plessier A, Garcia-Pagan JC, Seijo S, et al. Fibrinogen (gamma)' in the Budd-Chiari syndrome: Results from a multicenter case-control study. Blood. 2010;116(21).	EMBASE	Duplicate publications Abstract-Abstract	EMBASE-EMBASE	Double duplicates
	64	Smalberg JH, Koehler E, Murad SD, Plessier A, Garcia-Pagan JC, Seijo S, et al. Fibrinogen (gamma)' in portal vein thrombosis and budd-chiari syndrome: Results from a multicenter case-control study. Hepatology. 2011;54:1254A.	EMBASE
32	65	Soliman H, Shoreem H, Ibrahiem T, Osman M, Hegazy O, Saleh S, et al. Outflow reconstruction using native liver veins in right lobe grafts without mhv harvesting: 3 years experience. Journal of Hepatology. 2011;54:S232.	EMBASE	Duplicate publications Abstract-Abstract	EMBASE-EMBASE	Double duplicates
	66	Soliman JR, Ibrahim T, Osman M, Marwan I, Hegazy O, Shoreim H. Outflow reconstruction using native liver veins in right lobe grafts without mhv harvesting: 3 years experience. HPB. 2010;12:372-3.	EMBASE
33	67	Suh KS, Yi NJ, Jeon YM, Kim T, Shin WY, Lee KU. Long-term outcome of an artificial vascular graft for drainage of the anterior section in right liver living donor liver transplantation. Liver Transplantation. 2010;16:S93-S4.	EMBASE	Duplicate publications Abstract-Abstract	EMBASE-EMBASE	Double duplicates
	68	Suh KS, Yi NJ, Hong G, Jeon YM, Lee KW, Lee KU. Long-term outcome of an artificial vascular graft for drainage of the anterior section in right liver transplantation. Hepatology. 2010;52:567A.	EMBASE
34	69	Uflacker R, Fortes M, Guimaraes M, Morgan KA, Adams DB. Autologous pancreatic islet cell autotransplantation following total pancreatectomy: A modified approach. Journal of Vascular and Interventional Radiology. 2010;21(2):S65.	EMBASE	Duplicate publications Abstract-Abstract	EMBASE-EMBASE	Double duplicates
	70	Uflacker R, Morgan K, Adams D, Guimaraes M. Autologous pancreatic islet cell autotransplantation following total pancreatectomy: A modified approach. CardioVascular and Interventional Radiology. 2010;33:177.	EMBASE
35	71	Vennarecci G, Carpanese L, Sciuto R, Santoro R, Visco U, Miglioresi L, et al. Use of hepatic intra-arterial infusion of yttrium-90 microsphere as downstaging and bridge to liver transplantation in patients with hepatocellular carcinoma. Liver Transplantation. 2011;17:S274.	EMBASE	Duplicate publications Abstract-Abstract	EMBASE-EMBASE	Double duplicates
	72	Vennarecci G, Santoro R, Lepiane P, Laurenzi A, Colace L, Moroni E, et al. Use of hepatic intra-arterial infusion of yttrium-90 microsphere as downstaging and bridge to liver transplantation in patients with hepatocellular carcinoma. HPB. 2012;14:200.	EMBASE
36	73	Westbrook R, Orr D, Heaton N, O'Grady J, Patel R, Lea N, et al. Predicting thrombotic complications after liver transplantation in patients with Budd Chiari Syndrome. Liver Transplantation. 2010;16:S72.	EMBASE	Duplicate publications Abstract-Abstract	EMBASE-EMBASE	Double duplicates
	74	Westbrook R, Orr D, Heaton N, O'Grady J, Patel R, Lea N, et al. Predicting thrombotic complications after liver transplantation in patients with Budd Chiari syndrome. Gut. 2010;59:A11.	EMBASE
37	75	Westbrook R, Orr D, Heaton N, Wendon J, Bernal W, Auzinger G, et al. Prevalence and clinical significance of heparin induced thrombocytopenia in patients transplanted for Budd Chiari Syndrome. Liver Transplantation. 2010;16:S85.	EMBASE	Duplicate publications Abstract-Abstract	EMBASE-EMBASE	Double duplicates
	76	Westbrook R, Orr D, Heaton N, Wendon J, Bernal W, Auzinger G, et al. Prevalence and clinical significance of heparin induced thrombocytopaenia in patients transplanted for Budd Chiari Syndrome. Gut. 2010;59:A49.	EMBASE
38	77	Yoon S, Lee SG. Clinical consequence of hepatic parenchymal infarct of non-vascular origin following liver transplantation. Transplant International. 2011;24:346.	EMBASE	Duplicate publications Abstract-Abstract	EMBASE-EMBASE	Double duplicates
	78	Yoon S, Lee SG, Hwang S, Kim KH, Ahn CS, Kim KW. Clinical consequence of hepatic parenchymal infarct of non- vascular origin following liver transplantation. Liver Transplantation. 2011;17:S239.	EMBASE
39	79	Zegarac M, Inic M, Nikolic S, Kocic M, Spurnic I, Djurisic I, et al. Selective Pringle maneuver at resection of liver metastases. European Journal of Surgical Oncology. 2010;36(9):906.	EMBASE	Duplicate publications Abstract-Abstract	EMBASE-EMBASE	Double duplicates
	80	Zegarac M, Nikolic S, Inic M, Djurisic I, Buta M, Kocic M. Selective Pringle maneuver at resection of liver metastases. European Surgery - Acta Chirurgica Austriaca. 2011;43:19.	EMBASE

## Sheet: Abs-Art
No. Group	No. Redundant Ref.	References	Databases	Type of duplicates	Origin	Type
1	1	Afredj N, Metatla S, Faraoun SA, Debzi N, Guessab N, Nani A, et al. Association of Budd Chiari syndrome and coeliac disease. Journal of Hepatology. 2009;50:S269.	EMBASE	Duplicate publications Abstract-Article	EMBASE-EMBASE	Double duplicates
	2	Afredj N, Metatla S, Faraoun SA, Nani A, Guessab N, Benhalima M, et al. Association of Budd-Chiari syndrome and celiac disease. Gastroenterologie Clinique et Biologique. 2010;34(11):621-4.	EMBASE
2	3	Alagille D. Budd-Chiari syndrome in children: Report of twenty-two cases. Annales de Chirurgie. 1991;45(4):366.	EMBASE	Duplicate publications Abstract-Article	EMBASE-EMBASE	Double duplicates
	4	Gentil-Kocher S, Bernard O, Brunelle F, Hadchouel M, Maillard JN, Valayer J, et al. Budd-Chiari syndrome in children: Report of 22 cases. Journal of Pediatrics. 1988;113(1 I):30-8.	EMBASE
3	5	Anadol E, Beckebaum S, Radecke K, Paul A, Zoufaly A, Bickel M, et al. Orthotopic liver transplantation in human immunodeficiency virus (HIV)-positive patients in Germany. Hepatology. 2011;54:650A-1A.	EMBASE	Duplicate publications Abstract-Article	EMBASE-PubMed	Triple duplicates
	6	Anadol E, Berg C, Beckebaum S, Bickel M, Ganten T, Radecke K, et al. Outcome of orthotopic liver transplantation in human immunodeficiency virus (HIV)-positive patients in Germany. HIV Medicine. 2009;10:182.	EMBASE
	7	Anadol E, Beckebaum S, Radecke K, Paul A, Zoufaly A, Bickel M, et al. Orthotopic liver transplantation in human-immunodeficiency-virus-positive patients in Germany. AIDS Res Treat. 2012;2012:197501.	PubMed
4	8	Araten DJ, Notaro R, Kernan NA, Boulad F, Castro-Malaspina H, Small TN, et al. Thrombolytic therapy for reversal of thrombosis in paroxysmal nocturnal hemoglobinuria (PNH). Blood. 2010;116(21).	EMBASE	Duplicate publications Abstract-Article	EMBASE-EMBASE	Double duplicates
	9	Araten DJ, Notaro R, Thaler HT, Kernan N, Boulad F, Castro-Malaspina H, et al. Thrombolytic therapy is effective in paroxysmal nocturnal hemoglobinuria: A series of nine patients and a review of the literature. Haematologica. 2012;97(3):344-52.	EMBASE
5	10	Baloda V, Ahluwalia J, Varma N, Chawla YK. Large PNH clones are uncommon in patients with intra abdominal thrombosis. Indian Journal of Hematology and Blood Transfusion. 2011;27(4):229.	EMBASE	Duplicate publications Abstract-Article	EMBASE-PubMed	Double duplicates
	11	Baloda V, Ahluwalia J, Varma N, Chawla YK. Large Clones With PNH Type Phenotype are Not Common in Patients Presenting With Intra-Abdominal Thrombosis- A Prospective Study. Clin Appl Thromb Hemost. 2012 Jun 13.	PubMed
6	12	Cakir M, Unal F, Baran M, Arikan C, Aydogdu S. Liver involvement in children with familial mediterranean fever. Journal of Pediatric Gastroenterology and Nutrition. 2011;52:E187-E8.	EMBASE	Duplicate publications Abstract-Article	EMBASE-EMBASE	Double duplicates
	13	Unal F, Cakir M, Baran M, Arikan C, Yuksekkaya HA, Aydogdu S. Liver involvement in children with Familial Mediterranean fever. Digestive and Liver Disease. 2012;44(8):689-93.	EMBASE
7	14	Carnevale FC, Moreira AM, Santos ACB, Tannuri U, Cerri GG. Transjugular intrahepatic portosystemic shunt (TIPS) in a child with hepatic veins and inferior vena cava thrombosis: A case report. CardioVascular and Interventional Radiology. 2009;32:404.	EMBASE	Duplicate publications Abstract-Article	EMBASE-PubMed	Double duplicates
	15	Carnevale FC, Santos AC, Tannuri U, Cerri GG. Hepatic veins and inferior vena cava thrombosis in a child treated by transjugular intrahepatic portosystemic shunt. Cardiovasc Intervent Radiol. 2010 Jun;33(3):627-30.	PubMed
8	16	Carnevale FC, Santos ACB, Seda-Neto J, Zurstrassen CE, Moreira AM, Motta-Leal-Filho JM, et al. Portal vein obstruction after liver transplantation in children treated by simultaneous minilaparotomy and transhepatic approaches: Initial experience. CardioVascular and Interventional Radiology. 2010;33:299.	EMBASE	Duplicate publications Abstract-Article	EMBASE-PubMed	Double duplicates
	17	Carnevale FC, Santos AC, Seda-Neto J, Zurstrassen CE, Moreira AM, Carone E, et al. Portal vein obstruction after liver transplantation in children treated by simultaneous minilaparotomy and transhepatic approaches: initial experience. Pediatr Transplant. 2011 Feb;15(1):47-52.	PubMed
9	18	Choi BK, Yang SH, Kim JH, Seo JW, Kang EM, Kim SH, et al. A case of acute portal vein thrombosis in patient with protein C, S deficiency syndrome totally recanalized by anticoagulant therapy. Hepatology International. 2011;5(1):352.	EMBASE	Duplicate publications Abstract-Article	EMBASE-PubMed	Double duplicates
	19	Choi BK, Yang SH, Suh KH, Hwang JA, Lee MH, Si WK, et al. A case of portal vein thrombosis by protein C and s deficiency completely recanalized by anticoagulation therapy. Chonnam Med J. 2011 Dec;47(3):185-8.	PubMed
10	20	Choi S, Youn B, Ko HK, Lee KH, Won J, Lee D, et al. A simplified technique of percutaneous hepatic artery port-catheter insertion for the treatment of advanced hepatocellular carcinoma with portal vein invasion. CardioVascular and Interventional Radiology. 2009;32:382.	EMBASE	Duplicate publications Abstract-Article	EMBASE-PubMed	Double duplicates
	21	Choi SY, Kim AH, Kim KA, Won JY, Lee do Y, Lee KH. A simplified technique of percutaneous hepatic artery port-catheter insertion for the treatment of advanced hepatocellular carcinoma with portal vein invasion. Korean J Radiol. 2010 Nov-Dec;11(6):648-55.	PubMed
11	22	Claire DA, Bertrand W, Kristell D, Jean Charles P, Zou LH, Zahir A, et al. Immunosuppressants reduce venous thrombosis relapses in behcet's disease. European Journal of Internal Medicine. 2011;22:S26.	EMBASE	Duplicate publications Abstract-Article	EMBASE-PubMed	Triple duplicates
	23	Desbois AC, Wechsler B, Piette JC, Boutin D, Amoura Z, Koskas F, et al. Immunosuppressants reduce venous thrombosis relapses in behets disease. Arthritis and Rheumatism. 2011;63(10).	EMBASE
	24	Desbois AC, Wechsler B, Resche-Rigon M, Piette JC, Huong Dle T, Amoura Z, et al. Immunosuppressants reduce venous thrombosis relapse in Behcet's disease. Arthritis Rheum. 2012 Aug;64(8):2753-60.	PubMed
12	25	Di Giorgio A, Agazzi R, Colusso M, Alberti D, Colledan M, Burroughs AK, et al. Feasibility and efficacy of transjugular intrahepatic porto-systemic shunt in children. Journal of Pediatric Gastroenterology and Nutrition. 2011;52:E55-E6.	EMBASE	Duplicate publications Abstract-Article	EMBASE-PubMed	Double duplicates
	26	Di Giorgio A, Agazzi R, Alberti D, Colledan M, D'Antiga L. Feasibility and efficacy of transjugular intrahepatic portosystemic shunt (TIPS) in children. J Pediatr Gastroenterol Nutr. 2012 May;54(5):594-600.	PubMed
13	27	Dockiene I, Kupcinskas L, Pundzius J, Adukauskiene D. Acute liver failure in Lithuania. Hepatology International. 2009;3(1):88.	EMBASE	Duplicate publications Abstract-Article	EMBASE-PubMed	Double duplicates
	28	Adukauskiene D, Dockiene I, Naginiene R, Kevelaitis E, Pundzius J, Kupcinskas L. Acute liver failure in Lithuania. Medicina (Kaunas). 2008;44(7):536-40.	PubMed
14	29	Eun JR, Lee H, Kim TN, Kim JW, Jang JC. Hepatic arterial infusion chemotherapy with high-dose 5-fluorouracil, cisplatin (plus or minus) interferon-alfa for the treatment of advanced hepatocellular carcinoma with portal vein tumor thrombosis. Hepatology. 2009;50:1119A.	EMBASE	Duplicate publications Abstract-Article	EMBASE-EMBASE	Double duplicates
	30	Eun JR, Lee HJ, Moon HJ, Kim TN, Kim JW, Chang JC. Hepatic arterial infusion chemotherapy using high-dose 5-fluorouracil and cisplatin with or without interferon-(alpha) for the treatment of advanced hepatocellular carcinoma with portal vein tumor thrombosis. Scandinavian Journal of Gastroenterology. 2009;44(12):1477-86.	EMBASE
15	31	Faraj WG, Fakih H, Khalife M. Liver transplantation in Lebanon: A single center experience. Liver Transplantation. 2010;16:S195.	EMBASE	Duplicate publications Abstract-Article	EMBASE-PubMed	Double duplicates
	32	Faraj W, Deborah Mukherji D, Fakih H, Majzoub N, Khalife M. Liver transplantation in Lebanon: A hard lesson to learn. Ann Transplant. 2010 Jul-Sep;15(3):25-9.	PubMed
16	33	Farid WRR, Slieker JC, Van Eijck CHJ, Lange JF, Van Bommel J, Metselaar HJ, et al. Significant contribution of the portal vein to blood flow through the common bile duct. American Journal of Transplantation. 2011;11:500-1.	EMBASE	Duplicate publications Abstract-Article	EMBASE-PubMed	Double duplicates
	34	Slieker JC, Farid WR, van Eijck CH, Lange JF, van Bommel J, Metselaar HJ, et al. Significant contribution of the portal vein to blood flow through the common bile duct. Ann Surg. 2012 Mar;255(3):523-7.	PubMed
17	35	Farrell C, Newman G, Atkins R. Nutmeg liver and ascites resulting from a membranous web obstruction at the hepatic origin of the inferior vena cava. American Journal of Gastroenterology. 2011;106:S282.	EMBASE	Duplicate publications Abstract-Article	EMBASE-PubMed	Double duplicates
	36	Farrell CP, Newman G, Atkins R. Nutmeg liver and ascites resulting from a membranous web obstruction at the hepatic origin of the inferior vena cava. Hepatology. 2012 Jun;55(6):2036-7.	PubMed
18	37	Gazzera C, Veltri A, Piccinini S, Gallesio C, Gandini G. US-guided transhepatic puncture of hepatic veins for TIPS placement. CardioVascular and Interventional Radiology. 2011;34:514.	EMBASE	Duplicate publications Abstract-Article	EMBASE-PubMed	Double duplicates
	38	Gazzera C, Fonio P, Gallesio C, Camerano F, Doriguzzi Breatta A, Righi D, et al. Ultrasound-guided transhepatic puncture of the hepatic veins for TIPS placement. Radiol Med. 2012 Jun 28.	PubMed
19	39	Han G, Qi X, He C, Yin Z, Wang J, Xia J, et al. Transjugular intrahepatic portosystemic shunt for symptomatic portal vein thrombosis in patients with cirrhosis. Hepatology. 2010;52:1078A-9A.	EMBASE	Duplicate publications Abstract-Article	EMBASE-PubMed	Double duplicates
	40	Han G, Qi X, He C, Yin Z, Wang J, Xia J, et al. Transjugular intrahepatic portosystemic shunt for portal vein thrombosis with symptomatic portal hypertension in liver cirrhosis. J Hepatol. 2011 Jan;54(1):78-88.	PubMed
20	41	Han X. Outcome of a retrieval stent filter and 30-mm balloon dilator for patients with Budd-Chiari syndrome and old inferior vena cava thrombosis: A prospective pilot study. Journal of Vascular and Interventional Radiology. 2010;21(2):S34.	EMBASE	Duplicate publications Abstract-Article	EMBASE-PubMed	Double duplicates
	42	Ding PX, Han XW, Wu G, Li YD, Shui SF, Wang YL. Outcome of a retrieval stent filter and 30mm balloon dilator for patients with Budd-Chiari syndrome and chronic inferior vena cava thrombosis: a prospective pilot study. Clin Radiol. 2010 Aug;65(8):629-35.	PubMed
21	43	Hoekstra J, Leebeek FW, Guimaraes AH, Murad SD, Malfliet JJ, Plessier A, et al. Impaired fibrinolysis as a risk factor for Budd-Chiari syndrome. Journal of Thrombosis and Haemostasis. 2009;7(S2):393.	EMBASE	Duplicate publications Abstract-Article	EMBASE-PubMed	Double duplicates
	44	Hoekstra J, Guimaraes AH, Leebeek FW, Darwish Murad S, Malfliet JJ, Plessier A, et al. Impaired fibrinolysis as a risk factor for Budd-Chiari syndrome. Blood. 2010 Jan 14;115(2):388-95.	PubMed
22	45	Plessier A, Rautou PE, Ducarme G, Thabut D, Labadi H, Mathurin P, et al. Pregnancy in women with portal vein cavernoma (PVC): Maternal and foetal management and outcome. Journal of Hepatology. 2009;50:S87.	EMBASE	Duplicate publications Abstract-Article	EMBASE-EMBASE	Triple duplicates
	46	Hoekstra J, Seijo S, Rautou PE, Ducarme G, Luton D, Alijotas-Reig J, et al. Pregnancy in women with portal vein thrombosis (PVT): Results of a multicentric european study on maternal and foetal management and outcome. Hepatology. 2010;52:904A.	EMBASE
	47	Hoekstra J, Seijo S, Rautou PE, Ducarme G, Boudaoud L, Luton D, et al. Pregnancy in women with portal vein thrombosis: Results of a multicentric European study on maternal and fetal management and outcome. Journal of Hepatology. 2012.	EMBASE
23	48	Hwang BY, Seong S, Shin WJ, Kim YK, Hwang GS, Park PH. Serial monitoring of B-type natriuretic peptide for the management of postoperative heart failure after liver transplantation in a patient with Budd-Chiari syndrome. Liver Transplantation. 2010;16:S119.	EMBASE	Duplicate publications Abstract-Article	EMBASE-EMBASE	Double duplicates
	49	Shin WJ, Kim YK, Hwang GS. Serial monitoring of B-type natriuretic peptide in management of heart failure after liver transplantation in a patient with budd-chiari syndrome: Case report. Transplantation Proceedings. 2010;42(7):2791-3.	EMBASE
24	50	Ikeda O, Tamura Y, Nakasone Y, Yamashita Y, Asonuma K, Inomata Y. Percutaneous transluminal venoplasty after venous pressure measurement in patients with hepatic venous outflow obstruction after living donor liver transplantation. CardioVascular and Interventional Radiology. 2010;33:310.	EMBASE	Duplicate publications Abstract-Article	EMBASE-EMBASE	Double duplicates
	51	Ikeda O, Tamura Y, Nakasone Y, Yamashita Y, Okajima H, Asonuma K, et al. Percutaneous transluminal venoplasty after venous pressure measurement in patients with hepatic venous outflow obstruction after living donor liver transplantation. Japanese Journal of Radiology. 2010;28(7):520-6.	EMBASE
25	52	Inarrairaegui M, Thurston KG, Rodriguez M, Martinez-Cuesta A, Bilbao JI, D'Avola D, et al. 90Y radioembolization using resin microspheres in patients with hepatocellular carcinoma and portal vein thrombosis. Hepatology. 2009;50:1105A.	EMBASE	Duplicate publications Abstract-Article	EMBASE-PubMed	Double duplicates
	53	Inarrairaegui M, Thurston KG, Bilbao JI, D'Avola D, Rodriguez M, Arbizu J, et al. Radioembolization with use of yttrium-90 resin microspheres in patients with hepatocellular carcinoma and portal vein thrombosis. J Vasc Interv Radiol. 2010 Aug;21(8):1205-12.	PubMed
26	54	Ishizaki M, Kaibori M, Matsui K, Kwon AH. Effect of sorafenib and intermittent hepatic arterial infusion chemotherapy using cisplatin for advanced hepatocellular carcinoma with portal vein tumor thrombus. Hepatology International. 2011;5(1):421.	EMBASE	Duplicate publications Abstract-Article	EMBASE-PubMed	Double duplicates
	55	Ishizaki M, Kaibori M, Matsui K, Yanagimoto Y, Nakatake R, Kwon AH. [The effect of sorafenib and intermittent hepatic arterial infusion chemotherapy using cisplatin for advanced hepatocellular carcinoma with portal vein tumor thrombus--a pilot study]. Gan To Kagaku Ryoho. 2010 Nov;37(12):2679-82.	PubMed
27	56	Khan I, Al-Zahrani AA, Arain Z, Hebbi H, Wali S, Bassas A. One hundred and fifty pediatric liver transplants at Riyadh military hospital. Liver Transplantation. 2009;15:S260.	EMBASE	Duplicate publications Abstract-Article	EMBASE-PubMed	Double duplicates
	57	Khan I, Al-Shaqrani MA, Arain ZB, Al-Hebbi HA, Wali SH, Bassas AF. One hundred and thirty-seven living donor pediatric liver transplants at Riyadh Military Hospital. Results and outlook for future. Saudi Med J. 2009 Mar;30(3):403-8.	PubMed
28	58	Kim DS, Kim CY, Pari GT, Jung YH, Kim SY. Concurrent inferior vena cava & hepatic vein stenosis after orthotopic liver transplantation: A case report. Liver Transplantation. 2011;17:S302.	EMBASE	Duplicate publications Abstract-Article	EMBASE-EMBASE	Double duplicates
	59	Kim CY, Kim DS, Um SH, Park BJ, Cho SB, Kim YH, et al. Concurrent inferior vena cava and hepatic vein stenoses after orthotopic liver transplantation: A case report. Transplantation Proceedings. 2011;43(6):2421-3.	EMBASE
29	60	Kim KW, Kim PN, Shin JH, Shin DH, Jeong WK, Won HJ, et al. Acute outflow obstruction of hepatic veins in rabbits: Quantitative analysis of hepatic perfusion on contrast-enhanced ultrasound. Liver Transplantation. 2010;16:S157.	EMBASE	Duplicate publications Abstract-Article	EMBASE-PubMed	Double duplicates
	61	Kim KW, Kim PN, Shin JH, Shin DH, Jeong WK, Won HJ, et al. Acute outflow obstruction of hepatic veins in rabbits: quantitative analysis of hepatic perfusion with contrast-enhanced sonography. J Ultrasound Med. 2011 May;30(5):635-42.	PubMed
30	62	Ko GY, Sung KB, Gwon DI. Long-term efficacy of stent placement for treating inferior vena cava stenosis following liver transplantation. Hepatology International. 2010;4(1):322.	EMBASE	Duplicate publications Abstract-Article	EMBASE-EMBASE	Double duplicates
	63	Lee JM, Ko GY, Sung KB, Gwon DI, Yoon HK, Lee SG. Long-term efficacy of stent placement for treating inferior vena cava stenosis following liver transplantation. Liver Transplantation. 2010;16(4):513-9.	EMBASE
31	64	Koh H, Yoshida H, Taniai N, Mineta S, Yoshioka M, Kawano Y, et al. Extrahepatic portal venous obstruction due to a giant hepatic hemangioma associated with Kasabach-Merritt syndrome. Hepatology International. 2011;5(1):391.	EMBASE	Duplicate publications Abstract-Article	EMBASE-PubMed	Double duplicates
	65	Tani A, Yoshida H, Mamada Y, Taniai N, Kawano Y, Uchida E. Extrahepatic portal venous obstruction due to a giant hepatic hemangioma associated with Kasabach-Merritt syndrome. J Nippon Med Sch. 2010 Oct;77(5):269-72.	PubMed
32	66	Luca A, Caruso S, Marrone G, Mamone G, Crino F, Vizzini G, et al. Natural course of extrahepatic, nonmalignant and partial portal vein thrombosis in patients with cirrhosis. Journal of Hepatology. 2012;56:S252.	EMBASE	Duplicate publications Abstract-Article	EMBASE-PubMed	Double duplicates
	67	Luca A, Caruso S, Milazzo M, Marrone G, Mamone G, Crino F, et al. Natural course of extrahepatic nonmalignant partial portal vein thrombosis in patients with cirrhosis. Radiology. 2012 Oct;265(1):124-32.	PubMed
33	68	Mali V, Loh D, Aw M, Quak S, Krishnan P. Vascular complications in paediatric liver transplantation-20 year experience from a single centre. Liver Transplantation. 2011;17:S289.	EMBASE	Duplicate publications Abstract-Article	EMBASE-PubMed	Double duplicates
	69	Mali VP, Aw M, Quak SH, Loh DL, Prabhakaran K. Vascular complications in pediatric liver transplantation; single-center experience from Singapore. Transplant Proc. 2012 Jun;44(5):1373-8.	PubMed
34	70	Morgan KA, Adams DB, Rilo HL, Owczarski SM. Percutaneous transhepatic islet cell autotransplantation after pancreatectomy for chronic pancreatitis: A novel approach. Gastroenterology. 2010;138(5):S890.	EMBASE	Duplicate publications Abstract-Article	EMBASE-EMBASE	Triple duplicates
	71	Morgan KA, Adams DB, Uflacker R, Nishimura M. Percutaneous transhepatic islet cell autotransplantation after pancreatectomy for chronic pancreatitis: A novel approach. HPB. 2011;13:47-8.	EMBASE
	72	Morgan KA, Nishimura M, Uflacker R, Adams DB. Percutaneous transhepatic islet cell autotransplantation after pancreatectomy for chronic pancreatitis: A novel approach. HPB. 2011;13(7):511-6.	EMBASE
35	73	Nagamatsu H, Torimura T, Niizeki T, Tajiri N, Matsugaki S, Kajiwara M, et al. Multicentric phase ii study evaluating the clinical effects of intra-arterial combination therapy of cisplatin suspension in lipiodol and 5-fluorouracil infusion for unresectable advanced hepatocellular carcinoma. Hepatology. 2010;52:1144A.	EMBASE	Duplicate publications Abstract-Article	EMBASE-PubMed	Double duplicates
	74	Nagamatsu H, Hiraki M, Mizukami N, Yoshida H, Iwamoto H, Sumie S, et al. Intra-arterial therapy with cisplatin suspension in lipiodol and 5-fluorouracil for hepatocellular carcinoma with portal vein tumour thrombosis. Aliment Pharmacol Ther. 2010 Aug;32(4):543-50.	PubMed
36	75	Nakata T, Fujimoto Y, Hirose K, Osaki M, Tosaka Y, Ide Y, et al. Fontan completion in patients with atrial isomerism and separate hepatic venous drainage. Interactive Cardiovascular and Thoracic Surgery. 2009;9:S95.	EMBASE	Duplicate publications Abstract-Article	EMBASE-PubMed	Double duplicates
	76	Nakata T, Fujimoto Y, Hirose K, Osaki M, Tosaka Y, Ide Y, et al. Fontan completion in patients with atrial isomerism and separate hepatic venous drainage. Eur J Cardiothorac Surg. 2010 Jun;37(6):1264-70.	PubMed
37	77	Ogura Y, Kanazawa H, Yoshizawa A, Ikeda T, Uemoto S. Supra-diaphragmatic approach for budd-chiari syndrome with tips stent in combination with ivc reconstruction during living donor liver transplantation. Liver Transplantation. 2011;17:S300-S1.	EMBASE	Duplicate publications Abstract-Article	EMBASE-PubMed	Double duplicates
	78	Ogura Y, Kanazawa H, Yoshizawa A, Nitta T, Ikeda T, Uemoto S. Supradiaphragmatic approach for budd-chiari syndrome with transjugular intrahepatic portosystemic shunt stent in combination with inferior vena cava reconstruction during living donor liver transplantation: A case report. Transplantation Proceedings. 2011;43(5):2093-6.	PubMed
38	79	Orloff MJ, Isenberg JI, Wheeler HO, Daily PO, Girard B. Budd-Chiari syndrome revisited: Thirty-eight years' experience with surgical portal decompression. Gastroenterology. 2011;140(5):S995.	EMBASE	Duplicate publications Abstract-Article	EMBASE-PubMed	Double duplicates
	80	Orloff MJ, Isenberg JI, Wheeler HO, Daily PO, Girard B. Budd-Chiari syndrome revisited: 38 years' experience with surgical portal decompression. J Gastrointest Surg. 2012 Feb;16(2):286-300; discussion	PubMed
39	81	Park HN, Yoon JY, Park KH, Lee JM, Kim SU, Park JY, et al. Hepatocellular carcinoma in Budd-Chiari syndrome: A single center experience in Korea. Journal of Hepatology. 2010;52:S228-S9.	EMBASE	Duplicate publications Abstract-Article	EMBASE-PubMed	Double duplicates
	82	Park H, Yoon JY, Park KH, Kim do Y, Ahn SH, Han KH, et al. Hepatocellular carcinoma in Budd-Chiari syndrome: a single center experience with long-term follow-up in South Korea. World J Gastroenterol. 2012 Apr 28;18(16):1946-52.	PubMed
40	83	Peng ZW, Zhang YJ, Chen MS. Hepatic resection versus Transcatheter arterial Chemoembolization for the treatment of Hepatocellular carcinoma with portal vein tumor thrombus. HPB. 2011;13:142.	EMBASE	Duplicate publications Abstract-Article	EMBASE-PubMed	Double duplicates
	84	Peng ZW, Guo RP, Zhang YJ, Lin XJ, Chen MS, Lau WY. Hepatic resection versus transcatheter arterial chemoembolization for the treatment of hepatocellular carcinoma with portal vein tumor thrombus. Cancer. 2012;118(19):4725-36.	PubMed
41	85	Poli M, Girelli D, Campostrini N, Finazzi D, Luscieti S, MacCarinelli F, et al. Heparin: A potent inhibitor of hepcidin expression in vitro and in vivo. American Journal of Hematology. 2010;85(12):E13.	EMBASE	Duplicate publications Abstract-Article	EMBASE-EMBASE	Double duplicates
	86	Poli M, Girelli D, Campostrini N, Maccarinelli F, Finazzi D, Luscieti S, et al. Heparin: A potent inhibitor of hepcidin expression in vitro and in vivo. Blood. 2011;117(3):997-1004.	EMBASE
42	87	Qi X, Han G, He C, Zhang W, Yin Z, Niu J, et al. Is screening for JAK2V617F mutation in chinese patients with Budd-Chiari syndrome and portal vein thrombosis useful? Hepatology. 2011;54:942A.	EMBASE	Duplicate publications Abstract-Article	EMBASE-EMBASE	Double duplicates
	88	Qi X, Zhang C, Han G, Zhang W, He C, Yin Z, et al. Prevalence of the JAK2V617F mutation in Chinese patients with Budd-Chiari syndrome and portal vein thrombosis: A prospective study. Journal of Gastroenterology and Hepatology. 2012;27(6):1036-43.	EMBASE
43	89	Quinones-Baldrich W, Alktaifi A, Eilber F. Inferior vena cava resection and reconstruction for retroperitoneal tumor excision. Journal of Vascular Surgery. 2011;54(2):590.	EMBASE	Duplicate publications Abstract-Article	EMBASE-PubMed	Double duplicates
	90	Quinones-Baldrich W, Alktaifi A, Eilber F. Inferior vena cava resection and reconstruction for retroperitoneal tumor excision. J Vasc Surg. 2012 May;55(5):1386-93; discussion 93.	PubMed
44	91	Radic D, Brinar M, Hrstic I, Cavka SC, Zupancic-Salek S, Deban O, et al. Chronic budd-chiari syndrome as a rare complication of Crohn's disease: Case report. Liver Transplantation. 2009;15:S151.	EMBASE	Duplicate publications Abstract-Article	EMBASE-EMBASE	Double duplicates
	92	Brinar M, Hrstic I, Cukovic-Cavka S, Padovan RS, Zupancic-Salek S, Vucelic B. Chronic budd-chiari syndrome as a rare complication of Crohn's disease: A case report. European Journal of Gastroenterology and Hepatology. 2010;22(6):761-4.	EMBASE
45	93	Rautou PE, Douarin L, Denninger MH, Escolano S, Lebrec D, Moreau R, et al. Bleeding in patients with budd-chiari syndrome (BCS). Journal of Hepatology. 2009;50:S88.	EMBASE	Duplicate publications Abstract-Article	EMBASE-EMBASE	Double duplicates
	94	Rautou PE, Douarin L, Denninger MH, Escolano S, Lebrec D, Moreau R, et al. Bleeding in patients with Budd-Chiari syndrome. Journal of Hepatology. 2011;54(1):56-63.	EMBASE
46	95	Saadoun D, Wechsler B, Karine D, Du LTH, Zahir A, Mathieu RR, et al. Mortality in Behcnullet's disease. Clinical and Experimental Rheumatology. 2010;28(4):S134.	EMBASE	Duplicate publications Abstract-Article	EMBASE-EMBASE	Double duplicates
	96	Saadoun D, Wechsler B, Desseaux K, Le Thi Huong D, Amoura Z, Resche-Rigon M, et al. Mortality in Behcet's disease. Arthritis and Rheumatism. 2010;62(9):2806-12.	EMBASE
47	97	Sakamoto S, Ogura Y, Egawa H, Yoshitoshi EY, Kanazawa H, Oike F, et al. Hepatic venous outflow obstruction in pediatric living donor liver transplantation using left-sided lobe grafts. Pediatric Transplantation. 2009;13:55-6.	EMBASE	Duplicate publications Abstract-Article	EMBASE-PubMed	Double duplicates
	98	Sakamoto S, Egawa H, Kanazawa H, Shibata T, Miyagawa-Hayashino A, Haga H, et al. Hepatic venous outflow obstruction in pediatric living donor liver transplantation using left-sided lobe grafts: Kyoto University experience. Liver Transpl. 2010 Oct;16(10):1207-14.	PubMed
48	99	Seijo S, Delgado MG, Yepes I, Achecar L, Catalina MV, Garcia-Criado A, et al. Efficacy and safety of anticoagulation in patients with cirrhosis and portal vein thrombosis. Journal of Hepatology. 2012;56:S47.	EMBASE	Duplicate publications Abstract-Article	EMBASE-PubMed	Double duplicates
	100	Delgado MG, Seijo S, Yepes I, Achecar L, Catalina MV, Garcia-Criado A, et al. Efficacy and safety of anticoagulation on patients with cirrhosis and portal vein thrombosis. Clin Gastroenterol Hepatol. 2012 Jul;10(7):776-83.	PubMed
49	101	Seijo S, Reverter E, Berzigotti A, Abraldes JG, Bruguera M, Bosch J, et al. Idiopathic portal hypertension: Impact of hepatic vein catheterization and transient elastography on its diagnosis. Journal of Hepatology. 2010;52:S172.	EMBASE	Duplicate publications Abstract-Article	EMBASE-EMBASE	Double duplicates
	102	Seijo S, Reverter E, Miquel R, Berzigotti A, Abraldes JG, Bosch J, et al. Role of hepatic vein catheterisation and transient elastography in the diagnosis of idiopathic portal hypertension. Digestive and Liver Disease. 2012;44(10):855-60.	EMBASE
50	103	Sembera S, Safka V, Hulek P, Micuda S, Fejfar T, Jirkovsky V, et al. Analysis of survival after transjugular intrahepatic portosystemic shunt (TIPS) at University Hospital in Hradec Kralove, Czech Republic - 18 Years experience. Hepatology. 2011;54:940A.	EMBASE	Duplicate publications Abstract-Article	EMBASE-EMBASE	Double duplicates
	104	Sembera S, Jirkovsky V, Fejfar T, Safka V, Renc O, Raupach J, et al. Survival of patients after TIPS in the University Hospital Hradec Kralove. Vnitrni Lekarstvi. 2011;57(12):1038-44.	EMBASE
51	105	Seyahi E, Ozdogan H, Ozyazgan Y, Ugurlu S, Ozguler Y, Hatemi G, et al. The disease presentation and outcome in juvenile Behcet's syndrome. Arthritis and Rheumatism. 2010;62:1697.	EMBASE	Duplicate publications Abstract-Article	EMBASE-EMBASE	Double duplicates
	106	Seyahi E, Ozdogan H, Ozyazgan Y, Ugurlu S, Ozguler Y, Mat C, et al. The disease presentation and outcome in Juvenile Behcnullet's syndrome. Clinical and Experimental Rheumatology. 2011;29(2):387-8.	EMBASE
52	107	Shukla A, Bhatia SJ. Outcome of patients with primary hepatic vein obstruction (HVO) treated with anticoagulants alone. Gastroenterology. 2009;136(5):A270.	EMBASE	Duplicate publications Abstract-Article	EMBASE-PubMed	Double duplicates
	108	Shukla A, Bhatia SJ. Outcome of patients with primary hepatic venous obstruction treated with anticoagulants alone. Indian J Gastroenterol. 2010 Jan;29(1):8-11.	PubMed
53	109	Sibulesky L, Peiris P, Canabal JM, Kramer DJ, Nguyen JH. Intraoperative intracardiac thrombosis in liver transplantation. Liver Transplantation. 2010;16:S261.	EMBASE	Duplicate publications Abstract-Article	EMBASE-PubMed	Double duplicates
	110	Sibulesky L, Peiris P, Taner CB, Kramer DJ, Canabal JM, Nguyen JH. Intraoperative intracardiac thrombosis in a liver transplant patient. World J Hepatol. 2010 May 27;2(5):198-200.	PubMed
54	111	Smalberg JH, Janssen HL, Arends LR, Valla D, Kiladjian JJ, Leebeek FW. Myeloproliferative neoplasms in budd-chiari syndrome and portal vein thrombosis: A meta-analysis. Hepatology. 2011;54:1275A.	EMBASE	Duplicate publications Abstract-Article	EMBASE-PubMed	Double duplicates
	112	Smalberg JH, Arends LR, Valla DC, Kiladjian JJ, Janssen HL, Leebeek FW. Myeloproliferative neoplasms in Budd-Chiari syndrome and portal vein thrombosis: a meta-analysis. Blood. 2012 Oct 4.	PubMed
55	113	Steinbruck K, Fernandes R, Enne M, Martinho JM, Alves J, Pacheco-Moreira L. Ectopic placement of sengstaken-blakemore device to correct outflow obstruction in liver transplantation. HPB. 2010;12:379.	EMBASE	Duplicate publications Abstract-Article	EMBASE-PubMed	Double duplicates
	114	Steinbruck K, Fernandes RA, Jr., Enne M, da Silva Gomes Martinho JM, da Silva Alves JA, Pacheco-Moreira LF. Ectopic placement of Sengstaken-Blakemore device to correct outflow obstruction in liver transplantation: case reports. Transplant Proc. 2010 Mar;42(2):597-8.	PubMed
56	115	Tokgoz H, Akduman B, Unal I, Erol B, Akyurek E, Mungan NA. Chronic pulmonary diseases are independent risk factors for complications after radical nephrectomy. European Urology, Supplements. 2010;9(6):554.	EMBASE	Duplicate publications Abstract-Article	EMBASE-EMBASE	Double duplicates
	116	Tokgoz H, Akduman B, Unal I, Erol B, Akyurek E, Mungan NA. Chronic pulmonary diseases are independent risk factors for complications after radical nephrectomy. International Urology and Nephrology. 2011;43(4):1025-31.	EMBASE
57	117	Umehara M, Narumi S, Sugai M, Toyoki Y, Ishido K, Kudo D, et al. Hepatic venous outflow obstruction in LDLT: Balloon dilatation or stent placement? Hepatology. 2011;54:680A.	EMBASE	Duplicate publications Abstract-Article	EMBASE-EMBASE	Double duplicates
	118	Umehara M, Narumi S, Sugai M, Toyoki Y, Ishido K, Kudo D, et al. Hepatic venous outflow obstruction in living donor liver transplantation: Balloon angioplasty or stent placement? Transplantation Proceedings. 2012;44(3):769-71.	EMBASE
58	119	Wei L, Chen X, Du D, Li K, Chen Z. Hepatofugal portal flow associated with acute rejection in living-donor APOLT: Report of a case and literature review. Liver Transplantation. 2010;16:S262.	EMBASE	Duplicate publications Abstract-Article	EMBASE-PubMed	Double duplicates
	120	Wei L, Chen Z, Chen X, Du D, Li K, Jiang J. Hepatofugal portal flow associated with acute rejection in living-donor auxiliary partial orthotopic liver transplantation: a report of one case and literature review. J Huazhong Univ Sci Technolog Med Sci. 2010 Dec;30(6):824-6.	PubMed
59	121	Woo HY, Bae SH, Choi JY, Kim CW, Jang JW, You CR, et al. Metronomic chemotherapy for advanced primary hepatocellular carcinoma with majour portal vein tumor thrombus. Journal of Hepatology. 2009;50:S304.	EMBASE	Duplicate publications Abstract-Article	EMBASE-PubMed	Triple duplicates
	122	Woo HY, Bae SH, Song GA, Heo J, Choi JY, Cho M. Metronomic chemotherapy for advanced primary hepatocellular carcinoma with major portal vein tumor thrombosis. Hepatology. 2010;52:1167A.	EMBASE
	123	Woo HY, Youn JM, Bae SH, Jang JW, Cha JH, Kim HL, et al. Efficacy and safety of metronomic chemotherapy for patients with advanced primary hepatocellular carcinoma with major portal vein tumor thrombosis. Korean J Hepatol. 2012 Mar;18(1):32-40.	PubMed
60	124	Zahmatkeshan M, Geramizade B, Nikeghbalian S, Malekhosseini SA. Denovo fatty liver after liver transplantation. Journal of Gastroenterology and Hepatology. 2010;25:A105.	EMBASE	Duplicate publications Abstract-Article	EMBASE-PubMed	Double duplicates
	125	Zahmatkeshan M, Geramizadeh B, Eshraghian A, Nikeghbalian S, Bahador A, Salahi H, et al. De novo fatty liver due to vascular complications after liver transplantation. Transplant Proc. 2011 Mar;43(2):615-7.	PubMed
61	126	Apanasiewicz A, Czubkowski P, Kalicinski P, Ismail H, Chyzynska A. Liver transplantation in children with biliary atresia and polysplenia syndrome. Pediatric Transplantation. 2009;13:115.	EMBASE	Duplicate publications Abstract-Article	EMBASE-PubMed	Double duplicates
	127	Broniszczak D, Apanasiewicz A, Czubkowski P, Kalicinski P, Ismail H, Ostoja-Chyzynska A, et al. Liver transplantation in children with biliary atresia and polysplenia syndrome. Ann Transplant. 2011 Jan-Mar;16(1):14-7.	PubMed

## Sheet: Art-Art
No. Group	No. Redundant Ref.	References	Databases	Type of duplicates	Origin	Type
1	1	Adani GL, Baccarani U, Risaliti A, Bresadola V, Terrosu G, Sainz-Barriga M, et al. Late retransplantation of the liver: a single-centre experience. Chir Ital. 2006 Jan-Feb;58(1):15-7.	PubMed	Duplicate publications Article-Article	PubMed-PubMed	Double duplicates
	2	Adani GL, Baccarani U, Risaliti A, Sainz-Barriga M, Lorenzin D, Costa G, et al. A single-center experience of late retransplantation of the liver. Transplant Proc. 2005 Jul-Aug;37(6):2599-600.	PubMed
2	3	Bertsche T, Fritz R, Sauer P, Encke J, Haefeli WE, Walter-Sack I. Off-label use in long-term anticoagulation after liver transplantation due to phenprocoumon-induced hepatic failure. Medizinische Klinik. 2005;100(12):820-4.	EMBASE	Duplicate publications Article-Article	EMBASE-EMBASE	Double duplicates
	4	Bertsche T, Fritz R, Sauer P, Encke J, Haefeli WE, Walter-Sack I. Off label use in long-term anticoagulation after liver transplantation due to phenprocoumon-induced hepatic failure. Medizinische Monatsschrift fur Pharmazeuten. 2006;29(7):257-62.	EMBASE
3	5	Bittencourt PL, Couto CA, Ribeiro DD. Portal Vein Thrombosis and Budd-Chiari Syndrome. Clinics in Liver Disease. 2009;13(1):127-44.	EMBASE	Duplicate publications Article-Article	EMBASE-EMBASE	Double duplicates
	6	Bittencourt PL, Couto CA, Ribeiro DD. Portal Vein Thrombosis and Budd-Chiari Syndrome. Hematology/Oncology Clinics of North America. 2011;25(5):1049-66.	EMBASE
4	7	Cacoub P, Piette JC, Wechsler B, Ziza JM, Bletry O, Bahnini A, et al. Leiomyosarcoma of the inferior vena cava. Sang Thrombose Vaisseaux. 1992;4(1):21-5.	EMBASE	Duplicate publications Article-Article	EMBASE-EMBASE	Double duplicates
	8	Cacoub P, Piette JC, Wechsler B, Ziza JM, Bletry O, Bahnini A, et al. Leiomyosarcoma of the inferior vena cava: Experience with 7 patients and literature review. Medicine. 1991;70(5):293-305.	EMBASE
5	9	Catalano O, Esposito M, Nunziata A, Siani A. Multiphase helical CT findings after percutaneous ablation procedures for hepatocellular carcinoma. Abdom Imaging. 2000 Nov-Dec;25(6):607-14.	PubMed	Duplicate publications Article-Article	PubMed-PubMed	Double duplicates
	10	Catalano O, Esposito M, Lobianco R, Cusati B, Altei F, Siani A. [Multiphasic spiral computed tomography in hepatocarcinoma. An evaluation following different percutaneous ablative procedures]. Radiol Med. 1999 Dec;98(6):500-8.	PubMed
6	11	Champault G. Totally implantable catheters for cancer chemotherapy: French experience on 325 cases. Cancer Drug Deliv. 1986 Spring;3(2):131-7.	PubMed	Duplicate publications Article-Article	PubMed-PubMed	Double duplicates
	12	Champault G. [Completely implantable catheters for anticancer chemotherapy. A French experience of 325 cases]. J Chir (Paris). 1985 Apr;122(4):269-72.	PubMed
7	13	DeLoughery TG. Venous Thrombotic Emergencies. Emergency Medicine Clinics of North America. 2009;27(3):445-58.	EMBASE	Duplicate publications Article-Article	EMBASE-EMBASE	Double duplicates
	14	DeLoughery TG. Venous thrombotic emergencies. Hematology/Oncology Clinics of North America. 2010;24(3):487-500.	EMBASE
8	15	Denck H. [A case of surgically treated Budd-Chiari syndrome]. Langenbecks Arch Chir. 1966;316:206-8.	PubMed	Duplicate publications Article-Article	PubMed-PubMed	Double duplicates
	16	Denck H. [A case of surgery in Budd-Chiari syndrome]. Med Klin. 1966 Jun 3;61(22):888.	PubMed
9	17	Detky G. [Chronic Budd-Chiari syndrome induced by surgery for fibrotic constriction of the inferior vena cava]. Orv Hetil. 1984 Feb 5;125(6):337-9.	PubMed	Duplicate publications Article-Article	PubMed-PubMed	Double duplicates
	18	Detky G. [Chronic Budd-Chiari syndrome caused by fibrotic stricture of the inferior vena cava]. Zentralbl Allg Pathol. 1984;129(4):371-7.	PubMed
10	19	Devic J, Trigaux JP, Kepenekian G, Marion P, Pinet F. [Value of cineradiography in the study of Budd-Chiari syndrome. Value of various angiographic technics. Apropos of 8 cases]. Sem Hop. 1982 Nov 4;58(40):2326-30.	PubMed	Duplicate publications Article-Article	PubMed-PubMed	Double duplicates
	20	Devic J, Trigaux JP, Kepenekian G, Marion P, Pinet F. [Cineangiography in Budd-Chiari investigation. Flowsheet in the angiographic technics (Eight patients) (author's transl)]. Ann Radiol (Paris). 1982 Mar;25(3):185-9.	PubMed
11	21	Dionisio P, Sessa A, Conte F, Bergia R, Stramignoni E, Cravero R, et al. Budd-Chiari syndrome following pretransplant mononephrectomy in an autosomal dominant polycystic kidney disease patient with liver cysts. Nephron. 1997;75(1):109-11.	PubMed	Duplicate publications Article-Article	PubMed-PubMed	Double duplicates
	22	Dionisio P, Caramello E, Bergia R, Stramignoni E, Cravero R, Sessa A, et al. Budd-Chiari syndrome following pretransplantation nephrectomy in an ADPKD patient with liver cysts. Contrib Nephrol. 1995;115:163-6.	PubMed
12	23	Everson GT. Treatment of hepatitis C in the patient with decompensated cirrhosis. Clinical Gastroenterology and Hepatology. 2005;3(SUPPL. 2):S106-S12.	EMBASE	Duplicate publications Article-Article	EMBASE-EMBASE	Double duplicates
	24	Everson GT. Treatment of hepatitis C in patients who have decompensated cirrhosis. Clinics in Liver Disease. 2005;9(3):473-86.	EMBASE
13	25	Huang D, Chen Y, Li K, Zhang Q. Hemodynamic changes on color Doppler flow imaging and intravenous contrast-enhanced ultrasound for assessing transplanted liver and early diagnosis of complications. J Huazhong Univ Sci Technolog Med Sci. 2008 Jun;28(3):284-6.	PubMed	Duplicate publications Article-Article	EMBASE-PubMed	Double duplicates
	26	Huang DZ, Li KY, Zhang QP, Wu L, Liu JY. Hemodynamic changes and complications after liver transplantation detected by color Doppler ultrasonography and intravenous contrast-enhanced ultrasound. Journal of Clinical Rehabilitative Tissue Engineering Research. 2008;12(5):840-4.	EMBASE
14	27	Inokuchi K, Kobayashi M, Kusaba A, Saku M, Shiizaki T. Bimanual finger fracture technic for relief of obstruction of the inferior vena cava, with the Budd-Chiari syndrome. Int Surg. 1968 Dec;50(6):495-501.	PubMed	Duplicate publications Article-Article	PubMed-PubMed	Double duplicates
	28	Inokuchi K, Nakamura T, Kobayashi M. ["Bimanual finger fracture" technic for inferior vena cava thrombosis with Budd-Chiari syndrome]. Shujutsu. 1967 Oct;21(20):973-80.	PubMed
15	29	Kwasniewska-Rutczynska A, Bakon L, Januszewicz M, Rowinski O. [Interventional radiology techniques in the treatment of Budd-Chiari syndrome]. Wiad Lek. 2006;59(7-8):521-6.	PubMed	Duplicate publications Article-Article	EMBASE-PubMed	Double duplicates
	30	Kwasniewska-Rutczynska A, Bakon L, Januszewicz M, Wroblewski T, Krawczyk M, Rowinski O. Budd-Chiari syndrome: Current options in interventional radiology treatment exemplified by three selected cases. Medical Science Monitor. 2006;12(1):CS4-CS12.	EMBASE
16	31	Lebon, Fabregoule, Bourgeon, Messerschmitt, Le GO. [Budd-Chiari syndrome caused by congenital agenesis of sub-hepatic veins]. Bull Mem Soc Med Hop Paris. 1955 Feb 25-Mar 4;71(7-8):250-3.	PubMed	Duplicate publications Article-Article	PubMed-PubMed	Double duplicates
	32	Lebon J, Bourgeon R, Fabregoule M, Messerschmitt J, Le Go R. [Budd-Chiari syndrome caused by congenital agenesis of subhepatic veins]. Alger Medicale. 1954 Dec;58(12):897-900.	PubMed
17	33	Legmann P, Levesque M, De Broucker F, Hay JM, Maillard JN. Comparative evaluation of ultrasonography, computed tomography and magnetic resonance imaging in the follow-up of Budd-Chiari syndrome. Semaine des Hopitaux. 1989;65(34):2102-8.	EMBASE	Duplicate publications Article-Article	EMBASE-PubMed	Double duplicates
	34	Legmann P, Levesque M, de Broucker F, Hay JM, Maillard JN. [Comparative evaluation of ultrasonography, X-ray computed tomography and magnetic resonance imaging in the monitoring of surgically treated Budd-Chiari syndrome]. Ann Radiol (Paris). 1988;31(7-8):419-25.	PubMed
18	35	Li TX, Bai WX, Wang ZL, Zhai ST, Ma XX, Cao HX. Clinical study on percutaneous transhepatic angioplasty of hepatic veins in the treatment of Budd-Chiari syndrome with occlusion of hepatic veins. Journal of Interventional Radiology. 2008;17(4):234-8.	EMBASE	Duplicate publications Article-Article	EMBASE-EMBASE	Triple duplicates
	36	Li TX, Li X, Xie JX. Clinical study on percutaneous transhepatic angioplasty of hepatic veins in treatment of Budd-Chiari syndrome with occlusion of hepatic veins. Chinese Journal of Medical Imaging Technology. 2007;23(6):901-4.	EMBASE
	37	Li T, Zhai S, Pang Z, Ma X, Cao H, Bai W, et al. Feasibility and midterm outcomes of percutaneous transhepatic balloon angioplasty for symptomatic Budd-Chiari syndrome secondary to hepatic venous obstruction. Journal of Vascular Surgery. 2009;50(5):1079-84.	EMBASE
19	38	Li TX, Xie JX. Efficacy of warfarin for Budd-Chiari syndrome associated with inferior vena cava thrombosis. Chinese Journal of Interventional Imaging and Therapy. 2007;4(2):98-100.	EMBASE	Duplicate publications Article-Article	EMBASE-EMBASE	Double duplicates
	39	Li T, Zhang WW, Bai W, Zhai S, Pang Z. Warfarin anticoagulation before angioplasty relieves thrombus burden in Budd-Chiari syndrome caused by inferior vena cava anatomic obstruction. Journal of Vascular Surgery. 2010;52(5):1242-5.	EMBASE
20	40	Lin J, Wang P, Zhou KR, Wang JH, Yan ZP. Budd-Chiari syndrome: Diagnosis with three-dimensional contrast-enhanced MR angiography. Chinese Journal of Radiology. 2006;40(10):1071-4.	EMBASE	Duplicate publications Article-Article	EMBASE-EMBASE	Double duplicates
	41	Lin J, Chen XH, Zhou KR, Chen ZW, Wang JH, Yan ZP, et al. Budd-Chiari syndrome: Diagnosis with three-dimensional contrast-enhanced magnetic resonance angiography. World Journal of Gastroenterology. 2003;9(10):2317-21.	EMBASE
21	42	Lin J, Zhou KR, Wang JH, Yan ZP. Portal vein involvement by hepatocellular carcinoma: Diagnosis with three-dimensional contrast-enhanced MR angiography. National Medical Journal of China. 2005;85(5):308-12.	EMBASE	Duplicate publications Article-Article	EMBASE-EMBASE	Double duplicates
	43	Lin J, Zhou KR, Chen ZW, Wang JH, Wu ZQ, Fan J. Three-dimensional contrast-enhanced MR angiography in diagnosis of portal vein involvement by hepatic tumors. World Journal of Gastroenterology. 2003;9(5):1114-8.	EMBASE
22	44	Low RN. Current uses of gadolinium chelates for clinical magnetic resonance imaging examination of the liver. Topics in Magnetic Resonance Imaging. 1998;9(3):141-66.	EMBASE	Duplicate publications Article-Article	EMBASE-EMBASE	Double duplicates
	45	Low RN. Current uses of gadolinium chelates for clinical magnetic resonance imaging examination of the liver. Applied Radiology. 2001(SUPPL.):137-52.	EMBASE
23	46	Minagoe S, Yoshikawa J, Yoshida K, Akasaka T, Tei C. Obstruction of the inferior vena caval orifice into the right atrium by the giant left atrium in mitral stenosis. Journal of Cardiology. 1993;23(SUPPL. 37):271-4.	EMBASE	Duplicate publications Article-Article	EMBASE-EMBASE	Double duplicates
	47	Minagoe S, Yoshikawa J, Yoshida K, Akasaka T, Shakudo M, Maeda K, et al. Obstruction of inferior vena caval orifice by giant left atrium in patients with mitral stenosis: A Doppler echocardiographic study from the right parasternal approach. Circulation. 1992;86(1):214-25.	EMBASE
24	48	Ohtomo K, Kokubo T, Yashiro N, Itai Y, Iio M, Furui S. [CT diagnosis of membranous obstruction of the hepatic segment of the inferior vena cava (primary Budd-Chiari syndrome)]. Rinsho Hoshasen. 1987 Feb;32(2):275-9.	PubMed	Duplicate publications Article-Article	PubMed-PubMed	Double duplicates
	49	Ohtomo K, Furui S, Makita K, Yamauchi T, Kokubo T, Yashiro N, et al. CT diagnosis of primary Budd-Chiari syndrome--membranous obstruction of the inferior vena cava. Radiat Med. 1986 Jul-Sep;4(3):86-8.	PubMed
25	50	Rautou PE, Plessier A, Condat B, Valla D. Primary Budd-Chiari syndrome. Sang Thrombose Vaisseaux. 2010;22(4):201-8.	EMBASE	Duplicate publications Article-Article	EMBASE-EMBASE	Double duplicates
	51	Valla DC. Primary Budd-Chiari syndrome. Journal of Hepatology. 2009;50(1):195-203.	EMBASE
26	52	Safouh M, Shehata A, Elwi A. HEPATIC VEIN OCCLUSION DISEASE IN EGYPTIAN CHILDREN. Arch Pathol. 1965 May;79:505-11.	PubMed	Duplicate publications Article-Article	PubMed-PubMed	Double duplicates
	53	Safouh M, Shehata AH. HEPATIC VEIN OCCLUSION DISEASE OF EGYPTIAN CHILDREN. J Pediatr. 1965 Sep;67:415-22.	PubMed
27	54	Shirodkar S, Soloway M, Ciancio G. Budd-Chiari syndrome in urology: Impact on nephrectomy for advanced renal cell carcinoma. Journal of Urology. 2010;183(4):e642-e3.	EMBASE	Duplicate publications Article-Article	EMBASE-EMBASE	Double duplicates
	55	Shirodkar SP, Soloway MS, Ciancio G. Budd-Chiari syndrome in urology: Impact on nephrectomy for advanced renal cell carcinoma. Indian Journal of Urology. 2011;27(3):351-6.	EMBASE
28	56	Strauss A. Duplex sonography of the arteries and veins. Part II: Retroperitoneal vessels, pelvic and lower limb arteries and veins questionnaire. Radiologe. 2002;42(3):235-49.	EMBASE	Duplicate publications Article-Article	EMBASE-EMBASE	Double duplicates
	57	Strauss A. Duplex sonography of arteries and veins. Part II: Retroperitoneal vessels, pelvic and leg arteries, veins. Internist. 2001;42(8):1127-41.	EMBASE
29	58	Wang ZG. [Therapeutic experiences with Budd-Chiari syndrome: report of 100 cases]. Zhonghua Wai Ke Za Zhi. 1989 Jan;27(1):22-4, 61.	PubMed	Duplicate publications Article-Article	EMBASE-PubMed	Double duplicates
	59	Wang Z, Zhu Y, Wang S, Pu L, Du Y, Zhang H, et al. Recognition and management of Budd-Chiari syndrome: Report of one hundred cases. Journal of Vascular Surgery. 1989;10(2):149-56.	EMBASE
30	60	Wu H, Yan LN, Li B, Zeng Y, Wen TF, Zhao JC, et al. Hepatic venous outflow reconstruction in right lobe graft without middle hepatic vein. Hepatology Research. 2007;37(12):1044-51.	EMBASE	Duplicate publications Article-Article	EMBASE-EMBASE	Double duplicates
	61	Wu H, Yang JY, Yan LN, Li B, Zeng Y, Wen TF, et al. Hepatic venous outflow reconstruction in adult right lobe living donor liver transplantation without middle hepatic vein. Chinese Medical Journal. 2007;120(11):947-51.	EMBASE
31	62	Yan LN, Li B, Zeng Y, Wen TF, Zhao JC, Wang WT, et al. [Modifications of surgical technique in adult-to-adult living donor liver transplantation]. Zhonghua Wai Ke Za Zhi. 2006 Jun 1;44(11):737-41.	PubMed	Duplicate publications Article-Article	EMBASE-PubMed	Double duplicates
	63	Yan LN, Li B, Zeng Y, Wen TT, Zhao JC, Wang WT, et al. Adult-to-adult living donor liver transplantation. Journal of Sichuan University (Medical Science Edition). 2006;37(1):88-92.	EMBASE
32	64	Yan LN, Li B, Zeng Y, Wen TF, Zhao JC, Wang WT, et al. Adult-to-adult living donor liver transplantation using right lobe graft: Report of 24 cases. National Medical Journal of China. 2006;86(6):411-5.	EMBASE	Duplicate publications Article-Article	EMBASE-EMBASE	Double duplicates
	65	Yan LN, Li B, Zeng Y, Wen TF, Zhao JC, Wang WT, et al. Modified techniques for adult-to-adult living donor liver transplantation. Hepatobiliary and Pancreatic Diseases International. 2006;5(2):173-9.	EMBASE
33	66	Zhang XM, Li W, Shen CY, Whang ZG. Radical surgery for Budd-Chiari syndrome through exposure of the whole hepatic segment of inferior vena cava. Acta Academiae Medicinae Sinicae. 2007;29(1):47-50.	EMBASE	Duplicate publications Article-Article	EMBASE-EMBASE	Double duplicates
	67	Zhang XM, Li QL. Radical surgery for Budd-Chiari syndrome through exposure of the entire inferior vena cava of the hepatic segment. Chinese Medical Journal. 2007;120(8):626-9.	EMBASE
